# Supplementary material for: Construction and Annotation of a High Density SNP Linkage Map of the Atlantic Salmon (Salmo salar) Genome
Source: G3 (Bethesda). 2016 May 17;6(7):2173–9. doi: 10.1534/g3.116.029009 (PMC4938670; doi:10.1534/g3.116.029009)
Supplement: Supplemental Material [file supp_g3.116.029009_FileS1.xls]

## Sheet: ch1_seq
Marker	Male_position (cM)	female_position (cM)	Contig_ID	Physical_distance (bp)	Flank	Allele A	Allele B
AX-88040721	0.0	0.0	AGKD04161722.1 Salmo salar breed double haploid jcf1000357759_0_0, whole genome shotgun sequence	326	TAGAGTCTACATGCCATAGAGTAGCAGTAGAAGAC[A/T]GCAGGAGAGAAAAGGCTCTTCATGTCGTTCGCAAT	A	T
AX-87999428	4.06	11.95	CM003284.1 Salmo salar isolate Sally breed double haploid chromosome ssa06, whole genome shotgun sequence	54816678	GCAGGCATAGGGCATGGAAAGGTGGAGGAAAGGCG[A/G]GAGGGTAGAGACGGACGATAAAGGGAGGACTGCCA	A	G
AX-88048341	18.86	29.89	CM003284.1 Salmo salar isolate Sally breed double haploid chromosome ssa06, whole genome shotgun sequence	28223700	TCACACATAGTTTTAGCTCAAACCCTGGTAATCCT[C/T]GACTGGTTTTGGATTTTGCATACGAAGCGCCCGAA	T	C
AX-88044541	43.54	59.64	CM003279.1 Salmo salar isolate Sally breed double haploid chromosome ssa01, whole genome shotgun sequence	197666	TATCCGCCTGTGCATTTTTCACTGACTATTTGTTT[C/T]CACTATTGTTTTGTTATATTGGAGTGTTAAGACTT	T	C
AX-88108491	44.58	59.64	CM003303.1 Salmo salar isolate Sally breed double haploid chromosome ssa25, whole genome shotgun sequence	5717818	AATAACCCCCACTTTCGAGTGGATTTTAACAGTAG[A/C]ATTTATTCAGATTGGAGGGGCACACAACAATAGGC	A	C
AX-88012505	45.09	59.64	CM003279.1 Salmo salar isolate Sally breed double haploid chromosome ssa01, whole genome shotgun sequence	202745	GGCTCAGGTGGCAAATAGAACCATCCTTGTGACAG[C/T]GAGTTCTGGTGTGGGCCAACGGAAGGGCGGATGTG	T	C
AX-88057490	45.09	59.64	CM003279.1 Salmo salar isolate Sally breed double haploid chromosome ssa01, whole genome shotgun sequence	60967	TCTCCAGGTTCACAATAACTGATGTATTTCAGATT[C/G]TAATTGGTTCATTATCATCATAAAAAATCATAAAA	C	G
AX-88084857	45.09	59.64	CM003279.1 Salmo salar isolate Sally breed double haploid chromosome ssa01, whole genome shotgun sequence	43696	TTCTCTCTGTGTTTCAGGACAGTGAGGGGTATATC[A/G]GGGGTTGTTTCTACGGTAACGGAGGCAGTGGTTCT	A	G
AX-88308528	45.09	59.64	CM003279.1 Salmo salar isolate Sally breed double haploid chromosome ssa01, whole genome shotgun sequence	61292	TTGGAGAGAGCGGGGATGTCAGCCTATCAGTATTA[C/T]TCTGCTGTCTGGACGCATATATAGCAGCGCCATGT	T	C
AX-88118257	45.09	59.64	CM003279.1 Salmo salar isolate Sally breed double haploid chromosome ssa01, whole genome shotgun sequence	61730	ACCAACTCTTCTGGATGGATTTATCAATATATAGG[A/C]TTTTTGGTCGTTTTTTGTGATAATTTACTCTTATA	A	C
AX-87901771	45.94	59.64	CM003279.1 Salmo salar isolate Sally breed double haploid chromosome ssa01, whole genome shotgun sequence	162529	ACTCACTTCTACATGCTCACCATCGACAAGGTACC[G/T]TCCCTGGTGTAGTACACTACCCTCCCTGGTGTAGT	T	G
AX-88038313	45.94	59.64	CM003279.1 Salmo salar isolate Sally breed double haploid chromosome ssa01, whole genome shotgun sequence	198172	TACCATATTCCTAAAGAGTGAGACTTAGAAGAAAA[A/C]AAAAAGTGTATTGACTTTTATTTATTCGTAATATG	A	C
AX-87951094	45.94	59.64	CM003279.1 Salmo salar isolate Sally breed double haploid chromosome ssa01, whole genome shotgun sequence	565959	CATGTATGACCTGCGACAACGTGTAAAACAAACAA[A/G]CATTCGCAGCTAGTTGAGTAGCTATACGAACAAGT	A	G
AX-87910383	45.94	59.64	CM003279.1 Salmo salar isolate Sally breed double haploid chromosome ssa01, whole genome shotgun sequence	168249	AGCCATTTAACCCGTTTAACGAAATGACTAAAAAC[A/G]TTGAGGAATTGAAACATTTTATGGTTGAGAGAGAT	A	G
AX-88312941	45.94	59.64	CM003279.1 Salmo salar isolate Sally breed double haploid chromosome ssa01, whole genome shotgun sequence	191117	TTTCTGCTTGTGAGGTTCAAGTAGTTCAGTCTCTG[A/T]GCTAGGAGAGACAAGATCCTACAAAACAACAACTT	A	T
AX-88146169	45.94	59.64	CM003279.1 Salmo salar isolate Sally breed double haploid chromosome ssa01, whole genome shotgun sequence	167136	ATCAGCAGAGACATTCAGGGCAGTTAGAGGGACAT[C/T]TATTAGGTTACTTTGTCTTTTCAACGCCCCTGGTA	T	C
AX-88155394	45.94	59.64	CM003279.1 Salmo salar isolate Sally breed double haploid chromosome ssa01, whole genome shotgun sequence	202810	ATTGGAAACACTTCAAATCCAATTGTATTGGTCGC[A/G]CACATATATTTAGCGGGTGTTCCACGGGGGGCTCA	A	G
AX-87972069	45.94	59.64	CM003279.1 Salmo salar isolate Sally breed double haploid chromosome ssa01, whole genome shotgun sequence	165720	CTCACTGAAGTCTTGGAAGTATCCATTAATCAACT[A/C]TAGTTGTTGGACTCAAGCTATTAATAATGTTTTCT	A	C
AX-88219094	45.94	59.64	CM003279.1 Salmo salar isolate Sally breed double haploid chromosome ssa01, whole genome shotgun sequence	601273	GATTCGATACAGCCACCTTTTGTTTACTAGTCCAA[C/T]GCTCTAACCTAGTGGTTATGTTCTGTGTTCCAGGC	T	C
AX-88281957	45.94	59.64	CM003279.1 Salmo salar isolate Sally breed double haploid chromosome ssa01, whole genome shotgun sequence	119861	TCTTTAAATACAGTCAAGCATTTTAGTTATAAAAC[A/G]AACACATTTTACAATCACGGCTAAAGTGATTTAAT	A	G
AX-88135017	45.94	59.64	CM003279.1 Salmo salar isolate Sally breed double haploid chromosome ssa01, whole genome shotgun sequence	228680	AGGAGTCGACTGAAGGGGCTGACTGGGAATGGTGG[G/T]ACCCATTGGATTGTCAATAACTAAAGACTGGCCAA	T	G
AX-88162951	46.0	59.64	AGKD04020442.1 Salmo salar breed double haploid jcf1000594402_0_0, whole genome shotgun sequence	4980	CACCAAGACAGTCGTGGAGAGGGCACGTCAAAAAC[A/C]ATTCCTCCACAGGAGACAAAAGATTTGGCATGGGT	A	C
AX-87908598	46.14	59.64	AGKD04537420.1 Salmo salar breed double haploid jcf1000475048_0_0, whole genome shotgun sequence	315	AGATGAAACGGAAAGAACATTTCATATCACGACTA[C/T]AGTGACAAATTATCACGGTTATCAGTACTATCAGT	T	C
AX-87980234	46.37	59.64	AGKD04028762.1 Salmo salar breed double haploid jcf1000431802_0_0, whole genome shotgun sequence	4526	CTGTGTTACATGTTTCAGTCCAAGAGGTCATGCGC[A/G]CCCCTGAGACACGTCATTTCTCGAATGAACTGTGG	A	G
AX-88101827	46.7	59.64	CM003279.1 Salmo salar isolate Sally breed double haploid chromosome ssa01, whole genome shotgun sequence	307098	AACAGCAAGCTCTCTCCACCCCCAGCCCAAGAGCA[A/C]CCAGGAGCCGCCGGAGATGGCAGTCTACTGCGATA	A	C
AX-88310067	46.7	59.64	CM003279.1 Salmo salar isolate Sally breed double haploid chromosome ssa01, whole genome shotgun sequence	565658	TTGTGCCACCACTCTGCATGCGAGTGAATATAATG[C/T]ATGTTTATTACGGAGCATTATGACAGATTCAGTGG	T	C
AX-88115275	46.98	59.64	CM003279.1 Salmo salar isolate Sally breed double haploid chromosome ssa01, whole genome shotgun sequence	324259	ACAGAAGTTCTACAACATGTAATCAGAACAGATAG[A/G]ACTTCTTGGCCAGAAACCAATAATATATGCCATTT	A	G
AX-88073888	46.98	59.64	CM003279.1 Salmo salar isolate Sally breed double haploid chromosome ssa01, whole genome shotgun sequence	79107	TGTCATGTTTTAGGTCATCATTAGGTCAAAAGCTC[A/T]GAGGAAGACCGTGAGGCCGATATGTAAAGCTTATT	A	T
AX-87934051	47.25	59.64	CM003279.1 Salmo salar isolate Sally breed double haploid chromosome ssa01, whole genome shotgun sequence	79827	ATTGTTATAATTTCACAATTTGGAACAGTCTAAAC[C/T]AGGGATGCATGATATATCGGTGAACATAGCGTAAA	T	C
AX-88194417	47.25	59.64	AGKD04027747.1 Salmo salar breed double haploid jcf1001088927_0_0, whole genome shotgun sequence	4353	CTCAGTGCTATGATGGAGTCTAAAACCAGACGGAA[G/T]CGTTAAGTATGGTGTATAGGTCAGGGTTCCAGCAG	T	G
AX-88039960	47.25	59.64	AGKD04335909.1 Salmo salar breed double haploid jcf1001126282_0_0, whole genome shotgun sequence	134	TACTTTCTGAAGGCAATATATAAGACTTTCCATTC[A/G]CCCCAGGGTGGGAGCGTTAGAATGAGGCTTGGACT	A	G
AX-88076938	47.26	59.64	CM003279.1 Salmo salar isolate Sally breed double haploid chromosome ssa01, whole genome shotgun sequence	324273	TGTTCTAGAATCAGACAGAAGTTCTACAACATGTA[A/G]TCAGAACAGATAGAACTTCTTGGCCAGAAACCAAT	A	G
AX-88130231	49.41	59.64	CM003279.1 Salmo salar isolate Sally breed double haploid chromosome ssa01, whole genome shotgun sequence	523590	AGATACCGACCCACCGTTACACTGAGCTGCACTGG[A/G]GTCAGAACACAATCACAGTTACATGAAGGTAATGC	A	G
AX-88267128	49.41	59.64	CM003279.1 Salmo salar isolate Sally breed double haploid chromosome ssa01, whole genome shotgun sequence	763335	TATGTGTGTGTGTGTGTGTGTGTGTGTATGACCAA[A/G]TTAAGTGTGAGGCCAAATGTACTCTTGAGATGATG	A	G
AX-88147047	49.41	59.64	CM003279.1 Salmo salar isolate Sally breed double haploid chromosome ssa01, whole genome shotgun sequence	530477	ATCCCGGCCTCTATTAGAAAAGGGGACCGTCTTAA[A/C]CAGTTAAACTAAAGTGTAAGTTCTTGGTCCATTTG	A	C
AX-88030054	50.04	59.64	CM003286.1 Salmo salar isolate Sally breed double haploid chromosome ssa08, whole genome shotgun sequence	10749830	GTTATCCATGTTTAGTTGAACTAAAGGCTAATCAT[G/T]TTTCTCCAACCAAAGGCCTAACTGTATTCTGTCTC	T	G
AX-88150065	50.64	59.64	AGKD04012531.1 Salmo salar breed double haploid jcf1000926158_0_0, whole genome shotgun sequence	32370	ATGCAGCCAGATTGCATGGTGGGGATGTGCAACAC[C/T]CGCTGGCCATTCTCACGGCTCTTCTGACCGTTTTG	T	C
AX-88004740	51.06	59.64	AGKD04015837.1 Salmo salar breed double haploid jcf1000899041_0_0, whole genome shotgun sequence	15527	GCTATGATCTGCCAAACGATAACTCTCTAAAAGAT[G/T]AACACAATGCATTTTATGCATGCTTCGACAAAAAC	T	G
AX-88276117	51.06	59.64	AGKD04021465.1 Salmo salar breed double haploid jcf1001092535_0_0, whole genome shotgun sequence	3436	TCCTGGAAGCTTCAGTCTCCCATCACTTGTTGACC[A/C]CAGCACAATTCTGTTGCCCTGGTCTTTTCCGATTG	A	C
AX-88017017	51.06	59.64	CM003279.1 Salmo salar isolate Sally breed double haploid chromosome ssa01, whole genome shotgun sequence	851405	GGTCGTCAGGCTTCTACGCCTTAGCCGGTTTGCAT[C/T]CAGCATCCATGTCATGCCTGCTCCAACTCCCCCTC	T	C
AX-87914637	51.06	59.64	CM003279.1 Salmo salar isolate Sally breed double haploid chromosome ssa01, whole genome shotgun sequence	853485	AGGGCGGACTAGACTACCTAGACTTTTTCAATCCA[A/C]AATTAATAATGAATCAACAAGCACAATAGCTGCCA	A	C
AX-87895985	51.06	59.64	AGKD04021465.1 Salmo salar breed double haploid jcf1001092535_0_0, whole genome shotgun sequence	3510	ACATTGGAATTTTGTGAGAAAATACCAGAATATTG[C/T]AACCCTAGTCAAGTCCAGAGTAAACCAGTTAAACC	T	C
AX-88217386	52.24	59.64	CM003279.1 Salmo salar isolate Sally breed double haploid chromosome ssa01, whole genome shotgun sequence	1237122	GATCACGTGTGGCCGATGATGCGATCACGTGTGGC[A/G]GATGATGCTATTTGACCACAGGAATACTTGAACAT	A	G
AX-88092167	53.01	59.64	AGKD04017413.1 Salmo salar breed double haploid jcf1000577712_0_0, whole genome shotgun sequence	9507	TTTCTTCCTGTAGCTATCTCCGTGCCAACGCTTCA[A/G]CTCATCGGATAACAGAAGACCCGTCTTCCCGAATC	A	G
AX-88053262	53.01	59.64	CM003279.1 Salmo salar isolate Sally breed double haploid chromosome ssa01, whole genome shotgun sequence	1222228	TCCCCTCTCTCTCCTCATCCAGGTATGTTCTGAGC[A/G]CCGCGTACAGCGCTCCAAATCATTCTGTAACCACA	A	G
AX-88112996	53.01	59.64	CM003279.1 Salmo salar isolate Sally breed double haploid chromosome ssa01, whole genome shotgun sequence	1181428	ACAACAGTTTAAAACACATGTCGGGCTTTTCTTTA[G/T]GCCATTGTGTTTAGTTTTGGATCATTGAATAAGTT	T	G
AX-88023775	53.01	59.64	CM003279.1 Salmo salar isolate Sally breed double haploid chromosome ssa01, whole genome shotgun sequence	1170776	GTCCTTTTGTGTAATTGTCAAAGGTTTCATTTTTT[G/T]GGGGGGAGACGCACAAAGACATTTAACACGTGGCC	T	G
AX-88088867	54.39	59.64	CM003279.1 Salmo salar isolate Sally breed double haploid chromosome ssa01, whole genome shotgun sequence	1338917	TTGTCCGAGTAAATAGTAATATTAGTCCAAGTAAT[G/T]TCCTACGAACACATAGGCTATGTTATCTTATTGAA	T	G
AX-88223347	54.39	59.64	AGKD04022965.1 Salmo salar breed double haploid jcf1000279396_0_0, whole genome shotgun sequence	6464	GCCCAGCCCCATCTGCCCCCCTGTTGTTCTAGCTT[A/G]ACCTCCCGTATCTCAGTAGCACCGCAAACCTGGTC	A	G
AX-87991489	54.39	59.64	AGKD04027127.1 Salmo salar breed double haploid jcf1001016442_0_0, whole genome shotgun sequence	3962	GAGAGATTGATTGTCCTATGGTTCGTTTGCATACA[C/G]CCTTTCCACAACTTTTCTGGAATGGTGCAGTATAG	C	G
AX-88260148	54.39	59.64	CM003279.1 Salmo salar isolate Sally breed double haploid chromosome ssa01, whole genome shotgun sequence	1170426	TACCTGGTAAAATAAGGGTTAAATATATCAAACAA[G/T]AAAAGGTCCGACGGCGCAGTGGCAGCAGAGACAGA	T	G
AX-88016774	54.39	59.64	CM003284.1 Salmo salar isolate Sally breed double haploid chromosome ssa06, whole genome shotgun sequence	29559479	GGTCAGTTAGACTGCACTTAGACTAAAATCATATC[A/G]TTAGGCCCATGTGAAACCATGAGTATGGAGCACAG	A	G
AX-88077415	54.39	59.64	AGKD04022965.1 Salmo salar breed double haploid jcf1000279396_0_0, whole genome shotgun sequence	6485	TGTTGTTCTAGCTTCACCTCCCGTATCTCAGTAGC[C/T]CCGCAAACCTGGTCTACCAACCCTAACCCCGTACC	T	C
AX-88101471	54.39	59.64	CM003279.1 Salmo salar isolate Sally breed double haploid chromosome ssa01, whole genome shotgun sequence	1501314	AACACATTAGTACACTTGACCTTTCTTTATTGGGG[A/C]TATTAGAGGGTTTTATTCTAAAGTTGACTTTTATA	A	C
AX-88127361	54.39	59.64	CM003279.1 Salmo salar isolate Sally breed double haploid chromosome ssa01, whole genome shotgun sequence	1585707	AGAAGGCCAGGACTGAGTTTGGGAGACCCTGGTCT[A/G]AACTATAGAACGCATGATTATGATAACTAGGATAG	A	G
AX-88103362	55.28	59.64	CM003279.1 Salmo salar isolate Sally breed double haploid chromosome ssa01, whole genome shotgun sequence	1070689	AACCTTAAAAGTTTATTGACCTTTCCTTCTCTGTT[A/T]CTCTTTCATGATATTTCCATCCTCTTATGAAATTA	A	T
AX-87904440	55.28	59.64	CM003279.1 Salmo salar isolate Sally breed double haploid chromosome ssa01, whole genome shotgun sequence	1080481	ACTTTTCTCTGGTTATAGGAGTAACAATATGAATT[G/T]CTGCATGAGGAGGAAATAATGCAGTGTGACTTAAG	T	G
AX-88197793	55.28	59.64	AGKD04018810.1 Salmo salar breed double haploid jcf1000622376_0_0, whole genome shotgun sequence	6109	CTGAACACAGAGCGTCAGCAGCACCAGTACCGCTT[G/T]CACTCTGTGGCATGTGTTGGCACTGAGGTCCACCT	T	G
AX-88310340	56.4	59.64	CM003279.1 Salmo salar isolate Sally breed double haploid chromosome ssa01, whole genome shotgun sequence	1051810	TTGTTACATGATTCATTTAATCCCGTAATAACTCA[C/T]TTGATGTGATAAAATAGCCGTCATCACATGAATGA	T	C
AX-87932478	56.4	59.64	CM003279.1 Salmo salar isolate Sally breed double haploid chromosome ssa01, whole genome shotgun sequence	1034656	ATTCACCAGCACGTTAGAGAGGTTATAATAGGATG[A/G]TGCGTTGGGTAGACAGTACCTCTGGAGAGCCCTGT	A	G
AX-87970046	57.61	59.64	CM003279.1 Salmo salar isolate Sally breed double haploid chromosome ssa01, whole genome shotgun sequence	906611	CTACTTCACTCTCAAGCCAGCAGCGAATCAGACTC[C/T]GTCAATAGTGGCTATCGAAGAGTCTAATACACCCT	T	C
AX-88243204	57.61	59.64	CM003279.1 Salmo salar isolate Sally breed double haploid chromosome ssa01, whole genome shotgun sequence	904300	GTATGTATAGTGATTTATTTATGTTTGTTTATTAG[A/G]TTAAGTTATGTTTGATCAGGCCCCATTTAGCAGAC	A	G
AX-87947175	57.61	59.64	AGKD04019904.1 Salmo salar breed double haploid jcf1000969401_0_0, whole genome shotgun sequence	9811	CAGGTTGAACCATTTCCAGCCGATCAGAGGGCAGA[C/T]AGGCCTGATCCCACTAGTTACCACAGCCACAAAGA	T	C
AX-88201563	57.61	59.64	CM003279.1 Salmo salar isolate Sally breed double haploid chromosome ssa01, whole genome shotgun sequence	970205	CTGTATGAAATGAGGTTTTCTATAATAGTTAAGGG[C/T]TGATGTATGGTTAGTGGGATAACAGACAGGACACT	T	C
AX-87907029	60.7	59.64	CM003279.1 Salmo salar isolate Sally breed double haploid chromosome ssa01, whole genome shotgun sequence	1682402	AGAGAGACCTCTGCTTTCAGCCTCTGTCCTGTGTT[C/T]TTGTGTGTGTGTATAGTTGGCTTCGGTGAGCAATA	T	C
AX-87979754	64.55	59.64	CM003279.1 Salmo salar isolate Sally breed double haploid chromosome ssa01, whole genome shotgun sequence	1711743	CTGTCTGAAGGAAGGATCAGTCCCAGATAAGCTCG[A/C]AGTCCCCATGGTATATCTCCCAGGACTGGAGGCTG	A	C
AX-88001883	65.0	59.64	CM003279.1 Salmo salar isolate Sally breed double haploid chromosome ssa01, whole genome shotgun sequence	1761653	GCCCTCCAGCTATCACTCAGTGTCGCTCCCAGCTG[C/T]CCAGTCAGGTCTGGGAGCCACAAATCATCACCTGA	T	C
AX-88033707	65.74	59.64	AGKD04043688.1 Salmo salar breed double haploid jcf1000837296_0_0, whole genome shotgun sequence	3121	TAAAGAATGACGGCCTTAATATTGAATACAGTAAA[C/T]CTGTTTGCAAAGCAGAGATTTTCATGTTCTTGAGC	T	C
AX-88201112	65.74	59.64	CM003279.1 Salmo salar isolate Sally breed double haploid chromosome ssa01, whole genome shotgun sequence	2309434	CTGGTGGTCAGTTTGCTGTAGCAATCCAATGCTGA[A/G]TACAGATATTATGTGAGCGAAGTGTTTGTTTGTAG	A	G
AX-88112231	65.74	59.64	CM003279.1 Salmo salar isolate Sally breed double haploid chromosome ssa01, whole genome shotgun sequence	2346346	AATTTAATCGGGTAACGATTAAACATAGTTGGATT[G/T]GATAATTAACAGTCATCAGGTTAATGAAAGTAAAG	T	G
AX-88243597	65.74	59.64	AGKD04019904.1 Salmo salar breed double haploid jcf1000969401_0_0, whole genome shotgun sequence	3766	GTCAACATTGAGGAACAGCTTGATTTGTCCTGTCC[C/T]GTGTAGTCGGCGCCTGTGAAGAGAAGAGGCTATTA	T	C
AX-87989498	65.74	59.64	CM003279.1 Salmo salar isolate Sally breed double haploid chromosome ssa01, whole genome shotgun sequence	2203282	GACCTTAAGTTAGTCTCACTAGTGAATTGATTAAC[A/G]CCTCAGCATTGTGGCAGGTGGCGCTGTGAATCATA	A	G
AX-88310895	65.74	59.64	CM003279.1 Salmo salar isolate Sally breed double haploid chromosome ssa01, whole genome shotgun sequence	2362426	TTTAAATTTCCTGCTGGAAAGAGAGAGAAAAAGGC[G/T]CTTGCAGCTAAATAACCTCATCAGAACAGGAGTTA	T	G
AX-88210346	65.74	59.64	CM003279.1 Salmo salar isolate Sally breed double haploid chromosome ssa01, whole genome shotgun sequence	1827515	GACAGGCCTGGCTGGTCCCTCCATACCACAGCAGA[A/C]CAGACATTTCCCCTCGCTGCTGCCACAGACAGGCC	A	C
AX-88314557	65.74	59.64	CM003279.1 Salmo salar isolate Sally breed double haploid chromosome ssa01, whole genome shotgun sequence	2325590	TTTTACGAAACGTGACAAATACAAATTGTATTTAT[G/T]GTTACTGTTCCAGTACTCACTCTCCTCATCATCAT	T	G
AX-87943468	65.74	59.64	CM003279.1 Salmo salar isolate Sally breed double haploid chromosome ssa01, whole genome shotgun sequence	2362483	CAGAACAGGAGTTAATAAGTAAAACACGAAGCCAG[A/C]AGGTAATATCGGAACCGCAGCTGCGGAGGTACTAC	A	C
AX-87965720	65.74	59.64	CM003279.1 Salmo salar isolate Sally breed double haploid chromosome ssa01, whole genome shotgun sequence	2325560	CGCCCTGATTAGGAAACGGCACGGGGATTGTTTTA[C/T]GAAACGTGACAAATACAAATTGTATTTATTGTTAC	T	C
AX-88251072	65.74	59.64	CM003279.1 Salmo salar isolate Sally breed double haploid chromosome ssa01, whole genome shotgun sequence	2336701	GTTACAGCGTTCCCCTTGGTTACAGCGTTCCCCTT[C/T]GTTACAGCATTGTTGTCCTTGTTTTGTGTGTGTTT	T	C
AX-88129129	65.74	59.64	AGKD04023441.1 Salmo salar breed double haploid jcf1001240618_0_0, whole genome shotgun sequence	5722	AGAGAGGGGGGAGGAAGGGAGAGGACGAGCCCATA[C/T]GCCTGTAGGGTGAAACAGACTGTCCAGTGAGTAGA	T	C
AX-88148759	67.74	59.64	AGKD04769653.1 Salmo salar breed double haploid jcf1000178220_0_0, whole genome shotgun sequence	427	ATGAAACCTTAACACTAATGAGGTCACGTTCCCCT[A/G]AACAGAGAACAGTCTACCCAGGGTTCATAGGCAAC	A	G
AX-88167909	67.74	59.64	CM003279.1 Salmo salar isolate Sally breed double haploid chromosome ssa01, whole genome shotgun sequence	2374052	CAGGACGTGACACTGAGGCCTATTTCCCTTCAGGC[C/T]TGCTGTGTCATCCTTCCAAGGCAGTCTACCTCGAT	T	C
AX-88072138	67.75	59.64	CM003279.1 Salmo salar isolate Sally breed double haploid chromosome ssa01, whole genome shotgun sequence	2402542	TGGTTGAGATTCATGTCTATTTCGACGACAATCAG[C/T]ACACAGACACAGCACACACACACACCACACACACA	T	C
AX-88065157	67.75	59.64	CM003279.1 Salmo salar isolate Sally breed double haploid chromosome ssa01, whole genome shotgun sequence	2293243	TGATTTCCACTCCATCAGTGCAGTTGGATCACCAC[C/T]GCTATAAACACAAGAAATCCAACCTTATTAAACTC	T	C
AX-87983957	67.75	60.46	CM003279.1 Salmo salar isolate Sally breed double haploid chromosome ssa01, whole genome shotgun sequence	2192089	CTTTTTGCTATCAGCCAATGAGCGGCGAACAAACG[G/T]CAGGCTGTCATTCGGTGCGATGTGTTTTCTCTTTT	T	G
AX-88054778	69.8	61.49	AGKD04101467.1 Salmo salar breed double haploid jcf1001153896_0_0, whole genome shotgun sequence	1458	TCCTGGATTCAATTAAATTCCATGATTTGAGATAT[A/G]AAACAAAAATAAAACATATTTAAGATTCCCTTTGA	A	G
AX-88137449	70.53	61.6	CM003279.1 Salmo salar isolate Sally breed double haploid chromosome ssa01, whole genome shotgun sequence	2465918	AGGTCCTTGTCCCAGAGCTGCGTAGCCTGCAGGTG[A/T]TGGTCGTGTTCTTCCTGATCTCAGCCTATGAGGTG	A	T
AX-88313603	70.53	61.71	CM003279.1 Salmo salar isolate Sally breed double haploid chromosome ssa01, whole genome shotgun sequence	2466320	TTTGCCTCCTTTTTGAATGTCATTATATTTCCAAT[A/G]GATGTTGGATAACATTTTCATCAGCGCTCATTGAC	A	G
AX-88053546	70.53	61.76	CM003279.1 Salmo salar isolate Sally breed double haploid chromosome ssa01, whole genome shotgun sequence	2465950	TCCCTGACATAAGATTGATTGATCTGCCCTGTAGG[C/T]CCTTGTCCCAGAGCTGCGTAGCCTGCAGGTGTTGG	T	C
AX-88036350	70.53	61.76	CM003279.1 Salmo salar isolate Sally breed double haploid chromosome ssa01, whole genome shotgun sequence	2463892	TAATGCCTCAATCCAACAATACAGAAAATAATATT[C/T]ATCCATTTTATGATACATATGCGTGACTACTACAG	T	C
AX-88085642	70.53	61.76	CM003279.1 Salmo salar isolate Sally breed double haploid chromosome ssa01, whole genome shotgun sequence	2372711	TTGAAAACCTTTATCATTCATGTTGCCACTGCTCC[C/T]CCTACACAGTCAGACAGCCTGCCCTCAGGGTGAAC	T	C
AX-88153893	70.53	61.76	CM003279.1 Salmo salar isolate Sally breed double haploid chromosome ssa01, whole genome shotgun sequence	2463376	ATTATAAAACCTTTACAGACCCTTTACAAATGGTA[C/T]CTTACTGTAAAGTGTTACCGGCTGCTTAGGTGAAG	T	C
AX-88261036	70.53	61.76	CM003279.1 Salmo salar isolate Sally breed double haploid chromosome ssa01, whole genome shotgun sequence	2463414	TACTGTAAAGTGTTACCGGCTGCTTAGGTGAAGCT[A/G]CTCAGAGGCAGATAGTTGTGAGGAACGCTTCTGTC	A	G
AX-88066612	71.56	61.76	CM003279.1 Salmo salar isolate Sally breed double haploid chromosome ssa01, whole genome shotgun sequence	2595890	TGCCCTAAAACATGAGGGCTTATTTTCCGCAGTGG[G/T]ACACGTCATGTGTTAAGTTATACAATGCATTTGGA	T	G
AX-88158361	71.56	61.76	CM003279.1 Salmo salar isolate Sally breed double haploid chromosome ssa01, whole genome shotgun sequence	2579904	CAAATATTATTATATTATTGCAGTAATATAATATT[C/G]TCGTTTTATAATGTAAAATGAGCAGACAAAAGGGA	C	G
AX-88060952	71.56	61.76	CM003279.1 Salmo salar isolate Sally breed double haploid chromosome ssa01, whole genome shotgun sequence	2755513	TGAAAATGTCAACGAAGTCACTCGACAGCTGGTCA[A/G]CGTATGCTCGGAGTACTCGCCCTGGTAATCCGCCT	A	G
AX-88162077	71.56	61.76	CM003279.1 Salmo salar isolate Sally breed double haploid chromosome ssa01, whole genome shotgun sequence	3317525	CACACGTGAAAACATTGGGTGAGCTCGTTTTGCAT[C/T]GCCCGGTCCCCCTTCCTATGATTATTCGTTCATAT	T	C
AX-88127355	71.78	61.76	CM003279.1 Salmo salar isolate Sally breed double haploid chromosome ssa01, whole genome shotgun sequence	2457184	AGAAGGAGGAGACTCCACCCCCAAAGTGACGTACA[A/G]ATACCACCGGCTATTGTAAACATGTTTTTGTCGAC	A	G
AX-88016726	71.99	61.76	CM003279.1 Salmo salar isolate Sally breed double haploid chromosome ssa01, whole genome shotgun sequence	3281071	GGTCAGCACGACGCATCACCAGGTGCAATCTACCT[A/G]CCCCCCAGGACACCTACAGCACCCGATGTCACATG	A	G
AX-87923718	71.99	61.76	CM003279.1 Salmo salar isolate Sally breed double haploid chromosome ssa01, whole genome shotgun sequence	3334297	ATCAACAACCTCCACATTTTAACTATGAACACCTC[C/T]GCCTCCTCATCCAGAACCTGCAGGTAACAATAAAT	T	C
AX-88227352	71.99	61.76	CM003279.1 Salmo salar isolate Sally breed double haploid chromosome ssa01, whole genome shotgun sequence	2626760	GCTGAACCCTCCGTCCTGGTTGTTCTGTAATGCTG[A/C]TGAACCCTCCGTCCTCTCTGTCTTGTCCTGCAGGA	A	C
AX-88007199	71.99	61.76	CM003279.1 Salmo salar isolate Sally breed double haploid chromosome ssa01, whole genome shotgun sequence	3303049	GCTTTTTGGCAGTCAACTTTTTGCCAATCAACTGC[A/G]CCACCCAGTCAACCATTCCCAGGGACAGCCTGCGG	A	G
AX-88235092	71.99	61.76	CM003279.1 Salmo salar isolate Sally breed double haploid chromosome ssa01, whole genome shotgun sequence	2749405	GGGACTGGACTTGGGGCCAGGTAATCGAGCGTTAT[C/T]GGAGCGTACCTAGGAAGCACGAGAGGCTACACATG	T	C
AX-88132883	71.99	61.76	CM003287.1 Salmo salar isolate Sally breed double haploid chromosome ssa09, whole genome shotgun sequence	47602044	AGCGCCATGTCGGAGAAGGCTGCCGCCATGGAGAA[G/T]ATGCTCAAGGACAGAGAACAGGTTAGGATGTTTGT	T	G
AX-88258349	71.99	61.76	CM003279.1 Salmo salar isolate Sally breed double haploid chromosome ssa01, whole genome shotgun sequence	3317188	TACAACCTCCAGCCATCTGATAAGCTGTTTCATGA[A/G]TTGTTTCCCAGGAGGACATCAATGTGATGGAGATG	A	G
AX-88232789	71.99	61.76	CM003279.1 Salmo salar isolate Sally breed double haploid chromosome ssa01, whole genome shotgun sequence	3318362	GGCAGTGTGAATAGAAGACCCAGAAAGAGAGAGAC[A/G]AGTGAACCTACGCAGGTCCTAGTGGTGTACGGTGC	A	G
AX-88046903	71.99	61.76	CM003279.1 Salmo salar isolate Sally breed double haploid chromosome ssa01, whole genome shotgun sequence	3306036	TATTTGGTTAGCCTACACAATCTAAAATAGCCATG[C/T]ATTTAAACATTACACAAAGAAGGTTACATTCTACA	T	C
AX-88214440	71.99	61.76	CM003279.1 Salmo salar isolate Sally breed double haploid chromosome ssa01, whole genome shotgun sequence	3333913	GAGCTAGTAGAACAAGCCAGAAGTACATTACACGC[A/G]TTAACGTACGATCACTAAAACTGGTTTCAGCCTAG	A	G
AX-88040381	71.99	61.76	CM003279.1 Salmo salar isolate Sally breed double haploid chromosome ssa01, whole genome shotgun sequence	3298345	TAGACCCGGGAGAGTAGTAAGTACACTTCTCTGTA[A/C]ACTACTAAGTACAATAATCTGGATTATAACACACA	A	C
AX-87971157	71.99	61.76	CM003279.1 Salmo salar isolate Sally breed double haploid chromosome ssa01, whole genome shotgun sequence	3358109	CTATGAGATAGGAGAGTACAGGTACCAACCACCAT[A/G]CTAGAGTTGATGTCCTCTTACCTGCAGGCCAAGTC	A	G
AX-88143266	71.99	61.76	CM003279.1 Salmo salar isolate Sally breed double haploid chromosome ssa01, whole genome shotgun sequence	3302030	ATACGAGTAGATTGGGTGCATTGCAACCCAATTTC[A/G]ACCAAATTCGTCTGTGTTTACTCCGTCGCCACCGT	A	G
AX-87995446	72.41	61.76	CM003279.1 Salmo salar isolate Sally breed double haploid chromosome ssa01, whole genome shotgun sequence	3166572	GATATTTTGATTCCTTGATAAGACTAGAAGTTTCC[C/T]CAAGCTGTTTTTGGTGTGTAGTACTGTTACTGCAA	T	C
AX-88089226	72.41	61.76	CM003279.1 Salmo salar isolate Sally breed double haploid chromosome ssa01, whole genome shotgun sequence	3238550	TTGTGGTGTCCTTGTCCAGTGATCCAGTGGAAGAG[C/G]ACTTTGAGGGCGACGTGGGTTTGCAGGTAAACGTC	C	G
AX-87944130	72.41	61.76	CM003279.1 Salmo salar isolate Sally breed double haploid chromosome ssa01, whole genome shotgun sequence	2586558	CAGAGAGAACCCTGATTCTGCTGTAGAATATAATT[G/T]ACATGGACCCTGATTCTACTGTAGAATAGAATCTA	T	G
AX-88123688	72.41	61.76	CM003279.1 Salmo salar isolate Sally breed double haploid chromosome ssa01, whole genome shotgun sequence	3223512	ACTCACCAGCCAGGTGAGAGATATACCATTACTCC[A/G]CACCAGAGCCGAGGTAGAACAGCTGACTGACTATG	A	G
AX-88168429	72.41	61.76	CM003279.1 Salmo salar isolate Sally breed double haploid chromosome ssa01, whole genome shotgun sequence	3246285	CAGGGATAAAACACAATGTTTTTTCAGACTAAAAT[A/C]AATTCTAAATCGTTATAAAGAAGCTCCACTTTAAC	A	C
AX-87941466	72.41	61.76	CM003279.1 Salmo salar isolate Sally breed double haploid chromosome ssa01, whole genome shotgun sequence	3253618	CACCCGGACAGCTGATTAAAAACTGATTAGTATTT[G/T]TGTCTATAATAAAGCCTTTTTGTGGGGAAAAACAC	T	G
AX-87910192	72.41	61.76	CM003279.1 Salmo salar isolate Sally breed double haploid chromosome ssa01, whole genome shotgun sequence	3226402	AGCCACAACGAGCAGGGAAACTCCTACAGCAACTG[C/T]TTCTCAGGTGAGACGCTCTGACACATGCCAAGAAC	T	C
AX-87885966	72.41	61.76	CM003279.1 Salmo salar isolate Sally breed double haploid chromosome ssa01, whole genome shotgun sequence	3156755	AAGTGAGACAGATAAAGGAGGTCTATGGTAACCTA[C/T]TGATTCATAACCATCCAAATCATTATTTTATATCT	T	C
AX-88308847	72.41	61.76	CM003279.1 Salmo salar isolate Sally breed double haploid chromosome ssa01, whole genome shotgun sequence	3254319	TTGGCTGTGAGCTTAAGGTCGTTGTCCTGTTGGAA[C/T]GTGAAGTCTTGAGCGCTCAGATACAAGTTTTCATC	T	C
AX-88162541	72.41	61.76	CM003279.1 Salmo salar isolate Sally breed double haploid chromosome ssa01, whole genome shotgun sequence	2631010	CACAGTGCAACAGCGCCATCTATTGGCTTGATGGA[C/T]TCACTAATGCTGAAGCATGTAAAATATACAATTTA	T	C
AX-88210476	73.25	61.76	CM003279.1 Salmo salar isolate Sally breed double haploid chromosome ssa01, whole genome shotgun sequence	2956264	GACAGTGGAAGTGATATTGTATGTTTTTGATAAGG[A/G]GACTATTCATATTTCCAAGCTGTCACACATCAGTC	A	G
AX-87876398	73.25	61.76	CM003279.1 Salmo salar isolate Sally breed double haploid chromosome ssa01, whole genome shotgun sequence	3045588	AAACTTCCGGCAACAACTTTACATACACGAATGTG[A/C]ACACCACTTCAAATTAGTGGATTTGGCTGTTAGCC	A	C
AX-88145818	73.25	61.76	CM003279.1 Salmo salar isolate Sally breed double haploid chromosome ssa01, whole genome shotgun sequence	3014013	ATCAATTTAACCTTTTTTTACATTTTAATTCTTGC[G/T]GATATGAAATATACGGTCCTTATGCTTCCAAAACA	T	G
AX-88230819	73.25	61.76	null	null	GGAGAGGAGACAGTGAGAGAGGAGGGAGACCAGGA[C/G]AGATCTTGGAGAGGAGGACATGGAGAGACCAGTGT	C	G
AX-87906028	73.25	61.76	CM003279.1 Salmo salar isolate Sally breed double haploid chromosome ssa01, whole genome shotgun sequence	3086290	AGACAGTCATTCACATGTATAAGATCTGTAAATTA[C/T]GAATAAACCTGTTCTCTGTCCTTGAGCATCTTCTG	T	C
AX-88231115	73.25	61.76	CM003279.1 Salmo salar isolate Sally breed double haploid chromosome ssa01, whole genome shotgun sequence	3026263	GGAGGAAAACACCGGTCAAGTTCATTTTGTCATGC[A/T]ACAGGATACACACGGTACACGGTACAATGAAAATG	A	T
AX-88294886	73.25	61.76	CM003279.1 Salmo salar isolate Sally breed double haploid chromosome ssa01, whole genome shotgun sequence	3080238	TGTCACATAGAGTTAGATAGAGGACTGGAGGACCT[A/G]GAGGAGGTCTATCAGCTGTTTTGTTCTCCTCGGCC	A	G
AX-88104810	73.25	61.76	CM003279.1 Salmo salar isolate Sally breed double haploid chromosome ssa01, whole genome shotgun sequence	3046072	AACTTTTTGGAGTTCATGGAAGGAAGTTCCATGCA[A/G]TCCTGGCAATGTATAATACTGTCACAAAGCCCTGA	A	G
AX-87952704	73.25	61.76	AGKD04009721.1 Salmo salar breed double haploid jcf1001246155_0-34002_unknown_0_1922, whole genome shotgun sequence	31878	CCAAACAAACCGAGCGCCGCTATTTTCTTCAACAG[C/T]GTAGATATTTGTTGAACTTTCGTCAGGTGATTAAC	T	C
AX-87946031	73.25	61.76	CM003279.1 Salmo salar isolate Sally breed double haploid chromosome ssa01, whole genome shotgun sequence	3079561	CAGGACCGTCCTGCCGAGAGTATCCTGGACCTCCC[G/T]GACCTGCCTGGCCAGCTCCTCTATTCTCCCCTGGG	T	G
AX-88161014	73.25	61.76	CM003279.1 Salmo salar isolate Sally breed double haploid chromosome ssa01, whole genome shotgun sequence	3043303	CAATGTGTGGTATTCAATGTAGGGCTACATTCCAT[C/T]CAACGTTTGAAAAGAAACATGCAGGACTTGACATT	T	C
AX-88216667	73.25	61.76	CM003279.1 Salmo salar isolate Sally breed double haploid chromosome ssa01, whole genome shotgun sequence	3045061	GATAACCATGCGCAATGCCAAGTGTCAGCTGGAGT[C/T]GTGTAAAGATCGCCAGCCACCGTTTGAACTCTGGA	T	C
AX-87878666	73.25	61.76	CM003279.1 Salmo salar isolate Sally breed double haploid chromosome ssa01, whole genome shotgun sequence	2940121	AAATGTTATATAAATGTATCACGGACCATCGGTTG[C/T]AAAAAACAAGATGGTGAATTTCTGGACTGTTTCCC	T	C
AX-88236096	73.25	61.76	CM003279.1 Salmo salar isolate Sally breed double haploid chromosome ssa01, whole genome shotgun sequence	3223125	GGGCTTGAAGGTCGAGGGTTCGAGACCTGCTCCCT[A/G]CCTGTTTCTTTACACTGGTGTCAGAAGGGATCGGA	A	G
AX-88049642	73.25	61.76	CM003279.1 Salmo salar isolate Sally breed double haploid chromosome ssa01, whole genome shotgun sequence	3080070	TCAGCATCACCGTCCTCTCATACGCCGTCTGAAAA[G/T]AATCAAGCTATTAGTACAGCACATTCCTTACAAAA	T	G
AX-88298825	73.25	61.76	CM003279.1 Salmo salar isolate Sally breed double haploid chromosome ssa01, whole genome shotgun sequence	2957123	TGTTTCTGTAGTTTACTTGTGTTCTCTAGAAAATG[A/T]GATTTTTGTCGTCTTTCAGTTCACATTTTGTTCAA	A	T
AX-88099826	73.25	61.76	CM003279.1 Salmo salar isolate Sally breed double haploid chromosome ssa01, whole genome shotgun sequence	2956007	AAATATGATTGTGTCATTCTGTCTCTAATTGTTTA[G/T]TAGTTTTAGTAGCAACGTCCGTCATTGGTAAGTCA	T	G
AX-88210074	73.25	61.76	CM003279.1 Salmo salar isolate Sally breed double haploid chromosome ssa01, whole genome shotgun sequence	3117038	GACACTTCATAGACTGAGATGGAGGAGGACCGTTA[A/T]TACTGTGCTCCTTTCTTCCAACAGTCACTCAGTGA	A	T
AX-87975525	73.25	61.76	CM003279.1 Salmo salar isolate Sally breed double haploid chromosome ssa01, whole genome shotgun sequence	3018927	CTGAAACAATTCTAAAGATGCACTGTGCAGGAGTA[C/T]GAGGTGTATATACAGGAAGTACCAGATCACTGTGG	T	C
AX-88053230	76.14	61.76	CM003279.1 Salmo salar isolate Sally breed double haploid chromosome ssa01, whole genome shotgun sequence	2878314	TCCCCGTACCAGACTTCTAGGGGCGGACCCTATCA[C/T]CTACTGTATCTCTGACTGAATACACGTCCTCATCC	T	C
AX-87914862	76.14	61.76	CM003279.1 Salmo salar isolate Sally breed double haploid chromosome ssa01, whole genome shotgun sequence	2848115	AGGGGGGGTCAGGTTTGTACCAGGCCGACCAGGGT[A/G]GTGGTGGTGGGGGGAAGGTCAGTGCAGACAGCCTC	A	G
AX-87883107	76.14	61.76	CM003279.1 Salmo salar isolate Sally breed double haploid chromosome ssa01, whole genome shotgun sequence	3506100	AAGAAGTACCGGGAAGCGATTGGCAAGTACCACCG[A/G]GCTTTATTAGAGATGAAGGGGTTGTGCCGGGTGCT	A	G
AX-88104624	76.14	61.76	CM003279.1 Salmo salar isolate Sally breed double haploid chromosome ssa01, whole genome shotgun sequence	2845207	AACTTCAGTTCTGGCCTCTTCTCTTTCCGCCATCC[A/G]ATCAGAGATGAGACAGCTAGCTAATTAGAATGATG	A	G
AX-88019153	76.49	61.76	CM003279.1 Salmo salar isolate Sally breed double haploid chromosome ssa01, whole genome shotgun sequence	3505782	GTAAAGGGCGTCGAATAGCCTAGATCATTTATTAT[C/G]GAGAAGATGAGCGTAAACCAGACTGGATATGATGG	C	G
AX-87988924	76.49	61.76	CM003279.1 Salmo salar isolate Sally breed double haploid chromosome ssa01, whole genome shotgun sequence	3590484	GACCACGCATCAACTCCTTTCACGTGACAAAGTAA[G/T]GATTACAACAAAACTAACAAAATGATCCGCCATCA	T	G
AX-88254523	76.49	61.76	CM003279.1 Salmo salar isolate Sally breed double haploid chromosome ssa01, whole genome shotgun sequence	3524715	TAAAAACGCTGTCAGTTCCACTTTAGGCATACTGT[A/T]AATCCCTATGACAAGCTGATGCTATGGCTGAAGTT	A	T
AX-88072205	77.01	61.76	null	null	TGGTTGTTGAACCAGGCTATGGATAGTGATATGCT[A/G]TAGTGTAATCTATAAC	A	G
AX-88289900	77.01	61.76	CM003279.1 Salmo salar isolate Sally breed double haploid chromosome ssa01, whole genome shotgun sequence	3552391	TGGACAGGGATGGCCCTGTCCCTGTCTCTCTGTGG[G/T]GCCATAATGTACAGGTTAGTTGGTCTGTTAGACAC	T	G
AX-88260078	77.51	61.76	CM003279.1 Salmo salar isolate Sally breed double haploid chromosome ssa01, whole genome shotgun sequence	3605823	TACCTGAATGGCTGGGCCTGCTTCTTCATCTCCAT[G/T]ATCATCATCGGCATGCTGACCGCAGTGATAGGAGA	T	G
AX-88257661	77.51	61.76	CM003279.1 Salmo salar isolate Sally breed double haploid chromosome ssa01, whole genome shotgun sequence	3584597	TAATCTCTGTAGTGGGTACCTAGCTACCTGCAGGA[C/G]TAAATCAAGAATCACAATTCCCATTTAGGAAATGA	C	G
AX-88020627	78.88	61.76	CM003279.1 Salmo salar isolate Sally breed double haploid chromosome ssa01, whole genome shotgun sequence	3633732	GTAGATGAATTCATCATAAACCCATAAATTAGGTA[C/T]TCCTGTCAAGAGGCAGGAACAAACACTTGATAACC	T	C
AX-88254732	78.88	61.76	CM003279.1 Salmo salar isolate Sally breed double haploid chromosome ssa01, whole genome shotgun sequence	3636805	TAAAATAAAAAAATACTTCCTAAATTAGACTGGCG[A/G]GATGCTGATACTGTACCCCAGACCTGGAATGTGTT	A	G
AX-88195045	78.88	61.76	CM003279.1 Salmo salar isolate Sally breed double haploid chromosome ssa01, whole genome shotgun sequence	3609534	CTCCCACAAGGTCAAAAACGGGAACCCGAACTAGC[A/G]ACTTATCAGCCACAGGCCCAAGCTCCCAACCACCA	A	G
AX-88022837	79.76	61.76	CM003284.1 Salmo salar isolate Sally breed double haploid chromosome ssa06, whole genome shotgun sequence	52308505	GTCATCAGTGAACAAATGACTCGGGAACGACAGAT[A/G]AATGTCAAACGGATGTGGTCATTTTGCTATGGCAT	A	G
AX-87884041	81.65	61.76	CM003279.1 Salmo salar isolate Sally breed double haploid chromosome ssa01, whole genome shotgun sequence	3989906	AAGCAGCATATTGTCTGTAGCCCGGACGAGTGGCC[G/T]AATCTCCCGTATACCCATCCCCCCTAGAAAAACTA	T	G
AX-87939475	81.65	61.76	CM003279.1 Salmo salar isolate Sally breed double haploid chromosome ssa01, whole genome shotgun sequence	3882656	CACAAAGCCCTGTACTGTAAAGTTTGCCTGCCACA[C/T]TGTTCCCGAACACCTCTGATTGAATATTCTGTCAC	T	C
AX-88184182	81.65	61.76	null	null	CCTCTCTGAGACGATGACCCCCCCTCCTCCCCCTC[C/T]TCCTCCTCCAACAGGGTCCTAGTGCCTGCTGATTT	T	C
AX-88241040	81.65	61.76	CM003279.1 Salmo salar isolate Sally breed double haploid chromosome ssa01, whole genome shotgun sequence	4485018	GTAAGTAAAACATGTATGGTTGCAGGTGATGTCTT[A/T]CTCCTGGCTTCTTTGACCAAATGCTGATATGCTTT	A	T
AX-88135715	81.65	61.76	CM003279.1 Salmo salar isolate Sally breed double haploid chromosome ssa01, whole genome shotgun sequence	4005287	AGGCCTAGGAGGGTGAAACCTGGCATGATGGTAAA[A/G]AGGTCACATGGAACATGCAAACTTTGCAAGGTCAT	A	G
AX-88076340	81.65	61.76	AGKD04016415.1 Salmo salar breed double haploid jcf1001179961_0_0, whole genome shotgun sequence	9326	TGTGTTTCAGAGCCCTTCTGTCTGGCTAACTACCC[A/C]TCAGCGTTCCACAGTGTGATGTTCAACCCGGCAGA	A	C
AX-88007157	81.65	61.76	null	null	GCTTTTATACGGTAACGTCAGTTTCTGATTGCTAG[C/T]TAACGGTAGCTTCCTAGCTATATGGAGGTATCTAA	T	C
AX-88108785	81.65	61.76	CM003279.1 Salmo salar isolate Sally breed double haploid chromosome ssa01, whole genome shotgun sequence	4549095	AATACCAGTAGTCTCAGACTGAGAGATACTTAAGA[C/T]TGCATCCCAAATTGGCATAGATTAGCATCTCTGTG	T	C
AX-88001238	81.65	61.76	CM003279.1 Salmo salar isolate Sally breed double haploid chromosome ssa01, whole genome shotgun sequence	4013523	GCCATATGGGATGCAGCCTACGTCTCTACTGAAAT[A/C]GAATAATCACATTTTTGTTTGGTGATTTATTGTGT	A	C
AX-87950892	81.84	61.76	CM003279.1 Salmo salar isolate Sally breed double haploid chromosome ssa01, whole genome shotgun sequence	4497434	CATGGGAATTTGATGTGGCTAACTTTCTCAGACAA[C/T]GCATGGGGGGTTTTATCCGTTAACCAGCTTGCTAT	T	C
AX-88237904	81.84	61.76	CM003279.1 Salmo salar isolate Sally breed double haploid chromosome ssa01, whole genome shotgun sequence	4472003	GGTAGCACGTTCCTGTCTTCACAAAACGAACAAGT[A/G]TTTAACTACTAATATTCTGTGCTTCTCTCGCCAGT	A	G
AX-88302148	81.84	61.76	CM003279.1 Salmo salar isolate Sally breed double haploid chromosome ssa01, whole genome shotgun sequence	4492500	TTATCGACCAAGAGCAGCAATGCTTCCTTTTCCCC[A/G]GGAACAACTGCAATAACAACATACAGATCTAGAAA	A	G
AX-88312953	81.84	61.98	CM003279.1 Salmo salar isolate Sally breed double haploid chromosome ssa01, whole genome shotgun sequence	3911353	TTTCTGGCCCTCCCTTCTCTTCATTTTCACCTCTC[A/G]ATTTTGCGGCTTTTCTCTTACTGTCCTTTTTGTCT	A	G
AX-87884463	81.84	62.2	CM003279.1 Salmo salar isolate Sally breed double haploid chromosome ssa01, whole genome shotgun sequence	3768150	AAGCTCACCATAGATTTTGTTAACCCTTTACTGCA[A/G]GGGTTCCCAAAGTTTTTTGGGCCTACGATCCCATT	A	G
AX-88219608	81.84	62.42	CM003279.1 Salmo salar isolate Sally breed double haploid chromosome ssa01, whole genome shotgun sequence	4405994	GCAAACCTGGTAAACAGCTTCCAGGCTCTTGGACA[A/C]ACACCACTGGTGACCACCAGAATTTGGCGGGTCAC	A	C
AX-88127212	81.84	62.58	CM003279.1 Salmo salar isolate Sally breed double haploid chromosome ssa01, whole genome shotgun sequence	4549000	AGAAGAAGCTGCTCTGGAAAGAGGGCATCAGGGAT[C/G]AAGGCTGACAAAGGTTTTAAAAATTCCTTGGAAAA	C	G
AX-88055951	81.84	62.73	CM003279.1 Salmo salar isolate Sally breed double haploid chromosome ssa01, whole genome shotgun sequence	3912642	TCGTCCTACAGGTGAGAGAAGAAACAGGAGGAGAT[A/G]AGACCACCTGGTTAGGTGTGGTTACAGTACTGTTC	A	G
AX-88157709	81.84	62.9	CM003279.1 Salmo salar isolate Sally breed double haploid chromosome ssa01, whole genome shotgun sequence	4493075	CAAAATTCAAGGGAAATTGAAAGGAATTGTCATGG[C/T]GGCAATTTCTTTTGAGTTTTGCTTGTTTAGTAATA	T	C
AX-88178606	81.84	63.06	CM003279.1 Salmo salar isolate Sally breed double haploid chromosome ssa01, whole genome shotgun sequence	4561036	CCCAACCAGAAAACTTCAGATGTCTGAAGACACAC[C/T]GCTATAAGACATGGCCTTACAGAGTAAGAATGGAC	T	C
AX-88095582	81.84	63.19	CM003279.1 Salmo salar isolate Sally breed double haploid chromosome ssa01, whole genome shotgun sequence	4530288	AAAAACAGAGGCAACCGAAGTTTTGGTTTCCAGAG[A/G]CCTTATTTTTCTGGCTTGGTAATGGAAATGGACCG	A	G
AX-88109535	81.84	63.32	CM003279.1 Salmo salar isolate Sally breed double haploid chromosome ssa01, whole genome shotgun sequence	4474162	AATCAATTTTAAAGCATCAGATAATCACATAATGG[A/T]AAAGAATCCAACGGTCTGTCTTCCTCTCAGACAGC	A	T
AX-88315236	81.84	63.46	CM003279.1 Salmo salar isolate Sally breed double haploid chromosome ssa01, whole genome shotgun sequence	4459890	TTTTGCCCTAAAAGCATTGATTCCAATACTCAGAG[C/G]TTGATGACGAGTTGATTATTTTAAAATCAGCTGTG	C	G
AX-88027426	81.84	63.59	CM003279.1 Salmo salar isolate Sally breed double haploid chromosome ssa01, whole genome shotgun sequence	4436890	GTGGGGTTGATGCGTATGAGGTGGGGATGATGGTA[A/G]AAGAGCTGCAGATAGTGTTGGACAGACAGACAGCA	A	G
AX-88195148	82.49	63.59	CM003279.1 Salmo salar isolate Sally breed double haploid chromosome ssa01, whole genome shotgun sequence	4556178	CTCCCCCTGGACACTTATCAGTCCCCACTTTCACC[A/G]ACATGCCTGTCTCAGTCTCATTTCCTTGTCAGAAC	A	G
AX-87963891	83.16	63.59	CM003279.1 Salmo salar isolate Sally breed double haploid chromosome ssa01, whole genome shotgun sequence	3786500	CCTTCGTTTTCACAAAATTCCATTAATTTGACACC[A/T]AATTTGACATGCTACTATGAACTTCACATGTTGGT	A	T
AX-87972447	83.16	63.59	CM003279.1 Salmo salar isolate Sally breed double haploid chromosome ssa01, whole genome shotgun sequence	4466434	CTCATAGTTTCCTCAGCTTCATGTTGTAGCCTACA[C/T]TGTATTGTGTTTTGTTGTGTTATCTAATTGAACGT	T	C
AX-87955870	83.16	63.59	CM003279.1 Salmo salar isolate Sally breed double haploid chromosome ssa01, whole genome shotgun sequence	3879188	CCATCACCAGAGCAACAAGCAAACACACTGCAAGC[C/T]TCACATCACATACTGCAGTTAGCAGATGGAGCTTT	T	C
AX-88260458	83.16	63.59	CM003279.1 Salmo salar isolate Sally breed double haploid chromosome ssa01, whole genome shotgun sequence	4451529	TACTAAATGGAATATATTTTTTTATTATTGCGGTT[C/T]TCTGACTGAAACCTGTTCCCCTGTAGAGTCTGTTT	T	C
AX-88031545	83.16	63.59	CM003279.1 Salmo salar isolate Sally breed double haploid chromosome ssa01, whole genome shotgun sequence	4451067	GTTGGTCTCTGTGGCCCTGGACTAAAGCAGTAAAG[A/C]CTACAGTGACCAGGGTTCCATTTCACACAGAACCA	A	C
AX-88278325	83.16	63.59	CM003279.1 Salmo salar isolate Sally breed double haploid chromosome ssa01, whole genome shotgun sequence	3792718	TCTATTCATGTCATATCTCAGTTTACTCACCGACT[C/T]ATGGCACTGCCTATCTGATCATAAGAGCAAAAAAT	T	C
AX-88042661	83.16	63.59	CM003279.1 Salmo salar isolate Sally breed double haploid chromosome ssa01, whole genome shotgun sequence	4526037	TAGTGAACGTTCAGCATTCCTGCAGCTCATCCAAT[A/C]ACTGTAATAGACGGTGGACTAACTAGGTGTCGTAA	A	C
AX-87996202	83.16	63.59	CM003279.1 Salmo salar isolate Sally breed double haploid chromosome ssa01, whole genome shotgun sequence	4471429	GATGAGTTGTGGACTGTTATGTCTTTGTCATCATG[G/T]GTAATCATTGTCAGTGGGAGGGGAGGCGGGGAAAT	T	G
AX-88234155	83.16	63.59	CM003279.1 Salmo salar isolate Sally breed double haploid chromosome ssa01, whole genome shotgun sequence	4451607	GGCTCATTTCTTACTGGGGCCAAACATATGAATAT[G/T]TATATGCACTACTTACTGTAAATCACATTGGATAA	T	G
AX-88179335	83.16	63.59	CM003279.1 Salmo salar isolate Sally breed double haploid chromosome ssa01, whole genome shotgun sequence	4438551	CCCATCTCACTGACACCTCTTTAACAGGACAGCCT[A/G]AAGTGCACAAATGGCGTGTTCTGTTTTTCTCACTC	A	G
AX-88065742	83.16	63.59	CM003279.1 Salmo salar isolate Sally breed double haploid chromosome ssa01, whole genome shotgun sequence	4567436	TGCAGCATGTTTGTGTGCTTGTATTAACTCCGCTT[A/G]TTTCAGAGCCTTCAAGCTAGATAACAATACATCTA	A	G
AX-88280057	83.16	63.59	CM003279.1 Salmo salar isolate Sally breed double haploid chromosome ssa01, whole genome shotgun sequence	4524218	TCTGAGTTGTGTTCAGTGGGCCCCGAACACTACTA[A/G]GCTATATCCCTCAGTATATATCTGAATGTGTCCAA	A	G
AX-88270765	83.16	63.59	CM003279.1 Salmo salar isolate Sally breed double haploid chromosome ssa01, whole genome shotgun sequence	4496768	TCAGAGATGCTTAATGAATATGGGGACCAGGAATA[A/C]GAATTGTTATGATGTCTCATTTCAAAAGGAGATCA	A	C
AX-87931771	83.16	63.59	CM003279.1 Salmo salar isolate Sally breed double haploid chromosome ssa01, whole genome shotgun sequence	3770041	ATTACCGGGCAAGAGGAGAGGACATGTAAAAGCGA[A/G]CCATCAACCTCCGCTTTTGATCGATCGGCCAGAAG	A	G
AX-87988995	83.16	63.59	CM003279.1 Salmo salar isolate Sally breed double haploid chromosome ssa01, whole genome shotgun sequence	4496792	GACCAGGAATAAGAATTGTTATGATGTCTCATTTC[A/C]AAAGGAGATCAGATCCCTCTAACACACGATTGGGA	A	C
AX-88190829	83.16	63.59	CM003279.1 Salmo salar isolate Sally breed double haploid chromosome ssa01, whole genome shotgun sequence	3767595	CTAACAGCCTTTCGCTAATGGCCTGGTACTTAGCG[C/G]TCTAATATCCCTCTAAACACTCTCCCAACACTTCA	C	G
AX-88313608	83.16	63.59	CM003279.1 Salmo salar isolate Sally breed double haploid chromosome ssa01, whole genome shotgun sequence	3882634	TTTGCCTGCCACATTGTTCCCGAACACCTCTGATT[A/G]AATATTCTGTCACTGGACCAAACACAGCAGTGTGT	A	G
AX-87873801	83.16	63.59	CM003279.1 Salmo salar isolate Sally breed double haploid chromosome ssa01, whole genome shotgun sequence	4441119	AAAAACATCTTGACATGTGCCAGGGCCAATAAAAA[G/T]AAGGGATTGTACAATATTAGGAGGAAATATATATA	T	G
AX-88216881	83.16	63.59	null	null	GATACGTAGCTAGCCACCCGTTAGCATTTAGCTAG[C/T]TTTTATACGGTAACGTCAGTTTCTGATTGCTAGTT	T	C
AX-87890478	84.72	63.59	CM003279.1 Salmo salar isolate Sally breed double haploid chromosome ssa01, whole genome shotgun sequence	4387657	AATTTGATTTGGACCAAATGTGAACCCATAATAGA[A/G]GTATTGTTCACACATTCGGACAGTAGAGTCCAATA	A	G
AX-88046808	85.1	63.59	null	null	TATTTCTCAAAACTGTGTGTGAAATTCCAGTTATA[C/T]GAACATGGGAGTGTCCAAACAATCAGCCATGTCAG	T	C
AX-87892277	85.1	63.59	CM003279.1 Salmo salar isolate Sally breed double haploid chromosome ssa01, whole genome shotgun sequence	4265608	ACACAGAGACACACATAGCTTCATGTAGCTTAGCC[C/T]CAGAGTGTGATCCCAGAGGATTTTCTCCTGGACTC	T	C
AX-88179025	85.72	63.59	null	null	CCCAGCAGGAGAGACACACCAGCCAATGGGAGAGC[A/G]ATTCAGAGCTCTGACTAATTCAACTGGTCGGCTAG	A	G
AX-87945921	86.37	63.59	CM003279.1 Salmo salar isolate Sally breed double haploid chromosome ssa01, whole genome shotgun sequence	4348575	CAGGAACGTGACTCACACAACAAGATGCTATAGTT[C/T]CGGTCTTCCCTTTGGTCACAGGCCTTGTGAAAATT	T	C
AX-88277162	86.59	63.59	CM003279.1 Salmo salar isolate Sally breed double haploid chromosome ssa01, whole genome shotgun sequence	4303515	TCGTAAAGTGTTTTGCAATGAAAAATTTGAATTGC[C/T]GTTTTAGTCAAGATTTTTCTTCCTGTTTGGTTTGT	T	C
AX-87928039	86.59	63.59	CM003279.1 Salmo salar isolate Sally breed double haploid chromosome ssa01, whole genome shotgun sequence	4338868	ATGCAAAGGCTGTCTATCATGGCCTTGGTGCACTG[A/G]GAGTTAGCTATGTTGTAGGCACAAGGACTATTCAT	A	G
AX-88054242	86.79	63.59	CM003279.1 Salmo salar isolate Sally breed double haploid chromosome ssa01, whole genome shotgun sequence	4300575	TCCTCAGGTTGGTATAGTACTTCTTGTTGTCCAGA[C/T]CTGGGAAGATACTGCTGCTGGTAAGCTGAGGCAAA	T	C
AX-88084315	86.79	63.59	CM003279.1 Salmo salar isolate Sally breed double haploid chromosome ssa01, whole genome shotgun sequence	4092351	TTCTAAAATAAACTTTCTATTTCTTAGGAAGATAG[A/C]CTATACCCATTTCAAGGCTAACTGACTCAACAACC	A	C
AX-88006699	86.79	63.59	CM003279.1 Salmo salar isolate Sally breed double haploid chromosome ssa01, whole genome shotgun sequence	4405117	GCTTCACCAACTGGCCAGAGTCAGGAAATGCAGCA[G/T]CAGGTTGCTTTATGTTTTGTATTACAGGGCAGTTA	T	G
AX-88197338	86.79	63.59	CM003279.1 Salmo salar isolate Sally breed double haploid chromosome ssa01, whole genome shotgun sequence	4162398	CTCTGTCTGCAGCGAAGAGGAAGGCGTGAGAACAG[G/T]CAGGCCTTCTTTCCCTTCATTATGAACTAGCAGTG	T	G
AX-87928879	86.79	63.59	AGKD04024954.1 Salmo salar breed double haploid jcf1000720282_0_0, whole genome shotgun sequence	4388	ATGGACAAGACAAAATAATTAAGTGCCAGGCGCGC[A/G]GGTTTGTGTCAAGAACTGCAATGCTGCTGGGCTTT	A	G
AX-88289266	86.79	63.59	CM003279.1 Salmo salar isolate Sally breed double haploid chromosome ssa01, whole genome shotgun sequence	4162252	TGCTGTGAAGGTATCCCAAACCCTGTGAATGAAGA[C/T]AGTCATGTGAGACTGGGCTGCAATGGACACATCCT	T	C
AX-88149729	86.79	63.59	AGKD04729455.1 Salmo salar breed double haploid jcf1000278440_0_0, whole genome shotgun sequence	392	ATGATCTATATTAATATTTATTTATTTAACCCTTT[G/T]TGAAGGGCAGATCCAGGACAAACACAAAATCTACT	T	G
AX-88021941	86.79	63.59	CM003279.1 Salmo salar isolate Sally breed double haploid chromosome ssa01, whole genome shotgun sequence	4210747	GTATTGTATATTACCTGTAACTAGAATTATAAAAT[C/T]CCATTAAGTTTCTAAAAGTTCTGGTCTCCTGAGTG	T	C
AX-88301725	86.79	63.59	CM003279.1 Salmo salar isolate Sally breed double haploid chromosome ssa01, whole genome shotgun sequence	4263174	TTAGTTTCCTCTACCAGAGGTTTAAACTCAGACAG[A/G]GACACCCTCTCCTCTAGTTTTAATCTTTTACATCT	A	G
AX-88196880	86.79	63.59	CM003279.1 Salmo salar isolate Sally breed double haploid chromosome ssa01, whole genome shotgun sequence	4296743	CTCTCTGGCATCCCCCTCTGGCCCGGCAAGTCAGA[C/T]ATGGACCAGCTCTACCTCATCAGGAAGACACTGGG	T	C
AX-88170790	86.79	63.59	CM003279.1 Salmo salar isolate Sally breed double haploid chromosome ssa01, whole genome shotgun sequence	4163793	CATAGAAAAACAACTGTAAAAGTGTGTTTGTTATT[A/C]GATAAGCCCAGGAAAGCCCTCCGTGTTTCAGTCCG	A	C
AX-87925211	86.79	63.59	CM003279.1 Salmo salar isolate Sally breed double haploid chromosome ssa01, whole genome shotgun sequence	4046385	ATCCCTTCATAGTCCTCCTCCAGCTGGAGTCTCTC[A/C]CTGTCCCAGTCCTCCCTGAGCCTCCTCTCCGCTTC	A	C
AX-88023673	86.79	63.59	null	null	GTCCTGGCTCTGAGCCAGCCCTGCAGGATTAACAC[C/T]ATGGCCCGCCCCAGCAGGAGAGACACACCAGCCAA	T	C
AX-88305197	86.79	63.59	CM003279.1 Salmo salar isolate Sally breed double haploid chromosome ssa01, whole genome shotgun sequence	4305027	TTCGATCACCTGGGTACGTTTTCCTATGCAGCCTT[G/T]CAATCTCCGAAACCTTTTCGGTGTCTCACTAGCCT	T	G
AX-88137456	86.79	63.59	CM003279.1 Salmo salar isolate Sally breed double haploid chromosome ssa01, whole genome shotgun sequence	4042793	AGGTCGGCTTTCTGCTCCTCCACCTTCTGGTCAAA[A/C]TCACTCACCTGCAATGACATGGGGGAAATTAAATG	A	C
AX-87977140	86.79	63.59	CM003279.1 Salmo salar isolate Sally breed double haploid chromosome ssa01, whole genome shotgun sequence	4199342	CTGCCACCCACTCCTAAAGTCCTGGTGAGTGACCC[G/T]TGTGGACGAGTCTCTTGTGTCCCAAATGGCACCCT	T	G
AX-88293138	88.3	63.59	CM003279.1 Salmo salar isolate Sally breed double haploid chromosome ssa01, whole genome shotgun sequence	4086526	TGGTGTCGGTGGTGTTATGGTATTGGCAGACATAA[C/T]CTACGAACAACAAACTCGATTGCTTTTTATCGATG	T	C
AX-87925744	88.39	63.59	CM003279.1 Salmo salar isolate Sally breed double haploid chromosome ssa01, whole genome shotgun sequence	4922517	ATCGTCTATCCTCAACATGTCCAGGCGGACACCTT[A/C]ACATCTCAGACAGATATAACAATGGGCCAATCCTT	A	C
AX-88305361	88.49	63.59	AGKD04027598.1 Salmo salar breed double haploid jcf1000406263_0_0, whole genome shotgun sequence	4657	TTCTAACAAATCAGAATGAATTCGAAAAAACTTTA[G/T]TGTCCACGTGACGCAATGTTGTAATTTGTCTTTGG	T	G
AX-88222239	88.5	63.59	CM003279.1 Salmo salar isolate Sally breed double haploid chromosome ssa01, whole genome shotgun sequence	4679422	GCATTCACAGTGTTCCTGGCATTGTCTGTTGTGAC[A/C]GGGATTGCTATGTTGGCCTCTCAAGTAGAGGTCTT	A	C
AX-88078722	88.52	63.59	CM003279.1 Salmo salar isolate Sally breed double haploid chromosome ssa01, whole genome shotgun sequence	4046692	TTAAGTAAATACAATTAAGGTTTTCATGGACAATG[C/T]TGGGACCATTTAAGAACAGAAATGTTATGCTGATT	T	C
AX-88288805	88.52	63.59	null	null	TGCTCCAGCCTCTTCTCCATCTCCTCCTTCTCCCC[C/T]GCAAGCCTCTCCCTGTCCTCCTGCAGCTGCTCCTG	T	C
AX-88011284	88.52	63.59	CM003279.1 Salmo salar isolate Sally breed double haploid chromosome ssa01, whole genome shotgun sequence	4930938	GGCCAAATAATTTCATGGCAGCCCCAACCCTGCAA[C/T]AGGAGCCATACCAAGACCTCCTGTGCACACCCCAG	T	C
AX-88117069	88.52	63.59	CM003279.1 Salmo salar isolate Sally breed double haploid chromosome ssa01, whole genome shotgun sequence	4667197	ACATATTTTCTGCTGAGTTGGGTCTCTTTCTCTTC[C/T]TCTCTGATCACAACAAAGACTTCTGCTAGCAACAC	T	C
AX-88053319	91.83	63.59	AGKD04016732.1 Salmo salar breed double haploid jcf1001107217_0_0, whole genome shotgun sequence	11220	TCCCGAGGAGAAGTTGTCTGTATGTTTTCGTCGCT[A/G]TCCAAGCTTTGATTTTTTTTTTTTTTACTGGAGCG	A	G
AX-88276588	91.83	63.59	CM003279.1 Salmo salar isolate Sally breed double haploid chromosome ssa01, whole genome shotgun sequence	4915998	TCGAATTCAGCCCAACCCTGAGGGACCTACACCAT[A/G]GCCGGGTTTAAGTAAGAGCCTCTAATGCCCTGCTA	A	G
AX-87883246	91.83	63.59	CM003279.1 Salmo salar isolate Sally breed double haploid chromosome ssa01, whole genome shotgun sequence	5757599	AAGACAGATGACAGGTTCTGAAAGGCCTTTCCAAT[C/G]TTCTGGTACTCCTTAGGTAGAGCTGAACGCATCAA	C	G
AX-87900498	91.83	63.59	CM003279.1 Salmo salar isolate Sally breed double haploid chromosome ssa01, whole genome shotgun sequence	5179985	ACGTCATTAGTTATTGATGTTTATTAGTTACGTTC[C/T]GAACAGAGGGTATTTTTCGTTGGGGATTTTCCCAC	T	C
AX-88263344	91.83	63.59	CM003279.1 Salmo salar isolate Sally breed double haploid chromosome ssa01, whole genome shotgun sequence	4907163	TAGGGACAATGTGATGCTTCCCCCTCAGGCCTCCA[C/T]TGTGGTGTCCGGTAAATGTTGTTTCAATGTTAGTT	T	C
AX-87928278	91.83	63.59	AGKD04016732.1 Salmo salar breed double haploid jcf1001107217_0_0, whole genome shotgun sequence	14272	ATGCCAAACATGAGAACAGGGAAGGGAATGTTAGC[C/T]CAAAACATGTTGTGGATTTCAGACTAGCTGAGAGG	T	C
AX-88103268	91.83	63.59	CM003279.1 Salmo salar isolate Sally breed double haploid chromosome ssa01, whole genome shotgun sequence	5181566	AACCTGAACTTCATCCATAGTTTGTAACCAACTAA[C/T]GAGACAGTCAACTTATTCTATTCTCCTACTGGAAG	T	C
AX-88027044	91.83	63.59	CM003279.1 Salmo salar isolate Sally breed double haploid chromosome ssa01, whole genome shotgun sequence	4935208	GTGGATGTGGATGCAGTAATACATTCAGACCAGAC[A/G]ACAGACACATCTTCATCTTAGGCCAAGCCAAAAGA	A	G
AX-88170286	91.83	63.59	CM003279.1 Salmo salar isolate Sally breed double haploid chromosome ssa01, whole genome shotgun sequence	6006814	CAGTTTACGACAACCATCCATCTCCCCACCCCCAG[A/C]TGTAATAACCTTAAGGCCCGTCATCGGAACCCCAT	A	C
AX-88046546	92.06	63.59	CM003279.1 Salmo salar isolate Sally breed double haploid chromosome ssa01, whole genome shotgun sequence	5828008	TATTGTACGACACACCACGTATTAATCCTGCACAC[A/G]CTAATTGACAAACAAACAAACCAAAACAAAGGCAA	A	G
AX-88059044	92.06	64.62	CM003284.1 Salmo salar isolate Sally breed double haploid chromosome ssa06, whole genome shotgun sequence	17029322	TCTGGAGCTCTCTCTGGGTTTAGGGGAGGAGGACG[G/T]GCCTGTATGGGCCTGGATCTCTGGCGGAGGCTGTG	T	G
AX-88071723	92.06	65.53	CM003279.1 Salmo salar isolate Sally breed double haploid chromosome ssa01, whole genome shotgun sequence	4932117	TGGTGCAACAGGCCTTACCATTGAGGAGGCAGTGT[A/C]GTCAAAGGATTTCTATATCCAACAGGATATAGAAA	A	C
AX-88039573	92.06	65.53	CM003279.1 Salmo salar isolate Sally breed double haploid chromosome ssa01, whole genome shotgun sequence	4923087	TACTGGAAAGATCCATACGCCAAGTGCAAGGAGAT[A/G]GGTGTAGATTTCAATGTTGGATCAGGAGCGAAACA	A	G
AX-87993834	92.06	65.53	AGKD04016732.1 Salmo salar breed double haploid jcf1001107217_0_0, whole genome shotgun sequence	8247	GAGGTGTTAGGTGTTGTAGAGGTGTGTAAAAACAT[A/C]AAGGTCCACACTCAACAACAAAAAAATTAAAATAA	A	C
AX-87969217	92.06	65.53	CM003279.1 Salmo salar isolate Sally breed double haploid chromosome ssa01, whole genome shotgun sequence	4927107	CTAATGTGACTTTCGTACATTCAGACCTAATGCAG[C/T]TTGGAATGATCAGATGACAGAGGTCACATTTATGT	T	C
AX-88232953	92.39	65.53	CM003279.1 Salmo salar isolate Sally breed double haploid chromosome ssa01, whole genome shotgun sequence	6025071	GGCATTTAAAGTGAAGGATAAAAGGTCTATAGCCT[A/G]TGCAATGGGTTTGTTTAATTAAAAAGTGCCTTTGC	A	G
AX-88111231	92.78	65.53	CM003279.1 Salmo salar isolate Sally breed double haploid chromosome ssa01, whole genome shotgun sequence	5277897	AATGTCATGTCAATCACTGGATGAACTTATTTACC[C/T]TCTCAGTAGTGTAGTAGTTACACCTCTTAATAGAG	T	C
AX-88138225	92.78	65.53	CM003279.1 Salmo salar isolate Sally breed double haploid chromosome ssa01, whole genome shotgun sequence	5677487	AGTAATAATGGTCTGGCTGGCAGCTGGCTGGCATG[C/T]TGTGGAGGAGGACATATCAGTGTTGAATACAGTCT	T	C
AX-88155436	92.78	65.53	CM003279.1 Salmo salar isolate Sally breed double haploid chromosome ssa01, whole genome shotgun sequence	4751079	ATTGGAGTGTGTGTGTGTGTGTGTCTTGTGTGTAG[C/T]TGAAGCGATTAAAAGGTGTTTAATCCCGGAACACG	T	C
AX-87982823	92.78	65.53	CM003279.1 Salmo salar isolate Sally breed double haploid chromosome ssa01, whole genome shotgun sequence	5572677	CTTGTCTGACTGGATGGGGAGAGACATCAGGCTCG[A/G]GCGGTAGGAGGTGAGTGGCCTCCCTCGGGACGCCA	A	G
AX-88008517	92.78	65.53	AGKD04016732.1 Salmo salar breed double haploid jcf1001107217_0_0, whole genome shotgun sequence	8050	GGACCTGCTACATGAATAACGTGATATGAAATAAC[C/T]TGACATCCCGCTGGGCACACACTGGTTGAATCAAT	T	C
AX-88262067	92.86	65.53	CM003279.1 Salmo salar isolate Sally breed double haploid chromosome ssa01, whole genome shotgun sequence	5843904	TAGAGGTTAGAGGTTAGAGGTTAGAGGTGGAATGT[A/C]GAGAGACTGAGTTTCTATGGAATATATGACATATC	A	C
AX-88102336	92.96	65.53	CM003292.1 Salmo salar isolate Sally breed double haploid chromosome ssa14, whole genome shotgun sequence	45975290	AACATGCACCAAATTTAGCAGAGAGGTAGATTAAT[C/T]TACTGAAAAGTTTTAAATATCGGTCCATCACAGTT	T	C
AX-88100719	92.96	65.53	CM003279.1 Salmo salar isolate Sally breed double haploid chromosome ssa01, whole genome shotgun sequence	5653533	AAATTCAAATTTCAATTCAATAATTGGAAAAAGTA[A/C]AACGATTTTCAATGAATTCTCAATAAACTGAAAAT	A	C
AX-87971991	92.96	65.53	CM003279.1 Salmo salar isolate Sally breed double haploid chromosome ssa01, whole genome shotgun sequence	5544697	CTCACCTCGAATTGGACAAAGACTTTTTCTGTATC[A/G]AGTCCGACACGAGGATATACTGGTTCTCTGAGACC	A	G
AX-88177569	92.96	65.53	CM003279.1 Salmo salar isolate Sally breed double haploid chromosome ssa01, whole genome shotgun sequence	5728005	CCATACCAGTCAAATTGGAATGAATGACAGTAGAG[C/G]GATCATCCTCATTTTACTTAAACTGGAGAGAAAAA	C	G
AX-88274791	92.96	65.53	CM003287.1 Salmo salar isolate Sally breed double haploid chromosome ssa09, whole genome shotgun sequence	44523104	TCCCTCAGACCTACATCATACACCAACACCACCCC[A/G]TGGCTGTCCTTATAGAACTCATTACGAACCTGCAG	A	G
AX-88134505	92.96	65.53	CM003279.1 Salmo salar isolate Sally breed double haploid chromosome ssa01, whole genome shotgun sequence	5677531	AGGACATATCAGTGTTGAATACAGTCTGATTAATA[A/T]GGCAGTAATACACAATTAATTGCTATATACAGCCT	A	T
AX-88043162	92.96	65.53	CM003292.1 Salmo salar isolate Sally breed double haploid chromosome ssa14, whole genome shotgun sequence	45975240	TATAAACAGAGCTAAAATGACTTTTCCATTACTAA[A/G]GCACATTTTGTGATAACATGCACCAAATTTAGCAG	A	G
AX-87925669	93.05	65.53	CM003279.1 Salmo salar isolate Sally breed double haploid chromosome ssa01, whole genome shotgun sequence	5828352	ATCGGCATTGTCAACACAGCCCTGCTACAGAGCAC[G/T]ATCATACGGCGCTCACACACCCAGTCACACACGCC	T	G
AX-87902280	93.08	65.53	CM003279.1 Salmo salar isolate Sally breed double haploid chromosome ssa01, whole genome shotgun sequence	5011680	ACTCTGAACAAGTTAACCATTCACTAACTGACTGA[A/G]TATGGTGAACTTTGGGTTAGTTCAACTCTGTCAGC	A	G
AX-88269368	93.11	65.53	CM003279.1 Salmo salar isolate Sally breed double haploid chromosome ssa01, whole genome shotgun sequence	5850198	TCAATCAGAGAGCGTCTCAGAGAACGTCTCAGAGC[C/T]CCAGAAAACGTAAAGAGAACCTCAGTGTCAAGAGA	T	C
AX-87932927	93.15	65.53	CM003279.1 Salmo salar isolate Sally breed double haploid chromosome ssa01, whole genome shotgun sequence	5140628	ATTCTAAACAACAAGCTAACTTTACATCAACTTAA[A/G]TTGTCGTTTAATATATATTTTTTCGGTTAAAATAG	A	G
AX-88249297	93.15	65.53	CM003279.1 Salmo salar isolate Sally breed double haploid chromosome ssa01, whole genome shotgun sequence	5011577	GTGTAATATTCTACATTTTGCTTTAGATAGTTGTT[C/T]CTAGTTATGTAACCCTAGAGACACTGCATTCACTG	T	C
AX-87973272	93.15	65.53	CM003279.1 Salmo salar isolate Sally breed double haploid chromosome ssa01, whole genome shotgun sequence	5117262	CTCCGAGGAGTGGCCAGTCATGGTAACTGATCACA[C/G]CTTGGGTGTCACGGCAACCCCAGTGTTGCTGTGAG	C	G
AX-87962445	93.15	65.53	CM003279.1 Salmo salar isolate Sally breed double haploid chromosome ssa01, whole genome shotgun sequence	5589568	CCTGACTTTCAAGAATGCTTGAATTGATTTTCTGG[C/T]CGGCTGGATGCAAGTTTCAACATCCAATTATTTCA	T	C
AX-87928689	93.15	65.53	CM003279.1 Salmo salar isolate Sally breed double haploid chromosome ssa01, whole genome shotgun sequence	5121542	ATGCTGGGCCACCATCTTTCTTACACCAGTACATT[A/G]ATTTTAAATCCTTGAGGGAGAATCACCTGTCGTTC	A	G
AX-88002158	93.15	65.53	CM003279.1 Salmo salar isolate Sally breed double haploid chromosome ssa01, whole genome shotgun sequence	5569387	GCCGCTGCCTCAGCGAGTCAGAGCCCACTCCACTT[G/T]TGGAGTAGCGGCGTCTACGGCCCTTTTCAGAGAAA	T	G
AX-88046759	93.15	65.53	CM003279.1 Salmo salar isolate Sally breed double haploid chromosome ssa01, whole genome shotgun sequence	5722497	TATTTCACCTGCAGCAAAGACTTCAACAGCATGAC[A/G]TGGATCATCCTACTGCCTTCAAACCTGATATATAT	A	G
AX-87883845	93.15	65.53	CM003279.1 Salmo salar isolate Sally breed double haploid chromosome ssa01, whole genome shotgun sequence	5122011	AAGATGTCGAAGGTGACATCCTTACCCATCATATC[A/G]TCTATAGCAGGCTTCACCACAGAGTAGAAGTCCCT	A	G
AX-88069664	93.15	65.53	CM003279.1 Salmo salar isolate Sally breed double haploid chromosome ssa01, whole genome shotgun sequence	5199771	TGGCCAACAGTAGGTTACATTAAAAGTGCTACACC[A/G]TCAATATAGCCATGTGTTAGTGTGGATTTCACTGA	A	G
AX-87877876	93.15	65.53	CM003279.1 Salmo salar isolate Sally breed double haploid chromosome ssa01, whole genome shotgun sequence	5034130	AAATAGTTAGGGCTGCAGCTAGATTACTAGAAAAT[G/T]ATCTAGCACAAACATCAGTGCGTGCGTGCGTGTGC	T	G
AX-88142400	101.18	68.98	CM003279.1 Salmo salar isolate Sally breed double haploid chromosome ssa01, whole genome shotgun sequence	8230577	ATAAGGGATTGCTGCTCCAAAATTCCACGCGTATT[C/G]TATGTGACTAGAACATTTTGAAGTTAGTTCATTTA	C	G
AX-88247089	101.96	71.52	CM003279.1 Salmo salar isolate Sally breed double haploid chromosome ssa01, whole genome shotgun sequence	15193590	GTGAGATTTTACTCTCCACAGATCTATTCTGCTCG[G/T]GACTTACTCTTGAAATTTTATATCAGCCTGGATCT	T	G
AX-87937094	102.93	71.59	CM003279.1 Salmo salar isolate Sally breed double haploid chromosome ssa01, whole genome shotgun sequence	17318995	CAACATCTTTAAATGAGTGATTGAATTTATGAACG[C/T]ACCCATAGCTAAACAATCAGCTGGCTAATGGTTCC	T	C
AX-88291897	102.96	71.97	CM003279.1 Salmo salar isolate Sally breed double haploid chromosome ssa01, whole genome shotgun sequence	18087988	TGGGCTAGGGCTTTAGCCTTGGTAGTGGAGAGGAT[G/T]AAATAATGGCCTAGGCAGGATTCCCCATGGTAGCC	T	G
AX-87913115	102.96	71.97	AGKD04393145.1 Salmo salar breed double haploid jcf1000738987_0_0, whole genome shotgun sequence	336	AGGAGTTAGTCTTGGGAGTCTGAAAAACATCTTGC[A/T]GTGGGTCTCCAGGGTTTCAAATTTTGCTTAGAGAC	A	T
AX-88220145	102.96	72.2	CM003279.1 Salmo salar isolate Sally breed double haploid chromosome ssa01, whole genome shotgun sequence	17676975	GCACAATGAAAGAACAAACACACCACACACAGAAA[C/T]AAACAGAATGGTGATTATCTTGTTGAGATACTCTC	T	C
AX-88232648	102.96	72.2	CM003279.1 Salmo salar isolate Sally breed double haploid chromosome ssa01, whole genome shotgun sequence	16817968	GGCAGCATGGCACGGCCACCCTTTCTGTAGTAGCT[A/G]GCCCTGTGGAGGAGAATGAGTCATGGTTAGTGTCT	A	G
AX-88063586	102.96	72.2	CM003279.1 Salmo salar isolate Sally breed double haploid chromosome ssa01, whole genome shotgun sequence	17224852	TGAGCTATGGTAGGCCTGAGGACTTGTCTAGTCAC[C/T]ATGTTGGGAGATGGGAGGTAGAGGGATATGTGTGT	T	C
AX-88092237	102.96	72.2	CM003279.1 Salmo salar isolate Sally breed double haploid chromosome ssa01, whole genome shotgun sequence	17584021	TTTGAAAAACAATGTCTAATTTTTTATTTAGTAGT[C/G]AACCATTTAAAAGCACAGAAAAGGTTAAATGGGAA	C	G
AX-87937141	102.96	72.2	CM003279.1 Salmo salar isolate Sally breed double haploid chromosome ssa01, whole genome shotgun sequence	17715016	CAACATTGACGGGGGAAATAAAAACCAATCAATAA[C/G]TTGCAAATATTGTTTTTCACATTTGATTCACTTTT	C	G
AX-87981148	102.96	72.2	CM003279.1 Salmo salar isolate Sally breed double haploid chromosome ssa01, whole genome shotgun sequence	16935277	CTTAGTGTAGTTACATACACACAGAGGAATAAAAC[A/C]GAAACCACAAAATGTCTGTGTAGTGAAGTGGAATA	A	C
AX-88018626	102.96	72.2	CM003279.1 Salmo salar isolate Sally breed double haploid chromosome ssa01, whole genome shotgun sequence	17238718	GGTTGGAAGGGGAGATGTTCCTATTTGGCTCAACC[A/G]CTCTTTACTAGATGTAATGCCTTTTCACACTCCAT	A	G
AX-88156407	102.96	72.2	CM003279.1 Salmo salar isolate Sally breed double haploid chromosome ssa01, whole genome shotgun sequence	17722859	ATTTCCACTCCATCGCCATCTGCCTGTCTTGGCCC[A/C]AGAGCTTACCTGGAACAGCTTCTGCTTCTCCTTGA	A	C
AX-88251916	102.96	72.2	CM003279.1 Salmo salar isolate Sally breed double haploid chromosome ssa01, whole genome shotgun sequence	17207471	GTTCCAGTTTGGAGTAGGAGGGCCAGACACTGGTC[G/T]ATAGAATGAAAACTGATGACACAGCAGATGCTGTC	T	G
AX-88131650	102.96	72.2	CM003279.1 Salmo salar isolate Sally breed double haploid chromosome ssa01, whole genome shotgun sequence	13776226	AGCAGGCCTAATTGAAACGGGAATCGTACAGTGGG[A/G]AGAGAAATTGAGATGTCACCGACTTGTTCTTATCA	A	G
AX-88094826	102.96	72.28	CM003279.1 Salmo salar isolate Sally breed double haploid chromosome ssa01, whole genome shotgun sequence	17710865	TTTTTATTTGTCATAGTTCCTGCGCATACATGGCC[A/C]GTAGCACCAGGCTGGTGTCCGTCCTCTTCCTTTGC	A	C
AX-88204544	102.96	72.36	CM003279.1 Salmo salar isolate Sally breed double haploid chromosome ssa01, whole genome shotgun sequence	17231418	CTTGATTACATTTCCAGATTTTTTGTCACTCCCAA[A/T]GTCGGTTACAGTAATTAGATTTACGGCTGAAACTC	A	T
AX-88012016	102.96	72.46	CM003279.1 Salmo salar isolate Sally breed double haploid chromosome ssa01, whole genome shotgun sequence	17100853	GGCCTGTGGGATGTGGTTGGTGGCTGGATGAAGTC[C/G]TAAGGTAAGTCCCTTTAGTCCAGTACCGTGACCTA	C	G
AX-88179683	102.96	72.57	CM003279.1 Salmo salar isolate Sally breed double haploid chromosome ssa01, whole genome shotgun sequence	18390521	CCCCATGTAGTGCAGCCACTGGGATCAATTTGGTC[A/G]CTAGAAAGAAAACAGAAAATCCCACCCTATGAGTT	A	G
AX-87893135	102.96	72.69	CM003279.1 Salmo salar isolate Sally breed double haploid chromosome ssa01, whole genome shotgun sequence	17207497	ACACTGGTCTATAGAATGAAAACTGATGACACAGC[A/C]GATGCTGTCTGCTATGTATTATAGATATCTTTCAT	A	C
AX-88184977	102.96	72.9	CM003279.1 Salmo salar isolate Sally breed double haploid chromosome ssa01, whole genome shotgun sequence	17804587	CCTGGATTTCAAAGATTGGAGGCATTATCCTGTGA[C/T]GCCAATAATGAGCATAATTTAGTTGAGAATCACTC	T	C
AX-88293124	102.96	73.21	CM003279.1 Salmo salar isolate Sally breed double haploid chromosome ssa01, whole genome shotgun sequence	17628121	TGGTGTCAGCCCCTCTGACACCCTCAGAGCTGCAA[A/G]ATTCGGAATGGCATGTTTCTGTATCTGTTTCTATA	A	G
AX-88296857	104.83	73.69	CM003279.1 Salmo salar isolate Sally breed double haploid chromosome ssa01, whole genome shotgun sequence	4165031	TGTGTAGCTAGCAGGTATTGTATCTTGACTGTGGG[C/T]CAACACTATAGTGAGGGAGTTGGTATTGTATCTTG	T	C
AX-88035831	105.69	74.36	CM003280.1 Salmo salar isolate Sally breed double haploid chromosome ssa02, whole genome shotgun sequence	52525774	TAATAAGTGTTGTGATGATAGACTTCGCTGCCTGT[A/C]CCGTAGCCTCTGAGTGCCATAGAGAGAATAAACTG	A	C
AX-88076507	106.27	74.93	CM003279.1 Salmo salar isolate Sally breed double haploid chromosome ssa01, whole genome shotgun sequence	17327901	TGTTACATATTGATTTTCGTTCCAAAAAAAAAAGA[A/G]ATGTTATGCTTAGAAAAATTCATAATGATTTTTCT	A	G
AX-88125446	106.27	74.93	CM003279.1 Salmo salar isolate Sally breed double haploid chromosome ssa01, whole genome shotgun sequence	18545037	ACTGTCCGCCTTGCCATCTAGATAGATAAACTATC[A/G]CAATCAATCTCCCGGCAATTATGATGACCAGCGGC	A	G
AX-88055697	106.27	74.93	CM003279.1 Salmo salar isolate Sally breed double haploid chromosome ssa01, whole genome shotgun sequence	17601335	TCGGCAGACCCATGGCTCTTTGCCTCACTCAGCTA[C/T]GACGGCAGACTGGTCATCAACAGGGTCCCCCGCGC	T	C
AX-88120333	106.27	74.93	CM003279.1 Salmo salar isolate Sally breed double haploid chromosome ssa01, whole genome shotgun sequence	16980591	ACCGTCACTTCCATACAACTACATCTCAGCCATTT[C/G]TGCTATAGTGATTATGAGGACATCAGAGAGTGCAT	C	G
AX-88039890	106.27	74.93	CM003279.1 Salmo salar isolate Sally breed double haploid chromosome ssa01, whole genome shotgun sequence	17611933	TACTTGACGCCCAGCATCATATGACGGTCATAACC[G/T]TGTCCTAATATGTCATAACAGCTGACATAACTTGT	T	G
AX-87962333	106.27	74.93	CM003279.1 Salmo salar isolate Sally breed double haploid chromosome ssa01, whole genome shotgun sequence	17634156	CCTGAAACTGTAGGGGTTCCACGACCTCCTGTTTT[G/T]ATCCTTTTCTCTGCTCTTTTCTCCTTTGTTCTTTT	T	G
AX-87888357	106.27	74.93	CM003279.1 Salmo salar isolate Sally breed double haploid chromosome ssa01, whole genome shotgun sequence	17704875	AATGAAAGAAACGTAATTCTAATACATTTTCTATG[A/C]TGAAGTCTTTTTTTGTATGCTGATATGGATATGCG	A	C
AX-87946797	106.27	74.93	CM003279.1 Salmo salar isolate Sally breed double haploid chromosome ssa01, whole genome shotgun sequence	17369812	CAGGGTCATGGGGCTGTGCTCTCTGACAACCTGGA[A/G]GGAGGAGACTATGAGGAAGGGACAGAGGAGAACGG	A	G
AX-87969965	106.27	74.93	CM003279.1 Salmo salar isolate Sally breed double haploid chromosome ssa01, whole genome shotgun sequence	17715539	CTACTGAGAGTCAATAACTTCTGAAATGTGTATAT[G/T]GTGATAGCATACCTGTGTGTGTGAAATAACTTGGT	T	G
AX-88240156	106.27	74.93	CM003279.1 Salmo salar isolate Sally breed double haploid chromosome ssa01, whole genome shotgun sequence	16957540	GGTTGGGACATCTTGGGAAGATCAGGAGTACAATT[A/C]TTGTATTGTGAAAGATTCTACACATACAGTGCATT	A	C
AX-88251682	106.27	74.93	CM003279.1 Salmo salar isolate Sally breed double haploid chromosome ssa01, whole genome shotgun sequence	17632831	GTTCAAATGTCCTATGAATTAAATTATTATTATGC[A/G]TCTCTAGATCACCTACAATCAGGGTTGGGAAGGTT	A	G
AX-88301532	106.27	74.93	CM003279.1 Salmo salar isolate Sally breed double haploid chromosome ssa01, whole genome shotgun sequence	17238238	TTAGGTTCCTAGGAGACGATGGATATGGAGGCGAG[A/G]TGACGTAATTTGGCCGGGTGTGTGAAGCGCAGACT	A	G
AX-88213164	106.27	74.93	CM003279.1 Salmo salar isolate Sally breed double haploid chromosome ssa01, whole genome shotgun sequence	17100605	GAGACTCGGGCAGGTAGAGACAACCATAGTTATGT[A/C]TCAATCATGCAATTTTAATCTCTATGGAAAAGAAA	A	C
AX-88135133	106.27	74.93	CM003279.1 Salmo salar isolate Sally breed double haploid chromosome ssa01, whole genome shotgun sequence	17602638	AGGATCCACCCCTGTGCTCTGCCCTAGGATGAGAG[C/T]GAGAGACTGACTAACCATCATTACACAACACCTTA	T	C
AX-87918451	106.27	74.93	CM003279.1 Salmo salar isolate Sally breed double haploid chromosome ssa01, whole genome shotgun sequence	17331752	AGTGGGGGATTCCTAATTACAAAGCACTATACCTC[C/T]GGGAGTACCTGTTTGCTAAACAGAGAGAGCATAGT	T	C
AX-88220214	106.27	74.93	CM003279.1 Salmo salar isolate Sally breed double haploid chromosome ssa01, whole genome shotgun sequence	17610016	GCACACTTGAGCACGTGTAGTAGCTGCCTACCTGG[A/G]CTGCTGCACGCTAATCTAGGAAAGTGCCCATTTGG	A	G
AX-88300433	106.27	74.93	CM003279.1 Salmo salar isolate Sally breed double haploid chromosome ssa01, whole genome shotgun sequence	17757220	TTACAGTGCCATAAACAGAGACTGGATGTGAATTT[A/T]TTTATTTGGTGAAATGCATATTGCAGTCAAAGGAC	A	T
AX-88160176	106.33	74.98	AGKD04393145.1 Salmo salar breed double haploid jcf1000738987_0_0, whole genome shotgun sequence	775	CAAGTATGTAAACACAGCATACATAGTAGCTGTAC[A/G]GTAGTAGTAATACATGGTTAGAAGTAACGCTATAT	A	G
AX-88267511	106.37	75.02	CM003279.1 Salmo salar isolate Sally breed double haploid chromosome ssa01, whole genome shotgun sequence	16947833	TATTATTTTATGCCTTCCTGAGCGATAGAGGGCGA[A/G]GTACACGAAATCGTCTCTGTAAACGTGCCTCGAGA	A	G
AX-87935068	106.4	75.06	CM003279.1 Salmo salar isolate Sally breed double haploid chromosome ssa01, whole genome shotgun sequence	16980622	ATTTGTGCTATAGTGATTATGAGGACATCAGAGAG[C/T]GCATTCTGCCCCCTTACCTCAATGAGTTCAAACAG	T	C
AX-87950595	106.43	75.1	CM003279.1 Salmo salar isolate Sally breed double haploid chromosome ssa01, whole genome shotgun sequence	17157334	CATGCAATGTGGAAATGAACAAATTTTGAACTTTG[G/T]AACTTATATTGGGAACTTCATTAGGAACTGTGAGA	T	G
AX-88194363	106.45	75.14	CM003279.1 Salmo salar isolate Sally breed double haploid chromosome ssa01, whole genome shotgun sequence	16834553	CTCAGGGTTCTGTGTTTCTGGCTGGACATGCTGGA[A/C]TCCTTGTGGCCATCTGATAGGCCAAGGCGCTGGCG	A	C
AX-88147943	106.45	75.16	CM003279.1 Salmo salar isolate Sally breed double haploid chromosome ssa01, whole genome shotgun sequence	17991021	ATCTCAGATATGCTGTTTTTTGAGGACTTCCCCTC[C/G]AGACGTCCCATTTCCACTTTCATATTTATGCCATT	C	G
AX-87929688	106.45	75.2	CM003279.1 Salmo salar isolate Sally breed double haploid chromosome ssa01, whole genome shotgun sequence	16803675	ATGGTCATGTAGAATGCTCATTCAAATTATGCTAA[A/G]TTATGTGGATCAAACAATGGAATGTATTTTTTGTA	A	G
AX-88075874	106.45	77.04	CM003279.1 Salmo salar isolate Sally breed double haploid chromosome ssa01, whole genome shotgun sequence	12789483	TGTGTGAAAGAGGTCAGCTTTAGGCAATGTCTGCA[A/G]CTGTTTTGGGGGAATTATTCAATATAGTGACGTTC	A	G
AX-88298052	106.45	77.04	CM003279.1 Salmo salar isolate Sally breed double haploid chromosome ssa01, whole genome shotgun sequence	14278769	TGTTCCTTCCAAAGCGAGATAGAAAGCTGCCGTTT[G/T]TACCTAAAGATGAGGAGATGGTACTGGGAGTGTCC	T	G
AX-88253478	106.45	77.04	CM003279.1 Salmo salar isolate Sally breed double haploid chromosome ssa01, whole genome shotgun sequence	15846223	GTTTAGGGTTTGAAAGAGTTTCTCACAAAGCAGTC[A/C]TGGACAGAGAAAAACAAGAGATGATCAATCAAACA	A	C
AX-88302136	106.45	77.04	CM003279.1 Salmo salar isolate Sally breed double haploid chromosome ssa01, whole genome shotgun sequence	10208047	TTATCCTCCCTGAAGATAACTTTCTCACATCAGAC[C/G]ATACAACCGACCGGGCACTTTACCTCAGACACTCT	C	G
AX-88102572	106.45	77.04	CM003279.1 Salmo salar isolate Sally breed double haploid chromosome ssa01, whole genome shotgun sequence	13788493	AACCAAATGTAAATGAAAACTAGATGTTGAACTGA[A/T]GTCTGTGCCCACCTCAGGCCCACATTCACATTCAT	A	T
AX-88007542	106.45	77.04	CM003279.1 Salmo salar isolate Sally breed double haploid chromosome ssa01, whole genome shotgun sequence	18044182	GGAACAGAGCAAATGGAATTCCGCTCCGGCCATTA[A/C]CACGAGCCCATCCTCCCCAAGTAAGGTACCACCAA	A	C
AX-88119597	106.45	77.04	CM003279.1 Salmo salar isolate Sally breed double haploid chromosome ssa01, whole genome shotgun sequence	17364172	ACCCCAAACTTTTGACCGGTAGTGTAGTACTCAAA[G/T]AAAAAAAGCCACTTCTGTTGACTGGGTACTCTACT	T	G
AX-88313165	106.45	77.04	CM003279.1 Salmo salar isolate Sally breed double haploid chromosome ssa01, whole genome shotgun sequence	15004047	TTTGAACGGTAGTGTATGTGTTATTGCTTTTCAGC[C/T]ATATAATTGACGCCACACTCCAAAAAAGCAAGTCC	T	C
AX-88186743	106.45	77.04	CM003279.1 Salmo salar isolate Sally breed double haploid chromosome ssa01, whole genome shotgun sequence	11389343	CGACCCTCCCTCACGCATGCACAGGCCAGGCTTCC[A/C]GTGGTTCATGTAGGCGTACAGCTCATCTGAGCTAC	A	C
AX-88125660	106.45	77.04	CM003279.1 Salmo salar isolate Sally breed double haploid chromosome ssa01, whole genome shotgun sequence	16108699	ACTGTTTACAGGCCGTATACAGCGTTCCTCACTGA[C/G]TTCCCAGAATTCCTAGCGGACCTAGTCATGGCAGA	C	G
AX-87932445	106.45	77.15	CM003279.1 Salmo salar isolate Sally breed double haploid chromosome ssa01, whole genome shotgun sequence	11319824	ATTCAATGATTTAAAAGTACAGTATGGTCAGACCG[C/T]TAAAAGTGCATTAAAAAAACAGAAATTGTGTTGAA	T	C
AX-87915477	106.45	77.26	AGKD04021292.1 Salmo salar breed double haploid jcf1001099983_0_0, whole genome shotgun sequence	923	AGGTCAGTCTGTAACGAGTCTGACTTCCCCATGAA[C/T]AATACAGGTCAGTCTGTAACTAGTCTGACTTCTTC	T	C
AX-87885355	106.45	77.36	CM003279.1 Salmo salar isolate Sally breed double haploid chromosome ssa01, whole genome shotgun sequence	12817218	AAGGTACTCTACGTATTTACCCATGAAATACTGCC[A/G]CAGGGGTTTAGCTACCGCTAACATTTGCCTTGACG	A	G
AX-88013559	106.45	77.36	CM003279.1 Salmo salar isolate Sally breed double haploid chromosome ssa01, whole genome shotgun sequence	14997904	GGGAGAGAGACTAAAGAGAGGCTGAAGAGACTGCC[C/T]CCCTCCCTGGGTAAGACCACCATCTCCCTCTCCGA	T	C
AX-88223228	106.45	77.36	AGKD04434248.1 Salmo salar breed double haploid jcf1001153670_0_0, whole genome shotgun sequence	381	GCCATTCTGGGGTTAATGGCTGTCTGGCAGGAATT[G/T]GTGTTTTTCTCCAGTCATGGCGGTGATACTGACAG	T	G
AX-88180311	106.45	77.36	AGKD04705448.1 Salmo salar breed double haploid jcf1000785365_0_0, whole genome shotgun sequence	224	CCCGAGGACCAAGTTTGGGAAACCCTGCACCCTCA[C/T]GAGTCTAAATGAAATATCTATTTACATAAGCAGAT	T	C
AX-88126715	106.45	77.36	CM003279.1 Salmo salar isolate Sally breed double haploid chromosome ssa01, whole genome shotgun sequence	13874182	AGAAACTCAGAGGTACTTTAAGGTCAAACAATGGT[A/C]ATTTATTTGTGCGTTTTAATGCCATTGTAATACAG	A	C
AX-88181329	106.45	77.36	CM003279.1 Salmo salar isolate Sally breed double haploid chromosome ssa01, whole genome shotgun sequence	16555627	CCCTGTTTCCCTTCTATACGTACCTGCAGGAGAAA[G/T]ACAATTGGGAGAAAACTGCAATGTGGGAGATTTGT	T	G
AX-88220239	106.45	77.36	CM003279.1 Salmo salar isolate Sally breed double haploid chromosome ssa01, whole genome shotgun sequence	15929766	GCACAGCCACAAACCCCCCTAATCCAGATTAAAAT[C/G]TGTTTGGGATTAAGGGAAAGGCAGAAGGGAAGAGG	C	G
AX-88296731	106.45	77.36	CM003279.1 Salmo salar isolate Sally breed double haploid chromosome ssa01, whole genome shotgun sequence	9511606	TGTGGTCTCTCTCTCTCTCTCTCTCCAGGTCTGGA[C/T]GCCCCTCTTCAGCAGTACCCCTTCAAAGAGTGGCA	T	C
AX-88195655	106.45	77.36	CM003279.1 Salmo salar isolate Sally breed double haploid chromosome ssa01, whole genome shotgun sequence	15140489	CTCCTGAAAACCCCACCCTTCCTCTCTTTCCATCT[G/T]GTTATCTGTCGCTCGGCCACTCTTTTCCCTCCCCT	T	G
AX-87977261	106.45	77.36	CM003279.1 Salmo salar isolate Sally breed double haploid chromosome ssa01, whole genome shotgun sequence	14999380	CTGCCCTGGAGCAGCTCGGAGATGCGTCCGTTGAC[C/T]GCTCTCAGAGGCAGCTTCGCGGCCAGGCCTCCCCC	T	C
AX-87951972	106.45	77.36	CM003279.1 Salmo salar isolate Sally breed double haploid chromosome ssa01, whole genome shotgun sequence	14402282	CATTGATGTACTGACTGTGATTGGGGCAAAAAATG[A/C]TAAACAGCATCAGCCAACTTTTGGCTAGCCCTAAT	A	C
AX-88075881	106.45	77.36	CM003279.1 Salmo salar isolate Sally breed double haploid chromosome ssa01, whole genome shotgun sequence	15685819	TGTGTGAAGTCTTACAGGGGGTCAGGGTGCTGCTG[A/G]TGGGGCCATAATTTCACATTTCCATGTTAGTCATT	A	G
AX-88093377	106.45	77.36	CM003279.1 Salmo salar isolate Sally breed double haploid chromosome ssa01, whole genome shotgun sequence	14756723	TTTGTTACTTGTCGTGTTTCATATTTTTGTGTGCT[C/G]CAGGAAGAATAGCTGCTGCTTCGGCAAAAGCTAAT	C	G
AX-87928340	106.45	77.36	CM003279.1 Salmo salar isolate Sally breed double haploid chromosome ssa01, whole genome shotgun sequence	14240062	ATGCCATGTTGACGTCTTTGACCCCGTTTTATATT[A/C]CTCCATTGATGCCCCCTCCCCTCTTTGCTAGTCTG	A	C
AX-88289451	106.45	77.36	CM003279.1 Salmo salar isolate Sally breed double haploid chromosome ssa01, whole genome shotgun sequence	12177467	TGCTTGTAGAGTCAGCATTTAGGATCCAAACAAAC[C/T]GTTTTATAATTCCCTATCCTCCATGACAGACGGTC	T	C
AX-88007666	106.45	77.36	CM003279.1 Salmo salar isolate Sally breed double haploid chromosome ssa01, whole genome shotgun sequence	15409858	GGAACTGACCTGCACATCAGACACCTTACCACTCA[C/T]CCGAGGTAGGCTGCCATGACCTGGGACCGGAGACA	T	C
AX-88254321	106.45	77.36	CM003279.1 Salmo salar isolate Sally breed double haploid chromosome ssa01, whole genome shotgun sequence	13421606	GTTTTGGTTGGCGGTGTGTGACTATGGCCCAAAAT[G/T]AATTTTTTTCCCCATACCATGTTGCTTACAAAGTG	T	G
AX-88254746	106.45	77.36	CM003279.1 Salmo salar isolate Sally breed double haploid chromosome ssa01, whole genome shotgun sequence	15475018	TAAAATAACTTGTAGCATAGGTTTACACGGTTAAC[A/G]GTCCTATACTGTAATGTAGTAATCTAATGGTGCGT	A	G
AX-87949561	106.45	77.36	AGKD04566757.1 Salmo salar breed double haploid jcf1000438835_0_0, whole genome shotgun sequence	423	CATCAGACATTCCAAGGAGAAGCCAATCTTTTGGA[A/G]GCATGAGGGAAGATCTTGCATCCTATTGGTCAATG	A	G
AX-88032973	106.45	77.36	CM003279.1 Salmo salar isolate Sally breed double haploid chromosome ssa01, whole genome shotgun sequence	14845987	GTTTTTAGCGGTGGGATTGGAAAGGATGTGGAGTG[A/C]CGGAGCGGTGCGCAAGCACCTCTCCGTGTGCGATG	A	C
AX-87932237	106.45	77.36	CM003279.1 Salmo salar isolate Sally breed double haploid chromosome ssa01, whole genome shotgun sequence	14773081	ATTATGGCCACACAAGGGTGTCGATGACGGGAAAT[G/T]CGAGGCCTGAAGTACCTGTAATATAGTCCATTATG	T	G
AX-87880742	106.45	77.36	CM003279.1 Salmo salar isolate Sally breed double haploid chromosome ssa01, whole genome shotgun sequence	15685956	AACCACATATCACAATCATAGTAAGTGGATTTTTC[C/G]TCAGTAAAGTAACTATCAGCAAAGTCTGAAAGATC	C	G
AX-88226466	106.45	77.36	CM003279.1 Salmo salar isolate Sally breed double haploid chromosome ssa01, whole genome shotgun sequence	16372784	GCTAGTAATTGTTTTGCATTGGCCTAGATATTGCA[C/T]CCCTTTTGAAACAGGATGTGTTTTGGTACAGTATG	T	C
AX-87916025	106.45	77.36	CM003279.1 Salmo salar isolate Sally breed double haploid chromosome ssa01, whole genome shotgun sequence	14771201	AGGTTGGGCGCCACACAGATCTCATAGTCATCCTC[A/G]TCCCAGCAGCTGACAGGCCTGGTCTCCTCTAGAGG	A	G
AX-88244247	106.45	77.36	CM003279.1 Salmo salar isolate Sally breed double haploid chromosome ssa01, whole genome shotgun sequence	14567783	GTCATACAGGTTAGGAAGTGCAGCTCAGTTTCCAC[C/T]AATTTTGTTGACAATGGGTACATATCCTGTCTTCT	T	C
AX-87902324	106.45	77.36	CM003279.1 Salmo salar isolate Sally breed double haploid chromosome ssa01, whole genome shotgun sequence	16873953	ACTCTGGGGGTTTCGGACGACGCGGAAACACCACC[C/T]TCACCGTCCTCCTCCGTGATGAGGTCATCTGTGTG	T	C
AX-88131156	106.45	77.36	CM003279.1 Salmo salar isolate Sally breed double haploid chromosome ssa01, whole genome shotgun sequence	19339417	AGCAAGAGAAAGCAAATTCACTGTAAATCCTAAAA[G/T]CTTAGTTGTCTTTTTGTGGTTCAATTTCAAGTTTC	T	G
AX-88173610	106.45	77.36	CM003279.1 Salmo salar isolate Sally breed double haploid chromosome ssa01, whole genome shotgun sequence	10606211	CATTCCCTCGCTTAAAAGTCAATAAACGCCACCTA[A/T]CAGATTCCTTTTATGCCTCTGCAATCCCATGGTGC	A	T
AX-87982016	106.45	77.36	CM003279.1 Salmo salar isolate Sally breed double haploid chromosome ssa01, whole genome shotgun sequence	9827182	CTTCTCCTCTTCCACCAATAGCTCATTAAGACACA[G/T]CCTCTCATCAGAGGACACACTTGCTCCACCAAGGC	T	G
AX-88004332	106.45	77.36	CM003279.1 Salmo salar isolate Sally breed double haploid chromosome ssa01, whole genome shotgun sequence	17239163	GCTAATTTTCCCCTTTGTCTTAACGATTTAGTCAC[A/T]AAATACAACCCTTCAAAGTATTATTATTATTTTTT	A	T
AX-88240475	106.45	77.36	CM003279.1 Salmo salar isolate Sally breed double haploid chromosome ssa01, whole genome shotgun sequence	15265573	GGTTTTTGCATTAGTTTCAACAGAGCACTTCACAT[A/C]CTACCCTGTTATAAAATTAATGTTGGTCAATGAAC	A	C
AX-87945453	106.45	77.36	CM003279.1 Salmo salar isolate Sally breed double haploid chromosome ssa01, whole genome shotgun sequence	15338218	CAGCGATGAGGACCACAGATTGTCCAATCAGGGCT[C/T]GGAATCCTGCAAGGCCGAGCCCCTTCTCACACCCG	T	C
AX-88146627	106.45	77.36	CM003279.1 Salmo salar isolate Sally breed double haploid chromosome ssa01, whole genome shotgun sequence	14828727	ATCATTGAGAAGCACGCGGAGGGGCGTGGAATTCA[A/T]TGACATCGATTTGGTGTCCTTGTGTGTAAAACAAC	A	T
AX-87910434	106.45	77.36	CM003279.1 Salmo salar isolate Sally breed double haploid chromosome ssa01, whole genome shotgun sequence	13276894	AGCCCATTCGAATAAAATAAACTGTAAAAGGTCTG[A/G]TTTGCTGTCCTTTTTCCCGCCAGTCAGTCGGTGTG	A	G
AX-88206293	106.45	77.36	CM003279.1 Salmo salar isolate Sally breed double haploid chromosome ssa01, whole genome shotgun sequence	10007853	GAAAAGCCAGTAGTGTTTTCACCAACATTGACATT[A/G]TGCAAGGGTGGTGTTACGGTAGAGCAGGCAGTGGA	A	G
AX-88096400	106.45	77.36	CM003279.1 Salmo salar isolate Sally breed double haploid chromosome ssa01, whole genome shotgun sequence	14594693	AAAAGCCCTCTAAAAGCATAGGAAAATTATGATAA[A/T]AGAAAAACAGGAATTACTTGCACTTTAGTCCAACA	A	T
AX-88155131	106.45	77.36	CM003279.1 Salmo salar isolate Sally breed double haploid chromosome ssa01, whole genome shotgun sequence	11787887	ATTGAGAGACAAATTGAAGCAAATCTTCCTAGAGT[C/T]TGCTAAGTGGGTCCTGAGGAAGGTGAAGTACATGA	T	C
AX-87932645	106.45	77.36	CM003279.1 Salmo salar isolate Sally breed double haploid chromosome ssa01, whole genome shotgun sequence	17110870	ATTCATTAAAATTAAGAATTTCTAAGCTAGGCATA[A/C]AATTTGGAAAATGAACTTGAACACATTAACCACTA	A	C
AX-87940774	106.45	77.36	CM003279.1 Salmo salar isolate Sally breed double haploid chromosome ssa01, whole genome shotgun sequence	16391751	CACATATTGCAATATCTTACTTTAATACCCTCTTC[G/T]CCTCTCTTCCTTTCTTCCTCCTTCCTGTATTCCAT	T	G
AX-88054165	106.45	77.36	CM003279.1 Salmo salar isolate Sally breed double haploid chromosome ssa01, whole genome shotgun sequence	13780722	TCCTATTTTCTCGTCCTCCTTCTTCCTCAACAGTT[C/T]CCCGCTCTGGCCGGGCGGCTGCAGGTTTCCAAACA	T	C
AX-88012250	106.45	77.36	AGKD04015673.1 Salmo salar breed double haploid jcf1000768995_0_0, whole genome shotgun sequence	16682	GGCGTCACCAGGGGTTTAGATCCAGGCCTCATCAG[C/G]TTTTGTACTGATCCATTTTCAGATGAAGCCAAGTC	C	G
AX-88003064	106.45	77.36	CM003279.1 Salmo salar isolate Sally breed double haploid chromosome ssa01, whole genome shotgun sequence	10553194	GCCTTCTCCAAACTACCGTTTAGCCTCAATATAGA[C/G]CAGGACCTGCAGGGCACACTAATGTCACAATATCA	C	G
AX-88042311	106.45	77.36	CM003279.1 Salmo salar isolate Sally breed double haploid chromosome ssa01, whole genome shotgun sequence	15194383	TAGTAAACCCCATCAATGCTCCAAATGTGGGAGAG[A/G]GTTCACCAAAATTGTTTTTTTTCAAAAAACATCAG	A	G
AX-88313799	106.45	77.36	CM003279.1 Salmo salar isolate Sally breed double haploid chromosome ssa01, whole genome shotgun sequence	15346638	TTTGGCTCTGGGACTGGTTCTGATCAGAGGGGCCA[A/C]CGTCTCCAGTGATGGTTCTGAAGTGTGTGCTGTCA	A	C
AX-88217659	106.45	77.36	CM003279.1 Salmo salar isolate Sally breed double haploid chromosome ssa01, whole genome shotgun sequence	14436218	GATCGAAGGTGGTCTAGTTGCTTTCTAAGAGACTG[C/G]TGATTTGGTGTTTTCAATCTGCATTTCAGACACTT	C	G
AX-88207286	106.45	77.36	CM003279.1 Salmo salar isolate Sally breed double haploid chromosome ssa01, whole genome shotgun sequence	14116289	GAACAAGGCATAAGCAATGGAAAAATGTGTAGCAT[A/T]GTAGGAAATTGACTTTAAAACGGCAAACTGTTTCT	A	T
AX-88188936	106.45	77.36	CM003279.1 Salmo salar isolate Sally breed double haploid chromosome ssa01, whole genome shotgun sequence	9553480	CGGGGTTCAAGCTGTGGCCCCACTGTGTCACCATC[A/G]GGACAAATTTGGAGACATCACCCTAGGATGAGCTA	A	G
AX-88257680	106.45	77.36	CM003279.1 Salmo salar isolate Sally breed double haploid chromosome ssa01, whole genome shotgun sequence	11221499	TAATCTTCTAGCAATATTTGTTTTCTTTCCTTGAT[C/T]AGCTGATGATTGTCGACAATATCCCTAGACAACTA	T	C
AX-87909427	106.45	77.36	CM003279.1 Salmo salar isolate Sally breed double haploid chromosome ssa01, whole genome shotgun sequence	16555834	AGCACCAGATTAACCGTTTCAGCACTGAGCTGATC[A/C]CTTCTGCCTGGTGTCGGGGAATGTGAGCCCATCCC	A	C
AX-88085649	106.45	77.36	CM003279.1 Salmo salar isolate Sally breed double haploid chromosome ssa01, whole genome shotgun sequence	14591014	TTGAAAAGCTAAAAACACAGGGGAGAGACTACTGT[C/G]AAGATAACTACTTTTCCCTTTTGTTATCTGGGTTC	C	G
AX-87876938	106.45	77.36	CM003279.1 Salmo salar isolate Sally breed double haploid chromosome ssa01, whole genome shotgun sequence	14713486	AAAGCGTCAAGTCCACCAACTGAATTGTTGATTGG[A/G]TCAGTAAGAGGAGGAAGGCCCAGCTGTTTTCACCA	A	G
AX-88172722	106.45	77.36	CM003279.1 Salmo salar isolate Sally breed double haploid chromosome ssa01, whole genome shotgun sequence	15015697	CATGGCCTGCCCGGTCTGCATACAACAGCAGAGAA[C/T]CATCCTTAACTGGGTGTCACTGCTAATGTGTGTGT	T	C
AX-88233196	106.45	77.36	CM003279.1 Salmo salar isolate Sally breed double haploid chromosome ssa01, whole genome shotgun sequence	14124312	GGCCATGCAAAATGTTGCTGAACGTTCATCCTTAC[A/G]TCAGAACATGGGCTTATGTCAGAACTGGAAAATCT	A	G
AX-88020632	106.45	77.36	CM003279.1 Salmo salar isolate Sally breed double haploid chromosome ssa01, whole genome shotgun sequence	15155813	GTAGATGGGTAACAGTAACAAATCAGACAGGGGTG[A/C]CAGGTAGCCTAGTGGTTAGAGTGTTGGGCCAGTAA	A	C
AX-87894626	106.45	77.36	CM003279.1 Salmo salar isolate Sally breed double haploid chromosome ssa01, whole genome shotgun sequence	15012618	ACAGTATTCTATAGGTCTAAGGCAGCATTTACACA[C/T]GCAGCCTGATTCTGATCTGTTTTACACTAATTGGT	T	C
AX-88056785	106.45	77.36	AGKD04100289.1 Salmo salar breed double haploid jcf1001220533_0_0, whole genome shotgun sequence	1382	TCTAGTTAAATAAAATAGGTTGTCAGAGTACAATA[A/G]AAGGTATTGTCTGCTGAGGCAGTGAAGACAGTAGA	A	G
AX-88178743	106.45	77.36	CM003279.1 Salmo salar isolate Sally breed double haploid chromosome ssa01, whole genome shotgun sequence	15239881	CCCACAGCAGCTTCTCTCTGATGCTGGAGGATGGG[C/G]ATGACGATGCAGACACTGTACCACTAGAACCCAGT	C	G
AX-88032411	106.45	77.36	CM003279.1 Salmo salar isolate Sally breed double haploid chromosome ssa01, whole genome shotgun sequence	14116224	GTTTCTGCGGCCAAGAGGGCCTCTAAAACCGTGCT[A/G]TTGGCCACGCCCACTACTAGCTTCGCTACCAATGT	A	G
AX-88110806	106.45	77.36	CM003279.1 Salmo salar isolate Sally breed double haploid chromosome ssa01, whole genome shotgun sequence	14687963	AATGGAAATTGAATGTGTTTATGCAACAAATAATA[C/G]TGCATCAAAAGGGAATCGTGTCAATTTATTCTCTA	C	G
AX-88142462	106.45	77.36	CM003279.1 Salmo salar isolate Sally breed double haploid chromosome ssa01, whole genome shotgun sequence	13927832	ATAATAAACATACTTTTCCTTTGAGCTCAAAAGTT[A/C]GCCCCTTTGTTCAAAATGTGCCATTATTTAATTGA	A	C
AX-88239709	106.45	77.36	CM003279.1 Salmo salar isolate Sally breed double haploid chromosome ssa01, whole genome shotgun sequence	13940638	GGTTAAGTAAGTAAACGGCCCTGTCTTGTGAGGTC[G/T]GTGCACTGAGGTAGCTGGGCAGTCACATTAACAAA	T	G
AX-88094009	106.45	77.36	CM003279.1 Salmo salar isolate Sally breed double haploid chromosome ssa01, whole genome shotgun sequence	14562168	TTTTCAGCGGGTTTTCAGGTCTTGTAGTAAACAAG[G/T]TAACCATGTGGTAAGGATGTCAGCGTTCATTGGTC	T	G
AX-87928117	106.45	77.36	CM003279.1 Salmo salar isolate Sally breed double haploid chromosome ssa01, whole genome shotgun sequence	10605987	ATGCACTGCCTTACAGTAGTATCTCACTGGAAACA[C/T]GGTCTTGTCACTGTCTGCCACTGTAGTCATGAAAT	T	C
AX-87941723	106.45	77.36	CM003279.1 Salmo salar isolate Sally breed double haploid chromosome ssa01, whole genome shotgun sequence	14693810	CACCTCTGTTAAAGCAACCTATAGAATAACAGGCT[C/T]TACATGGTCCAGCCATATGGAGTCAGCCTGCCACG	T	C
AX-88157677	106.45	77.41	CM003279.1 Salmo salar isolate Sally breed double haploid chromosome ssa01, whole genome shotgun sequence	12379122	CAAAATGGAAATATCAGGACCCAGAACTGGTTCTG[C/G]TTTGAGAAGAATATTGGTACTGCTGCTGCTTCATG	C	G
AX-88271066	106.45	77.48	CM003279.1 Salmo salar isolate Sally breed double haploid chromosome ssa01, whole genome shotgun sequence	13631538	TCAGCCTGTTTTGGTGGGATGGAGTTTTGGCCTTC[A/C]ATGGAGAAATCATCATGCAGTAAATTAGTTAATAG	A	C
AX-88262606	106.45	77.54	CM003279.1 Salmo salar isolate Sally breed double haploid chromosome ssa01, whole genome shotgun sequence	15295016	TAGCCTAATGTAGTCTAGTTGGATTTACACCATCC[A/C]AGCAGCCATCTAGAAATATAACGTTGCTTCTCAGA	A	C
AX-87947427	106.45	77.6	CM003279.1 Salmo salar isolate Sally breed double haploid chromosome ssa01, whole genome shotgun sequence	14107560	CAGTAGATCAGCACAGAGAGGAACGCGCCGCAGGG[G/T]GTGTGTGTGTGAGCCAGCCAGTGGTCCTTTCTTTG	T	G
AX-87905960	106.45	77.6	CM003279.1 Salmo salar isolate Sally breed double haploid chromosome ssa01, whole genome shotgun sequence	13729127	AGACAGCCAGACATGGTGAACAGAGGGTGAGGCAG[C/T]CCCGGGCATTGGTCCACACGGGGGCCCCAGCCTTC	T	C
AX-88222313	106.45	77.6	CM003279.1 Salmo salar isolate Sally breed double haploid chromosome ssa01, whole genome shotgun sequence	15156336	GCATTGGCTGGTGCATTGGCTGGAGGGAGTTTCCA[A/G]CAGTGTAAAATACATTTGAGAAAGTGTGCAGATAT	A	G
AX-88307864	106.45	77.6	CM003279.1 Salmo salar isolate Sally breed double haploid chromosome ssa01, whole genome shotgun sequence	9702597	TTGCAGTGGGCTTGGAAAACACAGTCAAACCTGGA[C/T]TACATTGCACCCAAAGCTTTTAAAGTCTAAAACTT	T	C
AX-87895260	106.45	77.6	CM003279.1 Salmo salar isolate Sally breed double haploid chromosome ssa01, whole genome shotgun sequence	13810079	ACATCAGGCTTTAAGCTGAATCTGATTATATTGAT[C/G]TATATCTGACTATTATAATTGCACCACCTGCCAAT	C	G
AX-88220815	106.45	77.6	CM003279.1 Salmo salar isolate Sally breed double haploid chromosome ssa01, whole genome shotgun sequence	14099463	GCAGACTAGCCTACCCGTACAGTTGGCTAGAGTAG[C/G]CACATTTGCTGTTTTATAATAGGCACCTCAGGGCT	C	G
AX-88234940	106.45	77.6	CM003279.1 Salmo salar isolate Sally breed double haploid chromosome ssa01, whole genome shotgun sequence	14342290	GGGAATTTAGGCTTGCACTTTCTTTTTAATGTGTG[C/T]GGCTTTCAACCCGTTTATATAGAAAACGATTTACT	T	C
AX-87939936	106.45	77.6	CM003279.1 Salmo salar isolate Sally breed double haploid chromosome ssa01, whole genome shotgun sequence	14344504	CACACACTAAAGAGCTCTATGCCCTATTTTAGCCT[G/T]TTATTAGCCTGTGCAATTCAAATGGGTCCAGGAAA	T	G
AX-88303465	106.45	77.6	CM003279.1 Salmo salar isolate Sally breed double haploid chromosome ssa01, whole genome shotgun sequence	8592985	TTCACTTTCCCACCTAACCGTAATGACTAAAAGTC[A/C]AAAGGTCACCAATAACAGGGTTCCCATGGCATGGG	A	C
AX-88247967	106.45	77.6	CM003279.1 Salmo salar isolate Sally breed double haploid chromosome ssa01, whole genome shotgun sequence	12508185	GTGCGGTGAAGTGTTGCTTTATCTTTTATTTTTTC[A/G]CATGCTGTTCATGTGAGCAATCTTTGATGGAAGGG	A	G
AX-87907000	106.45	77.6	CM003279.1 Salmo salar isolate Sally breed double haploid chromosome ssa01, whole genome shotgun sequence	16875997	AGAGAGAAAATAAGCAATGCTTTCTAGTCATTAGA[A/C]GATGGATTTTGACATGTAAAGTCGTTGATAGTGAT	A	C
AX-88232872	106.45	77.6	AGKD04024426.1 Salmo salar breed double haploid jcf1000748189_0_0, whole genome shotgun sequence	244	GGCATCTCTTTACACTTCCAATGACTGAATATAAC[A/G]ATCAACAGGGCCTTGAACCGGATCTCTCAATCTCT	A	G
AX-87996253	106.45	77.6	CM003279.1 Salmo salar isolate Sally breed double haploid chromosome ssa01, whole genome shotgun sequence	12333202	GATGATTAATATCACCTAAAAACATCTGCAGCCGG[C/T]CCAGTCTAATCCTTTGGTCTGAATTGATACCAATG	T	C
AX-87945711	106.45	77.6	CM003279.1 Salmo salar isolate Sally breed double haploid chromosome ssa01, whole genome shotgun sequence	15411042	CAGCTGATCAGGCACTGTGACAGACGGCCCGGGAG[C/T]AGAGGGGGGGTTGGAGGACCCCTGGGACAGACTCA	T	C
AX-88018345	106.45	77.6	CM003279.1 Salmo salar isolate Sally breed double haploid chromosome ssa01, whole genome shotgun sequence	13592141	GGTTATGGATCTATGTGGCCTTGATCTCAAGACTT[A/T]AAAAAAAAACACATTCTATATTATCAAACTGCTGC	A	T
AX-87875501	106.45	77.6	CM003279.1 Salmo salar isolate Sally breed double haploid chromosome ssa01, whole genome shotgun sequence	13810390	AAACACCTGCAGGCAGAGTGCACTTACACCTCACC[A/C]CTCCTTCCCTCCTTCTGCTCCTCCTCGCTCGCCCC	A	C
AX-88214266	106.45	77.6	CM003279.1 Salmo salar isolate Sally breed double haploid chromosome ssa01, whole genome shotgun sequence	16582535	GAGCCCTACCCCCGTGCGGTGGACCTCCAGACCAG[A/G]GCAAATCCCACCGATATCTCTCCCATGTCTGTCCA	A	G
AX-88092981	106.45	77.6	AGKD04434248.1 Salmo salar breed double haploid jcf1001153670_0_0, whole genome shotgun sequence	235	TTTGGGGGAGACTGTGGATAATGTAGACGGTTTTT[G/T]GGGGGAGACTGTGGGTAGTGTAGTGCAAGTGCTTT	T	G
AX-87989970	106.45	77.6	null	null	GACTAGCAGAATCTTTTTTCACGTCTCTGATGAGC[C/T]CGAGGCGGAGGATATGCGGCTCCCTCGGGAACCGG	T	C
AX-87889329	106.45	77.85	CM003279.1 Salmo salar isolate Sally breed double haploid chromosome ssa01, whole genome shotgun sequence	11386693	AATGTATTGGTTCAAAGTGATCACAGTACTGCTCT[A/G]CTTAATTCATTTTTTATTTAACCTTTATTTAACTA	A	G
AX-87884523	106.45	77.85	CM003279.1 Salmo salar isolate Sally breed double haploid chromosome ssa01, whole genome shotgun sequence	12150398	AAGCTGCGGTTTTGGCGGATGAGCATGTTTTGACA[A/C]ACAAGTGGCTTTGTAGAGCCCTGTATTCGGAGTGA	A	C
AX-87903616	106.45	77.85	CM003279.1 Salmo salar isolate Sally breed double haploid chromosome ssa01, whole genome shotgun sequence	12176874	ACTGTTCACTCTGCTACAGTTCGGGAAAACGGAAA[C/T]GGAGCATCAGCTCTAGGACCAACAGGCTCCAAAAC	T	C
AX-88031185	106.45	77.85	CM003279.1 Salmo salar isolate Sally breed double haploid chromosome ssa01, whole genome shotgun sequence	11977474	GTTGATTGATGTGTTCAAATATTTTTCATCAACAG[G/T]TCCAGGAGAGAAACATCAAGAATGGATGATGGAGG	T	G
AX-88029400	106.45	77.85	CM003279.1 Salmo salar isolate Sally breed double haploid chromosome ssa01, whole genome shotgun sequence	11745083	GTTAAACCTGCAGGCCTTTTGACCACACATTTCAA[C/T]AGCCTTGAGGACTAACACAGATTGGTTACAAGCCC	T	C
AX-87977164	106.45	77.85	CM003279.1 Salmo salar isolate Sally breed double haploid chromosome ssa01, whole genome shotgun sequence	15147093	CTGCCAGATTAATGTTGACTTGAGAACAGTGCAGG[A/C]AGGTAGAAATACAATATATAGAATGGAGAGGGATG	A	C
AX-88054772	106.45	77.85	CM003279.1 Salmo salar isolate Sally breed double haploid chromosome ssa01, whole genome shotgun sequence	14495161	TCCTGGATCTGATTGGTTGAACCTTAACAAACCTC[A/T]TTAGAACAATACACATGATTGGATGAAGGAGGGTG	A	T
AX-87892423	106.45	77.85	null	null	ACACATATATGATCATACAGCTATGCACACACACA[G/T]GCACGCTGGACACACACACACACGCGCGCGCGCGC	T	G
AX-88246253	106.45	77.85	CM003279.1 Salmo salar isolate Sally breed double haploid chromosome ssa01, whole genome shotgun sequence	13002831	GTCTGTGGTTAACCTAAACGCACCATCACACCAGG[C/T]CTGGATTCAACAGATGTGTTGTACATTTAATGGAA	T	C
AX-87944653	106.45	77.85	CM003279.1 Salmo salar isolate Sally breed double haploid chromosome ssa01, whole genome shotgun sequence	12506569	CAGATGAAGTCTTTCTCAAGGGAGACCTGTTCAAG[A/G]AGGGCAGCTTTGCAAAACAAAAATCTGTAGACATA	A	G
AX-88108407	106.45	77.85	CM003279.1 Salmo salar isolate Sally breed double haploid chromosome ssa01, whole genome shotgun sequence	12407625	AATAAATAAAATATCGGAACCAAATTACATTGACT[A/G]TTCTCGCTGTGATGTTTTGATGTACGGCCCTTTTT	A	G
AX-87919857	106.45	77.85	CM003279.1 Salmo salar isolate Sally breed double haploid chromosome ssa01, whole genome shotgun sequence	14232435	ATAAAAAGTAGGGCCCATCAACTTTCTTTAGGCTA[A/G]GGCTACTATATTTATTTCTCAACTTTCCTGATATT	A	G
AX-88242579	106.45	77.85	CM003279.1 Salmo salar isolate Sally breed double haploid chromosome ssa01, whole genome shotgun sequence	9420100	GTAGTGAATGCTGCAACCGAGGAAAGACGGTTTTA[A/C]CCGCTTCAGCACTTGACGCTCTCACTCTGTGACCT	A	C
AX-87927217	106.45	77.85	CM003279.1 Salmo salar isolate Sally breed double haploid chromosome ssa01, whole genome shotgun sequence	13055900	ATGACACCCGCTCAACTCTTTTCTGAGATTTCTGA[G/T]AGGTTATCAGATAGACACAGCAGACTGTAAAGGAT	T	G
AX-87977733	106.45	77.85	CM003279.1 Salmo salar isolate Sally breed double haploid chromosome ssa01, whole genome shotgun sequence	12339780	CTGCTGTTTTTTCTCTCCTGAACAGGCTTAGGGCT[G/T]TAGCAGCAGATTCAGAACAAACCTTTGACCTGTTG	T	G
AX-88233704	106.45	77.85	CM003279.1 Salmo salar isolate Sally breed double haploid chromosome ssa01, whole genome shotgun sequence	14181801	GGCCTTGGAAACAGTGGACATAAAATATGTCTCTG[C/T]GTGTGTTGACAGAGAGGCAATTTTTTTGTTACAAA	T	C
AX-87922841	106.45	77.85	CM003279.1 Salmo salar isolate Sally breed double haploid chromosome ssa01, whole genome shotgun sequence	11420123	ATATCATTCATATTTAGCCATGGCCGTCCACTGAT[G/T]TTAATTGGGATTTATTTATCTGTATCATGTTAAAC	T	G
AX-88186734	106.45	77.85	CM003279.1 Salmo salar isolate Sally breed double haploid chromosome ssa01, whole genome shotgun sequence	14785878	CGACCCATAAAATGTGATCTTGTCTCTAATCTCTA[C/T]GTTACTCCTTGGACCCAGGGGCACATACCAGACTC	T	C
AX-88274388	106.45	77.85	CM003279.1 Salmo salar isolate Sally breed double haploid chromosome ssa01, whole genome shotgun sequence	10812463	TCCCATGCAGTGAGACTGTGTTGAGTGCCTAATAT[C/G]ATTACAGACCCTGCAGGCCTATTCTCTGGGACGAC	C	G
AX-88309033	106.45	77.85	CM003279.1 Salmo salar isolate Sally breed double haploid chromosome ssa01, whole genome shotgun sequence	12089447	TTGGGGTGACTGTTTCAAATGTGTTAAAGGGCATT[A/C]TCCTTTAACTGATGTTTGGTTGTGCTCTGTACCTG	A	C
AX-88036543	106.45	77.85	CM003279.1 Salmo salar isolate Sally breed double haploid chromosome ssa01, whole genome shotgun sequence	12176461	TAATTAAATTGAGGAGTTTAGCACAACAGCCACAG[G/T]CTTCATCACGTATCCTAACCAATCCACATCGACGG	T	G
AX-88113295	106.45	77.85	CM003279.1 Salmo salar isolate Sally breed double haploid chromosome ssa01, whole genome shotgun sequence	14508140	ACAAGCCCAAGAAAGGTATGACGTGTGTGTGTGCC[C/T]GCCCACCAATGTATACACTACTGATAAGGTCACTG	T	C
AX-88107406	106.45	78.09	CM003279.1 Salmo salar isolate Sally breed double haploid chromosome ssa01, whole genome shotgun sequence	12144667	AAGGTTGAATGATCCTCTGGACATTTTGATGGGCC[A/C]GTCATGTTGTCTTTGCAAAAGTGATCGTTTCCTTG	A	C
AX-87920399	106.56	78.09	CM003279.1 Salmo salar isolate Sally breed double haploid chromosome ssa01, whole genome shotgun sequence	12220670	ATAAGAAAGTTTGCTGGAGTGTGCAGTTTTTTCGA[A/G]TGATAAATCGTTGCAATGACAAATGCGTTGGATAA	A	G
AX-88254744	106.67	78.09	CM003279.1 Salmo salar isolate Sally breed double haploid chromosome ssa01, whole genome shotgun sequence	12221784	TAAAATAACATAAGGTAGAACAAAAACACCCCAGA[G/T]ATAGAAATAGGAAATAAGAAGAGCCCGAGAAGTAA	T	G
AX-87947433	106.78	78.09	CM003279.1 Salmo salar isolate Sally breed double haploid chromosome ssa01, whole genome shotgun sequence	11395613	CAGTAGCATTGTATCTGGTCCACAAAAACAATCCC[A/G]CAAAAGTTTGCTAAGAGCCGGCAGCAAGTGATTGG	A	G
AX-88141335	106.95	78.09	CM003279.1 Salmo salar isolate Sally breed double haploid chromosome ssa01, whole genome shotgun sequence	12303788	AGTTGGTGACCCAGGGAAGGACATCAGTTCATTGA[C/T]GCGCATTCACGTGCACGGTAGCTGTGTTCCAAAAC	T	C
AX-87964928	107.09	78.09	CM003279.1 Salmo salar isolate Sally breed double haploid chromosome ssa01, whole genome shotgun sequence	10968870	CGAGATGAGTTGCATGCTAAAAGTAAACACAATAT[A/G]GGGTGAATTTTGGTAACAGCTAAGAGCGTTGAAGC	A	G
AX-88218331	107.27	78.09	CM003279.1 Salmo salar isolate Sally breed double haploid chromosome ssa01, whole genome shotgun sequence	11386495	GATGGAGAAGGAGAAAGAGTGGCGGGAGAGAAAGA[A/G]AGAGCCGGAAGGGGCAAAAAGATAGGAGAATATAC	A	G
AX-87931152	107.45	78.09	CM003279.1 Salmo salar isolate Sally breed double haploid chromosome ssa01, whole genome shotgun sequence	15289461	ATGTTGTAGTGACCCTCTAGATCGATAATGTGTTG[A/G]GCTCATGGGGAAAGTATGGGAGGAGGAATTGCCCC	A	G
AX-88045255	107.58	78.09	CM003279.1 Salmo salar isolate Sally breed double haploid chromosome ssa01, whole genome shotgun sequence	11397229	TATGCTGACTTTTGATCATTATACTGGAAAAAAAA[A/C]CCACATGTAAGGAGATAAAAGATGACAATGTACAT	A	C
AX-88233414	107.72	79.6	CM003279.1 Salmo salar isolate Sally breed double haploid chromosome ssa01, whole genome shotgun sequence	9777874	GGCCGATAGACTTGCGGAGAGAGGGGGGTGGAGCT[A/G]CCGCCCTGCTTCCTCTCCTCATTCTAGTATCTTTT	A	G
AX-88201730	107.78	79.83	CM003279.1 Salmo salar isolate Sally breed double haploid chromosome ssa01, whole genome shotgun sequence	11264928	CTGTCATCACTTCAGTGCTGAGCTGGGAGGCCTTA[C/T]TATAGTTTGGAGAGGATTCTTGACTCAATGTTACT	T	C
AX-88194865	107.78	79.83	CM003279.1 Salmo salar isolate Sally breed double haploid chromosome ssa01, whole genome shotgun sequence	11744947	CTCCAGCAGACTCCAGGAAGCTTTGCTTCAACTTG[G/T]CTCTCAATCTGTAGCGTTTTAAGCCATTTGATTGC	T	G
AX-88261709	107.78	79.83	CM003279.1 Salmo salar isolate Sally breed double haploid chromosome ssa01, whole genome shotgun sequence	11431341	TAGACAGCCATACCCCTCTGCCCAATGCGGTAGCG[C/T]GGAACAGGAGTCCACTTGTTGACGATACCTAGAGT	T	C
AX-88313920	107.78	79.83	CM003282.1 Salmo salar isolate Sally breed double haploid chromosome ssa04, whole genome shotgun sequence	78452676	TTTGGTGACTGTAAGCAGCGTGAAAGGGGTGCCGC[A/T]GCCTTGTCCGACATGAAAAGAGCTCCATTAATTTC	A	T
AX-88220068	107.78	79.83	CM003279.1 Salmo salar isolate Sally breed double haploid chromosome ssa01, whole genome shotgun sequence	11995546	GCAATGTTCACCTCACAATTTAAAATACATATCTC[A/G]GTCTTTTGTCTTGAAAGCAGAAACAATAACATGTT	A	G
AX-88114840	107.78	79.83	CM003279.1 Salmo salar isolate Sally breed double haploid chromosome ssa01, whole genome shotgun sequence	11787782	ACACTAAAAAACAAACACAAATATATTATTTTCCC[A/C]AAAAACGTTATGAGGACCAAAATTGTAGGAATGAC	A	C
AX-87920622	107.78	79.83	CM003279.1 Salmo salar isolate Sally breed double haploid chromosome ssa01, whole genome shotgun sequence	17404369	ATAATATGGTCTGAGAATAACATTATTGACAATGC[A/C]AGGCATATAGCCAATATGCTGTGAAAAATGTATTA	A	C
AX-88267041	107.78	79.83	CM003279.1 Salmo salar isolate Sally breed double haploid chromosome ssa01, whole genome shotgun sequence	15207358	TATGTCCGAGAGACGGCTAGTTAGTTAACGTTAAG[A/G]TAGTAAAGTTCGTTAGCTCAAATCAGAAGTAAAGG	A	G
AX-88076341	107.78	79.83	CM003279.1 Salmo salar isolate Sally breed double haploid chromosome ssa01, whole genome shotgun sequence	11587870	TGTGTTTCCACTCCACAGGAAAATATCAGACAACA[A/G]CTGGAGACCATTTGTGATCGAATTGGCTTCCTCCA	A	G
AX-87934968	107.78	79.83	CM003279.1 Salmo salar isolate Sally breed double haploid chromosome ssa01, whole genome shotgun sequence	12342615	ATTTGGCGAAAAGACCCAACACACGCATACTTAGA[C/G]TGACTGGCTCTCGTTCAGGCAAATGATAAATAAGT	C	G
AX-87895411	107.78	79.83	CM003279.1 Salmo salar isolate Sally breed double haploid chromosome ssa01, whole genome shotgun sequence	11744951	ACATCTCCAGCAGACTCCAGGAAGCTTTGCTTCAA[C/T]TTGGCTCTCAATCTGTAGCGTTTTAAGCCATTTGA	T	C
AX-88049994	107.78	79.83	CM003279.1 Salmo salar isolate Sally breed double haploid chromosome ssa01, whole genome shotgun sequence	6702999	TCAGGGGCAGAACGATAGGTTTTTACCAGCTCGTC[G/T]GGGATTCGATCCAGCTACCTTTTGGTTACTGGCCC	T	G
AX-88240338	107.78	79.83	null	null	GGTTTCCTCCTAGGACCTCTGCTTTGAAATAGC[G/T]GTCTAGGAACACTGTGGGCTCTATTCTCAGCTGGC	T	G
AX-88149026	107.78	80.32	CM003279.1 Salmo salar isolate Sally breed double haploid chromosome ssa01, whole genome shotgun sequence	10347174	ATGAATGACTGTATTTGTTCAGCTATTTTGCTACT[A/G]GTCTGTTTGCCTGAAGGATTAGCCCGGCCGTGTTA	A	G
AX-87929333	107.78	80.32	CM003279.1 Salmo salar isolate Sally breed double haploid chromosome ssa01, whole genome shotgun sequence	12897422	ATGGCTTGGACTAGAGTCTGACACCAGTCACAAAT[G/T]TTATGACTTGAGACTCGACTTGACAGAAAATAAAA	T	G
AX-88116405	107.78	80.32	CM003279.1 Salmo salar isolate Sally breed double haploid chromosome ssa01, whole genome shotgun sequence	6691418	ACAGTACATGGAGGCTTAATCAAGCTAATTGGGTT[G/T]ATTATTTTCTGGTACCCTTTTCGGTGGTACTAAAT	T	G
AX-88192803	107.78	80.32	CM003279.1 Salmo salar isolate Sally breed double haploid chromosome ssa01, whole genome shotgun sequence	6716760	CTAGTTGATGATCCCCTGCTGTAGACAATTAGAAC[A/G]TACAAGTGTTTCTCAAAACAACATTTAACTTATAC	A	G
AX-87960634	107.78	80.32	CM003279.1 Salmo salar isolate Sally breed double haploid chromosome ssa01, whole genome shotgun sequence	14257386	CCTAACACACCAATACCTGTCACACTAGCATGCTG[C/G]CGTGGATCTTTCCATCACGGTACGGCTCGGCTCAG	C	G
AX-88291668	107.78	80.32	CM003279.1 Salmo salar isolate Sally breed double haploid chromosome ssa01, whole genome shotgun sequence	10079188	TGGGAGGGCAGAACACTACCACTCAACACCCCCTT[C/G]AAATATTCTGCAGTAAAACCTCGCATTCCCAAGTA	C	G
AX-87885082	107.78	80.32	AGKD04014997.1 Salmo salar breed double haploid jcf1000026808_0_0, whole genome shotgun sequence	12231	AAGGCTCTGGATAAGTTCCTGAAGAGAGTGGCTGA[A/G]CATCCTGTCCTGTCGTTCAACGAACACTTCAACTC	A	G
AX-87899697	107.78	80.32	CM003279.1 Salmo salar isolate Sally breed double haploid chromosome ssa01, whole genome shotgun sequence	9099127	ACGATAGAGCTCAGATATAGCCCAGATAGAGCTCA[C/G]ATAGAGCTCAGATGACGCAGCTCAGATGAAAGAGC	C	G
AX-88094739	107.78	80.32	CM003279.1 Salmo salar isolate Sally breed double haploid chromosome ssa01, whole genome shotgun sequence	10337645	TTTTTACATGTACTAATGATTGCCATGGGGTGGGT[A/T]AAAAAAAAATGTAAGTGGGAAAAATACTATTTTAA	A	T
AX-88139744	107.78	80.32	CM003279.1 Salmo salar isolate Sally breed double haploid chromosome ssa01, whole genome shotgun sequence	10371453	AGTGAAGCCTTCCTATTGGGTTCTAATGTAACCAT[C/T]CCTCAAGTCTTACTACAGCCCACCACTGGTATGCC	T	C
AX-88104865	107.78	80.32	CM003279.1 Salmo salar isolate Sally breed double haploid chromosome ssa01, whole genome shotgun sequence	11157380	AAGAAAATTGAACAGTGAGCTTTCTTTGGCCATTT[G/T]AATAGTTTTTTCTAGTCACGTTGACTAGTGAGTCT	T	G
AX-88211056	107.78	80.32	CM003279.1 Salmo salar isolate Sally breed double haploid chromosome ssa01, whole genome shotgun sequence	10944971	GACCCAGGGTTGGGGTCCGTGTCGTCAGCAGCCTA[A/C]TCACAGCGAAACAGAAACAACACTTAGAGAGATTA	A	C
AX-88267598	107.78	80.32	CM003279.1 Salmo salar isolate Sally breed double haploid chromosome ssa01, whole genome shotgun sequence	12107091	TATTCATTGGGCTTTTAATTTGGATAACAAATACA[G/T]TTTTCAAAACTTTTCAATCTCAAATTCTTTATGTG	T	G
AX-87874340	107.78	80.32	CM003279.1 Salmo salar isolate Sally breed double haploid chromosome ssa01, whole genome shotgun sequence	11302292	AAAACCTTCTCCCAGTTTGGGAAGTTGGAGCGGGT[A/C]AAGAAGCTGAAGGACTATGCCTTTGTACACTTTGA	A	C
AX-88020353	107.78	80.32	CM003279.1 Salmo salar isolate Sally breed double haploid chromosome ssa01, whole genome shotgun sequence	11101735	GTACTGGGGGGATCCGTGACATCAAACATTAAAAT[A/C]ATACAAATTTGAAGTAAAATGCTAAAAATCTAAAA	A	C
AX-87981182	107.78	80.32	CM003279.1 Salmo salar isolate Sally breed double haploid chromosome ssa01, whole genome shotgun sequence	9418897	CTTATAGAGCTCGCCAGCTTGCTGTCATAAATGCC[A/G]GAAATGAGTTACCTCGGGTTTGTTCAGCCATTCTT	A	G
AX-88173451	107.78	80.32	CM003279.1 Salmo salar isolate Sally breed double haploid chromosome ssa01, whole genome shotgun sequence	14158682	CATTATGTTTACTTATCACTATGTTTAGCCAACTG[G/T]ACCCAGGTTCTACCGGTAGCTTTCAAAGTTAACAT	T	G
AX-88030762	107.78	80.32	CM003279.1 Salmo salar isolate Sally breed double haploid chromosome ssa01, whole genome shotgun sequence	7957168	GTTCTCGATAGTTTGGTAAGGAACGTTTGTTTCAT[A/G]ACTGCGTTACGAGGCGACTGCACTCTGACAGAAGA	A	G
AX-87919999	107.78	80.32	CM003279.1 Salmo salar isolate Sally breed double haploid chromosome ssa01, whole genome shotgun sequence	15155254	ATAAACCTTATGTTTGGGGCCAATCCAACATCACT[C/G]AGGAACTGCCTCCTTATTTTCAAGCAAGGTGTGCC	C	G
AX-87977214	107.78	80.32	CM003279.1 Salmo salar isolate Sally breed double haploid chromosome ssa01, whole genome shotgun sequence	11635515	CTGCCCATAAGAAGTTAAAGGAACCAAAATAAAAT[C/T]TTCTCAGAACCTCCCTGCAACGTAAAATGAAACGT	T	C
AX-88239258	107.78	80.32	CM003279.1 Salmo salar isolate Sally breed double haploid chromosome ssa01, whole genome shotgun sequence	14464039	GGTGGCATTAAATCTACTCCCTTATAAAGGTTCTA[C/T]GTACCAGAGGGATTTCAGGCCAGTTTGACAGGAGT	T	C
AX-88149064	107.78	80.32	CM003279.1 Salmo salar isolate Sally breed double haploid chromosome ssa01, whole genome shotgun sequence	14732084	ATGACAAACAATGTTTTCATACTCCACTATAACCT[A/G]ATCCCCATGTACACTCTCACAGTCACGTATACACT	A	G
AX-88075419	107.78	80.32	CM003279.1 Salmo salar isolate Sally breed double haploid chromosome ssa01, whole genome shotgun sequence	11406253	TGTGGCCCTGTCTCCCAGGGGCCGGCGATGAAGCC[A/G]GGGGGCTGAGCAACACCAGGAGGGAGCTTGGACCC	A	G
AX-88001160	107.78	80.32	CM003279.1 Salmo salar isolate Sally breed double haploid chromosome ssa01, whole genome shotgun sequence	10024533	GCCAGTGACAGCCGTGATAATTACAGATGAGAACT[C/T]TGTTGGTAGATAAAAGAGACTGCAGCTTACCATGA	T	C
AX-88122599	107.78	80.32	CM003279.1 Salmo salar isolate Sally breed double haploid chromosome ssa01, whole genome shotgun sequence	9453237	ACGTGGGTGGTGTGTGTAGATAGTGGTGTTGTGTC[A/G]GTAGAGCCTGGGTGATAAGGGTGTTAGTGTGATGA	A	G
AX-87978780	107.78	80.32	CM003279.1 Salmo salar isolate Sally breed double haploid chromosome ssa01, whole genome shotgun sequence	12221660	CTGGTATGATAAAGGTGTTCAATAATAGTTTTGTA[A/G]TCTATAGAACAATAATTCAAACAAAATAGGGCACA	A	G
AX-88142075	107.78	80.32	CM003279.1 Salmo salar isolate Sally breed double haploid chromosome ssa01, whole genome shotgun sequence	10552876	ATAAATTGTACTTTCACAGAGCAAGAAAGTCAAGT[A/T]CAAGTCATGGCCACCTAAATCACGCTGGGTTTAGA	A	T
AX-88118324	107.78	80.32	CM003279.1 Salmo salar isolate Sally breed double haploid chromosome ssa01, whole genome shotgun sequence	12507658	ACCAAGTTATTTAGTCACCTCAACTTGCTCAACAG[C/T]CACATTATTCATTACCCAACATCTAAAACATAGGG	T	C
AX-88078569	107.78	80.32	CM003279.1 Salmo salar isolate Sally breed double haploid chromosome ssa01, whole genome shotgun sequence	8445467	TTAACTCTGGAGAACCTGGACCTGTTTGGTAATCC[A/G]TTCGCCCATCCCAACCCCCTGGACCACACCATCCA	A	G
AX-88076854	107.78	80.32	CM003279.1 Salmo salar isolate Sally breed double haploid chromosome ssa01, whole genome shotgun sequence	10647808	TGTTCCATTGTTACTGTAGAGTGGTAAAAGTATCA[A/T]TGTGTATAATACAATTCATTGCAGTAGCTGACAGT	A	T
AX-87937309	107.78	80.32	CM003279.1 Salmo salar isolate Sally breed double haploid chromosome ssa01, whole genome shotgun sequence	10373688	CAACCCTCTCACCAACATTGTGTCTCCTCATTCCT[C/T]TAAGGCTTGCCTTGTTGGAGTCTAGAATACAGTAG	T	C
AX-88246705	107.78	80.32	AGKD04352881.1 Salmo salar breed double haploid jcf1000066004_0_0, whole genome shotgun sequence	177	GTGAAGCGTGGTGCCTGTTACACTAAGTTCATCCC[A/G]GTTCAAAGGATGACTCACTTCAAGAGCACTTTTAG	A	G
AX-87969850	107.78	80.32	CM003279.1 Salmo salar isolate Sally breed double haploid chromosome ssa01, whole genome shotgun sequence	17034416	CTACGGTTTGAAGCAGCCAGGAGGTGCGAGCACAA[A/G]CAAGAATCCCATCAATGAAAAAACAAGTGTTCTTG	A	G
AX-88002462	107.78	80.32	CM003279.1 Salmo salar isolate Sally breed double haploid chromosome ssa01, whole genome shotgun sequence	12399204	GCCTATATGATGTCCTTCCACACAGTCGTGACATG[C/T]TGGAGTGATGCTTCTATGCAAATGTTGATAAAAAC	T	C
AX-88137210	107.78	80.32	CM003279.1 Salmo salar isolate Sally breed double haploid chromosome ssa01, whole genome shotgun sequence	3895449	AGGTAGCAGTGCCCACCTTCGCCCGGACCCTAAAG[A/G]ACATCACTCTCACATGCAGCCCCAACACTTCACAC	A	G
AX-88170048	107.78	80.32	CM003279.1 Salmo salar isolate Sally breed double haploid chromosome ssa01, whole genome shotgun sequence	16620949	CAGTGTGTGTAAAATGATTGAATAACATGTATGTG[C/G]ACATTTATTTAGCAACTCTCGCGGACGCAACGTGG	C	G
AX-88289153	107.78	80.32	CM003279.1 Salmo salar isolate Sally breed double haploid chromosome ssa01, whole genome shotgun sequence	10016990	TGCTGGCATTTTGTTTACATGACTCCTGCAAAAAC[C/T]TTTCCACTTCCCCTTTTAAAATTGTATACGGCAGT	T	C
AX-88061666	107.78	80.32	CM003279.1 Salmo salar isolate Sally breed double haploid chromosome ssa01, whole genome shotgun sequence	11314266	TGAAGGGTTTTTGTAGCCAACTATCCAGCCTAGTC[A/G]GAGTTAGCCGCGTTGCGTTCTTTTAGCTATTTAGC	A	G
AX-88141175	107.78	80.32	CM003279.1 Salmo salar isolate Sally breed double haploid chromosome ssa01, whole genome shotgun sequence	11099126	AGTTCTTAACTACATAATTAGTGACCTTAATTCAT[C/G]GATCAAGTACATCGATCAAGCTTCTATTTTTAAAA	C	G
AX-87921702	107.78	80.32	CM003279.1 Salmo salar isolate Sally breed double haploid chromosome ssa01, whole genome shotgun sequence	11298721	ATAGACAGAATACGTTTTGTTTAGAATAGGACCGC[G/T]TGTCTAGTGTTTATCATCATGTTGGAGGTTAGTGA	T	G
AX-88046523	107.78	80.32	CM003279.1 Salmo salar isolate Sally breed double haploid chromosome ssa01, whole genome shotgun sequence	9481183	TATTGGTCTACCAACACATTTACAGCCTGGTGATG[C/T]TACCAGGAAGGCCAAAACTAAATCCCACCAAAACA	T	C
AX-88207497	107.78	80.32	CM003279.1 Salmo salar isolate Sally breed double haploid chromosome ssa01, whole genome shotgun sequence	9714010	GAACATGACCCTGGTTTAGCTTCACATACAATGAT[A/T]CAACCCTGTAAAGCTGGCGAGTTTAAGCTGACATA	A	T
AX-88306747	107.78	80.32	CM003279.1 Salmo salar isolate Sally breed double haploid chromosome ssa01, whole genome shotgun sequence	13394510	TTGAACAGCTGATTTCCCCATCCCCACTCCTGCAA[A/G]TCGCGCCAACTCTGTCTCGTTAATCATGTGATAAT	A	G
AX-88129458	107.78	80.32	CM003279.1 Salmo salar isolate Sally breed double haploid chromosome ssa01, whole genome shotgun sequence	16635528	AGAGCTGAGTGAAGTGGGGCAGCATTTAACCACAA[A/C]TTTTATTAAGCTCAAAAACATTCTAAAATGTATGA	A	C
AX-87902340	107.78	80.32	CM003279.1 Salmo salar isolate Sally breed double haploid chromosome ssa01, whole genome shotgun sequence	11120542	ACTCTGTCTATCAAGTGACATGTGAAAGTAGTTTC[C/T]CTACTCTGAAGTTTGTAAAGAACAGACTAAGAAGC	T	C
AX-88267917	107.78	80.32	CM003279.1 Salmo salar isolate Sally breed double haploid chromosome ssa01, whole genome shotgun sequence	10987799	TATTGGTTAAGGAGGAGAACCTCTAAAAGCTCGTG[A/C]ACGCAATGATTGGTTTTGGACATTGTCAATTACCA	A	C
AX-88059243	107.78	80.32	CM003279.1 Salmo salar isolate Sally breed double haploid chromosome ssa01, whole genome shotgun sequence	10739851	TCTGGTCGCCAGGGTGGCCGCAACGCATGTCAGCA[A/C]CCACACTCAATGCGAGCCAGCCAGGGATGATGTCC	A	C
AX-88109966	107.78	80.32	CM003279.1 Salmo salar isolate Sally breed double haploid chromosome ssa01, whole genome shotgun sequence	14731091	AATCTAAAAGTAAGTATCTTAGATAACAGCTTGTG[A/G]GTAGAACACGTCATGGCATATAAAGCAGATAGAAA	A	G
AX-87969649	107.78	80.32	CM003279.1 Salmo salar isolate Sally breed double haploid chromosome ssa01, whole genome shotgun sequence	11412994	CTACCAGATTCTGTGGCTACGATCTTGGCGATCTG[A/G]GAGCGGAGTCTGCTCAGCTCATCCTGCAGGGAAGT	A	G
AX-88170616	107.78	80.32	AGKD04224374.1 Salmo salar breed double haploid jcf1000984417_0_0, whole genome shotgun sequence	451	CATACAATGACTGGGGGTCATTGAATTTAAATTGA[A/G]ATTCTGTGTACAAGGTGATCCAGACTTTTCTCTGC	A	G
AX-88043754	107.78	80.32	AGKD04017072.1 Salmo salar breed double haploid jcf1000658548_0_0, whole genome shotgun sequence	9861	TATAGGCAGTCTAACCTGTTGTGATGTATTAAGTC[C/T]GGCTGAATAGATATAATAAGAGTATATTATATCAT	T	C
AX-88168760	107.78	80.32	CM003279.1 Salmo salar isolate Sally breed double haploid chromosome ssa01, whole genome shotgun sequence	11995336	CAGGTAGTCGCTCCCTGTTTCAGTCAGTTTTGTGC[A/G]GTTTGGTGCCTAATGTTGTGCTCTAACTGCAGCAT	A	G
AX-88160935	107.78	80.32	CM003279.1 Salmo salar isolate Sally breed double haploid chromosome ssa01, whole genome shotgun sequence	9454950	CAATGGTCCATTACAGAGTCATGCTGCCTGTTGCC[A/G]ACAGGTCAGTCAAGTCCATGCGAGAGGAAACATTT	A	G
AX-88048225	107.78	80.32	CM003279.1 Salmo salar isolate Sally breed double haploid chromosome ssa01, whole genome shotgun sequence	11294864	TCAATTTGTTGCTCTATGTTTTGTAAAAAAAATCC[A/G]CGTCAATGCCCAGTAGCTAATTGAATATTTATTAA	A	G
AX-88012794	107.78	80.32	CM003279.1 Salmo salar isolate Sally breed double haploid chromosome ssa01, whole genome shotgun sequence	10285597	GGCTGGGGAGTGAAGTGAAAAGGCAACGAGGCACA[A/G]ACAGTCAATTAGACGTGAGGCCATCCCGCCGCCGC	A	G
AX-88314470	107.78	80.32	CM003279.1 Salmo salar isolate Sally breed double haploid chromosome ssa01, whole genome shotgun sequence	8775931	TTTTAAGTTTAAATGTTACAACAACCTATAGCTAC[A/G]TTTTCATTATTTGCAGTTATTAAATTCTTTTTGAT	A	G
AX-88008924	107.78	80.32	CM003279.1 Salmo salar isolate Sally breed double haploid chromosome ssa01, whole genome shotgun sequence	11089904	GGAGACATTCAAATCACATGAAGGTTTTAGGCAGG[C/T]GACAAAAGGGGAGATTCCACCAGCTAAAATCAGCT	T	C
AX-87910077	107.78	80.32	CM003279.1 Salmo salar isolate Sally breed double haploid chromosome ssa01, whole genome shotgun sequence	10606213	AGCATTCCCTCGCTTAAAAGTCAATAAACGCCACC[A/T]ATCAGATTCCTTTTATGCCTCTGCAATCCCATGGT	A	T
AX-87934526	107.78	80.32	CM003279.1 Salmo salar isolate Sally breed double haploid chromosome ssa01, whole genome shotgun sequence	11312045	ATTTCACCGGATGTTGGTCAAATCGATCCAATTAA[A/G]GGGATTTGAGCCATAAGAAGTTAACAGACACCAGC	A	G
AX-88068988	107.78	80.32	CM003279.1 Salmo salar isolate Sally breed double haploid chromosome ssa01, whole genome shotgun sequence	12318020	TGGAGGAGAGCAGCTGCTCCGAGCTCTTCACCAGC[A/C]CCTGGTACTCCTGGTCAATCTCCTTTCGGGTCATC	A	C
AX-88059223	111.51	80.84	CM003279.1 Salmo salar isolate Sally breed double haploid chromosome ssa01, whole genome shotgun sequence	6691375	TCTGGTACCCTTTTCGGTGGTACTAAATGTGAAAA[A/G]GGTATTGATTGGAGGATCGAATGCGATCAGATCAT	A	G
AX-87948765	111.51	80.84	CM003279.1 Salmo salar isolate Sally breed double haploid chromosome ssa01, whole genome shotgun sequence	6696910	CATAATTTTTGCATCAAATTAAAAGAAAGCAATGT[A/C]CTCAATAAAGCAGTCCTGAAATGGGTTACTTACAG	A	C
AX-88058829	111.51	80.84	CM003279.1 Salmo salar isolate Sally breed double haploid chromosome ssa01, whole genome shotgun sequence	6407715	TCTGCATTGTTAGTCATAGTTTGGCTGTACTGATC[C/T]TACCAACTCGATATGAAATGCAAGAACAAAATAAA	T	C
AX-87947903	111.51	80.84	CM003279.1 Salmo salar isolate Sally breed double haploid chromosome ssa01, whole genome shotgun sequence	6750903	CAGTGAGATGTAGAAATAGACTCCTGAATAATGTC[A/G]GTGAGGTATAGAATAATGTGAGTGAGGTACAGAAT	A	G
AX-88059816	111.51	80.84	CM003279.1 Salmo salar isolate Sally breed double haploid chromosome ssa01, whole genome shotgun sequence	6691856	TCTGTTTTAGACAGATTTGCGCAAATATGAAAAGA[G/T]ATCTTAAAACATCTATCAATTTAGATCATACAAGG	T	G
AX-87959472	111.51	80.84	CM003279.1 Salmo salar isolate Sally breed double haploid chromosome ssa01, whole genome shotgun sequence	6299015	CCCTTGGGGGAGCCATTTGAATGCACTGTTTAAGC[A/G]CTTCCCGAGAGGCAGTAATTTTAGTTTGGCTCAAG	A	G
AX-88143935	112.29	80.84	CM003279.1 Salmo salar isolate Sally breed double haploid chromosome ssa01, whole genome shotgun sequence	6965845	ATAGCGCTTTACTTACCACTGTGGCCTTCAAGTGT[C/T]TGATTCATTGACAAATTGCTGGGTGCTGCAAGTCC	T	C
AX-88126087	112.29	80.84	CM003279.1 Salmo salar isolate Sally breed double haploid chromosome ssa01, whole genome shotgun sequence	6962034	ACTTGACTTACTGCAGTTACCAATAAACAACTTAT[C/T]GGTTAGCTTTTCCTGTATTATTTTGGTCGTCTAAA	T	C
AX-88078865	112.29	80.84	CM003279.1 Salmo salar isolate Sally breed double haploid chromosome ssa01, whole genome shotgun sequence	6855920	TTAATCCAAGAGCCATCTGCACGTGTATTTTCAAC[A/G]AACTTTTTGGACCTATTAAAAATCATAAAATGTGT	A	G
AX-87935178	112.29	80.84	CM003279.1 Salmo salar isolate Sally breed double haploid chromosome ssa01, whole genome shotgun sequence	6856557	ATTTTAGCCAAACAGGAGATTCATTTCATTACCAT[C/T]CAATTCACTACCATCACCTCCCTTGAGGAGTGGTA	T	C
AX-88115642	112.29	80.84	CM003279.1 Salmo salar isolate Sally breed double haploid chromosome ssa01, whole genome shotgun sequence	6789166	ACAGATGGGAAACCATATCGTGTGATTGCTGTCAA[A/G]TACACAATGGCGGAATACAGTAAGAACCAGCTTGA	A	G
AX-87972249	112.29	80.84	CM003279.1 Salmo salar isolate Sally breed double haploid chromosome ssa01, whole genome shotgun sequence	6844639	CTCAGCCGGGACACCCGTCTTTCTGCTGGCCTGCG[A/C]GCGCGCCCACGACTGTGAGAACATGTGCATCAGCA	A	C
AX-88116204	112.67	81.09	CM003279.1 Salmo salar isolate Sally breed double haploid chromosome ssa01, whole genome shotgun sequence	7078763	ACAGGGACTATACAAACCAAAAAACGATGGATTAT[A/G]GGCAATATCAACGCCGGGTTAAAGGCTAGAGCTAC	A	G
AX-88124800	112.67	81.09	CM003279.1 Salmo salar isolate Sally breed double haploid chromosome ssa01, whole genome shotgun sequence	7006342	ACTGCAGTGGTCATGGACCTCACCCCTCAGGAGCG[A/C]TGTCCAGTCCAGACATGTGGTTGTTCTTGGGGCTG	A	C
AX-87942722	112.67	81.09	CM003279.1 Salmo salar isolate Sally breed double haploid chromosome ssa01, whole genome shotgun sequence	8066496	CACTGAACATGCAGTTGGATATAGCAAGTTTGGTT[G/T]AGGCCTACCATTTACATGACAGCTCAGCCAGTTAG	T	G
AX-88002538	112.67	81.09	CM003279.1 Salmo salar isolate Sally breed double haploid chromosome ssa01, whole genome shotgun sequence	7020306	GCCTCAGGTGAAAACAGGATGGCCCTATTTTACCT[C/T]CCCGCTCTCAACTGTGTCCACACTGTAAGAAAGAA	T	C
AX-88255432	112.67	81.09	CM003279.1 Salmo salar isolate Sally breed double haploid chromosome ssa01, whole genome shotgun sequence	7104892	TAAATAGATTTTATTAAATTAAAATAGGCAAGGGG[A/G]AAAAAAACAGTTGCTAAGGTTACAGTGTGACTCAT	A	G
AX-88277853	112.67	81.09	CM003279.1 Salmo salar isolate Sally breed double haploid chromosome ssa01, whole genome shotgun sequence	7103552	TCTACTGCAAGGCTCATGGTTTGAGACATTTGACA[A/T]ATCAGCTCATTTCTTGTTTTGCTATCCTGCCTCAA	A	T
AX-88267473	112.67	81.09	CM003279.1 Salmo salar isolate Sally breed double haploid chromosome ssa01, whole genome shotgun sequence	6961799	TATTATGAGCTGTCCTCCCCTCAGCAGCCCCATGT[G/T]CTACACAGTAGCTAGAAACATAAAGTGTCACTTCT	T	G
AX-87905409	112.67	81.09	CM003279.1 Salmo salar isolate Sally breed double haploid chromosome ssa01, whole genome shotgun sequence	7104523	AGAAGTATACCGCAAACGATTGCATGTAGTGTTGG[A/G]AAAACGATGCATTTCAGTGCATTACAAGAGCACTG	A	G
AX-88188584	112.67	81.09	CM003279.1 Salmo salar isolate Sally breed double haploid chromosome ssa01, whole genome shotgun sequence	7046209	CGGCAGTGACAGGGATACTACAGGGGGGTGACAGT[A/G]ACCACAGCCCCGTGTCTGACTCAAGGCCATCGCAA	A	G
AX-87914089	112.67	81.09	CM003279.1 Salmo salar isolate Sally breed double haploid chromosome ssa01, whole genome shotgun sequence	7098043	AGGCTGATAGCTACAAGTAAACCAAACGTTGCGTG[A/T]AACAGATTGCACTAACAACCAGGGGCTATAACTAG	A	T
AX-88023137	112.67	81.09	CM003279.1 Salmo salar isolate Sally breed double haploid chromosome ssa01, whole genome shotgun sequence	7036977	GTCCAGACAATATCCTCTGCCCTTTGAGACATTAT[A/G]GCAGAGAACCGCAACCCAAAGAAACACATTAGCCA	A	G
AX-88070408	112.67	81.09	CM003279.1 Salmo salar isolate Sally breed double haploid chromosome ssa01, whole genome shotgun sequence	6989672	TGGGAGGCGTCCTCGATGCCCACTTTCTCGATCAG[C/T]GCGCGGCTGTCGCGGAGGGAGCGGATCTCAAAGTT	T	C
AX-88057610	112.67	81.09	CM003279.1 Salmo salar isolate Sally breed double haploid chromosome ssa01, whole genome shotgun sequence	6811543	TCTCCCTGGGGTACCGTGTGTAGGCAGAACTTCAG[A/G]AGCCTGACATCCAAATTGATTTCCCAGTTGATTCG	A	G
AX-88084481	114.01	81.09	CM003279.1 Salmo salar isolate Sally breed double haploid chromosome ssa01, whole genome shotgun sequence	7751428	TTCTAGTATGTCACTAAACCTTAGCATCTAAATCA[G/T]TCTTTATTCACCTACTGTAGGCCAAACAGTCAGCA	T	G
AX-87874579	114.01	81.09	CM003279.1 Salmo salar isolate Sally breed double haploid chromosome ssa01, whole genome shotgun sequence	8116507	AAAAGCCTCTGCATTCAGTGGCACAATATATAAAC[A/C]AAAAATTTGAAACCTATTTTAAAACAGCAGTGGGG	A	C
AX-87908496	114.01	81.09	CM003279.1 Salmo salar isolate Sally breed double haploid chromosome ssa01, whole genome shotgun sequence	7657845	AGATCCCGATTTATTGTGGAAAAGAAACTGACGTC[C/T]GTGGGAGTGGCCGAGCGTTTGCCCGCAGTTAGGTG	T	C
AX-88168867	114.01	81.09	CM003279.1 Salmo salar isolate Sally breed double haploid chromosome ssa01, whole genome shotgun sequence	8467899	CAGGTGAGAGTTGAAAAACAACAGACCTGTGTTGA[G/T]TTGCTCATGATTTGACTATAGTCCTCTGATGTACT	T	G
AX-88291580	114.01	81.09	CM003279.1 Salmo salar isolate Sally breed double haploid chromosome ssa01, whole genome shotgun sequence	8073036	TGGGACCCCAGTAGCAGGTATAAAGCAGTTGAATG[C/T]CTGCGACTGCATTCCCTGGACAGAAGAAGCACCTT	T	C
AX-88075425	114.01	81.09	CM003279.1 Salmo salar isolate Sally breed double haploid chromosome ssa01, whole genome shotgun sequence	7789304	TGTGGCCTGCAGGTATGACACCACTGATGTAGAAT[A/G]AGCATGCCAGCTTTATTAATGCCTAAATGACACTG	A	G
AX-88161210	114.01	81.09	CM003279.1 Salmo salar isolate Sally breed double haploid chromosome ssa01, whole genome shotgun sequence	7347068	CAATTTCCAGTGCTGACACACAGACACTGGGATGT[C/T]TTTGGTGTGGGTGTTTCCCGTTCCCAGAAAACATG	T	C
AX-88198631	114.01	81.09	CM003279.1 Salmo salar isolate Sally breed double haploid chromosome ssa01, whole genome shotgun sequence	8414026	CTGAGTGAAGGATGTTGACTTTATCAAAACACATA[C/G]TCCACAATCACTGTACTAACCAGAAACGGACTGGG	C	G
AX-88233643	114.01	81.09	CM003279.1 Salmo salar isolate Sally breed double haploid chromosome ssa01, whole genome shotgun sequence	8477821	GGCCTGTAGACAGAGATTTAGGTCTTCACGGTGTT[A/C]ATTTATATGATTTACATATTGTTATGCCTTGTTAC	A	C
AX-88232091	114.01	81.09	CM003279.1 Salmo salar isolate Sally breed double haploid chromosome ssa01, whole genome shotgun sequence	8468415	GGATGTCTCTGGAGCTTTATTAAAGGGATGTCTCT[G/T]GAGCTTTATTAAAGGGATACAGTTGAAGTCGGAAG	T	G
AX-88267706	114.01	81.09	CM003279.1 Salmo salar isolate Sally breed double haploid chromosome ssa01, whole genome shotgun sequence	8732838	TATTCTGTTCTAATGTAATCCACTATATGTGGAAC[A/C]TTCTTCAAATAAGAGGATTGATGCTAAGATGTACA	A	C
AX-87882063	114.01	81.09	CM003279.1 Salmo salar isolate Sally breed double haploid chromosome ssa01, whole genome shotgun sequence	8515565	AACTAGTGGGAGAGAGATCTGCTTAGCCATACAAA[A/C]TGGAGTCTAGAACATTACATAGAAAGAATACGGCC	A	C
AX-88018444	114.01	81.09	CM003279.1 Salmo salar isolate Sally breed double haploid chromosome ssa01, whole genome shotgun sequence	8571384	GGTTCCTACGTACCTCTGAAGTGCATAAGAGCCAC[C/G]GGCTGGAAAGGCCCATTGGAATTAGGTGCATCCAC	C	G
AX-88283138	114.01	81.09	CM003279.1 Salmo salar isolate Sally breed double haploid chromosome ssa01, whole genome shotgun sequence	12809012	TGAAGTATGTTTATAAGGTGTGCATGTGTGCGTGC[A/G]TGCATCCTATGTGCATGCCTGTGTCTGGAATAGTC	A	G
AX-88216607	114.01	81.09	CM003279.1 Salmo salar isolate Sally breed double haploid chromosome ssa01, whole genome shotgun sequence	8290261	GATAAACAATGTGCGTAATATTAGGAAAATTGAGA[A/C]ATAAATATGGTAAGCTGATGGGTTCCTCCTTTTTT	A	C
AX-88224676	114.01	81.09	CM003279.1 Salmo salar isolate Sally breed double haploid chromosome ssa01, whole genome shotgun sequence	8060485	GCCTGCTTTTAGAAAAAGGCTGCCCCTTACCTAAC[A/T]GTTTATTTACCAACGCACCCATTTTAGTAGTCCTA	A	T
AX-88096285	114.01	81.09	CM003279.1 Salmo salar isolate Sally breed double haploid chromosome ssa01, whole genome shotgun sequence	8422422	AAAAGAAAATATGCATAATTTCTAAAACAAAGAAA[A/T]TCGCTGGTGAAATGTATGTGACAGGCCATTCATTA	A	T
AX-87888302	114.01	81.09	CM003279.1 Salmo salar isolate Sally breed double haploid chromosome ssa01, whole genome shotgun sequence	8320205	AATCTTCACTATATTTTCGGTGGTAGCAAATCGCA[A/G]CAATGTGGATGAATGGAGGCAAGGAAAAAAGTGTT	A	G
AX-88154731	114.01	81.09	CM003279.1 Salmo salar isolate Sally breed double haploid chromosome ssa01, whole genome shotgun sequence	8286741	ATTCTAAAGCTGAAGAACCTTCGACCTCAGGATTA[A/G]GCCAACTACAGCTGCATCGCCTCGGTCCGGAATGT	A	G
AX-88187974	114.01	81.09	CM003279.1 Salmo salar isolate Sally breed double haploid chromosome ssa01, whole genome shotgun sequence	7633541	CGCTACACTGAAAATAAATGTGGATTGTCAGTGGA[C/G]TATGAGACCTAACATATTTAGATGTAGAATTGAAG	C	G
AX-88237322	114.01	81.09	CM003279.1 Salmo salar isolate Sally breed double haploid chromosome ssa01, whole genome shotgun sequence	7693960	GGGTGTTGGGGTTGTTGTATTGCCTCTCTCAAAAT[G/T]ATTTCAGAGTTCCTGATATGGTTTATCAACAATAT	T	G
AX-88186459	114.01	81.09	CM003279.1 Salmo salar isolate Sally breed double haploid chromosome ssa01, whole genome shotgun sequence	8228791	CGAAAGAGAATCAGACGTTAGTACACTTTACTGTA[A/T]TGTGTGTAATTCACTGCTTTTGGTTGCGGTGTATT	A	T
AX-87883494	114.01	81.09	CM003279.1 Salmo salar isolate Sally breed double haploid chromosome ssa01, whole genome shotgun sequence	8095696	AAGAGCAAGGAAACTCTGGAAAACAATATTGTATA[C/T]TGCCTTCAGAAAGTATTTAAACCCCTTGATTTTTT	T	C
AX-87986364	114.01	81.09	CM003279.1 Salmo salar isolate Sally breed double haploid chromosome ssa01, whole genome shotgun sequence	7843354	GAAGGAATAAGTCCATCTTATTGCCAGGGAAAAAC[A/T]GCGAATTCTCTGGATTTACCAGTTCGTAGTCTATT	A	T
AX-87896654	114.01	81.09	AGKD04711204.1 Salmo salar breed double haploid jcf1001015139_0_0, whole genome shotgun sequence	298	ACCACCTTGGACCATGTAGACTAGATACTGAAACC[C/T]ATGGTGGAGTGTCCTTTTTGACCTTGTTCTCCCTG	T	C
AX-88198652	114.01	81.09	CM003279.1 Salmo salar isolate Sally breed double haploid chromosome ssa01, whole genome shotgun sequence	8071968	CTGAGTTCTACCACCCTCTACTGGACATCAAGCTC[C/T]AGAGTGAAAACACGGCCAGACATACTGTATCTCTA	T	C
AX-88240892	114.01	81.09	CM003279.1 Salmo salar isolate Sally breed double haploid chromosome ssa01, whole genome shotgun sequence	7682100	GTAACGGTTTTGACACCTTGTATTAGAACCAATAC[G/T]GTTACGTCTGCCAATTTACTACTGGATAATATGTG	T	G
AX-88124614	114.01	81.09	CM003279.1 Salmo salar isolate Sally breed double haploid chromosome ssa01, whole genome shotgun sequence	8288246	ACTGAGCCCGGTGGGGAGTTTCAGCAATGAGACAA[C/G]ATAGTAATTCAAATTGGGAGAAGGAAGTGGGTAAA	C	G
AX-88189210	114.01	81.09	CM003279.1 Salmo salar isolate Sally breed double haploid chromosome ssa01, whole genome shotgun sequence	8448333	CGGTGTGATTCACCACTTCTCAGTTTGTGTTGCTT[A/G]TCCTCCTCAATGTCACCAGACTGTTCAGAAAACTC	A	G
AX-87979242	114.01	81.09	CM003279.1 Salmo salar isolate Sally breed double haploid chromosome ssa01, whole genome shotgun sequence	8054244	CTGTAGACTTACATTCCAAAGCTCCGTATGGCGTC[A/C]TGGAAAGAAACACACCCAGTAATGTAAGACAAAGA	A	C
AX-88157487	114.01	81.09	AGKD04345013.1 Salmo salar breed double haploid jcf1000617654_0_0, whole genome shotgun sequence	422	CAAAACCATCGTTCTTAACGTTGCACTTGAAAATG[A/G]TTGAAATCGGACACCTGCCTCGGACCACTCGTAGA	A	G
AX-87883492	114.01	81.09	CM003279.1 Salmo salar isolate Sally breed double haploid chromosome ssa01, whole genome shotgun sequence	7616436	AAGAGCAACATGTTTCTATAAAAGTACATGGTTGG[C/T]TTGGTTCTTACCCAGGCACTGAATTCCATCCAGAG	T	C
AX-88312391	114.01	81.09	CM003279.1 Salmo salar isolate Sally breed double haploid chromosome ssa01, whole genome shotgun sequence	8444055	TTTCCACCCATCTCACACACACAGACAGGCTGTGG[C/T]GCATACGGCTATGGTGATACACAAATGGAACCAGG	T	C
AX-88110009	114.01	81.09	CM003279.1 Salmo salar isolate Sally breed double haploid chromosome ssa01, whole genome shotgun sequence	8562762	AATCTATACATAAATTATAACATTTTAAAAACACA[A/T]TAAAGGCAAACAAAACAGTGGAAATAAAGGATTTT	A	T
AX-88303271	114.01	81.09	CM003279.1 Salmo salar isolate Sally breed double haploid chromosome ssa01, whole genome shotgun sequence	8265709	TTCACATTAGAATGCAGACTTCACTGGAAACTCAA[C/T]CCTTCTGCTGTACCATCCTTCCTATCAAAGTACAC	T	C
AX-88209415	114.01	81.09	CM003279.1 Salmo salar isolate Sally breed double haploid chromosome ssa01, whole genome shotgun sequence	7245218	GAATTAGCTAGGTAAACTAACAGATAAATAACTTT[A/C]AATTTGCTATAGTGACTAATAACTCCCAGAAAAAT	A	C
AX-88000194	114.01	81.09	CM003279.1 Salmo salar isolate Sally breed double haploid chromosome ssa01, whole genome shotgun sequence	8073807	GCATGATGAAGCACAGAGGCCCGACATATAGGGGT[A/G]CAGGCTGTTGCCATGGTGAGGTGAGAGAAGTAGTG	A	G
AX-88311288	114.19	81.09	CM003279.1 Salmo salar isolate Sally breed double haploid chromosome ssa01, whole genome shotgun sequence	7850204	TTTACTAGTTCAGTTTTCTAGTTCAGTTTTACTTA[G/T]CTTTTATGCTGTTCTTGTGCCCCTATAAGGATAGT	T	G
AX-88205060	114.29	81.09	CM003279.1 Salmo salar isolate Sally breed double haploid chromosome ssa01, whole genome shotgun sequence	9064715	CTTTAAATAGGTAAAGTATTTGTCACTGTGAGCTA[C/T]TTCTATTGAATGATAACCATCAGCCTTTAGTATCT	T	C
AX-88219222	114.38	81.09	CM003279.1 Salmo salar isolate Sally breed double haploid chromosome ssa01, whole genome shotgun sequence	7387498	GATTGCTTCTGACAAATTTAAAGCCTGGTCCTGCC[A/C]GAAACCCGAAATTACTGCTCCTCTCTGTCTGTCTG	A	C
AX-88094456	114.38	81.09	CM003279.1 Salmo salar isolate Sally breed double haploid chromosome ssa01, whole genome shotgun sequence	7528746	TTTTGCTGAGTTTACATGTGTTTAAATCAGTAGCT[A/C]GGTCTGAATCCTAAGTCTCTCCCCCCTAATGAAGA	A	C
AX-88253627	114.38	81.09	CM003279.1 Salmo salar isolate Sally breed double haploid chromosome ssa01, whole genome shotgun sequence	7548466	GTTTCAGGAGTCCACCCTTCACCCATTGATTATTA[C/G]ACCAGAAGTTTTCTGTGACTCAGCTCCAACTGGGA	C	G
AX-88196540	114.48	81.09	CM003287.1 Salmo salar isolate Sally breed double haploid chromosome ssa09, whole genome shotgun sequence	44523101	CTCTCCCTCAGACCTACATCATACACCAACACCAC[A/G]CCCTGGCTGTCCTTATAGAACTCATTACGAACCTG	A	G
AX-88015635	114.57	81.09	CM003279.1 Salmo salar isolate Sally breed double haploid chromosome ssa01, whole genome shotgun sequence	7753097	GGGTGCGACTCCAGACAGGCTTTGCTTTTGATTGG[C/T]TTGTGATGGCCACAACAGTGACATTGTCGGTGCGG	T	C
AX-88171970	114.57	81.09	CM003279.1 Salmo salar isolate Sally breed double haploid chromosome ssa01, whole genome shotgun sequence	7873939	CATCTCGATAGCTGTTATGTGTAATCAGTTATTTG[C/T]ATTGACTCGTTGACTTCTTCTTAAGGTTGAAGGTT	T	C
AX-88207738	114.57	81.09	CM003279.1 Salmo salar isolate Sally breed double haploid chromosome ssa01, whole genome shotgun sequence	8138285	GAACGTGCTGCCAAAAAGAAAAACAAAATGTGCTC[A/T]TATAGTCCTATAATGTACTGGGATGTTTACTGTTA	A	T
AX-88039022	114.57	81.09	CM003279.1 Salmo salar isolate Sally breed double haploid chromosome ssa01, whole genome shotgun sequence	7744220	TACGTCGGTCCGCACATTGCTCACCTGTACCATTC[C/G]CTCATCTGGAATGTCTAGGAGATGAAAACTCTCCT	C	G
AX-88280676	114.57	81.09	CM003279.1 Salmo salar isolate Sally breed double haploid chromosome ssa01, whole genome shotgun sequence	8071945	TCTGGTTGCTGGGTCGATCTCCACTGAGTTCTACC[A/T]CCCTCTACTGGACATCAAGCTCCAGAGTGAAAACA	A	T
AX-88275573	114.57	81.09	CM003279.1 Salmo salar isolate Sally breed double haploid chromosome ssa01, whole genome shotgun sequence	7433951	TCCTCAGACACAGAAAGACTGTGTGTTTGATTAAT[A/T]CACTGTCAGTGCAGAGTTCTCAAATATCTTCCGAA	A	T
AX-88041438	114.57	81.09	CM003279.1 Salmo salar isolate Sally breed double haploid chromosome ssa01, whole genome shotgun sequence	8584755	TAGCTATTAGCATGTGTTAATTTTATGTCCCATGT[C/T]CTAAAATAACTTTCCACCGACACTCATGTAGAACC	T	C
AX-88098175	114.57	81.09	CM003279.1 Salmo salar isolate Sally breed double haploid chromosome ssa01, whole genome shotgun sequence	7657821	AAACTGACGTCCGTGGGAGTGGCCGAGCGTTTGCC[C/T]GCAGTTAGGTGTTTGGGTAGCCACGCAACTCTGAT	T	C
AX-88228787	114.57	81.09	CM003279.1 Salmo salar isolate Sally breed double haploid chromosome ssa01, whole genome shotgun sequence	7753131	GCTTGTGATGGCCACAACAGTGACATTGTCGGTGC[G/T]GCTGTGAATGGTAGGTGCATCCCTGGGAGACTTGG	T	G
AX-87908404	114.57	81.09	CM003279.1 Salmo salar isolate Sally breed double haploid chromosome ssa01, whole genome shotgun sequence	8380124	AGATCAAAGAAATTGATTAGTTATTGCGAGGAAAC[A/G]AAACATTTATTTCATTATCCAACTATCAGTTCACA	A	G
AX-88173612	114.57	81.09	CM003279.1 Salmo salar isolate Sally breed double haploid chromosome ssa01, whole genome shotgun sequence	7784771	CATTCCCTGGGCTTTGTGCAAACTTGGCGGAGCAC[A/C]ATATGTCGTGGGATCTGCCCCCGTTGAAGTGGGTA	A	C
AX-88068810	114.57	81.09	CM003279.1 Salmo salar isolate Sally breed double haploid chromosome ssa01, whole genome shotgun sequence	7609250	TGGAGAAGGCAAGTATTTATCGTCGGCAATGAAAC[A/G]AAATGCCTTCCATATTTCACTTACAACAGCTTAAC	A	G
AX-88020336	114.57	81.09	CM003279.1 Salmo salar isolate Sally breed double haploid chromosome ssa01, whole genome shotgun sequence	7857680	GTACTGCCTCATGAAGGAGCATCTTTCGGGGAGGA[C/G]AACACCGATTTGTGTTAACTCTGATTCCGTTGGCT	C	G
AX-88047670	114.57	81.09	CM003279.1 Salmo salar isolate Sally breed double haploid chromosome ssa01, whole genome shotgun sequence	6994711	TCAACGTGAGAGACAAAATGCTGAGGGAAAGGATC[C/T]TGTCAGACAACTGGACTCCGTTCTGTTGCCTAGAA	T	C
AX-88198166	115.05	81.09	CM003279.1 Salmo salar isolate Sally breed double haploid chromosome ssa01, whole genome shotgun sequence	8229093	CTGACCATGGGCCAGTTGGACCAGCGCGATGAGAC[A/G]GACTACCACGTCAGAGCCCTCAACAGGGAGGGCTA	A	G
AX-88095799	115.51	81.09	CM003279.1 Salmo salar isolate Sally breed double haploid chromosome ssa01, whole genome shotgun sequence	8757471	AAAAATCACAACAGCTGTGATGGGAAAAAAAAGTT[G/T]CGCTACAATTTGATAAATCCCGATCGATAATTTGT	T	G
AX-88067463	115.52	81.09	CM003279.1 Salmo salar isolate Sally breed double haploid chromosome ssa01, whole genome shotgun sequence	8584317	TGCTCATCACGCTCCAGTGACTCCATGTGGCGGGC[C/T]TTGTGCCTGCAGGCTGATTTTGGTCATCTGAACAG	T	C
AX-87885155	115.52	81.09	CM003279.1 Salmo salar isolate Sally breed double haploid chromosome ssa01, whole genome shotgun sequence	8758107	AAGGGAGATATTGATATTTAAAAATCAGTCAATAC[A/T]AATTATTATTTAGTGATTGGAATAATGGTAATGTT	A	T
AX-88271662	115.52	81.09	CM003279.1 Salmo salar isolate Sally breed double haploid chromosome ssa01, whole genome shotgun sequence	8600609	TCAGTTCGCTTTTTATTTGTTCAAACTTTTTTTTT[G/T]AAGACACATTATTCGTATGGCAAGTTAGACAACAA	T	G
AX-88100912	115.52	81.09	CM003279.1 Salmo salar isolate Sally breed double haploid chromosome ssa01, whole genome shotgun sequence	9206900	AACAAAACCGTTTGACATAGAAACACAGGATTTTC[A/C]GCGGGAAAAATAAGGTGTTAATTTGGAAATTATGA	A	C
AX-87984138	115.52	81.09	AGKD04800136.1 Salmo salar breed double haploid jcf1000924845_0_0, whole genome shotgun sequence	123	GAAAACATACTTCCAAGTAGCGAAGAATAAAAATT[A/T]AAAAAACATCCTGCAATGACAAATCTCAGCCACAA	A	T
AX-88261308	115.52	81.09	CM003279.1 Salmo salar isolate Sally breed double haploid chromosome ssa01, whole genome shotgun sequence	9150191	TACTTGTTAGTGTTCAAGACAAGGTAATCAATAAC[A/T]GATGATGTAAAAAAACTGCTGAAAAAGTTGCATGG	A	T
AX-88026224	115.52	81.09	CM003279.1 Salmo salar isolate Sally breed double haploid chromosome ssa01, whole genome shotgun sequence	9374800	GTGCAGTCATGCATGAGCACAAGCAAACAGACGTG[C/T]CAGAGGGGTGTCTCTTCGGGCCCACTTCCACTGAG	T	C
AX-88175260	115.52	81.09	CM003279.1 Salmo salar isolate Sally breed double haploid chromosome ssa01, whole genome shotgun sequence	9155549	CCAATCAGGGCCCAAGACACCCTTCATAATAAGCA[G/T]CATTCACAATTAGGAGAAGTGTTTGAAGATTTATT	T	G
AX-88036431	115.52	81.09	CM003279.1 Salmo salar isolate Sally breed double haploid chromosome ssa01, whole genome shotgun sequence	8649227	TAATGTAAACTGCTTAGACTGGGTGAAAAGAGCTA[A/C]ATGCAATAGGTCAATAACATAGATACAGAGAACTG	A	C
AX-88202097	115.52	81.09	null	null	CTGTGATTCACACTGTAGCCCAGAGTTGGGGGTCA[A/G]TTCCATCTAAATTCCAGTAAATTTCCGAAAGTCAA	A	G
AX-88255983	115.52	81.09	CM003279.1 Salmo salar isolate Sally breed double haploid chromosome ssa01, whole genome shotgun sequence	8876710	TAACATAAGAAAATGTAAATATATGTAATCATTAC[A/G]ATTGATATTTTTATCCTGGTTAAGTTGATGTTCTT	A	G
AX-88114100	115.52	81.09	CM003279.1 Salmo salar isolate Sally breed double haploid chromosome ssa01, whole genome shotgun sequence	8758135	ACACACCCTTTCACCTTTTTACTCTCCCAAGGGAG[A/G]TATTGATATTTAAAAATCAGTCAATACAAATTATT	A	G
AX-87893890	115.52	81.09	CM003279.1 Salmo salar isolate Sally breed double haploid chromosome ssa01, whole genome shotgun sequence	8853862	ACAGCATTGTTGTGGACAGAATTGCAGAGCCTCCA[A/C]ATGGACGGAGTCTGAGGACAAAGTGAGGGAAATTA	A	C
AX-87948290	115.52	81.09	CM003279.1 Salmo salar isolate Sally breed double haploid chromosome ssa01, whole genome shotgun sequence	7657784	CAGTTAGGTGTTTGGGTAGCCACGCAACTCTGATA[C/T]ATTTTCGCACTTCAAGTAAATGGTATAATGTTGAG	T	C
AX-88219342	115.52	81.09	CM003279.1 Salmo salar isolate Sally breed double haploid chromosome ssa01, whole genome shotgun sequence	8876369	GATTTATTTTGGGAATAAACTTCCCCCAAAACTTT[G/T]TGACCGAGATACATTGTTCATGCCCTGGTCTCAGG	T	G
AX-88313462	115.52	81.32	CM003279.1 Salmo salar isolate Sally breed double haploid chromosome ssa01, whole genome shotgun sequence	9467554	TTTGATGAAGGCCAATAGGTTGAGAATTCAGTGTG[A/G]TTTATTTGAAACTTTTCAACAATGTGCGTTATAAG	A	G
AX-88125706	115.52	81.32	CM003279.1 Salmo salar isolate Sally breed double haploid chromosome ssa01, whole genome shotgun sequence	8720826	ACTTAAAGCCTGCAGGTATACCGCATTGTGATACA[A/G]TTATAATGTGTTATCAGACTTGTCAAAGCATTCTT	A	G
AX-87895603	115.52	81.32	CM003279.1 Salmo salar isolate Sally breed double haploid chromosome ssa01, whole genome shotgun sequence	15144495	ACATGCTTGCATTCAGTTCGTTCAGTTTCTAAAAT[G/T]TGTCTGTTACATAGGCAAGGAGACACATTGTCTTT	T	G
AX-88251690	115.52	81.32	CM003279.1 Salmo salar isolate Sally breed double haploid chromosome ssa01, whole genome shotgun sequence	9705049	GTTCAACAGGGACAGCAGGTTAGATAAACTGGTAC[A/T]GTCCTGATTGTACCCCAATGACAACTCAATTCCAT	A	T
AX-88108809	115.52	81.32	CM003279.1 Salmo salar isolate Sally breed double haploid chromosome ssa01, whole genome shotgun sequence	9587579	AATACCTCACCACCTTAATTATGTAGTCAGACCTA[G/T]TCAGTGTAAATAATGAAAGTCCTATCTTACTGCGA	T	G
AX-88063805	115.52	81.32	CM003279.1 Salmo salar isolate Sally breed double haploid chromosome ssa01, whole genome shotgun sequence	9541965	TGAGGGCAGAGAAAGATCTTTACTAAACGGAGAAC[C/T]GTGGCCTTAACCTCCACTCACTAAGATTGGCCACG	T	C
AX-88209241	115.52	81.32	CM003279.1 Salmo salar isolate Sally breed double haploid chromosome ssa01, whole genome shotgun sequence	8760518	GAATGCGGGTTATGAGCCAACCCGTGCATAACTAA[A/G]GTGTTGTACTTTACATCATAGATCATTTGTCTTTG	A	G
AX-87965174	115.72	81.32	CM003279.1 Salmo salar isolate Sally breed double haploid chromosome ssa01, whole genome shotgun sequence	11745194	CGATCACAAATGGCCTCCAGCTGTTGTTTGATGTT[C/T]TCCTGTAAAGTAGAAACATAGTAAATATTGTAAAC	T	C
AX-88142986	115.9	82.82	CM003279.1 Salmo salar isolate Sally breed double haploid chromosome ssa01, whole genome shotgun sequence	12896777	ATACATAACACTCGACCAAATTAAATCCACAGATA[A/T]TACTGGCTCTCTCAAATCAAATTGAGTGGAATATT	A	T
AX-87890564	115.9	83.59	CM003279.1 Salmo salar isolate Sally breed double haploid chromosome ssa01, whole genome shotgun sequence	16529052	AATTTTTATGTGACGGCGTTGCGACTTGTGTTGGG[G/T]GGGTGGTGGTGATATCATTGTGTGTTGTGTAGATG	T	G
AX-87949486	115.9	83.59	CM003279.1 Salmo salar isolate Sally breed double haploid chromosome ssa01, whole genome shotgun sequence	16629098	CATCACAAGCAACATGCAGTAGTCAAAGCTAAAAA[G/T]TAGATGACAGTAGGGCCAAGAGCTTCTCTTTGCTC	T	G
AX-87879440	115.9	83.59	CM003279.1 Salmo salar isolate Sally breed double haploid chromosome ssa01, whole genome shotgun sequence	16555380	AACACACATGACAATAAAACACATCTTTGGCTGAG[A/G]TTGGTAGTTAAATACAAGAGTAGAGTCATAAAACA	A	G
AX-88136337	115.9	83.59	CM003279.1 Salmo salar isolate Sally breed double haploid chromosome ssa01, whole genome shotgun sequence	16520118	AGGGAGGGGTGGGGGGGACAGGTTTGGGGGAACCC[A/C]CCCTCTGCTCCGCTAGGACCAGGCCGATCCTCAGC	A	C
AX-87956224	115.9	83.59	CM003279.1 Salmo salar isolate Sally breed double haploid chromosome ssa01, whole genome shotgun sequence	16595950	CCATGGTAACTGGTCTTGCTGTGCACGCTGCCAGC[C/G]TTGCTGCGGGTGGAGGAGGCGTGGCCCAGTGAATG	C	G
AX-88003976	115.9	84.16	CM003279.1 Salmo salar isolate Sally breed double haploid chromosome ssa01, whole genome shotgun sequence	16648446	GCGTGCATACCGGTAGGTGGAAGACGGAGGCATGA[A/C]GTTAGAAGACGGAGGAACAGCTGGAGCTGGTGGTG	A	C
AX-87910433	115.9	84.16	CM003279.1 Salmo salar isolate Sally breed double haploid chromosome ssa01, whole genome shotgun sequence	16693390	AGCCCATTATAAATGGGCCATAGCATTGATTTTAT[A/G]AAGACACATAACACCACTAATCCCAGGCTAATGAC	A	G
AX-88253068	115.9	84.16	CM003279.1 Salmo salar isolate Sally breed double haploid chromosome ssa01, whole genome shotgun sequence	16971335	GTTGTCAGGTGATGTTCGAGGTGGAGGATAAGGAC[A/G]TGTTGGGTTCCCAGCTGTTGGTTCTAACAGGCCAG	A	G
AX-88303756	115.9	84.16	CM003279.1 Salmo salar isolate Sally breed double haploid chromosome ssa01, whole genome shotgun sequence	16777355	TTCAGTGCCCTGTACACTTATAAATACAGATACAG[C/T]TTATAAAAATGAAAGCTTCTAGGAAATGATCAAAT	T	C
AX-87915326	115.9	84.16	CM003279.1 Salmo salar isolate Sally breed double haploid chromosome ssa01, whole genome shotgun sequence	16784345	AGGTAGCTGTAGAGTGATGTCCTGCCAGTTATCTT[C/T]CCACTGTCCAGACCTCTCCCACACCACCCGGGACG	T	C
AX-87977362	115.9	84.16	CM003279.1 Salmo salar isolate Sally breed double haploid chromosome ssa01, whole genome shotgun sequence	16692972	CTGCCTGTTCATAACACACATGGCTTGAAGTTACC[A/G]AGGACAGACATGGAATGTAATTTTCTACATTTAGC	A	G
AX-88128892	115.9	84.16	CM003279.1 Salmo salar isolate Sally breed double haploid chromosome ssa01, whole genome shotgun sequence	16670071	AGAGACCTGTACCCCATCCTGGTGAAAATGTTGCA[G/T]TCTACCCAGCAGCTCTGGCCCCCTTCGGATCCCTT	T	G
AX-87978251	115.9	84.16	CM003279.1 Salmo salar isolate Sally breed double haploid chromosome ssa01, whole genome shotgun sequence	16373360	CTGGCCCAACTCTCTTAAATGTTAGGCTACCAAAC[A/G]CCAAATGTTGATTATGACAATAAGTTCTCTGTCAA	A	G
AX-88117836	115.9	85.35	CM003279.1 Salmo salar isolate Sally breed double haploid chromosome ssa01, whole genome shotgun sequence	17946101	ACATTCTTACACAAAACATAGATAGCTAACGTTAG[A/C]TAGCTAACACTGCAAGTGTGCAAATGCAAGCTAGC	A	C
AX-88057556	115.9	85.35	CM003279.1 Salmo salar isolate Sally breed double haploid chromosome ssa01, whole genome shotgun sequence	17957934	TCTCCCATATTGCCCTAAGTCATTATATTGGAACG[A/G]GGTGGGCCTTTGCTGACTGTGCATCTCATATTTCA	A	G
AX-87970673	115.9	85.35	CM003279.1 Salmo salar isolate Sally breed double haploid chromosome ssa01, whole genome shotgun sequence	17030261	CTAGTGTGCGCAACATTGTCAATAGTGTACGGTTA[A/C]ATTTCTCCACAGGATTCCCCTGTGGATGATATGGA	A	C
AX-88092081	115.9	85.35	CM003279.1 Salmo salar isolate Sally breed double haploid chromosome ssa01, whole genome shotgun sequence	17158557	TTTCTGTAATTGGAGTAGCGATGAGCATTCAAAGT[A/G]CTTCTACACCTGCATTGCTTGCTGTTTGGGGTTTT	A	G
AX-88076865	115.9	85.35	CM003279.1 Salmo salar isolate Sally breed double haploid chromosome ssa01, whole genome shotgun sequence	18004554	TGTTCCCCGGAAACGTGTCCCTGACCAGGAGCTAT[C/T]TGGAGGGCGAAGTGGCTAGCGGGGTGTCCAGTAAC	T	C
AX-88139919	115.9	85.35	CM003279.1 Salmo salar isolate Sally breed double haploid chromosome ssa01, whole genome shotgun sequence	18022087	AGTGATATTGTCACCATCACACTATTCTCAATTTC[A/G]GATTTTCTTTAGTTTTGAAATTAGTTTTCATATAG	A	G
AX-88032861	115.9	85.35	AGKD04298963.1 Salmo salar breed double haploid jcf1000514551_0_0, whole genome shotgun sequence	316	GTTTTCTTCTTCAGCATTGCCTTGGCAGAGAGTTG[A/G]GCATCACTACGACCACCTGCTCAGCCGTGCCCTGA	A	G
AX-88252206	115.9	85.35	CM003279.1 Salmo salar isolate Sally breed double haploid chromosome ssa01, whole genome shotgun sequence	17360030	GTTCTCTCTCTCTCTATACATAGATTATGCTCTTT[G/T]ATGTCCTCCACCCATTATTAAATATTCCTGCCTTC	T	G
AX-88069199	115.9	85.35	CM003279.1 Salmo salar isolate Sally breed double haploid chromosome ssa01, whole genome shotgun sequence	18040627	TGGATATTATCACTGATAGAGTTCAACTAAACAAG[G/T]TATTGAAAGTGATGCATCATGATCAGGTAAATATC	T	G
AX-88155693	115.9	85.35	CM003279.1 Salmo salar isolate Sally breed double haploid chromosome ssa01, whole genome shotgun sequence	17994731	ATTGTATTTACACAACCCTGTGAGCTGCTTTGTGC[C/T]ATCTCCTCAGGGACCTTCCACAGCACCATACAGAC	T	C
AX-87942836	115.9	85.36	CM003279.1 Salmo salar isolate Sally breed double haploid chromosome ssa01, whole genome shotgun sequence	17883622	CACTGCCAGAACACGCATAATGTTAACATAATAAT[A/G]ATTACAGGCAGAGAGCAAGGTTTGCTATAGTGATC	A	G
AX-88173287	115.9	85.69	CM003279.1 Salmo salar isolate Sally breed double haploid chromosome ssa01, whole genome shotgun sequence	14463824	CATTACAGCATTCTAACAAAGATACACACACACAG[C/T]CAATCCACTGTAACCATCTGTAACACCCTTATGTC	T	C
AX-87954291	115.9	85.95	CM003279.1 Salmo salar isolate Sally breed double haploid chromosome ssa01, whole genome shotgun sequence	18224762	CCACTGAGCAATAATGCTCTATGTGCTCTGAAAGG[C/T]AGAGCTCTCAAACATCTAGCCAGTTATGACTGTGT	T	C
AX-87910662	115.9	85.95	CM003279.1 Salmo salar isolate Sally breed double haploid chromosome ssa01, whole genome shotgun sequence	17725209	AGCCTATGCCCAATGATATGATTATTTGGATCAAT[C/G]CAGTGGCCATTACTTTAGCAAACTCCATCTCATAT	C	G
AX-88010977	115.9	85.95	CM003279.1 Salmo salar isolate Sally breed double haploid chromosome ssa01, whole genome shotgun sequence	18267835	GGCAGGACCTTGGACTAGACCTGGAGAGTATTGCC[A/G]CTCGCCGGAGGAGATAGAGGCAGCGAGAGCGGAAC	A	G
AX-88015232	115.9	85.95	CM003279.1 Salmo salar isolate Sally breed double haploid chromosome ssa01, whole genome shotgun sequence	17604941	GGGGTTAGGCTACACCACAAAGATGGAAAAAATGC[A/G]GATGTATCTGCTGTGTGTGTGTGTGTGTGTGTGTG	A	G
AX-88312866	115.9	85.95	CM003279.1 Salmo salar isolate Sally breed double haploid chromosome ssa01, whole genome shotgun sequence	17179093	TTTCTCTGGCAGGTTAGATTGGACCACAGTCCTTG[C/T]CTGTGTCACATCTTCATCTTTAGTGACGTCTAGCT	T	C
AX-88132718	115.9	85.95	CM003279.1 Salmo salar isolate Sally breed double haploid chromosome ssa01, whole genome shotgun sequence	18102711	AGCCTGTTCTCGGGAAAGCAGTATGTCCTTCACGT[C/T]GGGCTCGTGGGATTCGTTAAAGGAAAAACAGGATT	T	C
AX-88271823	115.9	85.95	CM003279.1 Salmo salar isolate Sally breed double haploid chromosome ssa01, whole genome shotgun sequence	18263908	TCATACGCGACACACACACACATACTCTCTACACT[C/T]CATGTCTCTCATACTCTCACTAAGTGGCCTGACAT	T	C
AX-88063860	115.9	85.95	CM003279.1 Salmo salar isolate Sally breed double haploid chromosome ssa01, whole genome shotgun sequence	18249644	TGAGGTACTGGGCCAACATCAAAGCTGAGATATCT[G/T]CTAGGCACGCAGAGATGCATGTCACCACTGGGGTG	T	G
AX-87874510	115.9	85.95	CM003279.1 Salmo salar isolate Sally breed double haploid chromosome ssa01, whole genome shotgun sequence	17060100	AAAAGAGCTTCTTTATTGTCAAAAAGTAAAACCAA[C/T]GCGTTTTGTACCTTGGCCTAAGGGAATTACAGATG	T	C
AX-88168701	115.9	85.95	CM003279.1 Salmo salar isolate Sally breed double haploid chromosome ssa01, whole genome shotgun sequence	17133306	CAGGTAAAATCTGTTCATATCTGTCACAGTGATAT[A/T]TAACATAATTCACACATTGCTCATGCAGAGCTGTA	A	T
AX-88139095	115.9	85.95	CM003279.1 Salmo salar isolate Sally breed double haploid chromosome ssa01, whole genome shotgun sequence	18248452	AGTCAGGCGCAGGAGAGCAGGTATTTGGTAGCACA[C/T]GGAGCCTTTTATTCAGGCCAACCAAAAGCACACGG	T	C
AX-87934668	115.9	86.59	CM003279.1 Salmo salar isolate Sally breed double haploid chromosome ssa01, whole genome shotgun sequence	11562076	ATTTCTACCTTTTGACTGAGAAGAAGATGAGGGTC[C/T]TCAATATGGTTCTTCTGCTGGTTTGTGCAGGTAAA	T	C
AX-88232963	115.9	87.24	CM003279.1 Salmo salar isolate Sally breed double haploid chromosome ssa01, whole genome shotgun sequence	18594124	GGCATTTTGTTTGTTTGATAAACCATAAGGACTCC[C/T]TGTCACTCACATCTGCCCCCGCTCCCGCTCCCCGT	T	C
AX-88283426	115.9	87.24	CM003279.1 Salmo salar isolate Sally breed double haploid chromosome ssa01, whole genome shotgun sequence	19046937	TGAATGTAGTGGATATGTTTCACCCACACACTAAC[A/C]CAGACCAAAGCTCCTCCATATTGCAGCTGAAAGGC	A	C
AX-87987300	115.9	87.24	CM003279.1 Salmo salar isolate Sally breed double haploid chromosome ssa01, whole genome shotgun sequence	18574554	GAATGGGTTGAGTGTTAATAGCCATGGTGTGGACC[C/T]TGCAGTAACATCCTGCGAGTACAGAGTTCATCGAC	T	C
AX-88291915	115.9	87.24	CM003279.1 Salmo salar isolate Sally breed double haploid chromosome ssa01, whole genome shotgun sequence	18587144	TGGGCTGATACAGCCACCACTTCAACTCAAATTTC[G/T]GTGTTTTTATTTTTACAAGCCCACATTGTCTAGCA	T	G
AX-88056530	115.9	87.24	CM003279.1 Salmo salar isolate Sally breed double haploid chromosome ssa01, whole genome shotgun sequence	18501657	TCTACGTAAACTTGAACCTTCCAGGTGACCTTTAA[C/G]CTTCTCTAGCCTCTCTCTCCCTTCTTGCCGCCATA	C	G
AX-87873757	115.9	87.24	CM003279.1 Salmo salar isolate Sally breed double haploid chromosome ssa01, whole genome shotgun sequence	19468687	AAAAACAAACACTCCAAATCAACAGGAGAGGAAAT[A/C]AAGCTGGAGAGAGGTGGGGGGGGGGGGGATGAGAG	A	C
AX-87939766	115.9	87.24	CM003279.1 Salmo salar isolate Sally breed double haploid chromosome ssa01, whole genome shotgun sequence	18461139	CACACAACTCAGCTGCTCTGGTGTCTCAGTATGCC[A/G]TAGACCTAAAGGCATGTCACTTAGGAGATGCAGTT	A	G
AX-88250522	115.9	87.24	AGKD04017072.1 Salmo salar breed double haploid jcf1000658548_0_0, whole genome shotgun sequence	14937	GTGTTCTCCTCAAAACTACACAGCTGATGTTTTGA[G/T]TGTCTGAACTGATTAAAGGGATTTATTTTCTGGTA	T	G
AX-88236578	115.9	87.24	CM003279.1 Salmo salar isolate Sally breed double haploid chromosome ssa01, whole genome shotgun sequence	18572391	GGGGGGGAGCACATCTTATCCTTATAATCTTACAA[C/T]GGCGGTTGGCTATTACAGTGGTTGACACGCACGCG	T	C
AX-88248612	115.9	87.24	CM003279.1 Salmo salar isolate Sally breed double haploid chromosome ssa01, whole genome shotgun sequence	18521905	GTGGCCCATGAAGCCACCACCTGTAATGGAGAGCT[C/G]TACGTCTCTGGAGGGTCTCTGTTCTACCGTCTCCT	C	G
AX-88197104	115.9	87.24	CM003279.1 Salmo salar isolate Sally breed double haploid chromosome ssa01, whole genome shotgun sequence	18618731	CTCTGCCCCCTCTACTTGGAACGATCTAGAAAAAT[G/T]ACTTAAAGTACAGGAAATCATCTCCTTACATCATG	T	G
AX-87960533	115.9	87.24	CM003279.1 Salmo salar isolate Sally breed double haploid chromosome ssa01, whole genome shotgun sequence	18543686	CCGTTGAATCATAGCTGGTCGTCATGTAAATCCAG[C/T]AAGACTGAAAAACAGCTTCTGTCTCCAGGCCATCA	T	C
AX-87993774	115.9	87.24	CM003279.1 Salmo salar isolate Sally breed double haploid chromosome ssa01, whole genome shotgun sequence	18521164	GAGGTGATCACAGGAGCTAAGATCTTACAGATCCC[A/T]TGTGCCGTCCAGGCTGCTATGGACACCATGTCAGA	A	T
AX-88068721	115.9	87.24	CM003279.1 Salmo salar isolate Sally breed double haploid chromosome ssa01, whole genome shotgun sequence	18466571	TGGACGTAGTAGAGTTTGGCTCCAGTGAAGACATG[C/T]GCGACAACAGCCGCTTCGCCCACCAACCCCACTCT	T	C
AX-87941622	115.9	87.24	CM003279.1 Salmo salar isolate Sally breed double haploid chromosome ssa01, whole genome shotgun sequence	18543688	CACCGTTGAATCATAGCTGGTCGTCATGTAAATCC[C/T]GAAAGACTGAAAAACAGCTTCTGTCTCCAGGCCAT	T	C
AX-87888463	115.9	87.24	CM003279.1 Salmo salar isolate Sally breed double haploid chromosome ssa01, whole genome shotgun sequence	18398426	AATGACAATTTCAATGGTTGAAAAATGTTCTTATG[A/C]CACCAAGGCCTTTTGGTTGGTTTAAACACGTTTTA	A	C
AX-87922616	115.9	87.24	CM003279.1 Salmo salar isolate Sally breed double haploid chromosome ssa01, whole genome shotgun sequence	18406019	ATATAGAAGGAAAAATATATGTTAATGAGTGTTGA[A/C]AGTTATTCCAAATGGATTGTGATATGTGTATTGCT	A	C
AX-88096371	115.9	87.68	CM003279.1 Salmo salar isolate Sally breed double haploid chromosome ssa01, whole genome shotgun sequence	19303277	AAAAGCAAACTGCCCTGCCCAGTTTGACAGAGGCA[C/G]AAGGAAGGTGACCCCCTCTAACCTTCCAGAGCATT	C	G
AX-88118551	115.9	87.68	CM003279.1 Salmo salar isolate Sally breed double haploid chromosome ssa01, whole genome shotgun sequence	19046742	ACCACCCAGCCAGCAGCTCTGGGTCTCTGCGTGAG[A/C]AATGATAATTACACTGAGACTCAGCTGTCCCACTA	A	C
AX-87951500	115.9	87.68	CM003279.1 Salmo salar isolate Sally breed double haploid chromosome ssa01, whole genome shotgun sequence	18884055	CATTAGACTGGAGTGGAAATGTGGCTGTGGCCAGC[A/G]TCCATTCTTCCACTGGTGAAGACCTCTGTCCTTTC	A	G
AX-88198639	115.9	87.68	CM003279.1 Salmo salar isolate Sally breed double haploid chromosome ssa01, whole genome shotgun sequence	18883689	CTGAGTGCTGGTCAGCCTGATGGATGGCTGAGAGG[A/G]ACACATCAATTACACCAGGAAGTCAGAGCGGACCG	A	G
AX-87886822	115.9	87.68	CM003279.1 Salmo salar isolate Sally breed double haploid chromosome ssa01, whole genome shotgun sequence	18537965	AATACATCATGTTGAATCGTTTGTGTTATTCTCAT[C/T]TAGCTACACTTACCAAAGGCACTCATCACAAGGCT	T	C
AX-88145842	115.9	87.68	CM003279.1 Salmo salar isolate Sally breed double haploid chromosome ssa01, whole genome shotgun sequence	21277923	ATCACAATCTCTATCTTATCACAACTACGACAACC[C/G]ACATTCAGGAATGCACAGGATCTAATTCCACTCAT	C	G
AX-88260411	115.9	87.68	CM003279.1 Salmo salar isolate Sally breed double haploid chromosome ssa01, whole genome shotgun sequence	19302767	TACGTGCTGTCGTAGGCTCCGACAAAGTTCTGTCA[G/T]TGTCAGACATTTTGAGCCTTTATGGTGTTGCTGGT	T	G
AX-88295218	115.9	87.68	CM003279.1 Salmo salar isolate Sally breed double haploid chromosome ssa01, whole genome shotgun sequence	18698454	TGTCCCCCAGGACCAGGAGAGGGGTGAGGGGACAA[A/G]GAGGGCCCCGACTGAGGTGGTGGTGCAAACTGGGA	A	G
AX-88163070	115.9	87.91	CM003279.1 Salmo salar isolate Sally breed double haploid chromosome ssa01, whole genome shotgun sequence	19421073	CACCAGAGGCTTACAGTACTTCAGGGACAACTTGA[C/T]TTGGTCCAGTTTAGTGATCAGCAGGTTGATAGTAG	T	C
AX-88118220	115.9	87.91	CM003279.1 Salmo salar isolate Sally breed double haploid chromosome ssa01, whole genome shotgun sequence	19320251	ACCAACATGAGCCACTGTCTCCTGCGACAGCTCTT[A/C]CAAACCCTCCTCCAATTAATATTGAAATGATCTCC	A	C
AX-88089490	115.9	87.91	CM003279.1 Salmo salar isolate Sally breed double haploid chromosome ssa01, whole genome shotgun sequence	19337114	TTGTTCCAGATTGTATCATTTTTATAACCCCAATT[A/C]ATTGTGAAGGGGATGCAGGGTAATATGTGTGTGTG	A	C
AX-87948075	115.9	87.91	CM003279.1 Salmo salar isolate Sally breed double haploid chromosome ssa01, whole genome shotgun sequence	19543202	CAGTGGGGAAAAGCCAGACATCTTTCATGTCGTCC[A/G]TCACTCCTTTTCAGTAAGCCATTTGTAAGTCACAC	A	G
AX-88041681	115.9	87.91	CM003279.1 Salmo salar isolate Sally breed double haploid chromosome ssa01, whole genome shotgun sequence	18999491	TAGGAGAGGAGAATGCCCGGAGACAGATTCATGAC[A/G]TTGATTGATCTGAAGGGAGAGTGAAGCGTACCTCC	A	G
AX-88222591	115.9	87.91	CM003279.1 Salmo salar isolate Sally breed double haploid chromosome ssa01, whole genome shotgun sequence	18890926	GCCAATGCCCACCTGGCCCCTCCCCTGCATCCCCA[C/T]TGGGTATCGGTGTGGAGTGGGTGATCCGTATGGCT	T	C
AX-88272782	115.9	87.91	CM003279.1 Salmo salar isolate Sally breed double haploid chromosome ssa01, whole genome shotgun sequence	19335859	TCATTGTACTCCTCTAGCTATATAGTTACCATTTG[G/T]AAGATATGGAGTTAGTGAGGAGGATATAGATACTG	T	G
AX-88151458	115.9	87.91	AGKD04506503.1 Salmo salar breed double haploid jcf1000454816_0_0, whole genome shotgun sequence	678	ATGGGTCCATCAGAATTCCCAGAGACCATTCATTT[C/G]TAGGCCTACATATTTCTTAGGCATTGTTAAATTGT	C	G
AX-87934011	115.9	87.91	CM003279.1 Salmo salar isolate Sally breed double haploid chromosome ssa01, whole genome shotgun sequence	19010706	ATTGTGTGCTTTAGAATATATTGGATAATACGGTT[G/T]AAAAAAAACCCATGGAAAGCTGCATCCTACTGTAC	T	G
AX-88066590	115.9	87.91	CM003279.1 Salmo salar isolate Sally breed double haploid chromosome ssa01, whole genome shotgun sequence	19025870	TGCCCCTTCAGTGTTACGTACAGATATATTTTACC[C/T]CCTGCTGCTTGTGTTTCCTGTGTGTGTAGGTGGAC	T	C
AX-88306789	115.9	87.91	CM003279.1 Salmo salar isolate Sally breed double haploid chromosome ssa01, whole genome shotgun sequence	19333426	TTGAACTCCACAGTAGAATGCATTCCCTACCACCT[C/T]CAGCTGTCTCCAGAGAATGCCTTACAGCTCATCCA	T	C
AX-87933817	115.9	87.91	null	null	ATTGTAACATGATGAGTGAGGGAGTAAAAAAAAAA[A/T]AAAAAAAAAATCGACATTAATAACTTTTCATAAGA	A	T
AX-87910971	115.9	87.91	CM003279.1 Salmo salar isolate Sally breed double haploid chromosome ssa01, whole genome shotgun sequence	19291848	AGCGCTAAGGCCCTGAGCCCTGGTCCTCTGAATGG[C/T]CTGTCAGCTGCACAACACACACACAGAGCACTTTG	T	C
AX-88190330	115.9	87.91	CM003279.1 Salmo salar isolate Sally breed double haploid chromosome ssa01, whole genome shotgun sequence	18990245	CGTTGAAAACTACGCTTACAAGCCAGCTTAATCGA[C/T]TCCCCTCCTTGAAAATCCACATCTTTTTGATGTAA	T	C
AX-87945168	115.9	87.91	CM003279.1 Salmo salar isolate Sally breed double haploid chromosome ssa01, whole genome shotgun sequence	19336281	CAGCCAATGATGGGAGGTGGAGTTGCTAGGTAATT[A/C]TTTTTCCAACACAAAAATATACTGTCATCGTGAAC	A	C
AX-87952735	115.9	87.91	CM003279.1 Salmo salar isolate Sally breed double haploid chromosome ssa01, whole genome shotgun sequence	18648928	CCAAACCAAATTCTAAGAACAATGGACTATTTTAA[C/G]CAAATTTTGACAACAATGAAATATAGCACCTTTTC	C	G
AX-88094782	115.9	87.91	CM003279.1 Salmo salar isolate Sally breed double haploid chromosome ssa01, whole genome shotgun sequence	19626207	TTTTTATAAGGGTTAGTTCCTTCCTTCTTCAATGC[A/G]AAGCCCCCAGTGACTCGACATATCCAAACATTAAG	A	G
AX-88240947	115.9	87.91	AGKD04024111.1 Salmo salar breed double haploid jcf1000248224_0_0, whole genome shotgun sequence	8140	GTAACTTTTAAGTGTAATGGTGTTGACTATGACAT[A/C]AATTTTATATTCATCACAATATCTGGACGGGAGCA	A	C
AX-88147602	115.9	87.91	CM003279.1 Salmo salar isolate Sally breed double haploid chromosome ssa01, whole genome shotgun sequence	20174412	ATCGTACAGAACCACCGGGAGGTCATGACCTTTGA[A/G]GACTTTGCCTCGCAGGTCTTCTCCCCTTCAACCAG	A	G
AX-88289095	115.9	87.91	CM003279.1 Salmo salar isolate Sally breed double haploid chromosome ssa01, whole genome shotgun sequence	19277286	TGCTGCCTATATACATAGACTAGAAATCACTGGCC[A/T]CTTTAAATGTTTTAATTATCTTGCATTACTCATCT	A	T
AX-88286395	115.9	87.91	CM003279.1 Salmo salar isolate Sally breed double haploid chromosome ssa01, whole genome shotgun sequence	17179410	TGATTCTTCCAAAGGGGAAGGAAGTGAGGGCAGCG[G/T]TATCCATGCCAACGATGTATAGAAGTTATCCAATA	T	G
AX-87959642	115.9	87.91	CM003279.1 Salmo salar isolate Sally breed double haploid chromosome ssa01, whole genome shotgun sequence	19505354	CCGACCAAGGCCTGGTTCAAGCCTTATCTATAGAA[C/T]CCCTCTGGTTTTCTCCTAGCCCGCTGCCAACCTGC	T	C
AX-87976184	115.9	87.91	CM003279.1 Salmo salar isolate Sally breed double haploid chromosome ssa01, whole genome shotgun sequence	12150501	CTGAGACCCTCTGGTTTACGGGCAGAGCTTCATTC[A/T]TCTAGGGTTGAGCCTGGCTCCTGTGGTAAAGCTTA	A	T
AX-88018931	115.9	87.91	CM003279.1 Salmo salar isolate Sally breed double haploid chromosome ssa01, whole genome shotgun sequence	18541331	GGTTTTCCAATGGGTTCATGTACTGTAGATACCAG[A/G]GTCTCTCTTCTCTCCCAACGTCTGTTTGTCTTGTG	A	G
AX-87974555	115.9	87.91	CM003279.1 Salmo salar isolate Sally breed double haploid chromosome ssa01, whole genome shotgun sequence	18847472	CTCTCTATTGTAAAACAAACACACAGGCTCGCGTG[A/C]ATGCATACACACTCCTTTTGTATTGGAACATTGCA	A	C
AX-87934088	115.9	87.91	CM003279.1 Salmo salar isolate Sally breed double haploid chromosome ssa01, whole genome shotgun sequence	19275487	ATTGTTGGAGGTGCAGTTATCGGTGTTGAGGTGAG[A/C]ACACATGTCCTTGTGGCCCTCCGGTGCTGAGGGAT	A	C
AX-88195711	115.9	87.91	CM003279.1 Salmo salar isolate Sally breed double haploid chromosome ssa01, whole genome shotgun sequence	18809181	CTCCTGGGGGGAGAATGGAGGAGAGGTGGATCGAA[G/T]CACTCTGCTAGCTTTCCTGGTGGGAGGTGGACCGA	T	G
AX-88214574	115.9	87.91	CM003279.1 Salmo salar isolate Sally breed double haploid chromosome ssa01, whole genome shotgun sequence	19091185	GAGCTGGTGTCAGCTGTCAGGCCGTCCACTCCACT[C/T]TCAAAGGCCTCGCTGCCGTCCTTATACCTAGGCTC	T	C
AX-88161827	115.9	87.91	CM003279.1 Salmo salar isolate Sally breed double haploid chromosome ssa01, whole genome shotgun sequence	18718383	CACACAGAACAGACTGTCAGACCTACACCAGCAAG[A/G]CACTACACTGCTTTCAGTATAGTTTCAGTATAGTG	A	G
AX-87941089	115.9	87.91	CM003279.1 Salmo salar isolate Sally breed double haploid chromosome ssa01, whole genome shotgun sequence	19314166	CACCACAAATACAGTTTCAACTCTTCAACAACAGG[A/C]ATAATTCATGAAGAAGGCTAGGCTATAATGACAGG	A	C
AX-87968594	115.9	87.91	CM003279.1 Salmo salar isolate Sally breed double haploid chromosome ssa01, whole genome shotgun sequence	19121016	CTAAACGGCTATAAATTGAAGCCTTTGAGGAGATT[A/C]ATGTGTTGGTTCAAATTGAATTGTGTTTCTTGCGG	A	C
AX-88223794	115.9	87.91	CM003279.1 Salmo salar isolate Sally breed double haploid chromosome ssa01, whole genome shotgun sequence	18721172	GCCCTGCATGGCCCCGGTCCTCTGCTCCAGACCCA[A/G]CCAGCTACAGCCTCTGACCTAGCCCTAGCAGCAAC	A	G
AX-87984598	115.9	87.91	CM003279.1 Salmo salar isolate Sally breed double haploid chromosome ssa01, whole genome shotgun sequence	20175112	GAAACTGAATCTGTTATTGTGTGTGTCTTGGCTAC[A/G]TGCGTACGAACATGTCTCTGTGTGTGTATACATGC	A	G
AX-88012792	115.9	87.91	CM003279.1 Salmo salar isolate Sally breed double haploid chromosome ssa01, whole genome shotgun sequence	18720016	GGCTGGGCTGGCTGTTTGCTGCTGGAAATATCACT[C/G]TGTAGAGAGCAGCAGCTGGGCTTCTTCACTGTTAG	C	G
AX-87916071	115.9	87.91	CM003279.1 Salmo salar isolate Sally breed double haploid chromosome ssa01, whole genome shotgun sequence	19051858	AGGTTTCACCATGCTTCTTCCTGTGCTTTCAATTT[G/T]TATGAACTGGTCTCATGTTGAGAAATTGTTCACTA	T	G
AX-87959495	115.9	87.91	CM003279.1 Salmo salar isolate Sally breed double haploid chromosome ssa01, whole genome shotgun sequence	19446870	CCCTTTACAAAATATTTACTAAACCAACTTGACAA[C/T]TACATCAGTGGGAAACGTCAAAAATATATGGAATA	T	C
AX-88314031	115.9	87.91	CM003279.1 Salmo salar isolate Sally breed double haploid chromosome ssa01, whole genome shotgun sequence	19337842	TTTGTATGATTTAGCGATAAGGCAAATTGAATCTT[C/T]GTTTTCTTCGATTGTTGGGAGTTTTTGGAGAAGTT	T	C
AX-87991636	115.9	87.91	CM003279.1 Salmo salar isolate Sally breed double haploid chromosome ssa01, whole genome shotgun sequence	19298989	GAGAGGCTGCCCCTGCATAAGCTTGTGTACAACAA[G/T]CAGAGGTTATACACGTCAATGCGCAGAATGACTTC	T	G
AX-88280021	115.9	87.91	CM003279.1 Salmo salar isolate Sally breed double haploid chromosome ssa01, whole genome shotgun sequence	19308621	TCTGAGGGCACTGTAGTAGGACAATGCAGAAGTGG[A/G]TTATAATTTCCTGCTGAGCAATAGCTAGCCCACCA	A	G
AX-88089523	115.9	88.32	CM003279.1 Salmo salar isolate Sally breed double haploid chromosome ssa01, whole genome shotgun sequence	19396352	TTGTTCTGGATGCTCTAACAGCGACGTCTCAGTCT[C/T]GTGTGTTGATCTAGCTAATTGTGTTCACTTACTAC	T	C
AX-88169079	115.9	88.91	AGKD04726355.1 Salmo salar breed double haploid jcf1000884924_0_0, whole genome shotgun sequence	62	CAGTAAAGTAGGTGTAAATGCATCACCAAAAACGC[A/G]AATGAAATGTCAGGATAAGTCTCTTATCAAAGAAA	A	G
AX-87907942	115.9	89.41	CM003279.1 Salmo salar isolate Sally breed double haploid chromosome ssa01, whole genome shotgun sequence	19391124	AGAGTAACCCAAAGTTAGACCAAGTCCCTTCCCAC[A/G]GTGTAGTGTATCCACAGCCCCTGCCTAGTGCACAG	A	G
AX-87938063	115.9	89.94	CM003279.1 Salmo salar isolate Sally breed double haploid chromosome ssa01, whole genome shotgun sequence	19987975	CAAGGAAGTTGTTTACACTGCATCTTAGAAAAAAT[G/T]ATAATAAAGCAAATTCTCTCTGAATTGTTGTCTTG	T	G
AX-88266950	115.9	89.94	CM003279.1 Salmo salar isolate Sally breed double haploid chromosome ssa01, whole genome shotgun sequence	19851462	TATGTACCATAGTAAGATACAACATAAACATCTTT[A/C]CTTACAGTGAGATAATGTACTTATACTGTCTTATC	A	C
AX-88059388	115.9	89.94	CM003279.1 Salmo salar isolate Sally breed double haploid chromosome ssa01, whole genome shotgun sequence	20840262	TCTGTAGTTCGGTTCAGGACTACGCGACAGGTTGC[C/T]GGATGCCTGGCGACGGCAAAGGAGAGCAACAGTCA	T	C
AX-88225871	115.9	89.94	CM003279.1 Salmo salar isolate Sally breed double haploid chromosome ssa01, whole genome shotgun sequence	19851396	GCGTGGAGGACAGGGGTGGAGACACACACAGCATC[A/G]TGAGGAACACAGGCCTGTTGTCTGAATGGATATGT	A	G
AX-88005942	115.9	89.94	CM003279.1 Salmo salar isolate Sally breed double haploid chromosome ssa01, whole genome shotgun sequence	20167231	GCTGCTGCCTGAGCTTGGCTTTGATCCACAATGAC[A/G]CTTGTCCCCTGATTCCCCTTTGGCCACCCTTCCAT	A	G
AX-87954554	115.9	89.94	CM003279.1 Salmo salar isolate Sally breed double haploid chromosome ssa01, whole genome shotgun sequence	20826723	CCAGACTAACAAGGTCCTGACAGTTAATACACTAG[A/G]TAGTGTTGTTTTGGACCCAATACTTATTGTATTGA	A	G
AX-88210098	115.9	89.94	CM003279.1 Salmo salar isolate Sally breed double haploid chromosome ssa01, whole genome shotgun sequence	20340555	GACAGAATCAAAAACAATGTCTCGACAAATGCAGC[G/T]CAACATAATGATAATAAAGCCAACAAACCAAAGGC	T	G
AX-87990641	115.9	89.94	CM003279.1 Salmo salar isolate Sally breed double haploid chromosome ssa01, whole genome shotgun sequence	22472225	GACTTTATGTTCTGCACATGAGTAATCGCCATCTG[C/T]GTCGGCCCTGGTTGCATCCTTATCACATTGGCAGC	T	C
AX-88315679	115.9	89.94	CM003279.1 Salmo salar isolate Sally breed double haploid chromosome ssa01, whole genome shotgun sequence	20361975	TTTTTCGACCCCACTTTATCAGTGTTTTCAACTTG[A/C]CCCACGGCACTCAATGACAAGGTTCCGCAACTCCT	A	C
AX-87904902	115.9	89.94	CM003279.1 Salmo salar isolate Sally breed double haploid chromosome ssa01, whole genome shotgun sequence	20185180	AGAACAAAATGAAAGAAAAAGGAGATGTACAGGTA[A/T]GGTAAAGTAGTGCAACAGACAGGGACAGTGTTGCA	A	T
AX-87924168	115.9	89.94	CM003279.1 Salmo salar isolate Sally breed double haploid chromosome ssa01, whole genome shotgun sequence	20439159	ATCACTGGAAACTGACATAAATTTACACAGCAACC[A/G]CCTCATACACACACATACCCATAAGAACACACACA	A	G
AX-87927465	115.9	89.94	CM003279.1 Salmo salar isolate Sally breed double haploid chromosome ssa01, whole genome shotgun sequence	20127633	ATGACTTCCACTGTGGAGGTAGCATAGTAGGGAGC[C/T]GTGTGTCCTGTGCTGCCGTTCCTCTGAAGCCCTCC	T	C
AX-88209585	115.9	89.94	CM003279.1 Salmo salar isolate Sally breed double haploid chromosome ssa01, whole genome shotgun sequence	20468731	GACAAAATGATGCATGTATATCAGTTCCCCTTAAT[G/T]AGGAGAACACCTAGGCCATGTCAACATAAGTAATA	T	G
AX-88060283	115.9	89.94	CM003279.1 Salmo salar isolate Sally breed double haploid chromosome ssa01, whole genome shotgun sequence	20393025	TCTTCTGCCAGTTGCTTGGCAGAGCGGGAAACGAG[C/T]TGGAGAGGGAAAACAGGGCGTGGGGGTGTGACCCC	T	C
AX-88094676	115.9	89.94	CM003279.1 Salmo salar isolate Sally breed double haploid chromosome ssa01, whole genome shotgun sequence	21030007	TTTTGTTTTATTTTGACATTCTTTTTTATCTTTGT[A/G]TGTCATTCTATCCCCTACCCAGCAACTCCACTCCA	A	G
AX-87995324	115.9	89.94	CM003279.1 Salmo salar isolate Sally breed double haploid chromosome ssa01, whole genome shotgun sequence	20858492	GATATCTTCAAAATGAAATCTCCAAACTGTCAAGT[A/C]AACTATCAAAATTAGCACAAACCAGATTAGACAAT	A	C
AX-88042199	115.9	89.94	CM003279.1 Salmo salar isolate Sally breed double haploid chromosome ssa01, whole genome shotgun sequence	20925324	TAGGTGAAAGTTACTGTGGCTATAAGAAGTTTGAT[G/T]TAGATGGAGCAAATTCTCTCTGCACTGCCTGCAGG	T	G
AX-88178818	115.9	89.94	CM003279.1 Salmo salar isolate Sally breed double haploid chromosome ssa01, whole genome shotgun sequence	21365321	CCCACCGCTCCACCGGCTGCCGCGCCTACACTTCC[A/C]ACAACCGCTGTGGCCACACTGGTGAGTCCTGCAGC	A	C
AX-88242614	115.9	89.94	CM003279.1 Salmo salar isolate Sally breed double haploid chromosome ssa01, whole genome shotgun sequence	20181946	GTAGTGGAATTCTGGAGTTAGACTGTGCTTGTAGG[A/G]TTGGACTTGGGTTAGGCCTGCCCACACGTTTACTC	A	G
AX-87947315	115.9	89.94	AGKD04334216.1 Salmo salar breed double haploid jcf1000353112_0_0, whole genome shotgun sequence	123	CAGTACAAATTCATGTTCAATAGTCTAATTCAAGC[G/T]CCTTGTATTGTTTAAAATTGCAGGTGTAACATGGA	T	G
AX-88111229	115.9	89.94	CM003279.1 Salmo salar isolate Sally breed double haploid chromosome ssa01, whole genome shotgun sequence	19989793	AATGTCATGGAAATTGTTGTTAAATGTTTTTTTAC[A/G]CTGTTTATACACTAGTTAACATCAGAATTATGGGT	A	G
AX-88097071	115.9	89.94	CM003279.1 Salmo salar isolate Sally breed double haploid chromosome ssa01, whole genome shotgun sequence	20822724	AAAATGTTTGTTTCTAGTTTCAACTCCTTGTTAGG[C/T]TTTAAAGGGCAGTCACGTTGTTGCACTTTTCAAAA	T	C
AX-88119717	115.9	89.94	CM003279.1 Salmo salar isolate Sally breed double haploid chromosome ssa01, whole genome shotgun sequence	20229538	ACCCCGAACCAGTAAAAGAAGGAGTAAAATTGCCC[A/C]AAAAAAAATGGCAATGGTGACAGAGATGGGGGCGA	A	C
AX-87917551	115.9	89.94	CM003279.1 Salmo salar isolate Sally breed double haploid chromosome ssa01, whole genome shotgun sequence	20829475	AGTCGTCTGGGGTGACCATGCCTACCTTCTTTGGC[C/T]GCCTGCCAGAACTCAAACGCCACTCTGAAGGCCTG	T	C
AX-88213392	115.9	89.94	CM003279.1 Salmo salar isolate Sally breed double haploid chromosome ssa01, whole genome shotgun sequence	20487296	GAGAGAGGTGACCATGCTGTGAGCCTGGTAGAAAG[A/G]CTGAAAGCTCCATTTGGGCATCAATGCATGCTAGT	A	G
AX-88196063	115.9	90.04	CM003279.1 Salmo salar isolate Sally breed double haploid chromosome ssa01, whole genome shotgun sequence	20839748	CTCGTTATGTTCAGAAAGAGCTGCGTTTGTTCAAA[A/T]AAACAAACAGCCCAAAAGAGCACTGTGTATCTAAT	A	T
AX-88031072	115.9	90.1	CM003279.1 Salmo salar isolate Sally breed double haploid chromosome ssa01, whole genome shotgun sequence	19728085	GTTGAGAATACATTGGCAAAGTGGTGGTCTCCACA[A/T]GCAAAGCACACTGGAGGCCTATCAAGTTACCAGTG	A	T
AX-88161616	115.9	90.16	CM003279.1 Salmo salar isolate Sally breed double haploid chromosome ssa01, whole genome shotgun sequence	20020447	CACACAACACCTGTGTCCATGCCATGCTCGGACAC[A/C]CCTCCACTCCTACAGGATCAACACAGAGCTGAGCT	A	C
AX-88016100	115.9	90.16	CM003279.1 Salmo salar isolate Sally breed double haploid chromosome ssa01, whole genome shotgun sequence	19333797	GGTAAGGATCTAGTTACATTTTAGTCCCCACATCC[G/T]AACTGGATTTACATCGATGACTGACTAGTAAATGG	T	G
AX-88299391	115.9	90.16	CM003279.1 Salmo salar isolate Sally breed double haploid chromosome ssa01, whole genome shotgun sequence	21034392	TTAAAGCGAGTTCTCGGCAGACGAACCATGCTTAA[C/T]GTGTTTTACCTCTGTCCACGCCGTCACCGTGTCAC	T	C
AX-88073680	115.9	90.16	CM003279.1 Salmo salar isolate Sally breed double haploid chromosome ssa01, whole genome shotgun sequence	19949524	TGTCACAGCTGAATACACATCCACAAATCAATATG[C/T]CTCCCCTACGATAACTTCATAGAAGACAATTTGCA	T	C
AX-88049924	115.9	90.16	CM003279.1 Salmo salar isolate Sally breed double haploid chromosome ssa01, whole genome shotgun sequence	20499824	TCAGGCCTAAAAAGATGTTTAAACACGGCATTGAA[C/T]AGCAGCAGGCAAAGGGCTCTGTCTGTCCCTTAACC	T	C
AX-88272487	115.9	90.16	CM003279.1 Salmo salar isolate Sally breed double haploid chromosome ssa01, whole genome shotgun sequence	21650070	TCATGTAGCCTGTCAAATTAGGCCTACCTCACATA[A/G]TTCTAAAAGCTTGATCTTTATTTGCCTGGAAACCC	A	G
AX-88271617	115.9	90.16	CM003279.1 Salmo salar isolate Sally breed double haploid chromosome ssa01, whole genome shotgun sequence	20038910	TCAGTGTGAATGTTGCCTGTAATCCATAACATACC[A/G]GAGACACGTCAACCAGGCCCAGACATGGTTTGACG	A	G
AX-88315908	115.9	90.16	AGKD04502022.1 Salmo salar breed double haploid jcf1000729559_0_0, whole genome shotgun sequence	293	TTTTTTCCCCACCTCCATTTTCCAGCGACTGCAAT[A/G]TTTGGCAGGCTGAATTGTGTGTTATTACCCAGCTG	A	G
AX-88005374	115.9	90.16	CM003284.1 Salmo salar isolate Sally breed double haploid chromosome ssa06, whole genome shotgun sequence	27213997	GCTCTGAGTGAGTCTGTACACCCACTCCCCAAACA[C/T]ACTCACTGTCACTGTCATACTCTCCATCTCAGAAT	T	C
AX-88298139	115.9	90.16	CM003279.1 Salmo salar isolate Sally breed double haploid chromosome ssa01, whole genome shotgun sequence	20185788	TGTTCTCTGTGTGGTTTGTTTGGGTCTATTGATTT[A/G]AATAGCAGTGGAGCAGAAGTAGATTTCCTTTAAAC	A	G
AX-88010720	115.9	90.16	CM003279.1 Salmo salar isolate Sally breed double haploid chromosome ssa01, whole genome shotgun sequence	19011572	GGCACAGAAGTTTCTTTAACTTCAGCCACACAATC[C/T]CCTGCAGGTGCTGAACAGTAGCATATGCACTGCTG	T	C
AX-88087039	115.9	90.16	CM003279.1 Salmo salar isolate Sally breed double haploid chromosome ssa01, whole genome shotgun sequence	20288388	TTGCCCACCCCAGACTTCCTGAGTGAAGGATCTCG[C/T]TGTGACCACATGATTCTGATTGGCTTCCCTTTCAC	T	C
AX-88238293	115.9	90.16	CM003279.1 Salmo salar isolate Sally breed double haploid chromosome ssa01, whole genome shotgun sequence	20305126	GGTCAGAAGTCAGTGATATAGGGAAACTGGTTGAC[C/T]GTGACATTGGTAGAAGTTTATGCATTTTTACAGTT	T	C
AX-87896661	115.9	90.16	CM003279.1 Salmo salar isolate Sally breed double haploid chromosome ssa01, whole genome shotgun sequence	20094751	ACCACGACCAGGGAGGACAGAGCGTTAGAGCAATA[C/G]ATCAGGCAAGACTCATCTCATACACACTACACCAG	C	G
AX-87964429	115.9	90.16	CM003279.1 Salmo salar isolate Sally breed double haploid chromosome ssa01, whole genome shotgun sequence	21351425	CCTTTTTTGACCATAATGGCAGCTTGTTTTAGGTG[A/G]AACTGTTATAAGGCTTTGCCTTTTGAGTATGTGTT	A	G
AX-88270466	115.9	90.16	AGKD04393884.1 Salmo salar breed double haploid jcf1000139426_0_0, whole genome shotgun sequence	433	TCACTGTCAATGGGGCTCAGGCACATGTCATCCAC[A/G]TCAAAGTCAAAAACAGGCCTCAGTGTCGTTAGATG	A	G
AX-87920481	115.9	90.17	CM003279.1 Salmo salar isolate Sally breed double haploid chromosome ssa01, whole genome shotgun sequence	19925434	ATAAGGCCTTATTTCACAGATATCAGATAGCCATC[A/C]TAGCCAGCAATAGCATGTATTGCTGTATATGTGCA	A	C
AX-87930539	115.9	90.29	CM003279.1 Salmo salar isolate Sally breed double haploid chromosome ssa01, whole genome shotgun sequence	20358879	ATGTGAACAAGGACTACTCTGTGTGTCCCTCCTAC[C/G]CCCCTGCTGTTATTGTCCCTCACTCCATAGACGAT	C	G
AX-88220661	115.9	90.43	CM003279.1 Salmo salar isolate Sally breed double haploid chromosome ssa01, whole genome shotgun sequence	20510039	GCACTTATTTTTCTAAGAGTGTACTGTAGATAATC[A/G]CACTTAAGCCCAAGCACTGCAAATGAGCCTAAATA	A	G
AX-87986984	115.9	90.43	CM003279.1 Salmo salar isolate Sally breed double haploid chromosome ssa01, whole genome shotgun sequence	20185481	GAATATGGGCCTACGGTGTTGTTTGGACCAGGGTA[A/T]GGATTGTGTCTTACTCAGACTGGTTCAACTCATGT	A	T
AX-88108338	115.9	90.43	CM003279.1 Salmo salar isolate Sally breed double haploid chromosome ssa01, whole genome shotgun sequence	20171510	AATAAACAACGTGTATGAACTGTGTGCTGCCTGCT[C/T]GAGTGAAAGGGTCTGGACTTGGTGTGCGTTGCCAG	T	C
AX-87981766	115.9	90.43	CM003279.1 Salmo salar isolate Sally breed double haploid chromosome ssa01, whole genome shotgun sequence	20458661	CTTCCTAACAATGCAGAGGAATTTACATTTTTTTC[A/T]ATAAAAATAATAACACAAAGAATAAATTCACAATG	A	T
AX-88072715	115.9	90.43	CM003279.1 Salmo salar isolate Sally breed double haploid chromosome ssa01, whole genome shotgun sequence	21977842	TGTACAGTATGCTGGCATGTTCATTTCTACAAGAT[A/C]AATTCTGTGCAGTGCAATAAAACTCTGTTGATGAT	A	C
AX-88177528	115.9	90.43	CM003279.1 Salmo salar isolate Sally breed double haploid chromosome ssa01, whole genome shotgun sequence	19332819	CCATAAGTTGGTGCATTCACTGCCATCTCACTACA[A/T]TGTCACAGGTTGTATTACACTGTTGTTTTGACTGT	A	T
AX-88217371	115.9	90.43	CM003279.1 Salmo salar isolate Sally breed double haploid chromosome ssa01, whole genome shotgun sequence	20778786	GATCACCAAACCACACAGCTTAACATGAGTGAGCT[A/G]AGGACCAGAGGCTTTGTAAAACTGAAGAGATGGAC	A	G
AX-87895359	115.9	90.53	CM003279.1 Salmo salar isolate Sally breed double haploid chromosome ssa01, whole genome shotgun sequence	20238920	ACATCCTGTATAACAGGACGTCATTGCCCTGTGCT[A/G]CTGGCTTGGTCCTGTATGTCACGTGGGGCTGTTAA	A	G
AX-88090860	115.9	90.63	null	null	TTTATGATATTTACTAAATAACGTAAACAAAAAAT[A/C]AACACAATAAAATAACAATAACACGGCTATATTCA	A	C
AX-88005652	115.9	90.72	CM003279.1 Salmo salar isolate Sally breed double haploid chromosome ssa01, whole genome shotgun sequence	20235051	GCTGAGTCCACCGGTGAATTACATATTTTTGGTGG[G/T]CCATTGAATTGAGCAGGTGTGGCTGGGTGGGTGTC	T	G
AX-88041905	115.9	90.84	CM003279.1 Salmo salar isolate Sally breed double haploid chromosome ssa01, whole genome shotgun sequence	20356371	TAGGCTACTTATCTGAATGATTGAAATTAAACCAC[A/C]TATTCTTGTCCCATTGAAAAGGGGCGTGACACGGT	A	C
AX-88085850	115.9	90.96	CM003279.1 Salmo salar isolate Sally breed double haploid chromosome ssa01, whole genome shotgun sequence	21383334	TTGAAGTTTTCACAGACTTTTTTTTTAGCTGATGT[A/G]CAATCGTCGCGAATTGAATTATGGAGAGTTTCAGG	A	G
AX-88149902	116.25	91.09	AGKD04681132.1 Salmo salar breed double haploid jcf1000957429_0_0, whole genome shotgun sequence	584	ATGATTGCTGTGATTGCATTTGAGCCAATTTGTCT[A/C]TGACTAGAATCAACAATTAGGAAATAAACTAGTTT	A	C
AX-88054973	116.57	91.22	CM003279.1 Salmo salar isolate Sally breed double haploid chromosome ssa01, whole genome shotgun sequence	19494828	TCCTTACAGAATGCGGACACCATTACAAGAAGCAT[C/T]AGGGAGTTTTTGGGGGTTTTGTTTAGTTGGTGACG	T	C
AX-88054090	116.7	91.26	CM003279.1 Salmo salar isolate Sally breed double haploid chromosome ssa01, whole genome shotgun sequence	20185055	TCCTAGCAACAGGCAGGTTGGCTCTGTGCTACCCA[C/T]GCCCCCTCCTCCTCCCACCCAAACCTGCCACTTTA	T	C
AX-88095218	116.84	91.3	CM003279.1 Salmo salar isolate Sally breed double haploid chromosome ssa01, whole genome shotgun sequence	20245395	TTTTTTTCGCTGGAATACACAACTCTTCGCTCTTT[C/T]ATGATCAGTCTGATGCATCCACTAATCACACTAGT	T	C
AX-88264384	116.96	91.34	CM003279.1 Salmo salar isolate Sally breed double haploid chromosome ssa01, whole genome shotgun sequence	20422062	TAGTTGAGCCAGGTGCAAGTTAGTGTAGCTGTGAC[A/G]CAACTTCATAAGCACCATAAGAACTTACTACTAGC	A	G
AX-88192560	117.1	91.37	CM003279.1 Salmo salar isolate Sally breed double haploid chromosome ssa01, whole genome shotgun sequence	20697315	CTAGGGCAATCACTTCTTTGGCATTTGATTCTACT[A/C]TGCAGAGTTGTTGGGACCTGGTTTGGTTCTCAGGT	A	C
AX-88083867	117.29	91.42	CM003279.1 Salmo salar isolate Sally breed double haploid chromosome ssa01, whole genome shotgun sequence	20778348	TTCCTCCCTGCAGGGAATGAAAATGAAGGGTTAAA[A/T]AAAAAAAAAAAACAATGCCAAAAAGTAGTGAAGAA	A	T
AX-88061866	117.47	91.48	CM003279.1 Salmo salar isolate Sally breed double haploid chromosome ssa01, whole genome shotgun sequence	20356714	TGAATATGACATTTAAATACTTTAGTGGAAAAAGC[C/T]GTCACCTATTGCCCTCACCCCACTTACCTTTTCTC	T	C
AX-88076156	117.65	92.94	CM003279.1 Salmo salar isolate Sally breed double haploid chromosome ssa01, whole genome shotgun sequence	21795852	TGTGTGTGTGTGTGTTTGAATCAAGGGTTGAAGGA[G/T]AGGTTAGGAAGGATAAGCAAACCCCAATGAATTCT	T	G
AX-88307664	117.69	92.97	CM003279.1 Salmo salar isolate Sally breed double haploid chromosome ssa01, whole genome shotgun sequence	20233747	TTGATTATCTATGGTGGGGTCTAGGGCCATATTGC[A/G]GCTGTTCTTTGCTCACAAATGGTTTATAATGTTGT	A	G
AX-87882650	117.72	92.99	CM003279.1 Salmo salar isolate Sally breed double haploid chromosome ssa01, whole genome shotgun sequence	21250340	AACTTAGTTGAGCCCTCCATCGGCAGGCTGGAGGA[A/G]AGGAGGGGGTAGGGCACAGTTTGGCCCTGGAGTTT	A	G
AX-88106450	117.75	92.99	CM003279.1 Salmo salar isolate Sally breed double haploid chromosome ssa01, whole genome shotgun sequence	21244771	AAGCTGTCCATCAAAGGGGACTCACCGGTAAGTGA[C/G]TTTATTCACAAAGCTACCGAGTAACAGAGAACAGA	C	G
AX-87922485	117.78	92.99	CM003279.1 Salmo salar isolate Sally breed double haploid chromosome ssa01, whole genome shotgun sequence	21230158	ATATAAATGTGTTCTCAAAGAAGCAGGAAAACTAG[C/T]CTGTTAGATCTGTCTTTATAACATTCTTTTGCCTT	T	C
AX-88176564	117.8	92.99	AGKD04386958.1 Salmo salar breed double haploid jcf1000351749_0_0, whole genome shotgun sequence	210	CCAGAGTGGGGAAACTTTCGTTGCTTCCCAAACGT[A/G]AAAGGGATCAACACGGATTTCAAAATCTGGCAAGA	A	G
AX-88052953	117.8	92.99	CM003279.1 Salmo salar isolate Sally breed double haploid chromosome ssa01, whole genome shotgun sequence	21418795	TCCCAGATGAATCTCTTTTCATACAAGAAATTACA[G/T]GTCCAGAGAGGGGATGAGAGGAGGGGGCGTAGCTA	T	G
AX-87952190	117.8	92.99	CM003279.1 Salmo salar isolate Sally breed double haploid chromosome ssa01, whole genome shotgun sequence	21301716	CATTTAAATTGGAACAAAATGACAACCAAATAATG[A/G]ATCAGAGCAAAGCTGGTCGAGGCATAGTAGGCCTC	A	G
AX-88109248	117.8	93.32	CM003279.1 Salmo salar isolate Sally breed double haploid chromosome ssa01, whole genome shotgun sequence	20395100	AATATCTTTTGTTTAATCTTTGCCCTCCTTTGCCT[C/G]TGCTTAGTCATGTCATTATGTAGTAATTGTCAAAA	C	G
AX-87999683	117.8	93.68	CM003279.1 Salmo salar isolate Sally breed double haploid chromosome ssa01, whole genome shotgun sequence	22444812	GCAGTCCAAACCTTGGATTTCTACCACAATTCTGG[A/G]CATGGAGCAACAATCAGGCGGGTGCTGGGTGATTC	A	G
AX-88252618	117.8	93.68	CM003279.1 Salmo salar isolate Sally breed double haploid chromosome ssa01, whole genome shotgun sequence	20409697	GTTGATTTGACTCCTACTAGTAATTAGTAGGAGAT[C/T]GACACCCAAACTACAAAACACAAATAATTTGACTG	T	C
AX-87899594	117.8	93.68	CM003279.1 Salmo salar isolate Sally breed double haploid chromosome ssa01, whole genome shotgun sequence	23636901	ACGACTCAAACAGGCTGTTCTCGCCTCCCAGGGTC[A/C]CTGAGCCCCCACTCCCCTGTCTGGGGGGACCGCCC	A	C
AX-88238202	117.8	93.68	CM003279.1 Salmo salar isolate Sally breed double haploid chromosome ssa01, whole genome shotgun sequence	21932561	GGTCAAACTCAATCATCTCTACAGCTTGATCTGCT[A/G]CATAGAAATCACAAAGCTGGGCTCTCTCGCTTTAG	A	G
AX-87897699	117.8	93.68	CM003279.1 Salmo salar isolate Sally breed double haploid chromosome ssa01, whole genome shotgun sequence	21622825	ACCCCAGGTAACTAAAGCTAGAAATAAAAACAGTT[A/T]AAAAAAAACTGAGAAAAGAACATCTTACTGCACGA	A	T
AX-88053998	117.8	93.68	CM003279.1 Salmo salar isolate Sally breed double haploid chromosome ssa01, whole genome shotgun sequence	21885789	TCCTAAGGGTAGGTGGAAGGCTAGCAGCTCTGCCA[C/T]TCCTGAAGAAACAGAACACCCAGCCATTCTTCCCA	T	C
AX-88220461	117.8	93.68	CM003279.1 Salmo salar isolate Sally breed double haploid chromosome ssa01, whole genome shotgun sequence	21953510	GCACGCACTTTGACAGAAACTGATTCTGACTGTGA[A/G]TGCCTGAGACCTGACTATGAGATGCTGCTGTCGCT	A	G
AX-87984206	117.8	93.68	CM003279.1 Salmo salar isolate Sally breed double haploid chromosome ssa01, whole genome shotgun sequence	21861181	GAAAAGAGAAATCTCTTTGGAGGTGAAAACTTTGC[A/G]GCGAGAATTAGGGGTGGTGAGGGTGCTGTATCACC	A	G
AX-88089603	117.8	93.68	CM003279.1 Salmo salar isolate Sally breed double haploid chromosome ssa01, whole genome shotgun sequence	22040821	TTGTTGGGTATCTATGACAACTTCCTCTGACAACT[C/G]AGTGATCAGGTCATTGGCTTGTTCTGTTGGGGTCC	C	G
AX-88136866	117.8	93.68	CM003279.1 Salmo salar isolate Sally breed double haploid chromosome ssa01, whole genome shotgun sequence	21885784	AGGGTAGGTGGAAGGCTAGCAGCTCTGCCACTCCT[G/T]AAGAAACAGAACACCCAGCCATTCTTCCCAAAGAC	T	G
AX-88235819	117.8	93.68	CM003279.1 Salmo salar isolate Sally breed double haploid chromosome ssa01, whole genome shotgun sequence	21570446	GGGCCGTATGTCAAACTGGTCATGGGATTCCTCTT[C/T]ACCTCGCTGGCTTTCATGGTGAGTCACTCTCATAG	T	C
AX-88073966	117.8	93.68	CM003279.1 Salmo salar isolate Sally breed double haploid chromosome ssa01, whole genome shotgun sequence	18648950	TGTCCAGCTCGCTAAAAATCACCCAAACCAAATTC[C/T]AAGAACAATGGACTATTTTAAGCAAATTTTGACAA	T	C
AX-87961892	117.8	93.68	CM003279.1 Salmo salar isolate Sally breed double haploid chromosome ssa01, whole genome shotgun sequence	21908064	CCTCGCTCCTCTTTGTCTATTCTTCCCCGGTCCTG[G/T]GGGATGCAGGGGCCACAGGGGACGACATGTCTCAC	T	G
AX-88144940	117.8	93.68	CM003279.1 Salmo salar isolate Sally breed double haploid chromosome ssa01, whole genome shotgun sequence	22045902	ATATGAGATAAGATATTATTTCAGTAACTTGTTTC[C/T]GCATACATTTGTCTTGAGCCATATAAAACAATCTC	T	C
AX-87957656	117.8	93.68	CM003279.1 Salmo salar isolate Sally breed double haploid chromosome ssa01, whole genome shotgun sequence	21628100	CCCCAGAAGTTTAAATTCCTGCAGGTAAACCATAT[C/T]AAAATGAATACCAGCTCATTCTGATGGTGATTCAC	T	C
AX-87983715	117.8	93.68	CM003279.1 Salmo salar isolate Sally breed double haploid chromosome ssa01, whole genome shotgun sequence	21693654	CTTTTAACTAAAATCTGATGACATGGTTAACATTT[C/T]TTGATTTCATGTTGAATTCATGTTAGTTGACAACT	T	C
AX-88185060	117.8	93.68	CM003279.1 Salmo salar isolate Sally breed double haploid chromosome ssa01, whole genome shotgun sequence	21881792	CCTGGGATAGAGAGAGAGGAAGAGATGGAAAGAGA[G/T]AACCAGGCTTGCAGACAGGTTGTTTCCAGTCTCTG	T	G
AX-88112367	117.8	93.68	CM003279.1 Salmo salar isolate Sally breed double haploid chromosome ssa01, whole genome shotgun sequence	21818851	AATTTGGTCCTCTAGAGACTTGCATGACATTTCCT[G/T]TCTGCTGTTACTGCTGAATAAATGTGTGACCTGAC	T	G
AX-88172559	117.8	93.68	CM003279.1 Salmo salar isolate Sally breed double haploid chromosome ssa01, whole genome shotgun sequence	21501644	CATGCGGTGTTCTTCTTGACCTCATATAATGGTGT[A/T]TAGGATTGATTTCAGTGTAAATTCATGCTGGCAGT	A	T
AX-87973594	117.8	93.68	CM003279.1 Salmo salar isolate Sally breed double haploid chromosome ssa01, whole genome shotgun sequence	21808135	CTCCTGCATGTAACTTCGATACTTTTGACATTCAA[A/C]TTGCAACACACACTGGGGTGTGATCAGTCCAAACA	A	C
AX-88106260	117.8	93.9	CM003279.1 Salmo salar isolate Sally breed double haploid chromosome ssa01, whole genome shotgun sequence	23637159	AAGCGATGGGCTGTGTAAGACTGTTTATATTTTAC[A/G]TTCTGGTGTTATAGTTCTTCATGTACTGTATAATG	A	G
AX-87883279	117.8	94.11	CM003279.1 Salmo salar isolate Sally breed double haploid chromosome ssa01, whole genome shotgun sequence	22157123	AAGACATGGAATCCATTTTTCATATTTGATTATTT[A/C]TCCTACTGACATTAACCACAAATAAATGATGTACT	A	C
AX-87925055	117.8	94.11	CM003279.1 Salmo salar isolate Sally breed double haploid chromosome ssa01, whole genome shotgun sequence	23552730	ATCCCAAACAGGTTTTAATTCAATGCTGCTTGCTG[A/G]ACCCCTTATAATGCTTGGTGATGAACATGGAGTCA	A	G
AX-88080032	117.8	94.11	CM003279.1 Salmo salar isolate Sally breed double haploid chromosome ssa01, whole genome shotgun sequence	22441162	TTAGAGCTTGTAAAATGGGAGCAAATTGTGAACTA[C/G]ATAAGTGTCAGTGAGGTATTGGTCTTGGATCAGTT	C	G
AX-88167451	117.8	94.11	CM003279.1 Salmo salar isolate Sally breed double haploid chromosome ssa01, whole genome shotgun sequence	22123340	CAGCTAGGCAGCTAGGCAGCTAGGCAGGGCTCACG[A/G]AGAAGTTGGAAGTCCAGTGGAAGTGTGAGAGTGTC	A	G
AX-88063657	117.8	94.11	CM003279.1 Salmo salar isolate Sally breed double haploid chromosome ssa01, whole genome shotgun sequence	22949004	TGAGGAATTGTGAGCAGCCGTCTGCCGCGCACATT[G/T]CCCCGTCCCCCAACAATCCCCGCCCAACATGTCTT	T	G
AX-88156350	117.8	94.11	CM003279.1 Salmo salar isolate Sally breed double haploid chromosome ssa01, whole genome shotgun sequence	22223656	ATTTCACCTACAATATCCTTCCTGTACTGTTGACC[C/G]AACTACACGTCCCAGAAGGCCTTGTTTAGTAACAA	C	G
AX-88126659	117.8	94.11	CM003279.1 Salmo salar isolate Sally breed double haploid chromosome ssa01, whole genome shotgun sequence	21999512	AGAAACACGAGTTTAGCTAGAGCTATAGGATTATC[C/T]TTATTTTACAATCTAAGAAAAAAGGAGATAAGTTA	T	C
AX-88265513	117.8	94.11	CM003279.1 Salmo salar isolate Sally breed double haploid chromosome ssa01, whole genome shotgun sequence	22554909	TATATTCTTACACATCCAAGTGTGAGAATGTTCTT[A/C]AGCATAAATAAGCAAACTAGGTATCCAGAGGAGGG	A	C
AX-88063129	117.8	94.11	CM003279.1 Salmo salar isolate Sally breed double haploid chromosome ssa01, whole genome shotgun sequence	22413986	TGACTTGGCCACAATTTACACCCAAGTATCAAAAG[G/T]GCCCCTAATTTCTCCATGCGTGTGCAACTGTGGTC	T	G
AX-87955103	117.8	94.11	CM003279.1 Salmo salar isolate Sally breed double haploid chromosome ssa01, whole genome shotgun sequence	22242408	CCAGGCAGTCTGTGTCATTAAAAAGAAGATTAAAT[A/G]TAAAAAGGAGAGTATGCAAGAGAGTGTGTCAGAGG	A	G
AX-88123898	117.8	94.11	CM003279.1 Salmo salar isolate Sally breed double haploid chromosome ssa01, whole genome shotgun sequence	22304023	ACTCCACATGAAAAAGGTTGCCGACCCCGGCTTTA[C/T]GAAGCCACACTTGTGGAACGGCGCGTAGGCCCACA	T	C
AX-88019596	117.8	94.11	CM003279.1 Salmo salar isolate Sally breed double haploid chromosome ssa01, whole genome shotgun sequence	22967572	GTAATACTGTTTCACTGTAGTAAAACTTTTACACT[C/G]TAGCAATACATTTACACTGTATTAATACTTTTACA	C	G
AX-87933614	117.8	94.11	CM003279.1 Salmo salar isolate Sally breed double haploid chromosome ssa01, whole genome shotgun sequence	22123586	ATTGGAGAGGTTGAACTTTTTGGGGGTTGAGAGAA[C/T]TGTAGATTTTGTTCAAATTGTTATTGAAAAAATAA	T	C
AX-88019969	117.8	94.11	AGKD04360568.1 Salmo salar breed double haploid jcf1000940558_0_0, whole genome shotgun sequence	713	GTACAGTATAAATGGAAAAGGTTTATGGTCTAACC[C/T]GACACTATGTTGAGCAAATTCAGCTCAGATGTCTT	T	C
AX-87983016	117.8	94.11	CM003279.1 Salmo salar isolate Sally breed double haploid chromosome ssa01, whole genome shotgun sequence	22188649	CTTTAAGGTCCTCTACTAACTACACTAATGCTGTA[A/T]TGCTATTTGCAATTGAAATATAATCCCTTCAATCA	A	T
AX-88177718	117.8	94.11	CM003279.1 Salmo salar isolate Sally breed double haploid chromosome ssa01, whole genome shotgun sequence	22803145	CCATCAACAAATCAAACTTATTCCATTTAATGGCA[A/C]TGTTCCTCCTACTTTACTACACACAGAACCAGTGA	A	C
AX-87969181	117.8	94.11	CM003279.1 Salmo salar isolate Sally breed double haploid chromosome ssa01, whole genome shotgun sequence	22200184	CTAATGATTAGCTAAATAGGGTAAAAGCAGAAAGG[A/C]AACACCATGCTTCAGCCTATTTATTTGCACTTTGC	A	C
AX-87992277	117.8	94.11	CM003279.1 Salmo salar isolate Sally breed double haploid chromosome ssa01, whole genome shotgun sequence	22504396	GAGCCAATATCGAAAACAAGACTGCCAAAAAAAAA[A/C]CAGACAAACCAGTAAACAGACCAACCAAAACATCC	A	C
AX-88280521	117.8	94.11	CM003279.1 Salmo salar isolate Sally breed double haploid chromosome ssa01, whole genome shotgun sequence	21650599	TCTGGCTTGTAGAGGTCGTGAGTGGAAACTTTCCT[C/G]ATTTAAACGCTCATTTCTGCCCGGTGTAGAATTCA	C	G
AX-88239893	117.8	94.11	CM003279.1 Salmo salar isolate Sally breed double haploid chromosome ssa01, whole genome shotgun sequence	22001006	GGTTCACAATAAGGCTACAGTTTACAGTTCCCTTG[A/G]ATTTCAAGTTTGATATAATGCACCAATGCTAGATT	A	G
AX-87882601	117.8	94.11	CM003279.1 Salmo salar isolate Sally breed double haploid chromosome ssa01, whole genome shotgun sequence	22009401	AACTGTTTATGGGTCACCTTGGGGGGGTCTGGTGG[A/G]GGCCTCTGTGGGTGCTGAGGGGGTCTGAAGGCAGG	A	G
AX-88054896	117.8	94.11	CM003279.1 Salmo salar isolate Sally breed double haploid chromosome ssa01, whole genome shotgun sequence	23653693	TCCTGTCTGGTGTTTTGGGTGATCCAGAGGGTGAG[A/T]GTCAGAGATAGGACCACCTCCCTATGTTACTCATT	A	T
AX-87978913	117.8	94.11	CM003279.1 Salmo salar isolate Sally breed double haploid chromosome ssa01, whole genome shotgun sequence	22001306	CTGGTGCTGCTCCCTCACTGGGATGGGTGCTGGCC[A/G]GGTTGGGCCTGTGCAGGTCACACTCAGGGTACAGT	A	G
AX-88130417	117.8	94.11	CM003279.1 Salmo salar isolate Sally breed double haploid chromosome ssa01, whole genome shotgun sequence	22122845	AGATCATCAGGGGAGAAGTTTCTGCCTTGAGATGC[C/T]GTGTCCTGGCCCTGATTCTGCTTTAGAACTAAATA	T	C
AX-88054788	117.8	94.21	CM003279.1 Salmo salar isolate Sally breed double haploid chromosome ssa01, whole genome shotgun sequence	22122806	TCCTGGCCCTGATTCTGCTTTAGAACTAAATACGT[G/T]AAAAGATCACAAGATCCCAGTCTCAGCTCTGTATG	T	G
AX-88158149	117.8	94.31	CM003279.1 Salmo salar isolate Sally breed double haploid chromosome ssa01, whole genome shotgun sequence	22524193	CAAAGCCTGTAACAATGTTAGTAAGTGATGTTTTG[G/T]TATTTTTCTATTCTGCTTTCTGGGCCATACACGTT	T	G
AX-88089520	117.8	94.31	CM003279.1 Salmo salar isolate Sally breed double haploid chromosome ssa01, whole genome shotgun sequence	22191303	TTGTTCTGATCTCATGATTCTCCATGGTTCACCTC[A/T]TAGATCATTAGTTGTCTCTGTTGGTTTCTGGGGGT	A	T
AX-88256553	117.8	94.31	AGKD04009598.1 Salmo salar breed double haploid jcf1000942287_300801-309805_gap_0_0, whole genome shotgun sequence	1361	TAACTGCTGCTATATTTTTTACTTCTGCGACAGTA[A/C]ATGCGCTTCTCATTGTCATTATCAATTAAACCACC	A	C
AX-88159047	117.8	94.41	CM003279.1 Salmo salar isolate Sally breed double haploid chromosome ssa01, whole genome shotgun sequence	22882168	CAACCAATACACCATTACACCTGAGCACAAATACA[C/T]TCCTCATCCATAAACCCCGACTGTAGGAGGCCCGT	T	C
AX-88020661	117.8	94.51	CM003279.1 Salmo salar isolate Sally breed double haploid chromosome ssa01, whole genome shotgun sequence	23025240	GTAGCACTATCCAGTAGGAGTGAGTTTGGCAAGAT[A/G]ATAATGTTGTCTTAGGTTCAGTCCACTCTATAGCC	A	G
AX-87873657	117.8	94.51	CM003279.1 Salmo salar isolate Sally breed double haploid chromosome ssa01, whole genome shotgun sequence	22941164	AAAAAACGTGGAAACATATCGGCCTATAACTAAAT[A/C]AACCAATATACATTATAGATAGGCCTTCATAATAT	A	C
AX-88219740	117.8	94.51	CM003279.1 Salmo salar isolate Sally breed double haploid chromosome ssa01, whole genome shotgun sequence	23133023	GCAACAGAAAAACACATGTGCCAATTGGCTTGTTA[A/T]GTGTCTCTTTAAGGAATTAGTTTTTGCCTTAGTCT	A	T
AX-87975807	117.8	94.51	CM003279.1 Salmo salar isolate Sally breed double haploid chromosome ssa01, whole genome shotgun sequence	23660744	CTGAATGGGTACTGCTGATATACGGAGAACCGGAA[A/C]CACACTACAGATATCCCTGCACACTTGTTTGACAT	A	C
AX-88145516	117.8	94.51	CM003279.1 Salmo salar isolate Sally breed double haploid chromosome ssa01, whole genome shotgun sequence	22874247	ATATTTTTGCCTGTTGAGACTGGCTGTTCAGTAAA[A/G]CTGCTAGGATAGTTTAGAGTCTCAGGCCCTCAATG	A	G
AX-87898012	117.8	94.51	CM003279.1 Salmo salar isolate Sally breed double haploid chromosome ssa01, whole genome shotgun sequence	22995677	ACCCTGCAGGAAGACTCCAATAATCCCCTGCTAAA[C/T]TTGCTGAAAGAAATCCTAGGGGAAACACTAGTGCT	T	C
AX-87954645	117.8	94.51	CM003279.1 Salmo salar isolate Sally breed double haploid chromosome ssa01, whole genome shotgun sequence	22951700	CCAGAGGTATGCAACCAGCCAGGTCAGAAAATAAA[C/T]AACTCCTCTGTTACACAGATGACATGTTGTTTGGT	T	C
AX-88029415	117.8	94.51	CM003279.1 Salmo salar isolate Sally breed double haploid chromosome ssa01, whole genome shotgun sequence	22184979	GTTAAAGCATATTTTGACTGCTTGATTAAATGTAT[A/G]AGTAAAGAATTTATATAAAGGAGTTCTCCAGGATT	A	G
AX-88062525	117.8	94.51	CM003279.1 Salmo salar isolate Sally breed double haploid chromosome ssa01, whole genome shotgun sequence	22700062	TGACCAATTATTTCCTGGAAACCTCAGAAAAAAAA[A/C]CCCCATGAACCACTCTTCTTTCCCTTCTTCAGATA	A	C
AX-88310137	117.8	94.51	CM003279.1 Salmo salar isolate Sally breed double haploid chromosome ssa01, whole genome shotgun sequence	23627697	TTGTGGGCAGCAGTGATAAAGGGTGGGTGGCACCA[A/G]TATCCAAATTGCATTTAATCGAGTAGTATCTGTTT	A	G
AX-88276994	117.8	94.51	CM003279.1 Salmo salar isolate Sally breed double haploid chromosome ssa01, whole genome shotgun sequence	23144270	TCGGATTAGGACTTAATCACATAATTGTGATCGAT[G/T]TTTCTTTAGGCACTATGCACAATCCCATCAAACAA	T	G
AX-88121194	117.8	94.51	CM003279.1 Salmo salar isolate Sally breed double haploid chromosome ssa01, whole genome shotgun sequence	22858398	ACCTGTTGCCATGTCTGCCCAGGTAAAGTACCTTA[C/T]ATCCTCCGCATCTGTCATAGGCTGCTTTACTAGGA	T	C
AX-88096242	117.8	94.51	CM003279.1 Salmo salar isolate Sally breed double haploid chromosome ssa01, whole genome shotgun sequence	22194791	AAAACTGAAATACCAGGCCTCTTTCAAAGTGACAC[A/T]CTCACATATCCTGATCAACAAATTCATTGATAGAG	A	T
AX-88123612	117.8	94.51	CM003279.1 Salmo salar isolate Sally breed double haploid chromosome ssa01, whole genome shotgun sequence	23975546	ACTCAACATGATCTCTGTTTATTTGCTCAGGCTTT[A/T]AAAAAAAATCTATAAACTCACATGCCCACAAATTG	A	T
AX-88266338	117.8	94.51	CM003279.1 Salmo salar isolate Sally breed double haploid chromosome ssa01, whole genome shotgun sequence	23694740	TATGAATATACTGTACATTTTGTGATAAGCCCAAT[A/G]TGTTCTGTTTGCTGAATACCACTGGCCAGAGTACA	A	G
AX-88102602	117.8	94.51	CM003279.1 Salmo salar isolate Sally breed double haploid chromosome ssa01, whole genome shotgun sequence	23426799	AACCAATATTTCACACAATATTTGGAGAAAGCCCC[C/G]TTTCTGTCAGCTATGAAGAGAGGCGCCTAATGGAG	C	G
AX-88232278	117.8	94.51	CM003279.1 Salmo salar isolate Sally breed double haploid chromosome ssa01, whole genome shotgun sequence	22292866	GGATTTTTGTACTGTCTGTGGTGGAGTAGGGGCCT[C/T]AGGGTACAGTGTTGTGAATGTATTAGAATGTTTTT	T	C
AX-88253160	117.8	94.51	CM003279.1 Salmo salar isolate Sally breed double haploid chromosome ssa01, whole genome shotgun sequence	22874780	GTTGTGCAGACAGAGGTCATGATAAGCAGAGCTGG[A/G]TACAGACCTCCAAAGACAGGAAGTTGATGAGGGTT	A	G
AX-88084641	117.8	94.51	CM003279.1 Salmo salar isolate Sally breed double haploid chromosome ssa01, whole genome shotgun sequence	23897662	TTCTCATACAACCTGTGTGATGTATTATCCCTAGT[A/G]ATGAATGACATAGAGACTGTAAGTGCAGAGCTAGC	A	G
AX-88090683	117.8	94.51	CM003279.1 Salmo salar isolate Sally breed double haploid chromosome ssa01, whole genome shotgun sequence	24299399	TTTAGTTTAGATAATGAGATAAAAGTAATGAGACC[A/T]TTTAAGAACCTTGCCAGTTCATGCATATGTCATCT	A	T
AX-88292650	117.8	94.51	CM003279.1 Salmo salar isolate Sally breed double haploid chromosome ssa01, whole genome shotgun sequence	22865520	TGGTCACAGACAGGCCATTGATCTATGGGCCTATG[C/G]CTATGCGACACAGAGATAAACCTGAGAGTTAACTG	C	G
AX-88207719	117.8	94.51	CM003279.1 Salmo salar isolate Sally breed double haploid chromosome ssa01, whole genome shotgun sequence	22524872	GAACGGTCGGGTTACCCCCCTTTGGTGTTCAAATT[C/T]GTCAGATGAGCTGGTCCCCCTCACTGGAGCAACCA	T	C
AX-87978477	117.8	94.7	CM003279.1 Salmo salar isolate Sally breed double haploid chromosome ssa01, whole genome shotgun sequence	23212623	CTGGGAGAGTGGCCTGTAATAGAGTTATCGGGTTA[G/T]CATACACAGAGTGAAGTCAAAAACAATACCATTCA	T	G
AX-88071615	117.8	94.7	CM003279.1 Salmo salar isolate Sally breed double haploid chromosome ssa01, whole genome shotgun sequence	22560645	TGGTCTTGGAATTGAAGCCACCATGACTACTACAG[A/G]GTGCAGCAGGAGGCCAGGCTCACCTCAGAGTCAGG	A	G
AX-88096773	117.8	94.7	AGKD04611696.1 Salmo salar breed double haploid jcf1001165830_0_0, whole genome shotgun sequence	128	AAAATACTTAACATCACATCTCAGCATAGTGTTCA[A/G]TTCCTTTCAAATGTTTAGTGTGTTCTCAAAAACAG	A	G
AX-88056694	117.8	94.7	CM003279.1 Salmo salar isolate Sally breed double haploid chromosome ssa01, whole genome shotgun sequence	22385060	TCTAGCTCTCTGAGTAAGATGTTACATAACAGGTT[A/C]ATTCCATTCATAACTCAGCAGTGTCAAGACCGTAT	A	C
AX-88207351	117.8	94.7	CM003279.1 Salmo salar isolate Sally breed double haploid chromosome ssa01, whole genome shotgun sequence	22966961	GAACACCCTTTAATGTGCCTGTTTGAGACAGGGGG[A/G]TTTTAAGGAGCGAGGGATCTAAGACTTTTAAAAAA	A	G
AX-88117623	117.8	94.7	CM003279.1 Salmo salar isolate Sally breed double haploid chromosome ssa01, whole genome shotgun sequence	23323599	ACATGTGCTGACCACCTGAGTTGGAAGACTACCTG[A/C]GCTTCATACAAATGGACAGGAGGAACTCCAGAGCA	A	C
AX-87978315	117.8	94.7	CM003287.1 Salmo salar isolate Sally breed double haploid chromosome ssa09, whole genome shotgun sequence	20461745	CTGGCCTTTATCCTGACGTGGACACCATACAACAT[A/G]ATGGTGCTCATCTCCACCTTCTGCTCTGACTGTAT	A	G
AX-88182837	117.8	94.7	CM003279.1 Salmo salar isolate Sally breed double haploid chromosome ssa01, whole genome shotgun sequence	23641345	CCTACCACACACACACACACGCACACACACTCACT[A/G]ACGCACGCACTCAACCCTCCTGCCTGCCACACTGC	A	G
AX-88130709	117.8	94.7	CM003279.1 Salmo salar isolate Sally breed double haploid chromosome ssa01, whole genome shotgun sequence	21673091	AGATGGGAAACAAGGGAAGGTGAGAGGAAAGACAT[A/G]GAGGGAAGAAGACTGTTAAAGCATATGCTTTGGGT	A	G
AX-88224549	117.8	94.7	CM003279.1 Salmo salar isolate Sally breed double haploid chromosome ssa01, whole genome shotgun sequence	23595828	GCCTCTTGCCCTTCTGCTCCACTTGGTAACCTTAT[A/C]ACACCGTTACGTTTAACTTTGATGTGTTGTTAGTT	A	C
AX-88138211	117.8	94.7	CM003279.1 Salmo salar isolate Sally breed double haploid chromosome ssa01, whole genome shotgun sequence	23211411	AGTAAGTCAAACCCTATCTAATCAAATAGAGCACC[A/G]TGTTGCTATTGAACTGCCATGGATATAAACTGGGT	A	G
AX-87986550	117.8	94.7	CM003279.1 Salmo salar isolate Sally breed double haploid chromosome ssa01, whole genome shotgun sequence	22879521	GAAGGTCGACCAGCTTTCGGCCATATGCCTCCCAG[C/G]TGACCTCAGATTGGGTTCACCATATTTGGCTAGAA	C	G
AX-88030584	117.8	94.7	CM003279.1 Salmo salar isolate Sally breed double haploid chromosome ssa01, whole genome shotgun sequence	22941047	GTTCCTCATCTATAGACTCCAGTTAAGACTTTGGT[G/T]ACTGAAATGTTGTGATGTGTGTGATGTTTGTCATC	T	G
AX-87901015	117.8	94.7	CM003279.1 Salmo salar isolate Sally breed double haploid chromosome ssa01, whole genome shotgun sequence	22303070	ACTAATTTCCTGCAATGATAAAATAGAAAACAAAA[C/T]GGAACTTTATTGATCCTAAATTCCCTTATAACCTC	T	C
AX-87991840	117.8	94.77	CM003279.1 Salmo salar isolate Sally breed double haploid chromosome ssa01, whole genome shotgun sequence	24302618	GAGATCAGATGTGGCAGAACAGAGTACTCATGTTG[A/G]GGTGTAGGGTTTGAGCATAACCTGAATTTCAAGAA	A	G
AX-87958355	117.8	94.84	CM003279.1 Salmo salar isolate Sally breed double haploid chromosome ssa01, whole genome shotgun sequence	23636982	CCCGATCACTGAGGGCACTGGGGTTGTCCTTGGGC[C/T]CCTCCAGCACTGCCACCCCAGCGTTAGTGCAGTGG	T	C
AX-88227704	117.8	94.91	CM003279.1 Salmo salar isolate Sally breed double haploid chromosome ssa01, whole genome shotgun sequence	23525206	GCTGCCTTAATCGACATCAACGTCTTCAGCGCCCG[C/T]GGAACAGTGGGTTATGAGCAAATTAATTATGTAAA	T	C
AX-88215644	117.8	94.91	CM003279.1 Salmo salar isolate Sally breed double haploid chromosome ssa01, whole genome shotgun sequence	21650610	GAGGTCGTGAGTGGAAACTTTCCTCATTTAAACGC[G/T]CATTTCTGCCCGGTGTAGAATTCAATGCAATTCAA	T	G
AX-87902737	117.8	94.91	CM003279.1 Salmo salar isolate Sally breed double haploid chromosome ssa01, whole genome shotgun sequence	23263945	ACTGATTTCTCTACAGTTTTTCTCTCCGAAGAGAT[A/G]TCCTCTCCTCTGTTGTCAACGTCTGAGCGGTGACA	A	G
AX-88281730	117.8	94.91	CM003279.1 Salmo salar isolate Sally breed double haploid chromosome ssa01, whole genome shotgun sequence	23436229	TCTTCTTCCTACGACAGCCGTGACACCCCCTCCTC[A/G]ATTTTGAGGGCCCCGCAGGTACGTAGGAACCGTTC	A	G
AX-88075831	117.8	94.91	CM003279.1 Salmo salar isolate Sally breed double haploid chromosome ssa01, whole genome shotgun sequence	23525339	TGTGTCTCATACTCTTTGTCAGGCACTTGAGTCAC[C/T]AACACAGGAACAAAGTCCACTTCTTCACTGGATCC	T	C
AX-87917000	117.8	95.52	CM003279.1 Salmo salar isolate Sally breed double haploid chromosome ssa01, whole genome shotgun sequence	24465989	AGTATTGCTCAAACTAGATGGCGGGCACTTGACTG[A/G]CTGAGGTGAGAATGCCATTGGGCAAAAGTCTTCAG	A	G
AX-87897374	117.8	95.52	CM003279.1 Salmo salar isolate Sally breed double haploid chromosome ssa01, whole genome shotgun sequence	24208721	ACCATTGAAAAGAGCTGCTCCATGGCTGAAAAACC[A/G]TGAAGATCAACATGTAGAATGAAAGGAAACCACGT	A	G
AX-88059619	117.8	95.52	CM003279.1 Salmo salar isolate Sally breed double haploid chromosome ssa01, whole genome shotgun sequence	24294006	TCTGTGGGACTGCCCTAAACTCTAATCAATTCGCC[C/T]AATACAACAGGGAAAAGCTTATTTACAAGCCCTTA	T	C
AX-88285245	117.8	95.52	CM003279.1 Salmo salar isolate Sally breed double haploid chromosome ssa01, whole genome shotgun sequence	24347259	TGAGGTCTCAGTTAAATATACACATGCATCTCCTC[C/T]GAGGTTTACAAGACGTTCCATTGACTGGAGTAGGC	T	C
AX-88001038	117.8	95.52	CM003279.1 Salmo salar isolate Sally breed double haploid chromosome ssa01, whole genome shotgun sequence	24648240	GCCAGCGCAGCCGCTCTTTCTTACACTGTCATCAC[A/G]TAATTATGACTTATGCCAGCGCAGCTTATCAAGCT	A	G
AX-88194776	117.8	95.52	CM003279.1 Salmo salar isolate Sally breed double haploid chromosome ssa01, whole genome shotgun sequence	24299698	CTCCACAGCACCCACCTTGAAACCACAAATGGATC[A/T]GGCAAAAAGCAAGGGTGCACTTTTTCCAAACACTT	A	T
AX-88247397	117.8	95.52	CM003279.1 Salmo salar isolate Sally breed double haploid chromosome ssa01, whole genome shotgun sequence	23927404	GTGATGACTGGCATAAGGTGTCAGCGAGAGCTTTG[C/T]TGTTGGCAGCCGTCATCTCTCCCATGGGTGTCTGT	T	C
AX-88221114	117.8	95.52	CM003279.1 Salmo salar isolate Sally breed double haploid chromosome ssa01, whole genome shotgun sequence	24582128	GCAGCGCCTTAGACCGCTACGCCACTCAGGAGTAT[A/G]CTGTATTTATGCCCAACTTTCCATACAATGATTAA	A	G
AX-88134240	117.8	95.52	CM003279.1 Salmo salar isolate Sally breed double haploid chromosome ssa01, whole genome shotgun sequence	24312411	AGGAACTGAGAAACTTACGCAGTAAGAGGCCTGCT[C/T]TTCTTGATTTCAAAAAACTGTGTTCCCGTGTGATT	T	C
AX-88040659	117.8	95.52	CM003279.1 Salmo salar isolate Sally breed double haploid chromosome ssa01, whole genome shotgun sequence	23818033	TAGAGGGCAGTAGATATTTATAGTTTGAATCCTTG[A/G]GGAAACGACTACCTGATAACAAAATCCTATTTCTC	A	G
AX-88157130	117.8	95.52	CM003279.1 Salmo salar isolate Sally breed double haploid chromosome ssa01, whole genome shotgun sequence	24284258	ATTTTGCAGGTATTACCAACAAAGGTGATTGCCTA[C/G]CGTAGGCCTACTCAACAAATTACAGTAATAGGCTA	C	G
AX-87979141	117.8	95.52	CM003279.1 Salmo salar isolate Sally breed double haploid chromosome ssa01, whole genome shotgun sequence	23114491	CTGTAATTAATTAAATGGAATATGTGAAACGGGAT[G/T]TTCAGTGGCTTCCCAGAGGGCTCTCTGTGATGTGA	T	G
AX-87946142	117.8	95.52	CM003279.1 Salmo salar isolate Sally breed double haploid chromosome ssa01, whole genome shotgun sequence	24277343	CAGGAGGAGTTGGCTCGCCTGCTGCAGTTCACCAC[C/T]GGCTCCTCCCAGCTTCCCCCTGGGGGCTTCAACAC	T	C
AX-88144876	117.8	95.52	CM003279.1 Salmo salar isolate Sally breed double haploid chromosome ssa01, whole genome shotgun sequence	24347830	ATATCTGGGTTTATGCCCTCCTCTTGGTTCTTCTG[G/T]CACTCCTCCAGCTTCTTCTGCAGTTTTCCAAACTC	T	G
AX-88120500	117.8	95.52	CM003279.1 Salmo salar isolate Sally breed double haploid chromosome ssa01, whole genome shotgun sequence	24351536	ACCTACCTCACTAAAACAGCAGAGGGAAGAGAGCA[G/T]AAGAAAATTCAGCATGCTTTACCAGTATTGAAATC	T	G
AX-87973440	117.8	95.52	CM003279.1 Salmo salar isolate Sally breed double haploid chromosome ssa01, whole genome shotgun sequence	24674776	CTCCTCATTCCAACCGCTCTCAGTGGTGAGGGTGC[C/T]AAACTCGATCACCATCTCAGCGACACTATTGGAGC	T	C
AX-87909247	117.8	95.52	CM003279.1 Salmo salar isolate Sally breed double haploid chromosome ssa01, whole genome shotgun sequence	24100480	AGCAAGGCCTCATAGTCCAAAAGTTAACATTTGAA[A/G]GGGGAAACGGCTACATGTTTTTGATAATTGCCCCC	A	G
AX-88117258	117.8	95.52	CM003279.1 Salmo salar isolate Sally breed double haploid chromosome ssa01, whole genome shotgun sequence	24116230	ACATCTAAACAACAGGACAGAGAGACAGAGAGAAG[C/G]CCAGTTAACTACATCCCTGAGCTGTAGCAGAGGAC	C	G
AX-88196585	117.8	95.52	CM003279.1 Salmo salar isolate Sally breed double haploid chromosome ssa01, whole genome shotgun sequence	24400250	CTCTCCTCATCTGTTTATCCATCTGAGAAACAACC[A/C]TATGTCAGTGTTCTCTACAGCCCAGAGCCACTGTT	A	C
AX-88215357	117.8	95.52	CM003279.1 Salmo salar isolate Sally breed double haploid chromosome ssa01, whole genome shotgun sequence	23818035	GAGGGCAGTAGATATTTATAGTTTGAATCCTTGAG[G/T]AAACGACTACCTGATAACAAAATCCTATTTCTCTA	T	G
AX-88002354	117.8	95.52	CM003279.1 Salmo salar isolate Sally breed double haploid chromosome ssa01, whole genome shotgun sequence	24269361	GCCTAAGAATTGGAACATTGTCAGAAATTGATGAT[A/G]TCCCAAAGGATTCCTATTGATGAAGATGATTCTGT	A	G
AX-88243775	117.8	95.52	CM003279.1 Salmo salar isolate Sally breed double haploid chromosome ssa01, whole genome shotgun sequence	24671060	GTCACAGAGAAGGAGAGCCCACAGTCCTTGGTAGC[A/G]GACCGTGTTGTTGGCAGTGTGTTATCCTCAAAGCG	A	G
AX-87936351	117.8	95.52	CM003279.1 Salmo salar isolate Sally breed double haploid chromosome ssa01, whole genome shotgun sequence	24269400	CAAAGGATTCCTATTGATGAAGATGATTCTGTGAA[C/T]TCATTGAATACATCATAGATTATCTTCACACGATA	T	C
AX-87995579	117.8	95.52	CM003279.1 Salmo salar isolate Sally breed double haploid chromosome ssa01, whole genome shotgun sequence	24299667	GATCAGGCAAAAAGCAAGGGTGCACTTTTTCCAAA[C/T]ACTTCACTCCTACTGTCACAGACTCATCTTTATCC	T	C
AX-87955998	117.8	95.52	CM003279.1 Salmo salar isolate Sally breed double haploid chromosome ssa01, whole genome shotgun sequence	24304279	CCATCGTAAAAATAGCTCAACGAAACTAAGGGGAT[A/G]TGTGGGAGGCAACGCAATGGGCGTGTCTGCAAAAA	A	G
AX-87890935	117.8	95.52	CM003279.1 Salmo salar isolate Sally breed double haploid chromosome ssa01, whole genome shotgun sequence	24317666	ACAAATCTAGTCAAATACCAGTTGCTTGTTTATTT[C/T]AAGTGTCACAAAGCCGTACAGGTGATTTCTGGTTA	T	C
AX-88189026	117.8	95.52	CM003279.1 Salmo salar isolate Sally breed double haploid chromosome ssa01, whole genome shotgun sequence	24269190	CGGTACAGTACTGTCTGTGCACAATTATCCTGTAA[C/T]GGGCTAGCAGACAAACAGATAGACTTCCCCTCAGG	T	C
AX-88128502	117.8	95.52	CM003279.1 Salmo salar isolate Sally breed double haploid chromosome ssa01, whole genome shotgun sequence	24299612	AGACTCATCTTTATCCTGACCTAAACACTGATTAG[G/T]TACCGGTGTGCCTACTTAAAATGTGTGGGGGAAGG	T	G
AX-88011589	117.8	95.52	CM003279.1 Salmo salar isolate Sally breed double haploid chromosome ssa01, whole genome shotgun sequence	24294668	GGCCCATAGGACCATCTGTGAGTACTCCTGCGCTT[A/G]AGCTCTGCCATAAGCGCACTATTAAATTCAACAAC	A	G
AX-87977141	117.8	95.52	CM003279.1 Salmo salar isolate Sally breed double haploid chromosome ssa01, whole genome shotgun sequence	24504135	CTGCCACCCTGACAGAATCAGAATACATTTAAAAA[G/T]ATTAGATTAAAGTGAATTCATGGAATTAGTGAGGA	T	G
AX-87909218	117.8	95.52	CM003279.1 Salmo salar isolate Sally breed double haploid chromosome ssa01, whole genome shotgun sequence	19834657	AGCAAGAATCACAGCTCTGATTGGCCACTGTGGTC[A/G]TGGTGGTCCTGTGCATAAATGATTGAAATGGGACT	A	G
AX-88073150	117.8	95.52	CM003279.1 Salmo salar isolate Sally breed double haploid chromosome ssa01, whole genome shotgun sequence	23536538	TGTAGTAGTCTAGTTTACCATAGGATATTTGGAAT[C/T]TGAAACAACTGACCTAGGCCTCCTGAGCGGCGAAG	T	C
AX-87914730	117.8	95.52	CM003279.1 Salmo salar isolate Sally breed double haploid chromosome ssa01, whole genome shotgun sequence	24303888	AGGGGAAGGAAGTACCACCCCTGCAGGGCACTAGC[C/G]GTTCTGGGTGCTCTTGTGACAACAATTTTGGACCC	C	G
AX-88102495	117.8	95.52	CM003279.1 Salmo salar isolate Sally breed double haploid chromosome ssa01, whole genome shotgun sequence	23752181	AACATTTAAAAACACCCCCACATATGCTCTCTGTA[C/T]ATTTCTGTTGCTGATGGTGACACCAGAAGAGAGAC	T	C
AX-88271718	117.8	95.52	CM003279.1 Salmo salar isolate Sally breed double haploid chromosome ssa01, whole genome shotgun sequence	76194441	TCATAAAAATCTGGGAAAATGGGTCACCTTAATGT[C/T]TCCAGCAGCACTTTAACATAATGGGTGGTGAGTCA	T	C
AX-88167127	117.8	95.52	CM003279.1 Salmo salar isolate Sally breed double haploid chromosome ssa01, whole genome shotgun sequence	23902133	CAGCCCAGCCCCACTATTGCTGAGCCAGCTGGGTC[A/C]CTCTCTGCTGCTAGCTACCTCATGCCATGTAAAAC	A	C
AX-88211085	117.8	95.52	CM003279.1 Salmo salar isolate Sally breed double haploid chromosome ssa01, whole genome shotgun sequence	23858915	GACCCCCACCAGTCTAGTCTATAACTAAACACTCT[A/G]CGAACACACTTTCCTTCCCAGTTCACACGTTACAT	A	G
AX-88172498	117.8	95.52	CM003279.1 Salmo salar isolate Sally breed double haploid chromosome ssa01, whole genome shotgun sequence	24269642	CATGCCAAGACTGAGGGACTGAACCCCTGTTTCCG[A/C]GTGCTTCAAGATGCCTTCGCCTAGCCCTGATAGGA	A	C
AX-88024463	117.8	95.52	CM003279.1 Salmo salar isolate Sally breed double haploid chromosome ssa01, whole genome shotgun sequence	23927161	GTCTGAACTGCATTATCCCTGTCCACAGGGACATA[C/T]ACATCATCAATCATCAGCTTCTACATTCTACAGTA	T	C
AX-88261268	117.8	95.52	CM003279.1 Salmo salar isolate Sally breed double haploid chromosome ssa01, whole genome shotgun sequence	24762757	TACTTGATTGTGAATCTGAAGCTAAATGTGTGGTT[G/T]TTGCTCCTTAGGCCATGTTGGCTGCTAAGGCCATG	T	G
AX-88033820	117.8	95.93	CM003279.1 Salmo salar isolate Sally breed double haploid chromosome ssa01, whole genome shotgun sequence	23779121	TAAAGGAGATGAGGCTATGCAGCTGATATACACTA[C/T]ATGATCAAAAGTATATGGACATAGAACTTCTCGTA	T	C
AX-88115989	117.8	95.93	CM003279.1 Salmo salar isolate Sally breed double haploid chromosome ssa01, whole genome shotgun sequence	11343645	ACAGCTGTTCTGGGTAAGTCGCTTAAGGATCCGCC[A/C]CTTAAAAAAAATAAGGCCTAAAATGGCATACCCAA	A	C
AX-88167112	117.8	95.93	CM003279.1 Salmo salar isolate Sally breed double haploid chromosome ssa01, whole genome shotgun sequence	23874388	CAGCCATTATGTTTTTATCGGATTGTCAAACAAAT[A/C]ACTTCAAAAAGTAGATTAAAGGAGAAGCTCACTAT	A	C
AX-88071812	117.8	95.93	CM003279.1 Salmo salar isolate Sally breed double haploid chromosome ssa01, whole genome shotgun sequence	23760277	TGGTGGGAAAAAAGGGAATAGAGGGATCAATCTAT[A/T]TTCTGGAGGTCAAAGACACTGCCTGACTCTCAGTC	A	T
AX-88197367	117.8	95.93	CM003279.1 Salmo salar isolate Sally breed double haploid chromosome ssa01, whole genome shotgun sequence	23426724	CTCTGTGGGGACAGACAGGGGCAGGCCTCCGACAG[C/G]AACAAGAAAAGGATTGCCGGTAATCAGGGTGACAA	C	G
AX-88115821	117.8	95.93	CM003279.1 Salmo salar isolate Sally breed double haploid chromosome ssa01, whole genome shotgun sequence	24732552	ACAGCCAGTCTGAGCTGAGCTTGGCCCTGGCCAGA[A/G]AGTAGCCTGCCTCCGAGGCGGTATGCAGGCTGGAG	A	G
AX-87971425	117.8	95.93	CM003279.1 Salmo salar isolate Sally breed double haploid chromosome ssa01, whole genome shotgun sequence	25138878	CTATTCTACCTGCCTGCAGGCACTGAGAGGGACAG[C/T]CTGTTAATGGGGGCACCCCCCCGCCCATCCCTCCC	T	C
AX-88118621	117.8	95.93	CM003279.1 Salmo salar isolate Sally breed double haploid chromosome ssa01, whole genome shotgun sequence	24758966	ACCACGCTTTACATTTTTCCTGCCTGGTGATGTCA[C/T]AGTACACACACAATGTATCCATAGTCGTAATAGGA	T	C
AX-87997506	117.8	95.93	CM003279.1 Salmo salar isolate Sally breed double haploid chromosome ssa01, whole genome shotgun sequence	23262004	GATTTCAATGGCCAAAACATGTGCTTGGAGGAAGT[C/G]AAATAGAACATCTGACCTTTTACTGTGAGTAGAGC	C	G
AX-88259305	117.8	95.93	CM003279.1 Salmo salar isolate Sally breed double haploid chromosome ssa01, whole genome shotgun sequence	24701303	TACATGAATTACCCTAACCTGCTGAATAAGTTATT[G/T]CAACTTGCTGATTTCTGTTCATAGCTGTATACCAT	T	G
AX-88065095	117.8	95.93	CM003279.1 Salmo salar isolate Sally breed double haploid chromosome ssa01, whole genome shotgun sequence	23895155	TGATTGGGATCAAATAATTTCACCTTGTCATGGAG[G/T]TCCCGTAGCTGGCGTGATTATATGTGATAACGGCC	T	G
AX-88220041	117.8	95.93	CM003279.1 Salmo salar isolate Sally breed double haploid chromosome ssa01, whole genome shotgun sequence	23968866	GCAATGCTAAGCCTGCAGGCTGCACCATCTCAGAC[G/T]GCTTGTTCCGCTCAAAGCAGCTGTAGTCAGGATTG	T	G
AX-87990770	117.8	95.93	CM003279.1 Salmo salar isolate Sally breed double haploid chromosome ssa01, whole genome shotgun sequence	23641733	GAGAAATGCTGGTTTGCCTGGTTTTCCTCTTGGAT[C/T]AAATGGAGAGCGGGACCCTGAAGCAGTGGAGACTC	T	C
AX-88243999	117.8	95.93	CM003279.1 Salmo salar isolate Sally breed double haploid chromosome ssa01, whole genome shotgun sequence	23927309	GTCAGAGGTGGGTGATTTAATTGCCGTAGTGTTGG[A/G]GAGTTTTGATTTGTCAATCTTACCTGAGCACTGAG	A	G
AX-88097251	117.8	95.93	CM003279.1 Salmo salar isolate Sally breed double haploid chromosome ssa01, whole genome shotgun sequence	24561498	AAACAAGTGTTTTTAATAAAGTGTAATAAAATTTT[A/T]ACTTGGGAGTCTCTCAAATTAGCAGTAGCTGGGTC	A	T
AX-88068766	117.8	95.93	CM003284.1 Salmo salar isolate Sally breed double haploid chromosome ssa06, whole genome shotgun sequence	39801895	TGGACTGGTTAAAAAAGTTGACTGAATAAAAAAAA[A/G]AAATACTGCACTGGATTTGTGATTAGAGTCAAAAC	A	G
AX-88285363	117.8	95.93	CM003279.1 Salmo salar isolate Sally breed double haploid chromosome ssa01, whole genome shotgun sequence	23977636	TGAGTCCAAGACACATAATGTCTGTGAACTTTACG[C/T]GTGATGAAACAATCTATACGGTCAAGCAACCTGTC	T	C
AX-88116117	117.8	95.93	CM003279.1 Salmo salar isolate Sally breed double haploid chromosome ssa01, whole genome shotgun sequence	25528727	ACAGGATGTGCCATCAAGCCTAAGTCAGTTGACAG[G/T]TTATGGTGCTTACCGATGGTTGGAGAGCACCATGC	T	G
AX-88128106	117.8	95.93	CM003279.1 Salmo salar isolate Sally breed double haploid chromosome ssa01, whole genome shotgun sequence	23783510	AGACATGTTTGTAGCTGTAGTGGCCAGAGGGACAT[A/G]TTTAGACAGATGACATTACCCACTAAACGTCAACT	A	G
AX-87901540	117.8	95.93	CM003279.1 Salmo salar isolate Sally breed double haploid chromosome ssa01, whole genome shotgun sequence	23976124	ACTATGCCTATCCCTGAGTCCCTTTACTCTTATCA[G/T]CAGCTTTGATTTGAAAGCAGCTTCAGAGACCTGAA	T	G
AX-88097669	117.8	95.93	CM003279.1 Salmo salar isolate Sally breed double haploid chromosome ssa01, whole genome shotgun sequence	24681035	AAACCAAAACAACGGTGTTATTCTTAGAATCACGT[C/T]GAAATGAATCCATGAAAACGTTATTTAAAAATACA	T	C
AX-88231007	117.8	95.93	CM003279.1 Salmo salar isolate Sally breed double haploid chromosome ssa01, whole genome shotgun sequence	24705995	GGAGCCAAGTTTAGCCTGTAATTTTAGTTTTTCCA[A/G]GTTTCCAACGTTCATAATAGGCATTGAATAGACAG	A	G
AX-88170391	117.8	95.93	CM003279.1 Salmo salar isolate Sally breed double haploid chromosome ssa01, whole genome shotgun sequence	24315511	CATAAACAAATTGCTTACACAGTACAAACCTATTT[C/T]GAATCTGAACACAAAAGCCCAGTCCCCAGAACTAA	T	C
AX-88310142	117.8	95.93	CM003279.1 Salmo salar isolate Sally breed double haploid chromosome ssa01, whole genome shotgun sequence	24164033	TTGTGGGGTCTGGAGTGGCTACTGCCGTTCCCGTT[G/T]GCGAAGGTGTGTCCATTTCCGTGCCCATACCCATT	T	G
AX-87991649	117.8	95.93	CM003279.1 Salmo salar isolate Sally breed double haploid chromosome ssa01, whole genome shotgun sequence	24698808	GAGAGGGAGAGGACAAATCAGGTGCCAATTTACTC[G/T]CAGACACTCACGCTTACACACACACAAACTGTCAT	T	G
AX-88007234	117.8	96.89	CM003279.1 Salmo salar isolate Sally breed double haploid chromosome ssa01, whole genome shotgun sequence	24851335	GGAAAACACCTGAATGAAGTAATGAACAAAATCAC[A/G]TCACCCAACATAAAAACAGGGAAACGAAAATAAAC	A	G
AX-87957550	117.8	97.36	CM003279.1 Salmo salar isolate Sally breed double haploid chromosome ssa01, whole genome shotgun sequence	25481152	CCCATTTGTTTGTACTGTTCCATTTTTGGGGTGTC[C/T]ATTTTGAATTACTGTGTAGATTATTAGTGTCAATG	T	C
AX-88223654	117.96	97.36	CM003279.1 Salmo salar isolate Sally breed double haploid chromosome ssa01, whole genome shotgun sequence	25443482	GCCCGTCTGCATCTGCACTGGCACCCACCAGGCCA[C/T]GGGACCCTGTTAGAGCAGGTCCTGCTAATGGCAGG	T	C
AX-88090504	118.19	97.36	CM003279.1 Salmo salar isolate Sally breed double haploid chromosome ssa01, whole genome shotgun sequence	24825661	TTTAGATGAGAACCTCCTGTATATCAGTTTGAATT[G/T]CTATCTTTATTTTGTTTGTCTATATACTATTTTAT	T	G
AX-88005229	118.53	97.36	CM003284.1 Salmo salar isolate Sally breed double haploid chromosome ssa06, whole genome shotgun sequence	56992249	GCTCGGCCGAGGGCCACGTGTTGGTTGTGGAAAAC[A/C]GACACGGTTTTAGATACAAACTGTTTGATTGATAC	A	C
AX-88113260	118.77	97.36	CM003279.1 Salmo salar isolate Sally breed double haploid chromosome ssa01, whole genome shotgun sequence	25355910	ACAAGATAGAGGATAGAGAGAGTTTTCCTGATGCC[G/T]AAAACAGAATGTACATGTTTTCTGAACATGTACAT	T	G
AX-87928728	118.94	97.36	CM003279.1 Salmo salar isolate Sally breed double haploid chromosome ssa01, whole genome shotgun sequence	25429123	ATGCTGTTCCACCTCCGACACTGGCAAAAAACCTA[A/C]TATGCAGATATCAGCTCGCACGGATCTGATAGAAT	A	C
AX-87950411	119.04	97.36	CM003279.1 Salmo salar isolate Sally breed double haploid chromosome ssa01, whole genome shotgun sequence	25332849	CATGACATTTGTTGTAAAATTGCAAAAATGGCCAC[A/T]TGGCAAAATGTGTAGAACTATAGAAAATGTGCTTT	A	T
AX-88217194	119.13	97.36	CM003279.1 Salmo salar isolate Sally breed double haploid chromosome ssa01, whole genome shotgun sequence	25332367	GATATGACCAAAATAAAAATAAATACAGTTTACAG[C/T]TAACTGTAAAGCTGCCTCAATACTCCTTTTAAAAG	T	C
AX-88311469	119.2	97.36	CM003279.1 Salmo salar isolate Sally breed double haploid chromosome ssa01, whole genome shotgun sequence	25192874	TTTAGCTAATATCAGCCGATTCCAATATGCTCACC[A/G]ATATATTGTGCATTCCTATTGAATAGCATGAAACG	A	G
AX-88012184	119.24	97.36	CM003279.1 Salmo salar isolate Sally breed double haploid chromosome ssa01, whole genome shotgun sequence	25488628	GGCGGACTAACCGAAGATTTGGCCCTTATATATTA[C/T]TACAGATATAATACTAATTCCTGGTGGTGTATTTT	T	C
AX-87992075	119.27	97.36	CM003279.1 Salmo salar isolate Sally breed double haploid chromosome ssa01, whole genome shotgun sequence	25206254	GAGCAAGCACTCGAGGAACAGCACCAACAAAACCT[C/T]AGACTGGTAGCAGATGTAGCCCAGTTGAAGAACGG	T	C
AX-88313670	119.31	97.36	CM003279.1 Salmo salar isolate Sally breed double haploid chromosome ssa01, whole genome shotgun sequence	25516229	TTTGCTTTAATCCTCCCTTGTTTGTGCACATCTGC[C/T]AGCACTGCAGCATCAGCAGAGAGCGACAGACAGAC	T	C
AX-88122382	119.31	97.36	CM003279.1 Salmo salar isolate Sally breed double haploid chromosome ssa01, whole genome shotgun sequence	25441607	ACGTACAGTATGTACACATTAGCTGAGATAAATGA[A/T]GATAGAGTCTGACTAGTACAGTTCATACAATCAGG	A	T
AX-88278421	119.31	97.36	CM003279.1 Salmo salar isolate Sally breed double haploid chromosome ssa01, whole genome shotgun sequence	25100932	TCTCAAGAATGCTTTTGCATGAAAGTTCAAAGGTC[A/G]GTTAGCTGGCACTTTGCTCCTTCGGCCTTCCTTTG	A	G
AX-87926726	119.31	97.36	CM003279.1 Salmo salar isolate Sally breed double haploid chromosome ssa01, whole genome shotgun sequence	25517394	ATCTTGTATGGGGCAAACGGAGAGACCCCTGAAAG[C/T]CCAGGGGCGTCCATAAAGGGGCCTAAATTGTCAGT	T	C
AX-88285288	119.31	97.36	CM003279.1 Salmo salar isolate Sally breed double haploid chromosome ssa01, whole genome shotgun sequence	25428046	TGAGGTTTTTGGGGGTGATGGAGGGGTACGGGGGG[A/C]TGACGTGGTGGCCTGGCACATTCCTCATGTCAATG	A	C
AX-88030980	119.31	97.36	CM003279.1 Salmo salar isolate Sally breed double haploid chromosome ssa01, whole genome shotgun sequence	24973105	GTTGAAGGCTGTCCAAACTAGGTGGTAGGCGTTCC[A/G]AAGGTCCAACTTTGAAAAGATGTTCACCCCCTGGA	A	G
AX-88225029	119.31	97.36	CM003279.1 Salmo salar isolate Sally breed double haploid chromosome ssa01, whole genome shotgun sequence	25623235	GCCTTTTGAAGTCTATGGAGCTTTTATGCAAATGT[A/C]AAACTGTTATTGTTCAAATGTACAAATAGCATCAA	A	C
AX-88234959	119.31	97.36	CM003279.1 Salmo salar isolate Sally breed double haploid chromosome ssa01, whole genome shotgun sequence	24800387	GGGACACCACCCTTCTAATTGTTTCACAAAAAAGT[G/T]ATTTAGTTTAGACATCTGAAGGAACCGTCTTTCCA	T	G
AX-87899104	119.31	97.36	CM003279.1 Salmo salar isolate Sally breed double haploid chromosome ssa01, whole genome shotgun sequence	25005104	ACCTGGGTTTAGGCTACATTCACTGTGAGTATAAT[C/G]TCAAATTAAAAGTGACCATTTAAAAAAATAAAATG	C	G
AX-88059859	119.31	97.36	CM003279.1 Salmo salar isolate Sally breed double haploid chromosome ssa01, whole genome shotgun sequence	25042651	TCTTAAGAACTGAATAGGAATACTGACTCAAACAG[G/T]TTTCTTCCTTTAAAAAATAATGTTTATCCATCTGC	T	G
AX-88188506	119.31	97.36	CM003279.1 Salmo salar isolate Sally breed double haploid chromosome ssa01, whole genome shotgun sequence	25429067	CGGATCTGATAGAATCTAGCCCGAGAAATCAGATT[A/T]GATGGTAAATTAGCCAGCCTTAAAGGCCCAGCGCA	A	T
AX-87945509	119.31	97.36	AGKD04586577.1 Salmo salar breed double haploid jcf1000084821_0_0, whole genome shotgun sequence	372	CAGCGGTGGGGTTGACTTTCAGCACCACTCTGGAG[G/T]GGCAGGGGAGGGTTAGTAAGGAGTTTAACAACATC	T	G
AX-87996082	119.31	97.36	CM003279.1 Salmo salar isolate Sally breed double haploid chromosome ssa01, whole genome shotgun sequence	25529491	GATGACAGCGTGTGAGTCACTGTGTGATGGGCCAA[G/T]CACTCTGCCTCACATCACCACTACAGCACAGAGGA	T	G
AX-88249686	119.31	97.36	AGKD04044647.1 Salmo salar breed double haploid jcf1000594200_0_0, whole genome shotgun sequence	3653	GTGTCCTTGTAACGCAGAGGCTGCAGACCTCACGT[C/T]GTGGAACTTCCGGTGACATTGTGTCATTGTCTTAT	T	C
AX-88308171	119.31	97.36	AGKD04782604.1 Salmo salar breed double haploid jcf1000002491_0_0, whole genome shotgun sequence	224	TTGCTAACCGCTAGCAAGCTTAGTGCTAGGCGATA[A/G]CTAACCTGCCATTTCATCCTAGCTAGCTATGTTAT	A	G
AX-88278609	119.31	97.36	CM003279.1 Salmo salar isolate Sally breed double haploid chromosome ssa01, whole genome shotgun sequence	25076403	TCTCATAAGAAAAACCCTTTGTACAAAATGTGTGC[G/T]AAATGAAAACTCACTCATCTGGTGTCAGGGAAGAT	T	G
AX-87892441	119.31	97.98	CM003279.1 Salmo salar isolate Sally breed double haploid chromosome ssa01, whole genome shotgun sequence	24942888	ACACATCCATTGAAATGGATATGTGAAATAAAATC[A/T]AAGGAAAGCTTAGAAATTACAGTAAAATTTCCATA	A	T
AX-88126574	119.31	98.6	CM003279.1 Salmo salar isolate Sally breed double haploid chromosome ssa01, whole genome shotgun sequence	26703436	AGAAAAGAAACGGTGAGCAGACCAGGCAGGGTAAA[C/T]GCTATTCAGAATCGTTGGGAAGTCACTACCCTAAA	T	C
AX-88224852	119.31	98.6	CM003279.1 Salmo salar isolate Sally breed double haploid chromosome ssa01, whole genome shotgun sequence	25974057	GCCTTACTGGCCTACCGCCTTGTAGAGCAGGTTGC[C/T]TGAAGAGCTTAAGTCCTGAGTCTCTCTCCTGACAG	T	C
AX-87918469	119.31	98.6	CM003279.1 Salmo salar isolate Sally breed double haploid chromosome ssa01, whole genome shotgun sequence	26205950	AGTGGGTGGGTCCCCTCCTTCAGTATTTTATCCTC[A/C]TCTCTTCTTGCCTCCAGGCAGGGGAATGGTCATGG	A	C
AX-88213449	119.31	98.6	CM003279.1 Salmo salar isolate Sally breed double haploid chromosome ssa01, whole genome shotgun sequence	26085953	GAGAGCATGAGCCAACCTGCTTACAGTGTACATTT[A/T]CACATGCAAAACTATACACTACCGTTAGAAATGCC	A	T
AX-88171084	119.31	98.6	CM003279.1 Salmo salar isolate Sally breed double haploid chromosome ssa01, whole genome shotgun sequence	25874342	CATATCCGTCTCCAGCTTCAGAAATGACCTCTCTC[A/G]CTAGAGCTTTGTCCCATTCAAGGTTGAGTCAACTT	A	G
AX-88035593	119.31	98.6	CM003279.1 Salmo salar isolate Sally breed double haploid chromosome ssa01, whole genome shotgun sequence	26883777	TAAGGTCCTTGACACCTGCAAACAGCATAGCAAGG[G/T]CCTGATCCTTCTGGCCCAGCTTACTGCAGAGGTCC	T	G
AX-88173435	119.31	98.6	CM003279.1 Salmo salar isolate Sally breed double haploid chromosome ssa01, whole genome shotgun sequence	25974129	CATTATGATGTGTTTTTCAAAATCATATGGGTGTC[C/T]GTGTGTGTTACAGTGAGCTGTTCATTCTGGTTACA	T	C
AX-88108718	119.31	98.6	CM003279.1 Salmo salar isolate Sally breed double haploid chromosome ssa01, whole genome shotgun sequence	26699059	AATACAGAACACAACAGAAACATTAGCATACACCT[C/T]CTACCGCTTTCGGATTCCAAGCTACGCCACTTCGC	T	C
AX-88302939	119.31	98.6	AGKD04017918.1 Salmo salar breed double haploid jcf1000996471_0_0, whole genome shotgun sequence	1166	TTCAACAGCGACTGCTCCCTGCAGGCCCTTGCCTC[C/T]GGCTCCCGGCCCGTCAGCATCATCAGCAGCATCAA	T	C
AX-88018410	119.31	98.6	AGKD04697140.1 Salmo salar breed double haploid jcf1000822689_0_0, whole genome shotgun sequence	82	GGTTCATCAGGAGCCTCTTAGTTGAAATGCCTCCT[G/T]CTGTTTCTGTCTCTTCTCTTTCAGAACAGCCTCCA	T	G
AX-87988253	119.31	98.6	CM003279.1 Salmo salar isolate Sally breed double haploid chromosome ssa01, whole genome shotgun sequence	25885963	GACAGCAGCATTTCACTTGGCAACGGTCCTGAGAC[C/T]CAACTTGTGGAGGGAGGGAATCATAGCAAGTTATC	T	C
AX-87974835	119.31	98.6	CM003279.1 Salmo salar isolate Sally breed double haploid chromosome ssa01, whole genome shotgun sequence	26702684	CTCTGAGGCCAACAATACACAGTTAAAGAAGCACG[A/T]TTTCAACATCCAAAATCAGTTTGAATTTGCATTCC	A	T
AX-87941664	119.31	98.6	CM003279.1 Salmo salar isolate Sally breed double haploid chromosome ssa01, whole genome shotgun sequence	26861187	CACCTCAAATCCAGACCCAACATTACTACGATTAC[A/G]TGGCAATTGTATCAATGTTGACCAGATTGATTTCC	A	G
AX-88082353	119.31	98.6	CM003279.1 Salmo salar isolate Sally breed double haploid chromosome ssa01, whole genome shotgun sequence	26137536	TTCACTGTGAGGTGATGCTATATTCGTACAGGTGA[G/T]ACTGCTGACCCTCCACCTAAACAGGAAAGATGGGG	T	G
AX-88056054	119.31	98.6	AGKD04399354.1 Salmo salar breed double haploid jcf1000751109_0_0, whole genome shotgun sequence	689	TCGTGGTCAGACTGCTGACAGGGCTGGAGCAGACA[A/G]GGGGAGCGCACATGCCAGAGAGAGGGAGAGATGGA	A	G
AX-88214688	119.31	98.6	CM003279.1 Salmo salar isolate Sally breed double haploid chromosome ssa01, whole genome shotgun sequence	26906838	GAGGAACTGATAGACTGCACAGTCTGTAGTGGAGG[G/T]GGTAACCAAGCATGCCTCCTTCATCTTGGCTCCCT	T	G
AX-87991625	119.31	98.6	CM003279.1 Salmo salar isolate Sally breed double haploid chromosome ssa01, whole genome shotgun sequence	26628379	GAGAGGCACCTGGAGCCACAAACCGCACCCACATA[C/G]CCCCATCTTACACACACGCATGTGTGGTAGTAGAG	C	G
AX-88186092	119.31	98.6	CM003279.1 Salmo salar isolate Sally breed double haploid chromosome ssa01, whole genome shotgun sequence	26186556	CCTTGGGGTTTTCACAATATATAATCATTAAAGTA[C/G]CTCCAGCGGGTCACCTGTATGATGCTTTTCTAAGG	C	G
AX-88015883	119.31	98.6	CM003279.1 Salmo salar isolate Sally breed double haploid chromosome ssa01, whole genome shotgun sequence	26025257	GGGTTGAGTAAATGTTTCTTCCCTCCAGTTGCCTT[C/G]ATCACAAAGGGCCCCAGTGGAGGTGCTGAGATGGG	C	G
AX-88027518	119.31	98.6	CM003279.1 Salmo salar isolate Sally breed double haploid chromosome ssa01, whole genome shotgun sequence	25577676	GTGGTAGCATCTTAACAATTTCATTAAATGATTTA[A/G]TGGGCTCTGCGACACAAACAAGGATCTCTTAATCA	A	G
AX-87956043	119.31	98.6	CM003279.1 Salmo salar isolate Sally breed double haploid chromosome ssa01, whole genome shotgun sequence	26041412	CCATCTGCCAGAAGGAAGAGCTTTCAAAGGACTAA[A/G]GCCTGTATGCCAAAACAGGCAGCACAGTATGTCAC	A	G
AX-88263496	119.31	98.6	CM003279.1 Salmo salar isolate Sally breed double haploid chromosome ssa01, whole genome shotgun sequence	26205630	TAGGGTTTAATTTCCTAACACGTCCTTTGTGATGG[A/T]TGGACAAGTTTCAAGTTCTTTGTATAAAACATCAT	A	T
AX-87992307	119.31	98.6	CM003279.1 Salmo salar isolate Sally breed double haploid chromosome ssa01, whole genome shotgun sequence	25483189	GAGCCAGTTAAGTAGTGGTTCTTCCATATTAACCT[C/T]TCTCTCAGCGCTGTTTTGGTTATCTGACCTGAATA	T	C
AX-88093048	119.31	98.6	AGKD04576410.1 Salmo salar breed double haploid jcf1000698218_0_0, whole genome shotgun sequence	688	TTTGGTGATGATTCATCTGCTAGATCCGGCCTGCT[A/T]GCTCCCTGAACTCCATGTCTCCCGCTTGCTCAACG	A	T
AX-88183985	119.31	98.6	CM003279.1 Salmo salar isolate Sally breed double haploid chromosome ssa01, whole genome shotgun sequence	26023158	CCTCTACATCCCCACACCCTATCAGCCATCACCAT[C/T]GCCCATACCTGGCTGCCTGATGGCTCTTTATGGCT	T	C
AX-88147008	119.31	98.6	CM003279.1 Salmo salar isolate Sally breed double haploid chromosome ssa01, whole genome shotgun sequence	26023165	ATCCCCACACCCTATCAGCCATCACCATAGCCCAT[G/T]CCTGGCTGCCTGATGGCTCTTTATGGCTGGCTCCA	T	G
AX-87875667	119.31	98.6	CM003279.1 Salmo salar isolate Sally breed double haploid chromosome ssa01, whole genome shotgun sequence	26818166	AAACAGTGAGAATTCTGAGTGAAAAGGCAGAAAGT[A/C]ATGTGGGGTCTCATTGATGCCCATCGCAGAGGGGG	A	C
AX-87944747	119.31	98.6	CM003279.1 Salmo salar isolate Sally breed double haploid chromosome ssa01, whole genome shotgun sequence	26106747	CAGATGTGGTAAAGATGCGTATGCAGAGAATTCTA[C/T]GGGGCCAGCATTTTTGAATGGGTTGGTCTGTCTGG	T	C
AX-88177896	119.31	98.6	CM003279.1 Salmo salar isolate Sally breed double haploid chromosome ssa01, whole genome shotgun sequence	25936867	CCATCTCCGAACCCCATTCATTCATATGCAGATGA[G/T]AAATGACTGTTGCGTATGCTTTTATCTGCTAATAT	T	G
AX-87968563	119.31	98.6	CM003279.1 Salmo salar isolate Sally breed double haploid chromosome ssa01, whole genome shotgun sequence	26486295	CTAAACAGGGGGAAATAGTTCACATCATCACTACG[C/G]CGACAGGGTCATGGGCTTTCTCCAGTAACCCATCT	C	G
AX-88224261	119.31	98.6	CM003279.1 Salmo salar isolate Sally breed double haploid chromosome ssa01, whole genome shotgun sequence	26379827	GCCTAGAGTGCTGCTATCCTTGATATTCCCGATAA[A/G]ATGGAATCACAGTATGAGAGTATACTGCAAGTGAT	A	G
AX-88247432	119.31	98.6	CM003279.1 Salmo salar isolate Sally breed double haploid chromosome ssa01, whole genome shotgun sequence	25529514	GTGATGGGCCAACCACTCTGCCTCACATCACCACT[C/T]CAGCACAGAGGATGGTTGTAAATGGTTTTATAAAT	T	C
AX-88218891	119.31	98.6	CM003279.1 Salmo salar isolate Sally breed double haploid chromosome ssa01, whole genome shotgun sequence	26717695	GATTACATCTATAAACACACTAAATGAAGGCATGC[A/G]TGTTCTAATTTGTGAAGGTAGTACACCGTAATAGC	A	G
AX-88172624	119.31	98.6	AGKD04319333.1 Salmo salar breed double haploid jcf1000028921_0_0, whole genome shotgun sequence	291	CATGCTTGGCTGGGATAAAGCAGCCAATGAACACA[A/G]GCTGAATAAAATGGTTCTGTTGATTTTGTAATGAC	A	G
AX-88098201	119.31	98.6	CM003279.1 Salmo salar isolate Sally breed double haploid chromosome ssa01, whole genome shotgun sequence	26017205	AAACTGGAACATTCCAGAGGGGTGTCACAGAGCAT[C/T]TGTAGAACAAGTGCTGATGGTGAGAAGGTGATGAC	T	C
AX-88286859	119.31	98.6	CM003279.1 Salmo salar isolate Sally breed double haploid chromosome ssa01, whole genome shotgun sequence	26859863	TGCACCCCCTCAGTGTATCCTATCTATAAATGCTA[A/C]ATTTACTCAGATGGAGTCAAGAGTGTTTTACTGTG	A	C
AX-88040987	119.31	98.6	CM003279.1 Salmo salar isolate Sally breed double haploid chromosome ssa01, whole genome shotgun sequence	26523132	TAGCACAACTTCTATTATGCAGACTATGTAACAGA[C/T]AGAATCCTCCAGCTGGGCATACTGGTGGGGAAAGG	T	C
AX-88273395	119.31	98.6	CM003279.1 Salmo salar isolate Sally breed double haploid chromosome ssa01, whole genome shotgun sequence	26560933	TCCACTAGAAGACAATCACGCATTCCACTAGAAGA[A/C]AATCACGCATTCAACGGAAGTCAAATATAGATTGG	A	C
AX-88306652	119.31	98.6	CM003279.1 Salmo salar isolate Sally breed double haploid chromosome ssa01, whole genome shotgun sequence	25578351	TTGAAAAATTGGTATTTTCTACCCAGGTCTGACTG[G/T]GTATGAATTGTATTTGACCCCAGAATCCCCCCTCA	T	G
AX-88283822	119.31	98.8	CM003279.1 Salmo salar isolate Sally breed double haploid chromosome ssa01, whole genome shotgun sequence	26806668	TGACAGTTTACAATCTAAGGTAACGCCAAGTAATT[G/T]AATGTCCTAAACTTGCGCAACAGTCACACCATTCA	T	G
AX-87970251	119.34	98.8	CM003279.1 Salmo salar isolate Sally breed double haploid chromosome ssa01, whole genome shotgun sequence	25966899	CTAGCACAACATAGCATAGAAAATGGGTTGGCTCT[C/T]CCGTGCTCTCTGATTGGCTCAAAGTCAAGTTGTTG	T	C
AX-88013090	119.38	98.8	CM003279.1 Salmo salar isolate Sally breed double haploid chromosome ssa01, whole genome shotgun sequence	26278794	GGGAAAAAGAGGGAGACGCATTTGGGATAGTCGCT[A/G]TGACGATCGTCGTAATGAGGAGACCAAGGTGCAGC	A	G
AX-88087643	119.43	98.8	CM003279.1 Salmo salar isolate Sally breed double haploid chromosome ssa01, whole genome shotgun sequence	26556620	TTGGAGTAAGCCCCTTAAAATGAGCCCAGGTAGCC[A/G]CATCCCTTTACTCTAATATCCCAATAGTCTTACAC	A	G
AX-87959658	119.49	98.8	CM003279.1 Salmo salar isolate Sally breed double haploid chromosome ssa01, whole genome shotgun sequence	26189031	CCGACGAGCCCAATGTGAATGACATCCTGCTTTCC[C/T]GGGAACAGGCCCAGATCGCTGTCATTTGTGTGAAG	T	C
AX-88097240	119.59	98.8	CM003279.1 Salmo salar isolate Sally breed double haploid chromosome ssa01, whole genome shotgun sequence	25772114	AAACAAGCCTAGCCTACTTTATGAAGCGAGACAAA[A/G]TCTATTTGGTTGGACCTTCTGTTTCAGCAGCAGGG	A	G
AX-88023656	119.69	98.8	CM003279.1 Salmo salar isolate Sally breed double haploid chromosome ssa01, whole genome shotgun sequence	25790534	GTCCTGCGTCACTCAAGGCCTGAGGGGATCAGGAA[A/G]ACATGTTAACACACATCCATCCACATCATGTGCAC	A	G
AX-88006925	120.07	98.8	CM003279.1 Salmo salar isolate Sally breed double haploid chromosome ssa01, whole genome shotgun sequence	26596126	GCTTGGCTGTGGTGTGGAGCTGGAGCAGAGTGTGG[A/G]TACAGGGGTAGGAGAAAGAGCGGGTGGGGGGTGGG	A	G
AX-88142865	120.07	98.8	null	null	ATACACCCTGTGGACCCCTGTGGCTGGTGGTGTTT[C/T]CACTCTGTGAGAGCCCGCCTGTAGCCTCCTCTACC	T	C
AX-87998976	120.07	98.8	CM003279.1 Salmo salar isolate Sally breed double haploid chromosome ssa01, whole genome shotgun sequence	26211462	GCAGACCATGTACTCACAGTGGCTGCCTGCCAATT[C/G]ATGGGACTGTTGACATATTGGAGGGCTTTTTATGG	C	G
AX-88112608	120.07	98.8	CM003279.1 Salmo salar isolate Sally breed double haploid chromosome ssa01, whole genome shotgun sequence	26673760	ACAAACAATGCGGTCAAGCTTGTGAGAAAAATCTT[G/T]ATTTTAGAGCTTTTAAATCTTTACATTGGGATATA	T	G
AX-88131221	120.07	98.8	CM003279.1 Salmo salar isolate Sally breed double haploid chromosome ssa01, whole genome shotgun sequence	25694462	AGCAATGACCTTGGCCATCAGTGTTGTCAGGACTT[C/T]GTTTGCAAGGAATGAAGATCCACGTTGGAGGAGCA	T	C
AX-88131404	120.07	98.8	CM003279.1 Salmo salar isolate Sally breed double haploid chromosome ssa01, whole genome shotgun sequence	25790592	AGCACGTAGGACAGCTTGCACAGGGCAGCCTCAGA[A/G]GTCATGTCACAGCCTGCCACCAGTCCTGCGTCACT	A	G
AX-87985422	120.07	98.8	CM003280.1 Salmo salar isolate Sally breed double haploid chromosome ssa02, whole genome shotgun sequence	43639230	GAACAGTACCTACTAGTGGTTGGAGAGGGTGCTCT[C/T]TGTCCCCCCCCCTGACGGTACTCACATCTCGGAGG	T	C
AX-88185718	120.07	98.8	CM003279.1 Salmo salar isolate Sally breed double haploid chromosome ssa01, whole genome shotgun sequence	26151589	CCTTCAACGAATATCATTTGGCGACCCCCATCCCA[A/C]TCATTTAATAATTTACCGTATTGATTTGGAGTAAA	A	C
AX-87989049	120.07	98.8	CM003279.1 Salmo salar isolate Sally breed double haploid chromosome ssa01, whole genome shotgun sequence	26297942	GACCATATCATCATATTAGAACCACTGAATAAGTT[C/T]ACTTTTATATACTCTGTGATTCAACCGTACCCTGA	T	C
AX-88212774	120.07	98.8	CM003279.1 Salmo salar isolate Sally breed double haploid chromosome ssa01, whole genome shotgun sequence	26499629	GAGAACTGGTCTTATTTATTTGTTCATTTATGTAT[A/C]TATTGTCTGCGTATGAATTTCATTTTAATGATTTG	A	C
AX-88099563	120.07	98.8	CM003279.1 Salmo salar isolate Sally breed double haploid chromosome ssa01, whole genome shotgun sequence	26718369	AAATAATGGAATGTGTTATTTTCAGGTTTCTATAC[A/G]TCTCAACAAAATGCCACATTGTGCAGTCCATGTCA	A	G
AX-88149024	120.07	98.86	CM003279.1 Salmo salar isolate Sally breed double haploid chromosome ssa01, whole genome shotgun sequence	26460763	ATGAATGACCATTGAGAGGCTTCGAAGGCACCGGC[C/T]GCCATATTGGCGCTATCCAAAAGGAGCTGTCCTCC	T	C
AX-88302512	120.07	98.91	CM003279.1 Salmo salar isolate Sally breed double haploid chromosome ssa01, whole genome shotgun sequence	26861041	TTATTATCTGGTTCCTTCCCCTGGGGAGTCCACCA[C/T]ATACATTAGTTATGAGATCTTTCCAGGTGAACTGG	T	C
AX-88214637	120.07	98.95	CM003279.1 Salmo salar isolate Sally breed double haploid chromosome ssa01, whole genome shotgun sequence	26485933	GAGCTTTCCAGATGATCCCTGTGACCTGTTCCATT[A/C]CTGTGACCTCCGAACACCCTCTGACCCATAACACA	A	C
AX-88053604	120.07	99.01	CM003279.1 Salmo salar isolate Sally breed double haploid chromosome ssa01, whole genome shotgun sequence	26741950	TCCCTGTCTTGCCATCTCTTTTTCTAATAGATAAA[C/T]ATTTCCCCACTAGGTGGAGCCCTGAGATTGAGATT	T	C
AX-87882407	120.07	99.01	CM003279.1 Salmo salar isolate Sally breed double haploid chromosome ssa01, whole genome shotgun sequence	26787174	AACTGCAAAAAGCCTGAGATTAGTTGGCTGATATG[G/T]TAGGGGTTGTGCGATTGTCCCAGTAAGCATTGATT	T	G
AX-88289020	120.07	99.01	CM003279.1 Salmo salar isolate Sally breed double haploid chromosome ssa01, whole genome shotgun sequence	26886696	TGCTGAGGCCAAGTCTCTTGATGGTAACTATAACA[C/G]TTACAAAAAGTAAACATGCAGCCAGGTGATGAAAT	C	G
AX-88278225	120.07	99.01	CM003279.1 Salmo salar isolate Sally breed double haploid chromosome ssa01, whole genome shotgun sequence	26794556	TCTATGAACATCTTGAAGAACGACCTGGCCTTACT[G/T]GCCACGTACTCGAATAATCTCCACCGGGCACAGCC	T	G
AX-88310981	120.07	99.01	CM003279.1 Salmo salar isolate Sally breed double haploid chromosome ssa01, whole genome shotgun sequence	26686255	TTTAAGCCTGTCCTAATTATCAGCCAGGTGGGAGA[C/G]CCCCACTATATGGTTTAAATGTTCGTCATCAGGTA	C	G
AX-87974873	120.07	99.01	CM003279.1 Salmo salar isolate Sally breed double haploid chromosome ssa01, whole genome shotgun sequence	26493238	CTCTGATTTACCATCCCAAAATACCCGCACACAAC[A/G]TCTGGCTGAACTCAATGCAATGGCACTTACAGTGG	A	G
AX-88190734	120.07	99.01	CM003279.1 Salmo salar isolate Sally breed double haploid chromosome ssa01, whole genome shotgun sequence	26809349	CTAAATAGCAGTGACATGCACTCCATGATTCTAAC[A/G]ATCCCATAATATAGGTGCTGAAAAAGTCTCTCCAC	A	G
AX-88156903	120.07	99.01	CM003279.1 Salmo salar isolate Sally breed double haploid chromosome ssa01, whole genome shotgun sequence	26785978	ATTTGTTTTATTATTGAGAGAGGGAGTGTGAGAAC[A/G]GTACATCAAGACTGACTTAAGGGAAACCGCTTATG	A	G
AX-88297591	120.07	99.01	CM003279.1 Salmo salar isolate Sally breed double haploid chromosome ssa01, whole genome shotgun sequence	25622874	TGTTAAATCGGGGTTGTAACTGGCAAGCAAGTCTT[G/T]CTTGTAACACACAAAGAGGTCTTAAACTGTGCTTT	T	G
AX-88105228	120.07	99.01	CM003279.1 Salmo salar isolate Sally breed double haploid chromosome ssa01, whole genome shotgun sequence	26854749	AAGACCAACAAAAAAACACTGCAGAGCACTCCTAA[C/G]AGGAGCAAGCTTCACCCAAAGTGGAATATACTCTA	C	G
AX-88184964	120.07	99.01	CM003279.1 Salmo salar isolate Sally breed double haploid chromosome ssa01, whole genome shotgun sequence	26742102	CCTGGATCCAGGGGGAGTGGAGTGAGATCTATGAT[A/G]ATGCCTATGTGAAGAGGAAGTGGATTGCCCCACTG	A	G
AX-88151710	120.07	99.01	AGKD04251533.1 Salmo salar breed double haploid jcf1000114196_0_0, whole genome shotgun sequence	942	ATGGTGTAATGTTAGTTTTCCCCACTTTTACAGAG[C/T]GTAAGGTCCATACTTAATCATTTCTAGTGTTAAAA	T	C
AX-88110010	120.07	99.01	CM003279.1 Salmo salar isolate Sally breed double haploid chromosome ssa01, whole genome shotgun sequence	26481574	AATCTATAGCTCACTATGTGCTACTTTCCAGGAGT[A/C]TACTACTTTATGCCTGCCTTCCTTTGTGTGTGTGC	A	C
AX-87889171	120.07	99.01	CM003279.1 Salmo salar isolate Sally breed double haploid chromosome ssa01, whole genome shotgun sequence	26789560	AATGGTCAACTGGATCATTGTATAACTCATTATTC[A/G]GTGTGTTAGCCACTTGTGCATAGACAAGTTTGTCT	A	G
AX-87949381	120.07	99.6	CM003279.1 Salmo salar isolate Sally breed double haploid chromosome ssa01, whole genome shotgun sequence	26865805	CATATTTAGATTTGTAAAAAATCTAAACTACAGCA[A/T]TAAAGGCAAGGACATAAACAAACATGCAGTTGAAC	A	T
AX-88129022	120.07	99.68	CM003279.1 Salmo salar isolate Sally breed double haploid chromosome ssa01, whole genome shotgun sequence	26867847	AGAGAGAGCCCCAAGAAGTCTGGAGGCCCCACAGG[A/G]CTCAACCTCCCTCAACCTGATGCCTCTGCTTCACG	A	G
AX-88066833	120.07	99.68	CM003279.1 Salmo salar isolate Sally breed double haploid chromosome ssa01, whole genome shotgun sequence	26867791	TGCCTCTGCTTCACGGTGCGTTACTGTTTTGGTCA[G/T]AATCACATGGTTTTGTTTTACCCATCTAACTGGTT	T	G
AX-88308142	120.07	101.16	CM003279.1 Salmo salar isolate Sally breed double haploid chromosome ssa01, whole genome shotgun sequence	27997596	TTGCGGTATTGTCCCGTCAGCCTCTGGGCTCCAGG[G/T]GTGGCTCCTTTTGGGGACTCTGCTATCTGGCGGGC	T	G
AX-87950241	120.07	101.16	CM003279.1 Salmo salar isolate Sally breed double haploid chromosome ssa01, whole genome shotgun sequence	26895393	CATCTTCTCCAGGCCCACCTGAAACAAACAGAGAA[A/G]TACATTTTCACACACAAGCACAAACACAGAAATAC	A	G
AX-88146367	120.07	103.09	CM003279.1 Salmo salar isolate Sally breed double haploid chromosome ssa01, whole genome shotgun sequence	28080662	ATCAGTTTACTGCTGGCTGTATCCCAATATGTTCG[A/C]GAATTAGAAACTTCTGCTTGATCTTTACTTCCGTC	A	C
AX-87919882	120.07	103.09	CM003279.1 Salmo salar isolate Sally breed double haploid chromosome ssa01, whole genome shotgun sequence	28056826	ATAAAACCAAATGCCCATGCAGACAAAAATAAGTT[C/T]GCAAAAAAAAACACTGATTTTTGAAAATGTGGTTT	T	C
AX-87884331	120.07	103.09	CM003279.1 Salmo salar isolate Sally breed double haploid chromosome ssa01, whole genome shotgun sequence	27996685	AAGCCTGTGAGATCAGAGTATACACAGGGTTGAGG[G/T]TTGGGCTGGTTGGAGGGAGGGACTGCAACCAGACG	T	G
AX-88312160	120.07	103.09	CM003279.1 Salmo salar isolate Sally breed double haploid chromosome ssa01, whole genome shotgun sequence	28057279	TTTCAGAATCAGTTCGACTAGCTCTGCCTGTCAGC[G/T]CAAAGCACTTCCTACACTGGACATATCCACACAGG	T	G
AX-87889960	120.07	103.09	CM003279.1 Salmo salar isolate Sally breed double haploid chromosome ssa01, whole genome shotgun sequence	28005965	AATTCAGGAGCTTAACGGCAAACAGCTGGAGGAGG[C/G]TCAGGAACAGGTTTTTTCCCCTTCTGGTTAGGCTA	C	G
AX-87895950	120.07	106.62	CM003279.1 Salmo salar isolate Sally breed double haploid chromosome ssa01, whole genome shotgun sequence	26865684	ACATTGACAAAATATGGATCAGTAGAGGAGCCAGT[G/T]AAGTACTATTACATTTCTTGATCTCCAATCAAGAG	T	G
AX-88273149	120.07	106.62	CM003279.1 Salmo salar isolate Sally breed double haploid chromosome ssa01, whole genome shotgun sequence	26828876	TCCAATCTCCCGTTCCTAGCTTCCATTCATTGGTC[A/G]ATCCTATCTTCCATTCCTTCTTTCCTAGCTTCCCT	A	G
AX-88160565	120.07	106.62	CM003279.1 Salmo salar isolate Sally breed double haploid chromosome ssa01, whole genome shotgun sequence	26862951	CAATATTTTGGTCGGTTCAATTATGTGAATTAAAT[G/T]TTTTATTTTTTTGGTGAGCTCAATGCTCAGTTTCT	T	G
AX-88203216	120.07	106.63	CM003279.1 Salmo salar isolate Sally breed double haploid chromosome ssa01, whole genome shotgun sequence	25622049	CTTAGACTTCCTCCATGGTTAGTTACTTAGTGACC[C/T]GTCTGACATGCTGGGACCCTCCCTTATGTCCTTGC	T	C
AX-88138795	120.07	106.63	CM003279.1 Salmo salar isolate Sally breed double haploid chromosome ssa01, whole genome shotgun sequence	26858389	AGTATCTCTGTAACTGAATATGTCTGGGTGCGTGG[A/G]TATTTGCCTTTCTCTCCCATCTCTAAATGTACAAT	A	G
AX-88009780	120.07	106.68	CM003279.1 Salmo salar isolate Sally breed double haploid chromosome ssa01, whole genome shotgun sequence	26305114	GGAGTGTCCTTGGGCTCCCTCTCCCTCAGTAGCGT[C/G]TCACAGGCATGCCTCAGGCCTAGGTTGGGAGGTGG	C	G
AX-87944479	120.07	106.73	CM003279.1 Salmo salar isolate Sally breed double haploid chromosome ssa01, whole genome shotgun sequence	27004321	CAGAGTGGTACACATGGATTCTCTTATGTAGAACC[C/T]AAGCATGTTTATCAATGAGATATTTGCTTTCCAGT	T	C
AX-88128820	120.07	106.78	CM003279.1 Salmo salar isolate Sally breed double haploid chromosome ssa01, whole genome shotgun sequence	25087329	AGAGAATTTGGCCTGGTACAATTGGGACAATCTGC[A/C]GTTTTTTTGTGGATAAAAGATGGGATGCCGAACCT	A	C
AX-88070165	120.07	106.83	CM003279.1 Salmo salar isolate Sally breed double haploid chromosome ssa01, whole genome shotgun sequence	26551833	TGGCTGTACTCACATACAGCCATGGGGAGGAAAGA[A/G]GTGCTCAGGTACTCAATGATGTCTTTGTGCAGGAA	A	G
AX-87966219	120.07	106.83	CM003279.1 Salmo salar isolate Sally breed double haploid chromosome ssa01, whole genome shotgun sequence	26860675	CGCTTCCTCATTTTAGCAGGCTGGGTGAAACGGGG[A/T]CGAACTTTGGGAAAAGGAGGAAGGAGAGTTTGGGG	A	T
AX-88249013	120.07	106.83	CM003279.1 Salmo salar isolate Sally breed double haploid chromosome ssa01, whole genome shotgun sequence	26906286	GTGGTCATCTGGGTTTGGGGGGAGTGGGCTTTGTC[C/T]GTAACCCTGCAGGTCTGCACCCCTCCACACTGGGC	T	C
AX-88270490	120.07	107.86	CM003279.1 Salmo salar isolate Sally breed double haploid chromosome ssa01, whole genome shotgun sequence	27072973	TCACTGTTCTCCTATTTGTGCTATATAATTACCAG[G/T]TCTGTGGCCATTTCCCTGTCACAGTATAGTGTTCT	T	G
AX-88108930	120.07	107.86	CM003279.1 Salmo salar isolate Sally breed double haploid chromosome ssa01, whole genome shotgun sequence	27096101	AATAGAGGGAGCCAGAGATCAAGATAACCAGAATT[A/T]AAAAAAAAACGAACCTGAAAAAAAGACCCGAACAT	A	T
AX-88158263	120.07	107.86	CM003279.1 Salmo salar isolate Sally breed double haploid chromosome ssa01, whole genome shotgun sequence	26947337	CAAAGTGATTAGACACAAGTTGCACAGACAGTGAG[A/G]CCCATGGCTGGAATGTGTTCTGTGTTGCACAGCTG	A	G
AX-88229898	120.07	108.09	CM003279.1 Salmo salar isolate Sally breed double haploid chromosome ssa01, whole genome shotgun sequence	27328213	GGAATTCCTGGTCTCCGGCAGTTCCAAACGCTGCC[C/T]ATCTGTGGTCCAGAACGCTGAGTTCATCTCAGCTT	T	C
AX-88208101	120.07	108.66	CM003279.1 Salmo salar isolate Sally breed double haploid chromosome ssa01, whole genome shotgun sequence	27375214	GAAGAGCTGCTTGGCTGGCGTCAATTTTCTCTTCA[C/T]CACCATCCTCTATCTTTGCCTGATTTACACACAGC	T	C
AX-88117737	120.07	108.66	CM003279.1 Salmo salar isolate Sally breed double haploid chromosome ssa01, whole genome shotgun sequence	27631438	ACATTATGTATTTGGAGTCTGTAGCTGGGGGAACA[C/G]CCAGGAAAACCTCACTTAGATCAACCAATCAATTA	C	G
AX-87975637	120.07	108.66	CM003279.1 Salmo salar isolate Sally breed double haploid chromosome ssa01, whole genome shotgun sequence	27319800	CTGAACGCACTGTACTTTAGAAAACAACACCAAGG[G/T]AATTGAAAGGAGGCTTTATCGACGTTGAAAAAAGG	T	G
AX-88137085	120.07	108.66	CM003279.1 Salmo salar isolate Sally breed double haploid chromosome ssa01, whole genome shotgun sequence	27210070	AGGGTTTTAGCTTGCATACCTTTTAGGAAATTCTG[A/C]TGTATTGTTTTTGCAGAGGAAGTGTATTGTTATTA	A	C
AX-87981094	120.07	108.66	CM003279.1 Salmo salar isolate Sally breed double haploid chromosome ssa01, whole genome shotgun sequence	27214987	CTTAGCCAGTGTTCGCAATGATGATGAAAAATAAT[A/C]AAATTGCTAATTAGACTGCGTGGCTGTCTTAGTGC	A	C
AX-88190266	120.07	108.66	CM003279.1 Salmo salar isolate Sally breed double haploid chromosome ssa01, whole genome shotgun sequence	27159973	CGTTCATGATTCCTACCGTCTGAACTATTACATTA[A/T]GGTAATATAAGATGGCCATTATCACCTGTTGTGGA	A	T
AX-88038929	120.07	108.66	CM003279.1 Salmo salar isolate Sally breed double haploid chromosome ssa01, whole genome shotgun sequence	27778405	TACGCTCATTGCCTTTTGTCGGCGCAGCCTGCCCC[A/G]GGAATTCTTCCTGTGGGCTCGGAAGAAGCCTCAGA	A	G
AX-88149525	120.07	108.66	CM003279.1 Salmo salar isolate Sally breed double haploid chromosome ssa01, whole genome shotgun sequence	27776963	ATGAGGTCCTTTAAGTGCTTCATTCAGTATGGATA[G/T]AATTATTCCTTTAGGTAAAACACTTAAGGAAAACA	T	G
AX-88151302	120.07	108.66	CM003279.1 Salmo salar isolate Sally breed double haploid chromosome ssa01, whole genome shotgun sequence	27206590	ATGGGATCATTCTGTGTAACAAAAGCTCAGGCTGT[A/G]AGATTCGTGCAGTGACCTAGTTGTGCTAGCAGCTA	A	G
AX-88254199	120.07	108.75	CM003279.1 Salmo salar isolate Sally breed double haploid chromosome ssa01, whole genome shotgun sequence	27778507	GTTTTCAGCAAGGCCCGGGCCACTTCGCTTACTCC[A/G]CATTGACCCTACGACTGCGTGATCAGCCTTCTCCC	A	G
AX-88315551	120.07	108.86	CM003279.1 Salmo salar isolate Sally breed double haploid chromosome ssa01, whole genome shotgun sequence	27880378	TTTTTAGATGGCTATGAGAAGCACATCCTGTAGAT[A/C]TCTTTGAAGGTTTTTGTCAACCTCACTGGCTTCCA	A	C
AX-88091866	120.07	108.86	CM003279.1 Salmo salar isolate Sally breed double haploid chromosome ssa01, whole genome shotgun sequence	27228830	TTTCTATGCTCACTAAGGCTGTAGGGTACGGGCGG[C/T]CATTCCCATGAATGCACGTAACACTGACATTCTGA	T	C
AX-87921413	120.07	108.86	CM003279.1 Salmo salar isolate Sally breed double haploid chromosome ssa01, whole genome shotgun sequence	27477313	ATACTAATTAGGATCAACTCACTGGACAGAGACAT[A/C]CAGTATTTGGGAGACAGACTCAATCATGTAGAACA	A	C
AX-87898622	120.07	108.86	CM003279.1 Salmo salar isolate Sally breed double haploid chromosome ssa01, whole genome shotgun sequence	27492548	ACCTCAAGAAGGGATGTTTGAAGTAAACAATATAA[C/T]GCTTTTAGTCTACTCTGTTTTTATTCATTTATGAG	T	C
AX-88149916	120.07	108.86	CM003279.1 Salmo salar isolate Sally breed double haploid chromosome ssa01, whole genome shotgun sequence	27219901	ATGATTTCCAAAGTGCAGAGAGAGACAATGCAAGT[A/G]GAACTAAAGTTGTCATGTGAAATTGAATTGCACAG	A	G
AX-87950420	120.07	108.86	CM003279.1 Salmo salar isolate Sally breed double haploid chromosome ssa01, whole genome shotgun sequence	27262082	CATGACCTCTCACCCTTCTCTGCCAAATGTCAGTG[C/T]CCCACATCTCTCTCTTTCAGCTGCTTCAAATAAAG	T	C
AX-87955647	120.07	108.86	CM003279.1 Salmo salar isolate Sally breed double haploid chromosome ssa01, whole genome shotgun sequence	26781853	CCATAACTTGTGAAGGATGGGAAGAGGCTGCAGTG[C/T]CCAGCTGCTAAGATTGGGAGAAAGGCAGCAAGGAT	T	C
AX-87935718	120.07	108.86	CM003279.1 Salmo salar isolate Sally breed double haploid chromosome ssa01, whole genome shotgun sequence	27333559	CAAAACTGCAGTATGTGGACCAATACCATAAAACA[A/G]AAAACAGGTATGCAAGAGTAACACTTGCTACTAAT	A	G
AX-87918902	120.07	109.05	CM003279.1 Salmo salar isolate Sally breed double haploid chromosome ssa01, whole genome shotgun sequence	27877368	AGTGTTTCCTATGGGATAGGCTGACGTATTGATGT[A/G]TGGCTCTGTTTCCTCCCTGCAGCTATAACGGTGGT	A	G
AX-88303893	120.07	109.25	CM003279.1 Salmo salar isolate Sally breed double haploid chromosome ssa01, whole genome shotgun sequence	27777533	TTCATCAAGTTCAATTGAGCGTTGTATTTGGTTGA[C/T]GCTCTGGATGATTCACAGGCATGTTCTCTCTCACA	T	C
AX-88166609	120.07	109.36	CM003279.1 Salmo salar isolate Sally breed double haploid chromosome ssa01, whole genome shotgun sequence	27488670	CAGATTACTGAGAGATTACTACTGGGTTTACCACC[A/G]CAACAACTCTTGGCCAAGTACCACCCAATCAAAAT	A	G
AX-88100188	120.07	109.47	CM003279.1 Salmo salar isolate Sally breed double haploid chromosome ssa01, whole genome shotgun sequence	27461532	AAATGACTTGTATGAACTCCGTCGGCCTTGTTACT[A/G]TAGTGGAGAGCAAAGTTGGCATGATTACATCCGCC	A	G
AX-88061367	120.07	109.47	CM003279.1 Salmo salar isolate Sally breed double haploid chromosome ssa01, whole genome shotgun sequence	27626648	TGAACGACAGGCTGCTGGCCAGCTCCTCAATCTGC[A/C]GGGAGAGTTAAGTTTAGTAAAGCAGCCCAGCCGGG	A	C
AX-88301153	120.07	109.47	CM003279.1 Salmo salar isolate Sally breed double haploid chromosome ssa01, whole genome shotgun sequence	27726047	TTAGAGGCCTCTAGCACCCCCTCCAGGTTGGTCTG[C/T]AAACTGTCTGTTCTCTCCTGCAGGCTCTGGGACAG	T	C
AX-88189803	120.07	109.47	CM003279.1 Salmo salar isolate Sally breed double haploid chromosome ssa01, whole genome shotgun sequence	27671000	CGTCTGAGCAGGCTGGTGGTCAGGGTACTGGGCTG[C/T]AGAAACCGCCCTGCAGACCTCAGCCCCGCAGCCAT	T	C
AX-88021136	120.07	109.47	AGKD04141370.1 Salmo salar breed double haploid jcf1000679630_0_0, whole genome shotgun sequence	301	GTAGTGCAGCTCTCGAACCAGATCTTCTTCACCAC[A/G]TTGCAATGAAACATGTGCCTACAAAACCATGTAAG	A	G
AX-88031293	120.07	109.47	CM003279.1 Salmo salar isolate Sally breed double haploid chromosome ssa01, whole genome shotgun sequence	27670694	GTTGCGCATACACATTTTTGAGTTTGTGATCGTAA[A/T]GCTTTGTATTAGTGTTTGAAATGTGTCTGATATTT	A	T
AX-88132368	120.07	109.47	CM003279.1 Salmo salar isolate Sally breed double haploid chromosome ssa01, whole genome shotgun sequence	27671057	AGCCCCGCAGCCATGGCTTTGCAGGTGGAGGAGGC[C/T]GAGGTGAGAGCGAGGCCAAAATAAACCACAACCCA	T	C
AX-88010937	120.07	109.47	CM003279.1 Salmo salar isolate Sally breed double haploid chromosome ssa01, whole genome shotgun sequence	27331201	GGCAGCCCGTGGACCGAAGTTTTCTGAGAAGAAAT[A/G]CATTTCATTTTTTCAAATTTTCATTGTTGGACATC	A	G
AX-87973631	120.07	109.47	CM003279.1 Salmo salar isolate Sally breed double haploid chromosome ssa01, whole genome shotgun sequence	27642226	CTCCTGTAGACGTGTGTGCAGGTCTTTGAGAGAGA[A/G]TGAGTCAGCGGCCAGGTCTCTCTGGGAATTCTGCT	A	G
AX-88310392	120.07	109.47	CM003279.1 Salmo salar isolate Sally breed double haploid chromosome ssa01, whole genome shotgun sequence	27664256	TTGTTATTACTCCCTTATATCATAGATAACGGAAC[A/G]TGCTGATCTTTCTTTGTAGTTTGAGGGGTAGCAAG	A	G
AX-88250076	120.07	109.47	CM003279.1 Salmo salar isolate Sally breed double haploid chromosome ssa01, whole genome shotgun sequence	27462988	GTGTGTCAATCATGACTTATGTCATATTACCATGC[A/G]GTAGAGCAGCATTGCACAGCAAGTCCAAGTCTCTG	A	G
AX-88086507	120.07	109.47	CM003279.1 Salmo salar isolate Sally breed double haploid chromosome ssa01, whole genome shotgun sequence	27628489	TTGATATATTATATTGAGTAATGTATAGGGTATCC[A/G]TTGTTGGTGGTAAAGTATAGGTGTACAGTTGTCCC	A	G
AX-87899335	120.07	109.47	CM003287.1 Salmo salar isolate Sally breed double haploid chromosome ssa09, whole genome shotgun sequence	25080218	ACCTTCTGTGACCACTGTGGTTCTCTACTGTGGGG[C/T]CTTGTCAGACAGGGTCTACACTGCAAGAGTAAGAT	T	C
AX-88240583	120.07	109.47	CM003279.1 Salmo salar isolate Sally breed double haploid chromosome ssa01, whole genome shotgun sequence	27758897	GTAAACATGCCAAAACATGCTAAATGTATTTAAAT[G/T]TATGGTTATTACAGAATGTTCACTGTAAATAGCGT	T	G
AX-88009310	120.07	109.47	CM003279.1 Salmo salar isolate Sally breed double haploid chromosome ssa01, whole genome shotgun sequence	27726318	GGAGCTGCTCATGCTCTTCCTGCACACAGATAAAC[A/G]CATGAATAACATGGTCAGGGATCAGACATAAAGGC	A	G
AX-87940789	120.07	109.47	CM003279.1 Salmo salar isolate Sally breed double haploid chromosome ssa01, whole genome shotgun sequence	27454541	CACATCACACCACTCACAAGTTAGCATGAAGGTTA[A/G]ATGGAGGGTTATGGATAGAGACTATGTGGGAAGAT	A	G
AX-87910506	120.07	109.47	CM003279.1 Salmo salar isolate Sally breed double haploid chromosome ssa01, whole genome shotgun sequence	27667036	AGCCCTCTGACACACAGCTTGAGAGAGCGTTGGAG[A/G]ACAGGGTCAAGTATAACACTGAGGAATTATGGAAG	A	G
AX-87991565	120.07	109.47	CM003279.1 Salmo salar isolate Sally breed double haploid chromosome ssa01, whole genome shotgun sequence	27705129	GAGAGCTGCAGCTTCAGTCCAGCCAGGTGTCCTCC[C/G]TGCAGGAGAGGGCAGAGAGACAGGGTCTGCCCTCC	C	G
AX-87889916	120.07	109.47	CM003279.1 Salmo salar isolate Sally breed double haploid chromosome ssa01, whole genome shotgun sequence	27705359	AATTATTTGGAATAGAGCTGACCTTACTTTCAACC[C/T]CTCCCTGTTTTATTTATTTTTATTTGACTCAGAAT	T	C
AX-88305756	120.07	109.47	CM003279.1 Salmo salar isolate Sally breed double haploid chromosome ssa01, whole genome shotgun sequence	27802823	TTCTCCTCAGAACAAATTTCCATGCATGAAAATGC[A/G]GTCTTACTCCAGTCTCAGTCGTAAAGCCTGCAGGA	A	G
AX-88096394	120.07	109.47	CM003279.1 Salmo salar isolate Sally breed double haploid chromosome ssa01, whole genome shotgun sequence	27685691	AAAAGCCACATGACATACTGAACATGACCTGCCTA[G/T]CCCTGACCAGTGTCTGTGATGTTAGAACAAGTCAT	T	G
AX-87938570	120.07	109.47	CM003279.1 Salmo salar isolate Sally breed double haploid chromosome ssa01, whole genome shotgun sequence	27670844	CAATAGCATGAATTATTAGTATCTCAATCTTTGTC[A/G]AAGCGCGCCACACTGTTCACTGTCCACATGGTCAT	A	G
AX-88088884	120.07	109.47	CM003279.1 Salmo salar isolate Sally breed double haploid chromosome ssa01, whole genome shotgun sequence	27725793	TTGTCCTGACCTGGTGGCTGGTTCATCAGAGCTGT[G/T]ACATCACCCCTCAGTGTTTGCAGACGTTGGGAGAA	T	G
AX-88259886	120.07	109.47	CM003279.1 Salmo salar isolate Sally breed double haploid chromosome ssa01, whole genome shotgun sequence	27731347	TACCCTGACAATGGAGGCACTAAAAATAATTTTCA[C/T]TGCTAAAACAGAAATGCTCCTCTTAACTTCTACTA	T	C
AX-87955977	120.07	109.47	CM003279.1 Salmo salar isolate Sally breed double haploid chromosome ssa01, whole genome shotgun sequence	27778058	CCATCCTGCTCTGGGGCAACCAGTCAAAATTTCTC[C/T]GGGTACTTATTGACTCTGGTGCCAATAAGAGTTTC	T	C
AX-88103076	120.07	109.47	CM003279.1 Salmo salar isolate Sally breed double haploid chromosome ssa01, whole genome shotgun sequence	27589666	AACCGAAGGGTTGGCATGTGGTGCGGGAGTCAGGG[A/G]TACAGTTTGGATCCTGTGTTCATTCTGATTCTGTG	A	G
AX-88030201	120.07	109.47	CM003279.1 Salmo salar isolate Sally breed double haploid chromosome ssa01, whole genome shotgun sequence	27728135	GTTATTTCACAAAACTGTGATCCACAGATAATGAT[A/C]TTCCTATAGTTCAGCTGATTGAGTAGTCTCTTCCC	A	C
AX-88040621	120.07	109.98	CM003284.1 Salmo salar isolate Sally breed double haploid chromosome ssa06, whole genome shotgun sequence	41495620	TAGAGGAGAGGAAAACAGGGCAGATTGTATTGCTG[A/C]TATTTGGGAAGTATAGGCTGATGTTGCCACCAGAC	A	C
AX-88240166	120.07	111.08	CM003279.1 Salmo salar isolate Sally breed double haploid chromosome ssa01, whole genome shotgun sequence	27996719	GGTTGGGCTGGTTGGAGGGAGGGACTGCAACCAGA[C/T]GACTCCATTAATACTGACCACAGCAGGAAGGGGGA	T	C
AX-87920847	120.07	111.08	CM003295.1 Salmo salar isolate Sally breed double haploid chromosome ssa17, whole genome shotgun sequence	25203616	ATACAAATGACATTATTATACCAAGAGAACAAAGA[A/C]AAGGCCCACAGTGCGGGTTAAGGCAGATATGGACT	A	C
AX-88198377	120.07	111.48	CM003279.1 Salmo salar isolate Sally breed double haploid chromosome ssa01, whole genome shotgun sequence	28084797	CTGAGAAATTAAGCTAATTAATTGCACCCAAATTG[A/G]GCATTTTAATTTACAGGATTCATATCATCTTAAAT	A	G
AX-87893939	120.07	111.48	CM003279.1 Salmo salar isolate Sally breed double haploid chromosome ssa01, whole genome shotgun sequence	28077438	ACAGCCCCAGGCAAAGCCAAACATATCCAATAGAC[G/T]TGAAAAGGTAGCGCTGCATTGCAAAAAGGTCACTC	T	G
AX-88215822	120.07	111.72	CM003279.1 Salmo salar isolate Sally breed double haploid chromosome ssa01, whole genome shotgun sequence	28146840	GAGTACAATGTCCACAATTGGTGTCCAAAAATTCC[A/G]ATTACCGATTGCTGTGAATGATCAATCGGTCGACC	A	G
AX-88105945	120.07	111.72	CM003279.1 Salmo salar isolate Sally breed double haploid chromosome ssa01, whole genome shotgun sequence	29119274	AAGCAGCAAGACACCCCCAAAGTTTCTTCACACTA[A/T]CATTTTGTGAATTCATAGGCTACTTCTGCAGAACA	A	T
AX-88107166	120.07	111.72	CM003279.1 Salmo salar isolate Sally breed double haploid chromosome ssa01, whole genome shotgun sequence	28040560	AAGGGTAGGAAGGAAAACACTTGGTCTGTGCCATC[C/T]CACTCTAGTCATCTTAGCAATGAAAGCGAAAAGGG	T	C
AX-87953823	120.07	111.72	CM003279.1 Salmo salar isolate Sally breed double haploid chromosome ssa01, whole genome shotgun sequence	28192298	CCACATGGGAACTATCAGGCCAGGGCATTTAAGAA[C/G]TCTGCCAAAACATCACAAGACACAACACTTCTAGA	C	G
AX-87874044	120.07	111.72	CM003279.1 Salmo salar isolate Sally breed double haploid chromosome ssa01, whole genome shotgun sequence	28483158	AAAAATGTAGGCTACATCTCAACCATCTTTGTGGG[G/T]CTGGCCATAAGATTTCATCTACATCACATGCGATG	T	G
AX-88174116	120.07	111.72	CM003279.1 Salmo salar isolate Sally breed double haploid chromosome ssa01, whole genome shotgun sequence	28172073	CATTTCAAAGCTTGTCTACAGCACAAAACTCATTA[C/G]GGTCTGTGGACATGGTATGCAGTCCTACAATGGCC	C	G
AX-88307094	120.07	111.72	CM003279.1 Salmo salar isolate Sally breed double haploid chromosome ssa01, whole genome shotgun sequence	28127132	TTGACCTTACAGATGACTGGTGGGAGAAGGCCCTT[C/T]TTAGGATTAACTCCACACCCTCATGTGCTCGGTTA	T	C
AX-87950842	120.07	111.72	CM003279.1 Salmo salar isolate Sally breed double haploid chromosome ssa01, whole genome shotgun sequence	27740223	CATGGATGTCTTATCCAGTTAATGAGCTAGTTAGT[G/T]CATTCTGTCACTTAGTACTGGTCCATGTGGCGCTA	T	G
AX-88037982	120.07	111.72	CM003279.1 Salmo salar isolate Sally breed double haploid chromosome ssa01, whole genome shotgun sequence	27865332	TACATTAGGGCATAATAAAATTGTAGCATTTTTAT[A/T]TTTGTTCAGTGTATGTAGTATCACACCCTACTCCT	A	T
AX-88262829	120.07	111.72	AGKD04719939.1 Salmo salar breed double haploid jcf1000671803_0_0, whole genome shotgun sequence	474	TAGCTCCACCTCTTCTGCTTCTCTCAATCAACCAC[G/T]GGTCAACAAGGGTCATCATCATAGCAATTACAATG	T	G
AX-87994377	120.07	111.72	CM003279.1 Salmo salar isolate Sally breed double haploid chromosome ssa01, whole genome shotgun sequence	29344285	GAGTGGTTTAGGGGCCTAGCCGGACTGCTGCGTCA[C/T]CAGGGACCTCAGTCCCCCAAGGATAGCTTATTACC	T	C
AX-87924652	120.07	111.72	CM003279.1 Salmo salar isolate Sally breed double haploid chromosome ssa01, whole genome shotgun sequence	28761922	ATCATGCATTAATCATGACAATATTACCATCACCA[A/T]ACTTCAACTGTGAGCATTTGTTTGATCCTCTCTCC	A	T
AX-88247015	120.07	111.72	CM003279.1 Salmo salar isolate Sally breed double haploid chromosome ssa01, whole genome shotgun sequence	28323168	GTGACTTTCTCTGCCAAGTAGGGTTCAAAAGAGAT[A/C]ATTTTTGTCCTTGCTGTGGAGGTAATGACATTACC	A	C
AX-88265731	120.07	111.72	CM003279.1 Salmo salar isolate Sally breed double haploid chromosome ssa01, whole genome shotgun sequence	28112903	TATCAGGATGTGGGATGGGACATAAACCTAACAAC[C/T]TCAATGACTAATTGAACAGGGAAAAACAAACAAAA	T	C
AX-88091901	120.07	111.72	CM003279.1 Salmo salar isolate Sally breed double haploid chromosome ssa01, whole genome shotgun sequence	28068979	TTTCTCATCAATCTCTGTGTCGCAGCAGTATTTCT[A/C]TAACCAGCCAGCATGGAAGGTCCACTAACTGTGTC	A	C
AX-88296000	120.07	111.72	CM003279.1 Salmo salar isolate Sally breed double haploid chromosome ssa01, whole genome shotgun sequence	28239524	TGTGACATGTATTAATGCCAAAATAACATGCAAAA[A/G]AGGCAACCCCAAAAATGTAAGTATTTCTTTTTTTA	A	G
AX-88275996	120.07	111.72	CM003279.1 Salmo salar isolate Sally breed double haploid chromosome ssa01, whole genome shotgun sequence	28111743	TCCTGAGGCCTGTTCTGGAAAAATGAAATCATTTT[C/G]TCTTTCATTTCTCGTTTAGCCCTCAGAAATACCTG	C	G
AX-88189969	120.07	111.78	CM003279.1 Salmo salar isolate Sally breed double haploid chromosome ssa01, whole genome shotgun sequence	28189930	CGTGCCTGTGTGTGGGACCCAGTCATACACTAACG[G/T]TTACCATATCTCATGTGTGCATATACTGTAGGCCA	T	G
AX-88100500	120.07	111.82	CM003279.1 Salmo salar isolate Sally breed double haploid chromosome ssa01, whole genome shotgun sequence	28365195	AAATGTCTTGAGTCAATAATTATTCAACCCCTTTG[C/T]TATGACAAGCTTAAAATAGTTTAGGAGTAAAGACT	T	C
AX-88066962	120.07	111.88	CM003279.1 Salmo salar isolate Sally breed double haploid chromosome ssa01, whole genome shotgun sequence	25107956	TGCCTTTTTTATCAAAACAGGGGGACATAGAAATA[A/C]ATTTTACTAGTAGGATTACAGTAGGGGAAATCTTA	A	C
AX-87911116	120.07	111.93	CM003279.1 Salmo salar isolate Sally breed double haploid chromosome ssa01, whole genome shotgun sequence	28418811	AGCGTGTCAAACCAGGCTCCCGTTGGTTTTCATCA[A/C]TGCCTTTGATTCATAGTCTGATTCCCTAGCCAATC	A	C
AX-88086409	120.07	111.93	AGKD04430900.1 Salmo salar breed double haploid jcf1000500114_0_0, whole genome shotgun sequence	138	TTGAGTCTTCTAGGGTAGATCCTCGCAAGCTCTGT[A/G]AGAATGTATGGGGAGCATCGATGCACAGCTATTTT	A	G
AX-88277135	120.07	111.93	CM003279.1 Salmo salar isolate Sally breed double haploid chromosome ssa01, whole genome shotgun sequence	28767358	TCGGTGAGTGCAAATAATGAAATTAAGCTTGCAGA[C/T]GTGTTATGGTGAAACTTGCCTGAGATTTGCAGAAG	T	C
AX-88279069	120.07	111.93	CM003279.1 Salmo salar isolate Sally breed double haploid chromosome ssa01, whole genome shotgun sequence	29300063	TCTCCTGTGAGGCCTTGGAAATGCTTCTGACTCAC[C/T]GCTCCCCAGTGACTACTGAAAAGTGACAGGATGTG	T	C
AX-87891031	120.07	111.93	null	null	ACAACAAGCGCAGTAGAAGAAAACGAAAACAATTG[G/T]GCTAGAAAAAAAGAACAGAAAAAATGTAGGCTACA	T	G
AX-87948296	120.07	112.03	CM003279.1 Salmo salar isolate Sally breed double haploid chromosome ssa01, whole genome shotgun sequence	28896688	CAGTTATAATTACATCATAGATTATCTTTTAGAGG[G/T]CAATCGAAACAGTAAGCAAACACAAAAGCAAATTA	T	G
AX-88234341	120.07	112.13	CM003279.1 Salmo salar isolate Sally breed double haploid chromosome ssa01, whole genome shotgun sequence	29201131	GGCTGATGACATACATAGACGACTGGCTGCTGTGC[A/G]CGCAACCGAGACCAGGTCTTAGAACACAGTCAGCT	A	G
AX-88151380	120.07	112.13	CM003279.1 Salmo salar isolate Sally breed double haploid chromosome ssa01, whole genome shotgun sequence	29392938	ATGGGCTGTAAAATACAAGCTAGGGCCTCTTCACT[A/T]GGACTTTACCCTCTCTATCTTTTACATGATGTGAG	A	T
AX-87895438	120.07	112.13	CM003279.1 Salmo salar isolate Sally breed double haploid chromosome ssa01, whole genome shotgun sequence	28316136	ACATCTGGCGAGTTCTGCGCTAATATCCGGGAAAA[G/T]GCTGACCCTCTTTCTATCGATGGTGATGTCCCCTT	T	G
AX-88024431	120.07	112.13	CM003279.1 Salmo salar isolate Sally breed double haploid chromosome ssa01, whole genome shotgun sequence	29201510	GTCTCTTCTCTAGGTCTCAGCCCAATACGTCACAA[A/C]CATCACCGTGTACAGATCTCCATAGACTGCATGGT	A	C
AX-87924275	120.07	112.13	CM003279.1 Salmo salar isolate Sally breed double haploid chromosome ssa01, whole genome shotgun sequence	28914641	ATCAGATCCACAATGGTAATCGTTGTCACTTAAAA[G/T]GCGTAACAGTAGTTTGCGCTTCATGTCTCTGGGCT	T	G
AX-88141464	120.07	112.13	CM003279.1 Salmo salar isolate Sally breed double haploid chromosome ssa01, whole genome shotgun sequence	28846549	AGTTTAGGGCGGGTTGAATAAACAGAAAACAATAG[C/T]CTGCCTTAAAACATCTAAAAATATCTAATTCTTTG	T	C
AX-87955658	120.07	112.13	CM003279.1 Salmo salar isolate Sally breed double haploid chromosome ssa01, whole genome shotgun sequence	28368028	CCATAATAATCTCATCCATAGGCTATTGGCCTACT[C/T]GCACAGTGTCTGAGAGCTGTTGGCTAGAGAGCACG	T	C
AX-87952274	120.07	112.13	CM003279.1 Salmo salar isolate Sally breed double haploid chromosome ssa01, whole genome shotgun sequence	27865713	CATTTCAAACCATGGAGCATTACGGAGTCTACGCA[C/T]CTACATTACTGCCATCATATAGTGGATGATTCTAA	T	C
AX-87988783	120.07	112.13	CM003279.1 Salmo salar isolate Sally breed double haploid chromosome ssa01, whole genome shotgun sequence	28367471	GACATTGAACGTGAATTTTGCACCACCTCAGCCAA[A/T]CAGAAAACCGGGCAGGCCTATCTTGGTAGGGGGGA	A	T
AX-88007660	120.07	112.13	CM003279.1 Salmo salar isolate Sally breed double haploid chromosome ssa01, whole genome shotgun sequence	29047363	GGAACTCCAATGCATAATTAGCGCTGATTATATGA[A/C]GGGAATCTACATTAGGGGGCAGACGGAGAGAGTGT	A	C
AX-87940740	120.07	112.13	CM003279.1 Salmo salar isolate Sally breed double haploid chromosome ssa01, whole genome shotgun sequence	29131550	CACATACTAGTAGTTTGGCCGATTTGGATTCTGTT[C/T]TTGTTGACGTCTGTAAGCAGGAAGTAGCCCCGCTG	T	C
AX-88110213	120.07	112.13	CM003279.1 Salmo salar isolate Sally breed double haploid chromosome ssa01, whole genome shotgun sequence	28418696	AATGAAAACACATTTTGAGGACTGGAGCTGACACC[C/T]CTGATCTAACCTGTGACCTTGACCTCTAACCGCTA	T	C
AX-88175229	120.07	112.13	CM003279.1 Salmo salar isolate Sally breed double haploid chromosome ssa01, whole genome shotgun sequence	28969787	CCAATATACACAAAGAAACAAGATACAATTATCTT[C/T]CTGACATTACTGTGTTGAAAGCGACGGTATTACCA	T	C
AX-88103972	120.07	112.13	CM003279.1 Salmo salar isolate Sally breed double haploid chromosome ssa01, whole genome shotgun sequence	29333145	AACTAGATCACACGCCCCCAGGATGCGACGAGAAG[A/T]CTCCAAAAGTGGCCATCGACACAAATCATGACTTA	A	T
AX-88109496	120.07	112.13	CM003279.1 Salmo salar isolate Sally breed double haploid chromosome ssa01, whole genome shotgun sequence	29088856	AATCAAGAAAGAAGAAGTAAGTCACCTTTTAAAAT[G/T]TGCCATAATTTTCCCATACTGAGCATGCACCAGTG	T	G
AX-88120041	120.07	112.13	CM003279.1 Salmo salar isolate Sally breed double haploid chromosome ssa01, whole genome shotgun sequence	29333179	ACCCTGTGTGACCTTTGCCCTCTGACCTCAGTCCA[A/C]CTAGATCACACGCCCCCAGGATGCGACGAGAAGAC	A	C
AX-88107496	120.07	112.13	CM003279.1 Salmo salar isolate Sally breed double haploid chromosome ssa01, whole genome shotgun sequence	29430990	AAGTACAGGCTAAATCCTAGAGAGAAAAAACATAG[C/T]AGAATTGCAAAGGAAAATCCATATTTCAGGCTGTC	T	C
AX-87885273	120.07	112.13	CM003279.1 Salmo salar isolate Sally breed double haploid chromosome ssa01, whole genome shotgun sequence	28509924	AAGGGGTTTAAGAGAGTACTAGGCCTATGCCTTTC[A/C]ATTGCAGAGCAAGTAGTCAATGTTGCATTATGTAA	A	C
AX-87875449	120.07	112.13	CM003279.1 Salmo salar isolate Sally breed double haploid chromosome ssa01, whole genome shotgun sequence	29101712	AAACACAGCAGAAATGGAAATAAGAACACAAGAAC[A/G]TAAGTAAGATATATTTATTTATTATTATTTAACTA	A	G
AX-88020072	120.07	112.13	CM003279.1 Salmo salar isolate Sally breed double haploid chromosome ssa01, whole genome shotgun sequence	28679246	GTACCAGGTGTACCGGTTTGTGTGCAACACTGCTG[C/T]GTTTTTCACACTTAACAGTTTCCCGTGTGTATCAA	T	C
AX-88300914	120.07	112.13	CM003279.1 Salmo salar isolate Sally breed double haploid chromosome ssa01, whole genome shotgun sequence	29277635	TTACTGGCCATGGATGTAGCTAGTTGGCTAGCTAA[A/C]TTAGTTGCTTGGCATGCCTTTGCTTCAAGACAAGA	A	C
AX-88104285	120.07	112.13	CM003279.1 Salmo salar isolate Sally breed double haploid chromosome ssa01, whole genome shotgun sequence	28910512	AACTGAAATTAAGGCAGTAAATTAAGACATTTAAT[G/T]AACTAAAGTGTACGCTACCTGAGACCTGTCCCATT	T	G
AX-88044010	120.07	112.13	CM003279.1 Salmo salar isolate Sally breed double haploid chromosome ssa01, whole genome shotgun sequence	28876015	TATATCCTGTGGAGAGCAGATGCAAAGTGTGACCT[A/C]AATCAAATCAAAGACAACATCCCAGAAAATGCTGG	A	C
AX-87944521	120.07	112.13	CM003279.1 Salmo salar isolate Sally breed double haploid chromosome ssa01, whole genome shotgun sequence	28359995	CAGATAAGTCTGTTTTAGGACAAGGATCAGAAAAT[G/T]GAAGAAATTACAATTTATCCGCCCGTCCACATCCA	T	G
AX-87878911	120.07	112.13	CM003279.1 Salmo salar isolate Sally breed double haploid chromosome ssa01, whole genome shotgun sequence	28908031	AAATTGTAGGAGCTACATGTCCTCCCATTGCCATC[A/C]AACCATTAGTACCTGTGTGAATTATAATATGTTTG	A	C
AX-88148488	120.07	112.13	CM003279.1 Salmo salar isolate Sally breed double haploid chromosome ssa01, whole genome shotgun sequence	28475543	ATCTTAATTCAGGAAAGGAATGACGGGCCAAACCC[C/T]AATATCTAGTACTGTAAATTGATATTCCCACTCAA	T	C
AX-88269282	120.07	112.13	CM003279.1 Salmo salar isolate Sally breed double haploid chromosome ssa01, whole genome shotgun sequence	29131138	TCAATAAGATTTGCCCAGTGGGAAGGCAAATGTAT[G/T]ACCATTTTGTTGTTTTGGTTGACGCCAAAGGATTT	T	G
AX-88018458	120.07	112.13	CM003279.1 Salmo salar isolate Sally breed double haploid chromosome ssa01, whole genome shotgun sequence	29102912	GGTTCCTTTCAGTGGTGCTGAAAAGACATCCAAAC[A/G]GGGACACACCTTCACTCACACCTACTGCTGACTAA	A	G
AX-87881824	120.07	112.13	CM003279.1 Salmo salar isolate Sally breed double haploid chromosome ssa01, whole genome shotgun sequence	29294400	AACGTCGTAATTCAGAGTTGAGCAGTTGATCAGTT[C/G]TGCAAGTCGACTCTCCGGGTAGCGGTTAAGCACAT	C	G
AX-88265327	120.07	112.13	CM003279.1 Salmo salar isolate Sally breed double haploid chromosome ssa01, whole genome shotgun sequence	28356851	TATATATGTCACTCCCTTTGGTTCCTTCCCCAGGC[C/T]TTATTGTGTCTGTTCCATGTTTGTGTGCTGTTAGT	T	C
AX-88206705	120.07	112.13	CM003279.1 Salmo salar isolate Sally breed double haploid chromosome ssa01, whole genome shotgun sequence	29308479	GAAAGAACGTTGATGATTCAACCAGTCTGTGCTCA[A/G]TGGGTTGTAAGTATAATAACAAAGCCTAAAAGCAC	A	G
AX-88222393	120.07	112.13	CM003279.1 Salmo salar isolate Sally breed double haploid chromosome ssa01, whole genome shotgun sequence	197655	GCATTTTTCACTGACTATTTGTTTACACTATTGTT[A/G]TGTTATATTGGAGTGTTAAGACTTTCTGCATCCTC	A	G
AX-88121335	120.07	112.13	CM003279.1 Salmo salar isolate Sally breed double haploid chromosome ssa01, whole genome shotgun sequence	28418645	ACCTTGACCTCTAACCGCTAAACTCTGACCTCTGT[C/G]CTCTCTAGGAGGCAAAGCTGCGTGAGCTGCTTGAT	C	G
AX-87973673	120.07	112.13	CM003279.1 Salmo salar isolate Sally breed double haploid chromosome ssa01, whole genome shotgun sequence	28126352	CTCCTTAGCTGGCAGAATCCAATCTGTTAAAATCT[G/T]AATTTTACCTAGGTTTCTATACCTTTTTCTAATGT	T	G
AX-87998263	120.07	112.13	CM003279.1 Salmo salar isolate Sally breed double haploid chromosome ssa01, whole genome shotgun sequence	28360300	GCAATTAAGACAGCTCCTATATAGATCACAATTCA[A/G]AGGTAATAATTTCCTCTTAAGTAAAGTAAACTTGT	A	G
AX-88304985	120.07	112.95	CM003279.1 Salmo salar isolate Sally breed double haploid chromosome ssa01, whole genome shotgun sequence	29770241	TTCCTGACATCTATTGCCACTTGCGGTGTTAAGTT[G/T]GAATCTCCCATCAGGTGCAAAAACAATCTTTGAAC	T	G
AX-87967129	120.07	112.95	CM003279.1 Salmo salar isolate Sally breed double haploid chromosome ssa01, whole genome shotgun sequence	29811689	CGGTGACCCAGGTAGCGAGTGGCCATGTTGTAGGC[C/T]GGTGCCCTAATTCTTTCACCAAGTCCTTTGCAAAG	T	C
AX-88267681	120.07	112.95	CM003279.1 Salmo salar isolate Sally breed double haploid chromosome ssa01, whole genome shotgun sequence	29396718	TATTCTCCCCCGATCCTCCTGGGATTTTTGGTAAA[A/C]AGTTTTCTGAGGGAGACAAAGTGAGTGTGCTGGTC	A	C
AX-88272951	120.07	112.95	CM003279.1 Salmo salar isolate Sally breed double haploid chromosome ssa01, whole genome shotgun sequence	28171239	TCCAAAATGACACACAATACATTTACAATTAATTT[G/T]TATTGGTTACAAAATCATCTGAAATGCATCCAACA	T	G
AX-88307971	120.07	112.95	CM003279.1 Salmo salar isolate Sally breed double haploid chromosome ssa01, whole genome shotgun sequence	28475037	TTGCCAGAGTAGCTTCGAACATCACTTATTGAGGC[G/T]TCCATGCTGGTTTGATCATCTGAATTGAGACAGGG	T	G
AX-88247794	120.07	112.95	CM003279.1 Salmo salar isolate Sally breed double haploid chromosome ssa01, whole genome shotgun sequence	29373874	GTGCCAGAGAGAGAAGAATAAAACAACACTGCAGA[C/T]CAGATCCTGTTGGCTGGTGTGCGTTACCCGCCCCT	T	C
AX-88077767	120.07	112.95	CM003279.1 Salmo salar isolate Sally breed double haploid chromosome ssa01, whole genome shotgun sequence	28615560	TGTTTGGCTGTTGCATTTACATAACAACTATCCGC[A/C]TCCCACCCCATCAATTGCTCTCTCTCTCTCTCTCT	A	C
AX-88122074	120.07	112.95	CM003279.1 Salmo salar isolate Sally breed double haploid chromosome ssa01, whole genome shotgun sequence	29742730	ACGGATGTACTTTTGTGTGTTAATGTGCTAATCTG[C/T]AGCTAATCTGTCTATTCATATCAATGACAGGTTAT	T	C
AX-87987489	120.07	112.95	CM003279.1 Salmo salar isolate Sally breed double haploid chromosome ssa01, whole genome shotgun sequence	29752882	GAATTGGGCAGAGATTAACCTTGCTATAAGACCAC[A/G]AGCAAACACGTCACAGCTTGTTTTACTTCCAGCGA	A	G
AX-88045147	120.07	112.95	CM003279.1 Salmo salar isolate Sally breed double haploid chromosome ssa01, whole genome shotgun sequence	29776572	TATGCACAATGTTTAGGACGCACCCGAACGAGCAA[C/T]CTAGTTTTATAACATTAGTTAGCTAGCTAACTAGC	T	C
AX-88246813	120.07	112.95	CM003279.1 Salmo salar isolate Sally breed double haploid chromosome ssa01, whole genome shotgun sequence	29413490	GTGAATTTACAACTGTGACCCATGGTGAAGATCCC[A/G]CGCTTATAGAGTATGACGTAGATGTAAAAAGTAAA	A	G
AX-87986113	120.07	112.95	CM003279.1 Salmo salar isolate Sally breed double haploid chromosome ssa01, whole genome shotgun sequence	29821236	GAAGAGGGCCAAGAACCGAGCACTGGGGGACAATA[A/G]TAGTGAGAGTACGTGGTGCAGACAGATTCTCTCCA	A	G
AX-88307740	120.07	112.95	CM003279.1 Salmo salar isolate Sally breed double haploid chromosome ssa01, whole genome shotgun sequence	29836716	TTGCAAACTGGTCTGTTGTAAACACCCTCCTTTAA[A/C]GAGACAAAGCAATTCTCAAAGCTGAAGGGCTCTAA	A	C
AX-88254595	120.07	112.95	CM003279.1 Salmo salar isolate Sally breed double haploid chromosome ssa01, whole genome shotgun sequence	28898488	TAAAACACACATTTTAGATGAAGATGAGTGCCATT[G/T]TTACCTTCATGGTGCAGCCGCTCCTCTTGGGCCCT	T	G
AX-87992323	120.07	112.95	CM003279.1 Salmo salar isolate Sally breed double haploid chromosome ssa01, whole genome shotgun sequence	29753479	GAGCCATTGACCCAGCAGTAATAAACACAAACAGC[C/T]GAAACAAATCAAACTTGTCAAGGCCACCTGATGGC	T	C
AX-88242568	120.07	112.95	CM003279.1 Salmo salar isolate Sally breed double haploid chromosome ssa01, whole genome shotgun sequence	30389942	GTAGTCTTCAGCCATGACCACCTGAAAGGTCTTGT[C/T]CAATGCTAACATGTATCACCACACTTTTTCAGGTA	T	C
AX-88035643	120.07	112.95	CM003279.1 Salmo salar isolate Sally breed double haploid chromosome ssa01, whole genome shotgun sequence	29836764	TAAGTATCACTCAGCGCAAAGTGAGTCCACCAACG[A/C]CCTAGCTAACTGTTGCAAACTGGTCTGTTGTAAAC	A	C
AX-88023901	120.07	112.95	CM003279.1 Salmo salar isolate Sally breed double haploid chromosome ssa01, whole genome shotgun sequence	29594514	GTCGGGATAGGCTGTACAAACTTACCACAGATAGG[A/G]AAAAAAAATGACTGGGTGATTGGGGTTTTTCAGAT	A	G
AX-87944146	120.07	112.95	CM003279.1 Salmo salar isolate Sally breed double haploid chromosome ssa01, whole genome shotgun sequence	29594700	CAGAGAGAGGCTGCCTCCGAAGCTATGGTGGCATC[C/T]ATAAGACATTCATCATCCCCAGAGTCAATGAGCAC	T	C
AX-88048678	120.07	112.95	CM003279.1 Salmo salar isolate Sally breed double haploid chromosome ssa01, whole genome shotgun sequence	29753248	TCACCCAGCTGTCTGTCCATCCTCATGGGCAGAGA[G/T]GAGACCGTCACCACCTCCTTCCTTATCCTCACAGG	T	G
AX-88021221	120.07	112.95	CM003279.1 Salmo salar isolate Sally breed double haploid chromosome ssa01, whole genome shotgun sequence	28402338	GTAGTTGACCAGAGTGGACATCTCCTCTGTGGCTA[A/G]GGCTTCCCGCTCCTCTGCTGTCCCCTGGAGACAAA	A	G
AX-87984080	120.07	112.95	CM003279.1 Salmo salar isolate Sally breed double haploid chromosome ssa01, whole genome shotgun sequence	29776104	GAAAAAGTTGAAATGTTCCTACTAGCTTGCATTGA[C/G]TATATTGTGTGTAACGTGGGGTTTTCTTCTATCCT	C	G
AX-88275255	120.07	112.97	CM003279.1 Salmo salar isolate Sally breed double haploid chromosome ssa01, whole genome shotgun sequence	29594376	TCCGTCAAGGAACTGAGCCCTTCCAAAAGGCCCTG[G/T]AACAACTCCGGAAGTCTCCCAATGGTGGCTCCCTG	T	G
AX-88088746	120.07	113.22	CM003279.1 Salmo salar isolate Sally breed double haploid chromosome ssa01, whole genome shotgun sequence	28193513	TTGTCACACCACCTCAATAAGTGAACTGTGAATCG[C/T]AGCCACACGGGGAGGATCCTTACCTTTTGAAGGCT	T	C
AX-88021462	120.07	113.46	CM003279.1 Salmo salar isolate Sally breed double haploid chromosome ssa01, whole genome shotgun sequence	29959633	GTATCACACTGTCCAGAGCGCTCGCTTCCTCAGAT[A/G]GTGTCCAGATTACTGCTGGTGCATTAGCTTGTTAA	A	G
AX-87981883	120.07	113.46	CM003279.1 Salmo salar isolate Sally breed double haploid chromosome ssa01, whole genome shotgun sequence	29962086	CTTCGATATGTGTTTTTCTGGTTCTCTAGTGACCC[A/G]CTGCAGATCAATGCCCTAGTCTGTATTTGATCGAG	A	G
AX-88106841	120.07	113.71	CM003279.1 Salmo salar isolate Sally breed double haploid chromosome ssa01, whole genome shotgun sequence	29955884	AAGGCAGGCTACTTCTAAGAAACCTCTCTGTAGGC[A/G]GCCCACTCACTTTTGGATCGTTGTGAAATCCTCTT	A	G
AX-87929070	120.07	113.98	CM003279.1 Salmo salar isolate Sally breed double haploid chromosome ssa01, whole genome shotgun sequence	30133185	ATGGATGTGTGTGTTGGTGGCCCGACTAGAGGGTG[A/C]TGTGCTGCATCTGATCCAACGTGTGCCCAGAGTGA	A	C
AX-88097360	120.07	113.98	AGKD04473103.1 Salmo salar breed double haploid jcf1000515153_0_0, whole genome shotgun sequence	715	AAACACCCGAATCATAATTTGTTTACCAGATATAA[C/T]CAGTCTTTTAATGCGCAGTAGGCGTACAAAACTCA	T	C
AX-88188567	120.07	113.98	CM003279.1 Salmo salar isolate Sally breed double haploid chromosome ssa01, whole genome shotgun sequence	30044477	CGGCACTGGAGACTGCAGCTGCAGGAGGGGAAACG[C/T]TTTTTATATGAAACATTCATCAGGCACTTTCAAGG	T	C
AX-87975822	120.07	113.98	CM003279.1 Salmo salar isolate Sally breed double haploid chromosome ssa01, whole genome shotgun sequence	30370812	CTGAATTGGTGGAGTAGAAATGGAAGTTCCGCCAC[A/G]CTTGAGTGAGACAAGTGTCTCCTTGTCAGGGCGAT	A	G
AX-88150776	120.07	113.98	CM003279.1 Salmo salar isolate Sally breed double haploid chromosome ssa01, whole genome shotgun sequence	29966600	ATGGACACAGGACGCATCATCAAGAACACTGGCAT[C/T]TGAGTGCTCTCTCATTCACTGTGTGCATGTTATAG	T	C
AX-87905941	120.07	113.98	CM003279.1 Salmo salar isolate Sally breed double haploid chromosome ssa01, whole genome shotgun sequence	30233485	AGACAGAGGGGAAAAGAGATGGGCTAAATATAATA[A/C]ATTATACAGTGCCTTGGTGGAGAAGAGGGTGAGGT	A	C
AX-88184143	120.07	113.98	CM003279.1 Salmo salar isolate Sally breed double haploid chromosome ssa01, whole genome shotgun sequence	29995719	CCTCTCTCCCAGCACGATCAGTGCTATCTGGGATC[A/C]TTGGGGAGTCCCTATCCAACTGAAGTATAAATATA	A	C
AX-88181950	120.07	113.98	CM003279.1 Salmo salar isolate Sally breed double haploid chromosome ssa01, whole genome shotgun sequence	29837056	CCGCTGGACAGCCCAGACCCCCAACTGTCTCCTGG[C/T]CTGTAGTTAATAATAATCTGGCCCATCTCCTCTAC	T	C
AX-88025962	120.07	113.98	CM003279.1 Salmo salar isolate Sally breed double haploid chromosome ssa01, whole genome shotgun sequence	29857576	GTGATGGGTCTAATGTGAGGTTGAAGTGTATTCAT[C/G]CAGCTCCGCGCACATCAGTCAAAAAAGACATATTG	C	G
AX-88238760	120.07	113.98	CM003279.1 Salmo salar isolate Sally breed double haploid chromosome ssa01, whole genome shotgun sequence	29978476	GGTCTGTGACGCTACCTGGCGCTAATGCAGTCTAT[C/G]ATGCAGTCTGTCTGGTGGGCTTTTATGCACTTGTA	C	G
AX-88029833	120.07	113.99	CM003279.1 Salmo salar isolate Sally breed double haploid chromosome ssa01, whole genome shotgun sequence	29983203	GTTAGCAGAGTGTACCTTAAATTTAAGAGCAGGGA[A/G]TGCTAGTGGTTTGGAGGCCTCCAGGCCTTGAAGCT	A	G
AX-88093075	120.07	114.27	CM003279.1 Salmo salar isolate Sally breed double haploid chromosome ssa01, whole genome shotgun sequence	30133543	TTTGGTTTAAAATTGTTTCTGAAAGATTTTCTATC[A/C]TCTGAAATATTGCACTCTTAATCAGTCATGCTCAT	A	C
AX-88309377	120.07	114.54	CM003279.1 Salmo salar isolate Sally breed double haploid chromosome ssa01, whole genome shotgun sequence	30359932	TTGGTTTTTCACATTACAGCAGATATATCCAGCGG[A/T]TAAGGATAAAAAGGAAACAGCACGACACTGCAGAA	A	T
AX-88018612	120.07	114.81	CM003279.1 Salmo salar isolate Sally breed double haploid chromosome ssa01, whole genome shotgun sequence	30662849	GGTTGCGATTGTTGCAAAATACCTATTTTGAATGC[A/G]GAAGTTGTTAGCTAGAATGCGAACACTCATTGACA	A	G
AX-88307711	120.07	114.81	CM003279.1 Salmo salar isolate Sally breed double haploid chromosome ssa01, whole genome shotgun sequence	30076591	TTGATTTCATTTGAAGCAGACCAGTCACCCACCAC[A/G]TCAGAGTGTCAACACTGGACAACACGGCCATTCAA	A	G
AX-88085203	120.07	114.81	CM003279.1 Salmo salar isolate Sally breed double haploid chromosome ssa01, whole genome shotgun sequence	30143565	TTCTGTCTAACTCTATTCCTATGGCTTTTATTGCC[A/T]CAGATATATATTTATTTGTATTTTATTTAACCTTT	A	T
AX-88044004	120.07	114.81	CM003279.1 Salmo salar isolate Sally breed double haploid chromosome ssa01, whole genome shotgun sequence	30359955	TATATCCAGCGGTTAAGGATAAAAAGGAAACAGCA[C/G]GACACTGCAGAAATGTAGTTCTGTGGGAATCCAGA	C	G
AX-87926128	120.07	114.81	CM003279.1 Salmo salar isolate Sally breed double haploid chromosome ssa01, whole genome shotgun sequence	28473636	ATCTCCACCCAGTAACAAATTATGAGAGTTAAGGT[A/G]GGGAAGTGTTGCAATGAGGTCAGAAAGAAATTGAG	A	G
AX-88282795	120.07	114.81	CM003279.1 Salmo salar isolate Sally breed double haploid chromosome ssa01, whole genome shotgun sequence	30412273	TGAACTAAATCCGGCCATCCTCAACACACGCATGC[A/C]CTCATGTTCACTAATCTACTGCAGAACACACCAGC	A	C
AX-88020733	120.07	114.81	CM003279.1 Salmo salar isolate Sally breed double haploid chromosome ssa01, whole genome shotgun sequence	30054823	GTAGCCTTCCAATAATTAGAAGGAGTAGAGAGAGA[G/T]AGAGGACAGGGTGTAGGGTGAAGTAATACTGTCAT	T	G
AX-88266012	120.07	114.81	CM003279.1 Salmo salar isolate Sally breed double haploid chromosome ssa01, whole genome shotgun sequence	30386536	TATCGGTTCTCTTCCATACCAAGGGTCAAAAATTG[A/G]AATATTTTACAGAGCATTTTTGAGGCATTTTAGTT	A	G
AX-88024567	120.07	114.81	CM003279.1 Salmo salar isolate Sally breed double haploid chromosome ssa01, whole genome shotgun sequence	30408074	GTCTGCGTATGAATGTATGTTTTGTGTGTTGAATA[A/C]GCCAGAGAAATCTCCTCCCTTCCCACGTAAAAGCC	A	C
AX-88015394	120.07	114.81	CM003279.1 Salmo salar isolate Sally breed double haploid chromosome ssa01, whole genome shotgun sequence	30371292	GGGTATGCTTTACCGCAGTGTGGACTAGCCTAGTG[C/T]TGCCCGCTCTTTATAAATGACTAACTGCTCTCTGA	T	C
AX-87962394	120.07	114.81	CM003279.1 Salmo salar isolate Sally breed double haploid chromosome ssa01, whole genome shotgun sequence	29021384	CCTGACACCTTCTTCCGGAATTCTAGAAAGTCTGA[C/T]GCCCACTGGATCACCACTCCGAACCGTCTGCTGCG	T	C
AX-87963365	120.07	114.81	CM003279.1 Salmo salar isolate Sally breed double haploid chromosome ssa01, whole genome shotgun sequence	30120009	CCTGTGAGGGTTATCAACTCATCAGTTCTCCTCGC[G/T]CATTAATGATTGAATGTTCATATTTGAAGATGACT	T	G
AX-88101292	120.07	114.81	CM003279.1 Salmo salar isolate Sally breed double haploid chromosome ssa01, whole genome shotgun sequence	30119535	AACAATTCAGGCAACAGGGATCTTGATCCAGGAGG[G/T]GATTGAGATCGAATGTCTGTAGTCTGGTACCAGTC	T	G
AX-88022889	120.07	114.81	CM003279.1 Salmo salar isolate Sally breed double haploid chromosome ssa01, whole genome shotgun sequence	30402708	GTCATCTTCAAAGGCTGTTTAGACATTCAAAAAAT[G/T]TTAATGTTTGATTTCAAAGCCTCTGCGACATCAAA	T	G
AX-88291990	120.07	114.81	CM003279.1 Salmo salar isolate Sally breed double haploid chromosome ssa01, whole genome shotgun sequence	30065300	TGGGGAGAATTTGCGCTGCAAGTCGGCAACAACAC[C/T]GGCACAGTCCTTCGCTCCCCCTTGTCACAGTAAGG	T	C
AX-88240282	120.07	114.81	CM003279.1 Salmo salar isolate Sally breed double haploid chromosome ssa01, whole genome shotgun sequence	30387241	GGTTTATAAATAAACGAGACCCGGGACTTGCAACA[C/T]ACCTTTTTGTGTCTCATTATGGCTTGCAACAGATA	T	C
AX-88174358	120.07	114.81	CM003279.1 Salmo salar isolate Sally breed double haploid chromosome ssa01, whole genome shotgun sequence	30231619	CATTTTCATAGATAATGCAATAAATTAGGAGTACA[A/G]AGACACTACACATTTTTGAGCCAAACCCAGCGCCA	A	G
AX-88151859	120.07	114.81	CM003279.1 Salmo salar isolate Sally breed double haploid chromosome ssa01, whole genome shotgun sequence	30402747	ATGTAATACGATTATACAGTTTTGTTTCAGTGTAC[A/T]GGTGTCATCTTCAAAGGCTGTTTAGACATTCAAAA	A	T
AX-87948709	120.07	114.81	CM003279.1 Salmo salar isolate Sally breed double haploid chromosome ssa01, whole genome shotgun sequence	30550041	CATAATAGCATGTTTCTATCTTCATCTTCCACACA[A/T]GGTGCTATAAGCATTAGCTTCTATCTCTAACATCC	A	T
AX-88126762	120.07	114.81	CM003279.1 Salmo salar isolate Sally breed double haploid chromosome ssa01, whole genome shotgun sequence	30007812	AGAAAGCAGCTGGATTTTTAAACAGCAAGCAGAAC[G/T]GCCCAAGAACCAGCAATTAGCTAGCTTAAGGGAGG	T	G
AX-88269730	120.07	114.81	AGKD04500649.1 Salmo salar breed double haploid jcf1000066526_0_0, whole genome shotgun sequence	633	TCACAGAGGATCCCCATTTAGCATCATGGGGGAGG[A/G]AAGTCTTACTGCTGTAATCACACATAGGCCTATAT	A	G
AX-88038859	120.07	114.81	CM003279.1 Salmo salar isolate Sally breed double haploid chromosome ssa01, whole genome shotgun sequence	30128930	TACGACACAGACAATGTTCCCTCCAAGATCTGCTG[C/T]AAAATGTTAATGACTTCAGTTAGGAAACTTTTCAG	T	C
AX-88173506	120.07	115.09	CM003279.1 Salmo salar isolate Sally breed double haploid chromosome ssa01, whole genome shotgun sequence	30547401	CATTCACCTTTTAATAGCTAGCTGCCTGTCGTCGG[G/T]CAGGCCCAAAAGTGTCTCAGTCTGCCTTTCCCTCC	T	G
AX-88107596	120.07	115.09	CM003279.1 Salmo salar isolate Sally breed double haploid chromosome ssa01, whole genome shotgun sequence	30638530	AAGTATAGATGTCAATGTGACCGGCTTCTGTATAT[G/T]GTGCAGTTGCAATGCATCCAAGATACCATGGGAAA	T	G
AX-87981959	120.07	115.09	CM003279.1 Salmo salar isolate Sally breed double haploid chromosome ssa01, whole genome shotgun sequence	30549988	CTTCTATCTCTAACATCCTGGCTTGTTCAAACTTC[C/T]CATACTGCACTCTGCACAGGAAAGAATACTATTTT	T	C
AX-87904861	120.07	115.09	CM003279.1 Salmo salar isolate Sally breed double haploid chromosome ssa01, whole genome shotgun sequence	30630174	AGAAATGATGATGCTGCTATAATCTGCCCTAACTA[A/C]ACAGACGCTATAGAAGGCCTCTTAAAGGGACGGTA	A	C
AX-87987730	120.07	115.36	CM003279.1 Salmo salar isolate Sally breed double haploid chromosome ssa01, whole genome shotgun sequence	30674488	GACAAGGAAGTATCACACATCCCTATAGGATGCAC[A/T]TAACACAATAATCAGAGATCTGATTGGCCCAAACC	A	T
AX-87894267	120.07	115.61	CM003279.1 Salmo salar isolate Sally breed double haploid chromosome ssa01, whole genome shotgun sequence	30472456	ACAGGCCCATTCACAGAATATTGACATTCTCAAAT[C/G]CCCGGCAGATTGTATAGCCCCCCATTTAACTCCCT	C	G
AX-87911685	120.07	115.62	CM003279.1 Salmo salar isolate Sally breed double haploid chromosome ssa01, whole genome shotgun sequence	30832302	AGCTGAGGAGTGAAGGATTTATAAACTACTGCTCC[A/G]TAGCTGGAGACTCCTCTTGCCTCCTCTAAGGCCTC	A	G
AX-88229358	120.07	115.62	CM003279.1 Salmo salar isolate Sally breed double haploid chromosome ssa01, whole genome shotgun sequence	30503035	GGAACACTAGAACCGGTTGCATGGATGAATCCATC[C/T]GCTCTCAAGCCTTCACTGCTTCTTGTAACACGCCT	T	C
AX-88160703	120.07	115.62	CM003279.1 Salmo salar isolate Sally breed double haploid chromosome ssa01, whole genome shotgun sequence	30475785	CAATCTACTATCCCCATAGTACAAAAGTCAACCTA[G/T]TCTATTCTGTGTGAAAAATAAATATTCAAACATAG	T	G
AX-88301132	120.07	115.62	CM003279.1 Salmo salar isolate Sally breed double haploid chromosome ssa01, whole genome shotgun sequence	30681189	TTAGAGATGAAGGCAAGTATGGATTTATTATCAGC[A/T]GAGAAACCAAAATATATATGGCTACTGAGTCTTTT	A	T
AX-87973954	120.07	115.62	CM003279.1 Salmo salar isolate Sally breed double haploid chromosome ssa01, whole genome shotgun sequence	30476708	CTCGTGCAATTGAATAGCATATTGAATTGTTGCGC[A/T]ACATGATCTCATGGGCTCTCATTAAGTGTTTGATT	A	T
AX-88255609	120.07	115.79	CM003279.1 Salmo salar isolate Sally breed double haploid chromosome ssa01, whole genome shotgun sequence	30468548	TAAATGTACAGATTGTCTAAAGGCTTTTCCACAAA[C/T]CAAACAGATAAATGGCTTCTGGCCTGTGTGTATGA	T	C
AX-87891382	120.07	115.94	CM003279.1 Salmo salar isolate Sally breed double haploid chromosome ssa01, whole genome shotgun sequence	30662346	ACAAGATCGTAATCATGAAATTTGAAAACGATAAC[A/G]ATGAAGGCTGCGATAAAAGGCATGCACTCTTGTTG	A	G
AX-88035592	120.07	115.94	CM003279.1 Salmo salar isolate Sally breed double haploid chromosome ssa01, whole genome shotgun sequence	30064523	TAAGGTCAGCTAGAGTGTTTCTCTCCCATATGGTC[C/T]CAGGAGATATCCCAAATATCTAGAGAAAGCTGATT	T	C
AX-88138070	120.07	115.94	CM003279.1 Salmo salar isolate Sally breed double haploid chromosome ssa01, whole genome shotgun sequence	30563066	AGTAAAGAATAAGAAAAAAGAAATCAAATCAGGAA[G/T]TATCATTAGTGTTCTTACCCTGGCTGATAATCAGG	T	G
AX-87983934	120.07	115.94	CM003279.1 Salmo salar isolate Sally breed double haploid chromosome ssa01, whole genome shotgun sequence	30631999	CTTTTTCAACCCTCTGCACTTTTATGAGAAAACCC[G/T]CAACACAACCACAATGAGGTGGAAATAGCATCCGG	T	G
AX-88078411	120.07	115.94	CM003279.1 Salmo salar isolate Sally breed double haploid chromosome ssa01, whole genome shotgun sequence	30287048	TTAACACTACTGGCTTATTTGGGGTTAACACAGAT[A/C]GGACACATGGAATTGAATTGGCCATTAATCATGCA	A	C
AX-88270796	120.07	116.26	CM003279.1 Salmo salar isolate Sally breed double haploid chromosome ssa01, whole genome shotgun sequence	30831200	TCAGAGGGAGGAAACCGCAACAAATTGACCCACTC[G/T]CTCAGTTTCCATCCTCCACATAGACTGTACATTGG	T	G
AX-88146941	120.07	116.26	CM003279.1 Salmo salar isolate Sally breed double haploid chromosome ssa01, whole genome shotgun sequence	32184389	ATCCATTTACTGATTGTTATAATATACTGAAAAAT[G/T]TACCTGAGCACCGTAGACTGGTGTTCCCTGGTTGT	T	G
AX-88117444	120.07	116.26	CM003279.1 Salmo salar isolate Sally breed double haploid chromosome ssa01, whole genome shotgun sequence	30826442	ACATGCCCCGAGGATCTTTCACTTTCTTAATGTTC[C/T]ACGAGAGGACAGAGGAGTTAAAATGCCTGTATAAT	T	C
AX-88256760	120.07	116.26	CM003279.1 Salmo salar isolate Sally breed double haploid chromosome ssa01, whole genome shotgun sequence	30697000	TAAGAGGAGGAGGAGAGCAGCTTCATTACCGTCAC[A/C]ATCTTTCTTTCTGAGTTTCTTTCCCATGGAAAGCT	A	C
AX-87994645	120.07	116.26	CM003279.1 Salmo salar isolate Sally breed double haploid chromosome ssa01, whole genome shotgun sequence	30697605	GAGTTTATAGAATCTGTCAAGGTGTTACAATGAGG[G/T]AATATTCTATGTTGCCTTTCCACATGAATAATAAA	T	G
AX-88000391	120.07	116.26	CM003279.1 Salmo salar isolate Sally breed double haploid chromosome ssa01, whole genome shotgun sequence	30662970	GCATTCAATTTAGCCTAGATATACGGAGTTATTAC[G/T]TTTTAAACAAAAACATTTTTGGGGGGTTTCATATG	T	G
AX-88097465	120.07	116.26	CM003279.1 Salmo salar isolate Sally breed double haploid chromosome ssa01, whole genome shotgun sequence	30781074	AAACAGCATTTCTGAGGCCACTGAAGGCTTCTGTT[G/T]TTCATCCAAATAAAATGATAGGCCTATGTGTGCTA	T	G
AX-88193661	120.07	116.26	CM003279.1 Salmo salar isolate Sally breed double haploid chromosome ssa01, whole genome shotgun sequence	30832015	CTCAAAACCAGGACTGGCACTGTTACAGATGGAGA[G/T]GCCCAGATTATCTGAGGTTTTCCTTGTTCTTGTTC	T	G
AX-88003158	120.07	116.26	CM003279.1 Salmo salar isolate Sally breed double haploid chromosome ssa01, whole genome shotgun sequence	30850680	GCCTTTCCCCCTTTTATTTACTCAGGATTTACGCA[A/C]GGCCCTCTACGGCAGTGGGACCACATGTTCCTGAC	A	C
AX-88075628	120.07	116.26	null	null	TGTGGTTTGTTGGGAATGTTTGAAAGAGAGAAGAG[A/G]GATAGAAAGAGAAGGGAGAGCATGTGTTTAGGGTG	A	G
AX-88085405	120.07	116.26	CM003279.1 Salmo salar isolate Sally breed double haploid chromosome ssa01, whole genome shotgun sequence	30852793	TTCTTCTACACATCTTTATTCCATCTCCTTTCTTT[A/T]GATAGTTTTTTTTTCTCTCCAAATGATGTTCCTTT	A	T
AX-88015718	120.07	116.26	CM003279.1 Salmo salar isolate Sally breed double haploid chromosome ssa01, whole genome shotgun sequence	30858044	GGGTGTGAGCGCTGGGATGGTGATGAGCTGTGGGC[C/T]GCCCCTGCTCCAAGGGCTCCCCAGCCGGTGTCTCA	T	C
AX-88069322	120.07	116.26	CM003279.1 Salmo salar isolate Sally breed double haploid chromosome ssa01, whole genome shotgun sequence	30945669	TGGATGGATAGACGAGGAGGGATAAGTGACAAATC[A/C]CTTCTGCTGTGATTTATCTCAGCAGAGATCTTGGC	A	C
AX-88188247	120.07	116.26	CM003279.1 Salmo salar isolate Sally breed double haploid chromosome ssa01, whole genome shotgun sequence	30846180	CGCTTCTTCTGCCTCTTCTTCTCCTTGTCCGGATC[C/T]TCATCATCCCCTGTGCCAGGAGACGCCACGCTGTT	T	C
AX-87920544	120.07	116.26	CM003279.1 Salmo salar isolate Sally breed double haploid chromosome ssa01, whole genome shotgun sequence	30681195	ATAAGTTTAGAGATGAAGGCAAGTATGGATTTATT[A/T]TCAGCAGAGAAACCAAAATATATATGGCTACTGAG	A	T
AX-87875064	120.07	116.26	CM003279.1 Salmo salar isolate Sally breed double haploid chromosome ssa01, whole genome shotgun sequence	30786627	AAAATGCCTCTTATTCGATTTGTCACTACATTCAG[A/G]GGGGGAATTGACTGTTCTGCCTGTAAAAGTATTAG	A	G
AX-87882958	120.07	116.26	CM003279.1 Salmo salar isolate Sally breed double haploid chromosome ssa01, whole genome shotgun sequence	30697457	AAGAAATGGAGCCACGCGCAGAGCTTTACAATAGT[C/G]GTCTGATCTCCCAGCCTGCTCAACAGTAGCATTAC	C	G
AX-88242631	120.07	116.26	CM003279.1 Salmo salar isolate Sally breed double haploid chromosome ssa01, whole genome shotgun sequence	31257324	GTAGTGGTCCAACGTTAACAGCAATCTCTGTCTGC[A/G]CGCCAGCTATGTTCACAGCTATGTTCAGTATCCCA	A	G
AX-88063292	120.07	116.26	CM003284.1 Salmo salar isolate Sally breed double haploid chromosome ssa06, whole genome shotgun sequence	33971983	TGAGAGAAAGACAAGGCACGACACACTCAAGAAGC[C/T]AAGGCCACCCCGTCCTCCAAAGCCCACTGTAGAAG	T	C
AX-88112164	120.07	116.26	CM003279.1 Salmo salar isolate Sally breed double haploid chromosome ssa01, whole genome shotgun sequence	30778761	AATTGTCCAAAACAATGGTCAATAGGCCTATAGGT[A/C]TATCTGAAGTCTCAGCGTCCACAGCTACGACGATC	A	C
AX-88085667	120.07	116.26	CM003279.1 Salmo salar isolate Sally breed double haploid chromosome ssa01, whole genome shotgun sequence	30780539	TTGAAAGAAATAGAGCTCTAGCCGAAAGCTCAAAT[A/G]CAGCAATGTAGGCCAAACAATAATAACACTAACCT	A	G
AX-88308508	120.07	116.26	CM003279.1 Salmo salar isolate Sally breed double haploid chromosome ssa01, whole genome shotgun sequence	30764142	TTGGACTGTGCTTTGTGCGAGTGCCTGTTCGTAAA[C/G]TTGGATAATAACATTTCATAATTCATCTTAAATAA	C	G
AX-88113729	120.51	116.88	CM003279.1 Salmo salar isolate Sally breed double haploid chromosome ssa01, whole genome shotgun sequence	31249558	ACAATTTTTCTCTCAAACACACACACTTTCCCTCT[A/G]AGCTATGGCCGGTGGAGCGCAGCACATGACAAACG	A	G
AX-87909871	120.89	116.88	CM003279.1 Salmo salar isolate Sally breed double haploid chromosome ssa01, whole genome shotgun sequence	31178869	AGCAGTGTTGTGTTGGAGACCACCTAAATCGAGAC[C/T]GATTCCAGACCAAGACCGGAGCAAATCGAGTCCGA	T	C
AX-87910099	121.29	118.75	CM003279.1 Salmo salar isolate Sally breed double haploid chromosome ssa01, whole genome shotgun sequence	28473769	AGCATTGGGATTGCTCCTCCATGGATCAGCCAAAT[A/C]ATAGGATTCTAGAAATGAGTTGATTACTGCGCCTG	A	C
AX-87899298	123.33	119.19	CM003279.1 Salmo salar isolate Sally breed double haploid chromosome ssa01, whole genome shotgun sequence	31487102	ACCTTCCTAACGGGGTGGTGTGCTGCACCAAAGAA[C/T]AAATCCTGTTTGGCCAGACATCTATGCCCTACGTA	T	C
AX-87920706	123.33	119.19	CM003279.1 Salmo salar isolate Sally breed double haploid chromosome ssa01, whole genome shotgun sequence	31598903	ATAATGCTGAAGAAACAATTCTTTCCACGGTCTTA[C/T]AAATATTTGTCATTGAGCAATGTACTTGTGGTTTT	T	C
AX-87894928	123.33	119.19	CM003279.1 Salmo salar isolate Sally breed double haploid chromosome ssa01, whole genome shotgun sequence	31623751	ACATAAAAAATGCATCTAAATCTAATCCTAACACA[C/T]ACTGAATTACACAAAAAGTATTGAAGTACCCCTCC	T	C
AX-88088110	123.33	119.19	CM003279.1 Salmo salar isolate Sally breed double haploid chromosome ssa01, whole genome shotgun sequence	31649060	TTGGGGTTAATTCCATTTCAATGTTCATCAATGCA[C/T]TTCCTGTATTGAAATGGAATAGACCCCAATCCTGC	T	C
AX-88275666	123.33	119.19	AGKD04663342.1 Salmo salar breed double haploid jcf1000459256_0_0, whole genome shotgun sequence	386	TCCTCCCAATGGCTTCCAACGTGGCACAATGGCAC[A/G]TTGGTTTTGCTCACACATTCCCTGCATCCTGTGTC	A	G
AX-88239227	123.34	119.19	CM003287.1 Salmo salar isolate Sally breed double haploid chromosome ssa09, whole genome shotgun sequence	29829531	GGTGGAGGAGGAGCGCACCACCACTACCCCTTCCA[C/T]CTCAACTCCAGCTTCCACAGCCCCTCCCCATACCC	T	C
AX-88138985	123.34	119.19	CM003279.1 Salmo salar isolate Sally breed double haploid chromosome ssa01, whole genome shotgun sequence	30813103	AGTCACAACCCTCACCCTCCTTTTCAATCTCAAAC[C/T]AATGTTTCAATGTTTTCCGACCACTGTTAGGGTGA	T	C
AX-88256967	123.34	119.19	CM003279.1 Salmo salar isolate Sally breed double haploid chromosome ssa01, whole genome shotgun sequence	31034969	TAAGGAGGCCCTCATAGCCTTGTAGGGTCCAGCCT[A/C]GTCTTGTATGGACGACTGCTGGTCCTCCTCTGGTG	A	C
AX-88209239	123.34	119.19	AGKD04742777.1 Salmo salar breed double haploid jcf1001123317_0_0, whole genome shotgun sequence	416	GAATGCGAACAGCACATTCTCACTCCAAACAAACA[C/G]TAGTAAAATGTCATTGCTATATTGACTGGGGTTAA	C	G
AX-87968324	123.34	119.19	CM003279.1 Salmo salar isolate Sally breed double haploid chromosome ssa01, whole genome shotgun sequence	31838127	CGTTGGCCCTCTTGCCTAAGGTGGAAGGAGCCATA[G/T]TTATACACCTGAGCCTGCTTACTGCACAACACAAT	T	G
AX-87966968	123.34	119.19	CM003279.1 Salmo salar isolate Sally breed double haploid chromosome ssa01, whole genome shotgun sequence	31149029	CGGGTCGGGGATAAAAATCCATGACGAGTTTGAAG[A/G]AAGTAGACTTATGATAAGAATACTACATTAAACAA	A	G
AX-88114221	123.34	119.19	CM003279.1 Salmo salar isolate Sally breed double haploid chromosome ssa01, whole genome shotgun sequence	31842265	ACACAGAGACCCAGCGAGGTCCATGTGTCTCTCTG[C/T]AACCTCTCCAACCAATGACATCATTACCTTTGTCA	T	C
AX-87936171	123.34	119.19	CM003279.1 Salmo salar isolate Sally breed double haploid chromosome ssa01, whole genome shotgun sequence	31179252	CAAACTGAAGGCCATCAGTATCACCTAAACACAAC[A/G]TTTCAGCATGAAATGCCCACACCAGTAGAAATCCA	A	G
AX-87944214	123.34	119.19	CM003279.1 Salmo salar isolate Sally breed double haploid chromosome ssa01, whole genome shotgun sequence	31022411	CAGAGCACAAATATTATGACTATTAGTACATTAAT[G/T]AACTCGCTGGCCTGGGGGTCCAGCGCCCAGCCAAG	T	G
AX-88076510	123.34	119.19	CM003279.1 Salmo salar isolate Sally breed double haploid chromosome ssa01, whole genome shotgun sequence	31626667	TGTTACATCCAAATTTCAGTATAACAAAAAAACAT[C/T]AGTAGAAGCTTTATCACACGCTGACTGTAATACTC	T	C
AX-88251688	123.34	119.19	CM003279.1 Salmo salar isolate Sally breed double haploid chromosome ssa01, whole genome shotgun sequence	31224202	GTTCAACACTTATAAAACAAAGACTCAATATGCTC[C/T]CTTTCCTCATCTTCATAAAAAAATAGTGGGAATGG	T	C
AX-88061874	123.34	119.19	CM003279.1 Salmo salar isolate Sally breed double haploid chromosome ssa01, whole genome shotgun sequence	32155684	TGAATATTATATCTCATTCTCTGCTTGTGAGAGGA[A/T]GGATTTGGTATTAGTCATGTAGGTCGGTATATCCA	A	T
AX-88051460	123.34	119.19	CM003279.1 Salmo salar isolate Sally breed double haploid chromosome ssa01, whole genome shotgun sequence	30977593	TCATTGGTTTGCGCAACGGGAAATGATCTTGGTGC[A/G]ACCCCAAAAGATGATCTAGTTTGATGTGATCCTAG	A	G
AX-88205699	123.34	119.19	CM003279.1 Salmo salar isolate Sally breed double haploid chromosome ssa01, whole genome shotgun sequence	32365321	CTTTGGTATGACTCCACTGGGGATTGAACCCCCAA[C/T]CTCCAAAACTTAAGGCGGACACTAATAAGGCTACT	T	C
AX-87935136	123.34	119.19	CM003279.1 Salmo salar isolate Sally breed double haploid chromosome ssa01, whole genome shotgun sequence	30791604	ATTTTAAGTCATTTAAATTTTCAGTGATAAATGAT[G/T]ACAGTTGCAGGGGGATAAATAGTCATATTTGTGCA	T	G
AX-87957039	123.34	119.19	CM003279.1 Salmo salar isolate Sally breed double haploid chromosome ssa01, whole genome shotgun sequence	31428877	CCCACTGCAGAAAAAGGTTAATGGAATGGAAAGAG[A/G]GAAACCCTGGTATGGGGCATCCCCAGGCCGCTGTG	A	G
AX-88079028	123.34	119.19	CM003279.1 Salmo salar isolate Sally breed double haploid chromosome ssa01, whole genome shotgun sequence	32366164	TTAATTGACCACAAAAAGTAACATTTGCAATGGCC[A/G]TCTCAGTCTCCGGACTTGAATCCCAAATGAAAACC	A	G
AX-88304715	123.34	119.19	CM003279.1 Salmo salar isolate Sally breed double haploid chromosome ssa01, whole genome shotgun sequence	30703897	TTCCCTGGCTGTTAGAACAGTCGGTTTCTTAAAGT[C/T]GCTGGAAATTGCACACATTTTACTAGTCACGCTTG	T	C
AX-87949208	123.34	119.19	CM003279.1 Salmo salar isolate Sally breed double haploid chromosome ssa01, whole genome shotgun sequence	31208407	CATATAGTCTTAGAGCACAGCCAGCAAGCCAGTCA[C/T]TCAGTCAGTCAGTGTATTTAGTGTTGCTCCATAGT	T	C
AX-87950043	123.34	119.63	AGKD04439716.1 Salmo salar breed double haploid jcf1000465542_0_0, whole genome shotgun sequence	585	CATCTATACATATGACTCCTTATCCATCTTTATTC[C/T]TCTCATATACTGCACGTCCATGCCAAGACATGAAT	T	C
AX-87979421	123.34	119.63	CM003279.1 Salmo salar isolate Sally breed double haploid chromosome ssa01, whole genome shotgun sequence	31693786	CTGTATGTAAGCTATGCCACAGAGGTTCAGAAGAC[A/G]GTAGCCTGATGGTATAACTTTTGACAACTCCTCTC	A	G
AX-88066105	123.34	119.63	AGKD04597735.1 Salmo salar breed double haploid jcf1000225968_0_0, whole genome shotgun sequence	636	TGCATCACTTACTTTGGAAATCTTTGCCTCAGTAT[G/T]GTCATACACTGACGCGTGGGTCTCAAATGTTCGGT	T	G
AX-87990269	123.34	119.63	CM003279.1 Salmo salar isolate Sally breed double haploid chromosome ssa01, whole genome shotgun sequence	32110571	GACTGCAAAAGAAAATAGTTGACTACCCTAGAAAA[C/T]AAGAGTTTAGACTACCAACAGAGGTTTAAATATGT	T	C
AX-87875510	123.34	119.63	null	null	AAACACGCATAATTACTTCAGAGGCAGATAGGCTG[C/T]ATAAAAGATTAATGGGAGGGGGTGGAGGTGG	T	C
AX-87913566	123.34	120.73	CM003279.1 Salmo salar isolate Sally breed double haploid chromosome ssa01, whole genome shotgun sequence	32490949	AGGCATATACACGACATAAAAACACACTACGTACA[A/C]ATTTCTCACACAGTCCACACACAATTCCCACAGTA	A	C
AX-88067154	123.34	120.73	CM003279.1 Salmo salar isolate Sally breed double haploid chromosome ssa01, whole genome shotgun sequence	33028635	TGCGTCATACAGAGGGTGTTATCAGATCAGTTTAC[A/C]CACTGCAGGTGATGTAACCGACACGTAGACAGGAT	A	C
AX-88266853	123.34	120.73	CM003279.1 Salmo salar isolate Sally breed double haploid chromosome ssa01, whole genome shotgun sequence	33038169	TATGGGTTAATGTGTCTGTGATGAATTACCCGACA[A/G]AGTAGCATAACTCCATCAGAACATGCAGCAGCCCT	A	G
AX-87955196	123.34	120.73	CM003279.1 Salmo salar isolate Sally breed double haploid chromosome ssa01, whole genome shotgun sequence	32370833	CCAGGGGAGTGGGAGATGCCAAGTCCGGTGCTACA[G/T]ACACGCCCCCTCTATGAGAGTCACACAGGCACAAA	T	G
AX-88137503	123.34	120.73	CM003279.1 Salmo salar isolate Sally breed double haploid chromosome ssa01, whole genome shotgun sequence	32377246	AGGTCTGGTTGCTATGGCGACACCTCCACCCTTCC[A/T]GAGAACGGCCTAAGCAACCGTATTCGCTCACTGTT	A	T
AX-88058594	123.34	120.73	CM003279.1 Salmo salar isolate Sally breed double haploid chromosome ssa01, whole genome shotgun sequence	32430200	TCTGAGAGGTTGTTCTCCTCCTCTTCCTGAGGAAA[C/T]TCCACCAGCTCACTGGGCTTGATCTGGCCTCTGCA	T	C
AX-87884968	123.34	120.73	CM003279.1 Salmo salar isolate Sally breed double haploid chromosome ssa01, whole genome shotgun sequence	32459902	AAGGCCAATAATGAAAGCTCTCGCTCTTTAGAGCC[A/G]GGGAAAGTAGTATCCACTCCAAATAGTATTTTCAA	A	G
AX-88228593	123.34	120.73	CM003279.1 Salmo salar isolate Sally breed double haploid chromosome ssa01, whole genome shotgun sequence	32376970	GCTTCCTCAGACACTACTGTGGACACCCAGACGTC[A/G]TGCACTGACCAATAGAACAGTGTCCTCCAGAAAAA	A	G
AX-88314500	123.34	121.01	CM003279.1 Salmo salar isolate Sally breed double haploid chromosome ssa01, whole genome shotgun sequence	32475509	TTTTAATTGACATGTAAATGTGATATCAAGTGAGT[C/G]TTATTGACCTTTGTCTTGCGTCTGCAGTGTCTTGA	C	G
AX-88014174	123.34	121.31	CM003279.1 Salmo salar isolate Sally breed double haploid chromosome ssa01, whole genome shotgun sequence	32588724	GGGCCCAGAGAGCCAGGAGGACAGGATATTAGCCA[C/T]TCTGCTCAGCTACAACAGCAGAGAAAGACCACACT	T	C
AX-87896242	123.34	121.31	CM003279.1 Salmo salar isolate Sally breed double haploid chromosome ssa01, whole genome shotgun sequence	32680548	ACCAAAGATAGTAAGTAGCCTAACTCAAGTTTGAT[A/C]ACAAGATTCTCCTTTCATCTGTGGCGCTGCTTTCC	A	C
AX-88044420	123.34	121.31	CM003279.1 Salmo salar isolate Sally breed double haploid chromosome ssa01, whole genome shotgun sequence	30704218	TATCATTATGTCTTGCCTGTCTTGACACTCTGAGC[C/T]GTACAGTATATGGGGCTACAGTGCAGAATGAATAG	T	C
AX-87933567	123.34	121.31	CM003279.1 Salmo salar isolate Sally breed double haploid chromosome ssa01, whole genome shotgun sequence	32474782	ATTGCTTTCATCTGCTCAGTTCTTTTAGGTCAGAG[C/T]GAGGTAAGGAGAGGAAGGATTTTTAAGGATTGTTA	T	C
AX-87999346	123.73	121.31	CM003279.1 Salmo salar isolate Sally breed double haploid chromosome ssa01, whole genome shotgun sequence	32457642	GCAGCTTAATGGAATCGATATGTTCCTGTGAGGTG[A/G]TCTGACTGTTAAGCGTTAACATATCCCAGGCAGGG	A	G
AX-88210569	124.2	121.31	CM003279.1 Salmo salar isolate Sally breed double haploid chromosome ssa01, whole genome shotgun sequence	32676382	GACATATTGGGTAAACCAGCTGAATGTTGAATGGT[C/T]CTTTTTAAACCAGTGAATAAAAGCATTACAAAAGA	T	C
AX-88010078	124.66	121.31	CM003279.1 Salmo salar isolate Sally breed double haploid chromosome ssa01, whole genome shotgun sequence	34247540	GGATCGCGGGAAAAGAACAGGAAAGGGTTTTTGTA[A/C]GCTACAGTCCAAGCTATGTCTTCCAATGGTGCAAC	A	C
AX-88264967	124.66	121.31	CM003279.1 Salmo salar isolate Sally breed double haploid chromosome ssa01, whole genome shotgun sequence	34225639	TATACTTGCTTGTTTTGTCACAAACTGAAATTAGG[G/T]TAACTGTTACGAGCCATTTCTACATAATGCACCTT	T	G
AX-88288286	124.66	121.31	CM003279.1 Salmo salar isolate Sally breed double haploid chromosome ssa01, whole genome shotgun sequence	32476255	TGCCTTTAGTCATCTGCCTGTATTGAAACACACTT[A/C]GGAGCATTATACAGGCCCGTCTCCTTCCTTGCTTG	A	C
AX-88087348	124.66	121.67	CM003279.1 Salmo salar isolate Sally breed double haploid chromosome ssa01, whole genome shotgun sequence	33555704	TTGCTGCCGCCAATCATAATATGTGGTGTGGAATT[A/T]GTGATTATCATTGAGAAATCCTCTGTCCTCATTAC	A	T
AX-88309844	124.66	121.67	CM003279.1 Salmo salar isolate Sally breed double haploid chromosome ssa01, whole genome shotgun sequence	32685601	TTGTCGCCATATTGCTTTCACCTATCCAATCCTCT[C/G]AATGTAGGGAGTAGGAGCTACGGGCGAGTTGGCAT	C	G
AX-87943987	124.66	123.63	CM003279.1 Salmo salar isolate Sally breed double haploid chromosome ssa01, whole genome shotgun sequence	32471843	CAGACTCACATGAAGCTTTCTGGGTACTCGCTGAG[C/T]GCCATCTCGATGATGTTGAGAGCGTCGTGGTAGTG	T	C
AX-88186790	124.66	124.63	CM003279.1 Salmo salar isolate Sally breed double haploid chromosome ssa01, whole genome shotgun sequence	31769394	CGACGCTAGCTGGAGGCATTCATATTATCAGCAGC[C/T]TGACACAGGCTAACACAACGCAGCGCAGACAGCAT	T	C
AX-87901919	124.66	124.63	CM003279.1 Salmo salar isolate Sally breed double haploid chromosome ssa01, whole genome shotgun sequence	31354929	ACTCCAATGTCACACAGGGGGAATTTGCTTAGATG[A/T]ACAGTATATTAAATAACTTTATTGAAAATATGAAT	A	T
AX-88101380	124.66	124.63	CM003279.1 Salmo salar isolate Sally breed double haploid chromosome ssa01, whole genome shotgun sequence	31832977	AACACACCGAGGGAGGAAGCAAAGTCTCACACTGA[A/G]GCCTCGTGCATCAAATATCGACACACAAACACATC	A	G
AX-88276989	124.66	124.63	CM003279.1 Salmo salar isolate Sally breed double haploid chromosome ssa01, whole genome shotgun sequence	31631357	TCGGATCCTTACAAGGCACCCCGACCTACGTTGCC[A/G]ATATCTCTGTCTGTTCTTCATGCAAATTACAGGGA	A	G
AX-88285812	124.66	124.63	AGKD04409763.1 Salmo salar breed double haploid jcf1000962673_0_0, whole genome shotgun sequence	105	TGATCAGTGTTTCTTCTGACAGATTGGTGCGGCTG[A/G]CAGGCGGGCGTTAAGAACTGCAGTTTGGCGGGTCA	A	G
AX-88021549	124.66	124.63	CM003279.1 Salmo salar isolate Sally breed double haploid chromosome ssa01, whole genome shotgun sequence	31648871	GTATCTCAAATATGTCTTGATTGTTTTTCAAACCA[C/G]CTCCATTACATAGAGGTAATACACAGCACTCTGAA	C	G
AX-87919501	124.66	124.63	CM003279.1 Salmo salar isolate Sally breed double haploid chromosome ssa01, whole genome shotgun sequence	31114229	AGTTGTCTGATTCTGTTATAATCAGTCCCTTCAGG[A/T]TTTCGCAGGGATTCTTTGTGATATTTGTGGCTAAA	A	T
AX-88258215	124.66	124.63	CM003279.1 Salmo salar isolate Sally breed double haploid chromosome ssa01, whole genome shotgun sequence	31433748	TAATTTTTCCCACAGTTTATCAGGGCCAGTGAGAA[C/G]TGATTCCATTGAGTGTATCTTAATTGAAAATACTC	C	G
AX-88065051	124.66	124.63	CM003279.1 Salmo salar isolate Sally breed double haploid chromosome ssa01, whole genome shotgun sequence	32118437	TGATTGAATACTTGAACAACTGAATCTCCCAGTTT[A/G]GTAAAATGAATTGTGGTATTGTGTAGAAAGACAAA	A	G
AX-88041635	124.66	124.63	CM003279.1 Salmo salar isolate Sally breed double haploid chromosome ssa01, whole genome shotgun sequence	31928099	TAGGAATGCATGTTAATTCACCACACAGCCCAGTA[A/T]AACCCTAATCCCTCCATTCAACTATTAATATCAAT	A	T
AX-87878267	124.66	124.63	CM003279.1 Salmo salar isolate Sally breed double haploid chromosome ssa01, whole genome shotgun sequence	31998047	AAATGAAGTGTCTCCTCTGGTTTGACATTCATTTC[A/C]ATTCCAGGGCTGTATGTGACTGTACTTGGCAGATG	A	C
AX-88274657	124.66	124.63	CM003279.1 Salmo salar isolate Sally breed double haploid chromosome ssa01, whole genome shotgun sequence	31485828	TCCCCTTTCTCAGGCACCTTCTCGTTCACTGCCAG[A/C]TGCTGTGGCTCATAGTCAAGGTGTTGCTGCAGATT	A	C
AX-87889974	124.66	124.63	CM003279.1 Salmo salar isolate Sally breed double haploid chromosome ssa01, whole genome shotgun sequence	31995906	AATTCATGAACAAAGACTTTGATGGCTTTTTTGAG[A/C]AATTATTACGAGGGAGGGAAAGAGCAAGAGAGAGA	A	C
AX-87991589	124.66	124.63	CM003279.1 Salmo salar isolate Sally breed double haploid chromosome ssa01, whole genome shotgun sequence	32155656	GAGAGGAAGGATTTGGTATTAGTCATGTAGGTCGG[C/T]ATATCCACAGATGGAACTGGGCGGGAGCCGAATGA	T	C
AX-88103041	124.66	124.63	CM003279.1 Salmo salar isolate Sally breed double haploid chromosome ssa01, whole genome shotgun sequence	32369089	AACCCTGGCATTACAAGTGCCATGCTCTACCAACT[A/G]AGCCACAAGGCATGATTCCTTTGATCGTTGTACAA	A	G
AX-88198593	124.66	124.63	CM003279.1 Salmo salar isolate Sally breed double haploid chromosome ssa01, whole genome shotgun sequence	31571480	CTGAGGTCTGCCACTTAAACAGTTGTGGATCCAGC[A/G]GATGGTGGTGGGAGATACGTCCAAGTTATTGGGCT	A	G
AX-88178700	124.66	124.63	CM003279.1 Salmo salar isolate Sally breed double haploid chromosome ssa01, whole genome shotgun sequence	32027902	CCCAATTGAATAGGAAGCTCTCCTTCCTTCCTCCT[A/C]TTGTTCCTTTAAACATTCTGTGAATGATGTATAAA	A	C
AX-87936463	124.66	124.63	CM003279.1 Salmo salar isolate Sally breed double haploid chromosome ssa01, whole genome shotgun sequence	31609824	CAAATAACGTACATAATGTATAGTCCGACTCCACC[C/T]GTGAATCACTCAGATACTTCACTCTGTTTATCTTT	T	C
AX-88178192	124.66	124.63	CM003279.1 Salmo salar isolate Sally breed double haploid chromosome ssa01, whole genome shotgun sequence	32375682	CCATGTTAACTGGGGGGAGTTTAGGGACAGAGTAC[C/T]ATCCAAACTGTGATGGAGCTGGTATGTTCAGACCT	T	C
AX-88309562	124.66	124.63	CM003279.1 Salmo salar isolate Sally breed double haploid chromosome ssa01, whole genome shotgun sequence	31757180	TTGTAGTAGAACACTGCACACCTGCTGCTGGAGAA[A/C]GCTCAAACACATACTTTTGAGTGAAACACGTGTTC	A	C
AX-88008406	124.66	124.63	CM003279.1 Salmo salar isolate Sally breed double haploid chromosome ssa01, whole genome shotgun sequence	31231081	GGACCAGAGTTAAGACCCTATCCTATATATCAGGT[A/C]AAATTGGTTCCCAAATGGCACCCTATTCCCCACTG	A	C
AX-88015908	124.66	124.63	CM003279.1 Salmo salar isolate Sally breed double haploid chromosome ssa01, whole genome shotgun sequence	31557494	GGGTTGGGCCAACAGAGATTTCTCTTGACATAATT[G/T]AATTTGTTGAATAGGCAAGTACAAGTACATCTGAG	T	G
AX-87891110	124.66	124.63	CM003279.1 Salmo salar isolate Sally breed double haploid chromosome ssa01, whole genome shotgun sequence	31084993	ACAACATACTGTCACTATGACAACCGGGTAGAATC[A/C]TTTAGCCTGATCTCTTGCCATTCCACACAGCACAG	A	C
AX-88133901	124.66	124.63	CM003279.1 Salmo salar isolate Sally breed double haploid chromosome ssa01, whole genome shotgun sequence	30788116	AGCTTAATACAGAGGAATATTATCATCTCTTGATA[C/T]GATTAAGCTGCCACACAATATGGTATATTTGGTAC	T	C
AX-88255223	124.66	124.63	CM003279.1 Salmo salar isolate Sally breed double haploid chromosome ssa01, whole genome shotgun sequence	32155910	TAAAGGATGAGTCTCCAAAGTGTTCCAGTATTCAC[A/T]AACTGCTTGGTGGTGAACATTTGTTCTCCAGTTTG	A	T
AX-87958466	124.66	124.63	CM003279.1 Salmo salar isolate Sally breed double haploid chromosome ssa01, whole genome shotgun sequence	32375977	CCCGGTGTAAGACCATCTTCTGTAGTATTGGCTTA[C/T]ATCTCTTATCTGCAATGGGATTTGTCTTGTATATC	T	C
AX-88217253	124.66	124.63	CM003279.1 Salmo salar isolate Sally breed double haploid chromosome ssa01, whole genome shotgun sequence	31704798	GATATTATGATGACTCTCATCCCATTGAGCCCCAT[A/G]CACAGTACTACACACTGTAGGTCAGAGACAGCAGG	A	G
AX-88293524	124.66	124.63	AGKD04573689.1 Salmo salar breed double haploid jcf1000485812_0_0, whole genome shotgun sequence	142	TGGTTTTTGTCTGGCATACAGTCTGTGTCATTCTG[G/T]TACAGTGGCCTTGGACATATGACATAGTAAAAGTC	T	G
AX-88133493	124.66	124.63	CM003279.1 Salmo salar isolate Sally breed double haploid chromosome ssa01, whole genome shotgun sequence	31897587	AGCTCGCATATGTCTATGAAAGCCGCTTGTGAGAA[C/T]TGTGTCCTGGCGAAAATGCTGTTGTAGTTTAATCA	T	C
AX-88139826	124.66	124.63	CM003279.1 Salmo salar isolate Sally breed double haploid chromosome ssa01, whole genome shotgun sequence	31301519	AGTGACTGCAACTATACCAAGGGTATTGTAATGTT[G/T]CAGGAGTGTGTTAATGCCTGCAGGAGGAAACGCTT	T	G
AX-87880718	124.66	124.63	CM003279.1 Salmo salar isolate Sally breed double haploid chromosome ssa01, whole genome shotgun sequence	31594591	AACCAATTTTTTTCGTGATCTATTGAGTGAGGCAA[A/G]TAAATTTTTGACCTAACTTCTGAGTTATTGGATTA	A	G
AX-88043001	124.66	126.0	CM003279.1 Salmo salar isolate Sally breed double haploid chromosome ssa01, whole genome shotgun sequence	32374751	TAGTTGAAAAGCAACAAGTTTGGGTTTGAGGTGGA[C/T]GGCCGGAGACTAGAGGTGGCGAGGGACTCTGTCAA	T	C
AX-88132990	124.66	126.01	CM003279.1 Salmo salar isolate Sally breed double haploid chromosome ssa01, whole genome shotgun sequence	32412828	AGCGGTAGATTTGGTTGGCTGGGAAGGGAAGCAGG[A/G]TCAGCTCAGGATCGTTGCAAGACTTTTAGGACAGC	A	G
AX-88267891	124.66	126.02	CM003279.1 Salmo salar isolate Sally breed double haploid chromosome ssa01, whole genome shotgun sequence	32375952	TATTGGCTTATATCTCTTATCTGCAATGGGATTTG[C/T]CTTGTATATCAGTATGATTTTAGACATTTAGGCTT	T	C
AX-88027066	124.66	126.03	CM003279.1 Salmo salar isolate Sally breed double haploid chromosome ssa01, whole genome shotgun sequence	32541590	GTGGCAAAATTCAGCAGTTTGACTTATACCTCTGT[A/G]CCCTTTCTGTGACTTCTAGAAAGGTTTTAAGATAA	A	G
AX-88001944	124.66	126.04	CM003279.1 Salmo salar isolate Sally breed double haploid chromosome ssa01, whole genome shotgun sequence	34713011	GCCCTGCAGGGGGATGAACGCTGTGTTCTGGACAC[A/C]ATGCGTCTCGTGGACCTGCTGCTGGTGCTGCTGTT	A	C
AX-88257865	124.66	126.05	CM003279.1 Salmo salar isolate Sally breed double haploid chromosome ssa01, whole genome shotgun sequence	32365531	TAATGTAAATCACATTGTGTCCACTGTACTGCTAA[C/T]TCAATCATTAAGCAATAGTAAAGCAAGTAAGAAAG	T	C
AX-88070953	124.66	127.74	CM003279.1 Salmo salar isolate Sally breed double haploid chromosome ssa01, whole genome shotgun sequence	34674155	TGGGTAGAGGAACTGTGGCTTGGACAGCGTTAGTG[C/T]GTAGTGTGTGTAGTGTGTGTGTGTGTTAGACATGT	T	C
AX-88044015	124.66	127.74	CM003279.1 Salmo salar isolate Sally breed double haploid chromosome ssa01, whole genome shotgun sequence	32588539	TATATCTAAGTATATTATATTTAGCATAAAGTTTG[A/T]GGTGGTAGTGAGCATAGTTAGCTAACCTTGCCCAG	A	T
AX-88315963	124.66	127.74	CM003279.1 Salmo salar isolate Sally breed double haploid chromosome ssa01, whole genome shotgun sequence	32682730	TTTTTTTAACTAATTATACAGCGCTGTAATACAGA[A/G]AGAGAAAAGGACAAAAAGGAGGGTTCTCACCAGAT	A	G
AX-88209781	124.66	127.74	CM003279.1 Salmo salar isolate Sally breed double haploid chromosome ssa01, whole genome shotgun sequence	32767831	GACAATATCGTAATTGGATCGCAATTGGATATCAC[A/G]AAAACAGGGCTAAAATATCCCAGCACTTCTTGGTC	A	G
AX-88012890	124.66	127.74	CM003279.1 Salmo salar isolate Sally breed double haploid chromosome ssa01, whole genome shotgun sequence	32710500	GGCTGTGTTTGGACAAAGGCAAGTGGAGAGTTGGA[C/T]TTTTAAAACATCAAGGTAAAAGATTCATTCAGACA	T	C
AX-87984179	124.66	127.83	CM003279.1 Salmo salar isolate Sally breed double haploid chromosome ssa01, whole genome shotgun sequence	33304637	GAAAACTGGGCTAACTGTACATGCACATATATAGA[C/G]CAACCTCAGCAAGACTACAAACGGGCCATAATAGC	C	G
AX-87983288	124.66	127.93	CM003279.1 Salmo salar isolate Sally breed double haploid chromosome ssa01, whole genome shotgun sequence	34265632	CTTTCATTGATTTTTTAAAGGAAGCATTCCCTCAA[A/G]GGCTGATGTCTGACTGCAACACCAGTTGCCCAATG	A	G
AX-88239891	124.66	127.93	CM003279.1 Salmo salar isolate Sally breed double haploid chromosome ssa01, whole genome shotgun sequence	33398687	GGTTCAATTCCCTGATGGGGAGGAAGGAGTAAGCT[A/G]TCCTTGAAAATAAGAATCTATTTTTAACTGATTCC	A	G
AX-87990201	124.66	127.93	CM003279.1 Salmo salar isolate Sally breed double haploid chromosome ssa01, whole genome shotgun sequence	34140403	GACTGAACAGTCTCTAATATGAACACACAGAAAGC[A/G]CAGATCATATGTAACATAGTCTGTTTTGATCCATT	A	G
AX-88212674	124.66	127.93	CM003279.1 Salmo salar isolate Sally breed double haploid chromosome ssa01, whole genome shotgun sequence	33940742	GAGAAAGAGAGAGAGAGGTCATGAGCTCCTGAATT[C/T]TTCTGCAAAAAATCTGAATCAGAGTTGGGTAAACA	T	C
AX-87962014	124.66	127.93	CM003279.1 Salmo salar isolate Sally breed double haploid chromosome ssa01, whole genome shotgun sequence	32812497	CCTCTCAGTCAAAGTGAAGGTCCAAGCTGCAGGGA[A/G]AGCCATTATTCATGCAGCTAAATATCCAGTGAAAA	A	G
AX-88295406	124.66	128.12	CM003279.1 Salmo salar isolate Sally breed double haploid chromosome ssa01, whole genome shotgun sequence	34375092	TGTCGCGAGATGGCCCCCGTATACTTAGACATTTT[A/C]CAAACTTTGCGTCGTCTTCCATCCAGCCAGACTCC	A	C
AX-88151661	124.66	128.12	CM003279.1 Salmo salar isolate Sally breed double haploid chromosome ssa01, whole genome shotgun sequence	32682701	ATGGTGCAGAGATACAGTATCAATCACTTTTTTTT[A/T]AACTAATTATACAGCGCTGTAATACAGAGAGAGAA	A	T
AX-87900597	124.66	128.12	CM003279.1 Salmo salar isolate Sally breed double haploid chromosome ssa01, whole genome shotgun sequence	34385620	ACGTGAGTGGGGACTTACATGTTTCTGCTAATGAG[C/T]GAGAGCAGGGAGAAATAAAAGAAAGGCATCTCAGA	T	C
AX-88045631	124.66	128.12	CM003279.1 Salmo salar isolate Sally breed double haploid chromosome ssa01, whole genome shotgun sequence	34316654	TATGTCTACTGGGATGAAAGTCATGTTAAAGAGAT[C/G]TTACCTGATGACCTGAGTCGGTTGTTTTTGTCTTG	C	G
AX-88227947	124.66	128.12	CM003279.1 Salmo salar isolate Sally breed double haploid chromosome ssa01, whole genome shotgun sequence	34253095	GCTGGGAACTCCCTAAAAAAAAAAATCACACTTCG[A/G]TACAGCTTCGACCGGCAGTGACTTTTTGTATCAGG	A	G
AX-87880263	124.66	128.12	CM003279.1 Salmo salar isolate Sally breed double haploid chromosome ssa01, whole genome shotgun sequence	34341828	AACATAGTTTACAATGAAATATTTTTGCAAGCAAG[A/G]CGAATGATGTGATTTTGTAGAAGAGGAAATACAGG	A	G
AX-87898122	124.67	128.31	CM003279.1 Salmo salar isolate Sally breed double haploid chromosome ssa01, whole genome shotgun sequence	34195640	ACCCTTTGACTTAAAAAATAGACATTCTTAAAAAA[C/T]GATCAAAGTGAAAAATAGAAGATTGATGGAAATTA	T	C
AX-88070999	124.74	128.5	CM003279.1 Salmo salar isolate Sally breed double haploid chromosome ssa01, whole genome shotgun sequence	32659663	TGGGTCGCGGAGTGATTTTCAACCAAACTGCAGGG[A/G]AAAAAATCTGGAAAACCGCGAAGCAGAAGGGCATC	A	G
AX-88122610	124.81	128.5	CM003279.1 Salmo salar isolate Sally breed double haploid chromosome ssa01, whole genome shotgun sequence	31614262	ACGTGTACAGAGTGAGCAGTAGAATTAGCACATGC[G/T]TTTTTATGAGCACAGGCTTGTATCAAAATGCTTTT	T	G
AX-88230826	126.19	128.5	CM003279.1 Salmo salar isolate Sally breed double haploid chromosome ssa01, whole genome shotgun sequence	30550111	GGAGAGGAGGAGGAGAGGGAGGGAGGCAGGGAGAG[A/T]GTCCCTTGAAGGATAGGTCAGAGGCCCTAGGTTAC	A	T
AX-87935955	126.19	128.5	CM003279.1 Salmo salar isolate Sally breed double haploid chromosome ssa01, whole genome shotgun sequence	32972719	CAAACAGCTTCGCCACCCTGAATCTAAAGGTTCCG[A/G]CGCCTTCATCCCTGGCGGCTTCCGCTTCGAGATCG	A	G
AX-87883894	126.19	128.5	CM003279.1 Salmo salar isolate Sally breed double haploid chromosome ssa01, whole genome shotgun sequence	32864296	AAGATTGTAACTACCCATTGAGGAGAAAATAAGTG[G/T]AAAAAAAGTGTAAATCATTTAAAATTCCTTCTATT	T	G
AX-88142615	126.19	128.5	CM003279.1 Salmo salar isolate Sally breed double haploid chromosome ssa01, whole genome shotgun sequence	32549461	ATAATGCTACACTACGTGTGTTATATGTCAATGTA[C/T]TATTGTAAATTAGTTAGCCTGTTTTGGCCTGATGC	T	C
AX-88189227	126.19	128.5	CM003279.1 Salmo salar isolate Sally breed double haploid chromosome ssa01, whole genome shotgun sequence	32483705	CGGTTAGGAAGAAGTTGTGTGTATCTACATTGGCA[A/G]AATCTGACACTCCTAGCTAGTTTACCTACACATGA	A	G
AX-88007932	127.71	128.5	CM003279.1 Salmo salar isolate Sally breed double haploid chromosome ssa01, whole genome shotgun sequence	34120430	GGAATAAGAAGCTTTATAAATGGACTCCTACATGT[A/G]CAGATAACTGTGGTGTGTGTCTGCTTGTGGTTCGT	A	G
AX-88110454	127.71	128.5	CM003279.1 Salmo salar isolate Sally breed double haploid chromosome ssa01, whole genome shotgun sequence	34052370	AATGAGCCTGTAAGGGGCATGACTTCTAGAATGAC[C/T]GACAAAGATCACAAATAATGGTTCAGATTCTGTGA	T	C
AX-87988454	127.71	129.16	CM003284.1 Salmo salar isolate Sally breed double haploid chromosome ssa06, whole genome shotgun sequence	58270295	GACAGTACGGTCTTGTCTGGAAGGAGACGGGCAGT[C/T]CTGAGCATGCTATTGGTTGTGCTGGCCATCTGTCT	T	C
AX-88299201	127.71	129.85	CM003279.1 Salmo salar isolate Sally breed double haploid chromosome ssa01, whole genome shotgun sequence	33138919	TTAAAAATAAAATAGTAACTCGAGGAATAAAACAT[A/C]TTTAAACAGCCTTGGCCTGATTATGCCACCATTTG	A	C
AX-88051322	127.71	130.22	AGKD04564114.1 Salmo salar breed double haploid jcf1000295740_0_0, whole genome shotgun sequence	159	TCATTATTCTCATCCCAAATATGGCATCCATACAG[A/C]ACTATGATTACCTCGAAACAAATTCACTGGTGACT	A	C
AX-88300037	127.71	130.22	CM003279.1 Salmo salar isolate Sally breed double haploid chromosome ssa01, whole genome shotgun sequence	32298958	TTAATGAGAACTAAATGTAGCTTTTTGGTCTAAAT[G/T]TAAGATTACATGCTGACTAAACCTTACATGCGCAT	T	G
AX-87982554	127.71	130.44	CM003279.1 Salmo salar isolate Sally breed double haploid chromosome ssa01, whole genome shotgun sequence	34816354	CTTGCTTGAAAAATACTGGTATGTATATAGTGCAA[C/T]TTGACCTGTACCGGGTCAAATTGACTTACACAAGC	T	C
AX-87900800	129.24	130.44	CM003279.1 Salmo salar isolate Sally breed double haploid chromosome ssa01, whole genome shotgun sequence	33576366	ACGTTTTGCAACTGAACGGGGCCCTGGTAACATTA[A/G]CAGTAGTCTATATGCAAACATTTGGTGGCACAGAA	A	G
AX-88108819	129.24	130.44	CM003279.1 Salmo salar isolate Sally breed double haploid chromosome ssa01, whole genome shotgun sequence	34672168	AATACGATGAAACTATTTTCAGTCAATCAGTAAAA[C/G]AGTTTTGCATTTGGCTTTCTCTCACTGTATAAGGA	C	G
AX-88063248	129.24	130.44	CM003279.1 Salmo salar isolate Sally breed double haploid chromosome ssa01, whole genome shotgun sequence	34896275	TGAGACAGAAACTTTTTACATTGTGCAGGTTTCTA[C/T]GATCAAAAAGCCTAACCTAAATGGCGCCTGATCAA	T	C
AX-87965303	129.24	131.99	CM003279.1 Salmo salar isolate Sally breed double haploid chromosome ssa01, whole genome shotgun sequence	34265700	CGATTCTTGAGCTTGGATGCTGTAATTGGATGCGA[A/G]GCAACACGAGCGCAACATGAGCAGTAGAGCAACTT	A	G
AX-87998413	129.24	131.99	CM003279.1 Salmo salar isolate Sally breed double haploid chromosome ssa01, whole genome shotgun sequence	34059919	GCACAGACACTGCAATAGGTTTAATAGGAAGCCTG[G/T]CAGGCAGACAGATAGGATGCAGGGAATAGTTTACC	T	G
AX-88227310	129.24	131.99	CM003279.1 Salmo salar isolate Sally breed double haploid chromosome ssa01, whole genome shotgun sequence	34048422	GCTCTTGGAAAGGTGAGCAGAACAGAACCCCCCCC[A/C]CACAAAATAAAACTCCTGAACCAACACTTGCAGTT	A	C
AX-88259248	129.24	131.99	CM003279.1 Salmo salar isolate Sally breed double haploid chromosome ssa01, whole genome shotgun sequence	33968178	TACATCACAGATATTACATGTAAAATATGTATGTT[C/T]TATTATCACTTTCGTTTTACAATCCTTTCAATACT	T	C
AX-87894134	129.24	131.99	CM003279.1 Salmo salar isolate Sally breed double haploid chromosome ssa01, whole genome shotgun sequence	34318624	ACAGGAACCACTGAGTGGAATATCCTCAAAGAAAC[A/T]GCTTAGAAAGCCCTAGCTCAATCGTTAGCTAAAGA	A	T
AX-87929394	129.24	131.99	CM003279.1 Salmo salar isolate Sally breed double haploid chromosome ssa01, whole genome shotgun sequence	34258443	ATGGGAGTGCTAGGCCATCTGCCTAAAGTCGAAAT[A/C]ACACAGAGACGCCGTCAACGGCATCAAAATTTGCG	A	C
AX-87960753	129.24	131.99	CM003279.1 Salmo salar isolate Sally breed double haploid chromosome ssa01, whole genome shotgun sequence	34627116	CCTAATTTGCTGCATGTTTGAAAAAGAAAATCACA[C/T]AATCAGATGAGTATCCCAAAAAAACTCCACTAGTG	T	C
AX-88024038	129.24	131.99	CM003279.1 Salmo salar isolate Sally breed double haploid chromosome ssa01, whole genome shotgun sequence	33935212	GTCTAATCAACACTTCCATTGTTATACATTTACAG[A/G]CATTCTATGCGCATGCATGAAATAAATCCACGATT	A	G
AX-88047651	129.24	131.99	AGKD04435434.1 Salmo salar breed double haploid jcf1000561015_0_0, whole genome shotgun sequence	358	TCAACGACATCCGAAACATTGTTTTGTCGCAAACC[C/T]CCTGATTGGTTTGGCATTGGTTGAAGACAAAAGGA	T	C
AX-88093559	129.24	131.99	CM003279.1 Salmo salar isolate Sally breed double haploid chromosome ssa01, whole genome shotgun sequence	33766828	TTTTAAATGACCACACGAGTATAAATCCACTTTTT[G/T]GAGCTGAAAGACGATGGCCAGAGCTTATCCATGAT	T	G
AX-88008170	129.24	131.99	CM003279.1 Salmo salar isolate Sally breed double haploid chromosome ssa01, whole genome shotgun sequence	34705085	GGACAATAAAACTTTCTGAATCTGAATATTTTGCA[A/T]CGTTAGTCCAACTCCTGCTCAATTCCTGTTTTTCT	A	T
AX-88033876	129.24	131.99	CM003279.1 Salmo salar isolate Sally breed double haploid chromosome ssa01, whole genome shotgun sequence	34116635	TAAAGTACAACGTTGCCAACAAACGTATACAAGTA[A/G]CACGATCATCTCACCTAGCTAACTAGCTGCAGAAA	A	G
AX-88044245	130.57	131.99	AGKD04607370.1 Salmo salar breed double haploid jcf1000992541_0_0, whole genome shotgun sequence	64	TATCAATAAAAATGTAACTCTATGACAATACATTG[C/T]AGATATGATAAGGCCTTAAATCTTGGCCTAGTTAA	T	C
AX-88174255	130.57	131.99	CM003279.1 Salmo salar isolate Sally breed double haploid chromosome ssa01, whole genome shotgun sequence	34283507	CATTTGCTTTCATCCATTCCTCTTACCCCGTTCTT[C/T]GTGAAGACACTGTTCATCCATTTGGTGTAGGTCTT	T	C
AX-88148490	130.57	131.99	CM003279.1 Salmo salar isolate Sally breed double haploid chromosome ssa01, whole genome shotgun sequence	34661948	ATCTTAATTTGGTCCAGTGTAGTCCCGCAGGGAGA[C/T]GGTTAAGAACTGCACAGCTCAGCAAGATAGTAAAA	T	C
AX-88200829	130.57	131.99	CM003279.1 Salmo salar isolate Sally breed double haploid chromosome ssa01, whole genome shotgun sequence	34090408	CTGGGGTGATGGGCACCTCTGTCAGCATCTGCTGG[C/T]TGTCACTCAGGTACACTGTCAGGATCATCTGCATG	T	C
AX-87898089	130.57	131.99	CM003279.1 Salmo salar isolate Sally breed double haploid chromosome ssa01, whole genome shotgun sequence	33788727	ACCCTTCATATAAATTGGGGTCAAATTCTCTCTAT[A/T]ACATTGGGAGCATTAAAGGGCCAAACAGCAGTGGA	A	T
AX-88110418	130.57	131.99	CM003279.1 Salmo salar isolate Sally breed double haploid chromosome ssa01, whole genome shotgun sequence	34153338	AATGACTTCACACACAAGAATGAACTGAGCCACTT[A/T]CACAAATATGTTTTTAATCCCATTTCTATTAATTG	A	T
AX-87891228	130.57	131.99	CM003279.1 Salmo salar isolate Sally breed double haploid chromosome ssa01, whole genome shotgun sequence	34658524	ACAACGACTAAAGCTGACATTAACATAATCACGGG[C/T]TACACTGATGCTGTGATGGTAAAAGGCCATACTAA	T	C
AX-88046814	130.57	132.8	CM003279.1 Salmo salar isolate Sally breed double haploid chromosome ssa01, whole genome shotgun sequence	34261136	TATTTCTCTAACTATGTGCATAAGTGAGGGATGAT[G/T]ACGATCGTTGACCCTGTTTTTCTGTTAGACAAAGT	T	G
AX-87976105	130.57	133.53	CM003279.1 Salmo salar isolate Sally breed double haploid chromosome ssa01, whole genome shotgun sequence	33990145	CTGACTCGTTGAAGTAGAAACCGGTTAGTGATCGC[G/T]GTTCTGATCTCCAGATGCTGTTTTCGGTCACACAA	T	G
AX-88300069	131.33	133.53	CM003279.1 Salmo salar isolate Sally breed double haploid chromosome ssa01, whole genome shotgun sequence	33818281	TTAATGGAATACAAATGTCAATTTCCAGGCCAGAG[C/G]TTCCTGTGTTAACTCGCCACCACAGACTGAGTGCT	C	G
AX-88044976	132.09	133.53	CM003279.1 Salmo salar isolate Sally breed double haploid chromosome ssa01, whole genome shotgun sequence	33790120	TATGACAGCAATTATATTCTAGAACTGTTAAAGAA[A/G]AATATTCAAAGAGGATCATATTTTTCTATTTCAGC	A	G
AX-87982595	132.09	133.53	CM003279.1 Salmo salar isolate Sally breed double haploid chromosome ssa01, whole genome shotgun sequence	34287158	CTTGGATCCAGAAAGACCAGGGCAGACCAGGCCTA[C/T]TTAGGCGCTCCGATAATTACCCCTCGAGGAGAGGC	T	C
AX-88117071	132.09	133.53	AGKD04492651.1 Salmo salar breed double haploid jcf1001238260_0_0, whole genome shotgun sequence	636	ACATCAAAGCGATTCAATAGAACAGGAGAGGAAAA[C/G]TTTATTTCAGTTGTTTCAGTGGTTGGATTGTTATG	C	G
AX-88272477	132.09	133.53	CM003279.1 Salmo salar isolate Sally breed double haploid chromosome ssa01, whole genome shotgun sequence	33351280	TCATGGTTTCCTTTATCTGTCTCAAATGTAGCTGT[G/T]TGGCCTCCCTGGAATTAAATTCTATATTTGAAAGT	T	G
AX-87932650	132.09	133.53	CM003279.1 Salmo salar isolate Sally breed double haploid chromosome ssa01, whole genome shotgun sequence	33962726	ATTCATTAGGGCACATGTAGAAAAATATTTTGCAA[A/G]GTAAAACAAAAATGTGTGTTTCCTAATGTGTGTTT	A	G
AX-88137920	132.09	133.53	CM003279.1 Salmo salar isolate Sally breed double haploid chromosome ssa01, whole genome shotgun sequence	34277290	AGGTTGATGTGATGCACTCTAACCTTTGTTCAGTC[C/T]ATCTCCTCTTGTTTTAAGTGGCTTGGCCATTTTAC	T	C
AX-88080946	132.09	133.53	CM003279.1 Salmo salar isolate Sally breed double haploid chromosome ssa01, whole genome shotgun sequence	34218160	TTATCAAGAGAACATCCCTCATCAAGAGAACATCT[C/T]ACTGACTCACTAAACACAAATGCTTAGTTTGTAAA	T	C
AX-87884111	132.09	133.53	AGKD04626834.1 Salmo salar breed double haploid jcf1000918151_0_0, whole genome shotgun sequence	372	AAGCATCCGAAAATTCTACACTTTACAAATTAGGT[A/G]CCGAATCGTTTGTTGAGTGTATGTTTGAAGGCCAT	A	G
AX-87968085	132.09	133.72	CM003279.1 Salmo salar isolate Sally breed double haploid chromosome ssa01, whole genome shotgun sequence	32617283	CGTGTTAATATTGAAATATCCAATACACACTAAAT[A/C]AACCTTGTGAAAGGTATTAGTTAATGTATGTAATA	A	C
AX-87951935	132.09	133.72	CM003279.1 Salmo salar isolate Sally breed double haploid chromosome ssa01, whole genome shotgun sequence	32713532	CATTGACATGGAGCCATTTCAGACAAGTCATCGTG[G/T]TTTTTTTTTTTTTATTGAAGATGCTTAGGTTTCAT	T	G
AX-87923160	132.09	133.91	CM003279.1 Salmo salar isolate Sally breed double haploid chromosome ssa01, whole genome shotgun sequence	33555181	ATATGTAAAGGCTTCCCAATTCAGTGCTATGCGTT[G/T]TAAAAGTCAGGATACAGTTTTTAAGCAAAGATAAT	T	G
AX-88059268	132.09	133.91	CM003279.1 Salmo salar isolate Sally breed double haploid chromosome ssa01, whole genome shotgun sequence	33304228	TCTGGTGCCTTTCTTCACAGAACATCAACAAGTCC[A/C]TCATCAGTGGATGTGTCCCTCCTCAGCTCAAACGG	A	C
AX-88057344	132.09	133.91	CM003279.1 Salmo salar isolate Sally breed double haploid chromosome ssa01, whole genome shotgun sequence	34093942	TCTCATATTTTCTTCCTCTATTCTCATTCACTTGA[A/T]TTTTGGTCTGAAGAAGGGCAGAATGGATCTCCTGA	A	T
AX-88014764	132.09	133.91	CM003279.1 Salmo salar isolate Sally breed double haploid chromosome ssa01, whole genome shotgun sequence	34280419	GGGGCCACGATCCTAAAATCCTACAAAAGCGCGGT[C/T]GGTAATCCTGCCCCGACTGTGCTTTAGATCAAATC	T	C
AX-88172530	132.09	133.91	CM003279.1 Salmo salar isolate Sally breed double haploid chromosome ssa01, whole genome shotgun sequence	34218681	CATGCCCGTGTTCCCCAACCTTAGAAGCCCCCAAC[A/G]TTAGAAGCAGTATAAGGGAGCAGTGTCTGTCATTC	A	G
AX-88066429	132.09	133.91	CM003279.1 Salmo salar isolate Sally breed double haploid chromosome ssa01, whole genome shotgun sequence	32338093	TGCCAGGCTTGTCAGTTATTAAATCTCTCCTTCAC[A/G]CTCTCTCAGTGTGCGCCGTAGGCTTATATTTGTTT	A	G
AX-88310957	132.09	134.87	CM003279.1 Salmo salar isolate Sally breed double haploid chromosome ssa01, whole genome shotgun sequence	34628016	TTTAACTTCAGTTTGCAGTGTGGACAAGTTACAAT[G/T]ACTTTTTTTTACTTGCCATGCATGTTGGGACAAGG	T	G
AX-88225027	132.09	134.87	CM003279.1 Salmo salar isolate Sally breed double haploid chromosome ssa01, whole genome shotgun sequence	34705147	GCCTTTTCTTAGCCTTAGCCTTAGCCTCAACACTG[C/T]CTGGGCATCCAACTTCCTCAATGTTGGGACAATAA	T	C
AX-87909404	132.09	134.87	CM003279.1 Salmo salar isolate Sally breed double haploid chromosome ssa01, whole genome shotgun sequence	34644671	AGCACATGGGCAGCACTGTGGACTCTCAATCCTCT[A/G]TCTGGGAGGGCAGGCACACACTGAACCTGGAGATT	A	G
AX-88302398	132.09	134.87	CM003279.1 Salmo salar isolate Sally breed double haploid chromosome ssa01, whole genome shotgun sequence	34658494	TTATGTGATCGTAGCCTTTTTGACATAACTACAAC[A/G]ACTAAAGCTGACATTAACATAATCACGGGCTACAC	A	G
AX-88140594	132.09	134.87	CM003279.1 Salmo salar isolate Sally breed double haploid chromosome ssa01, whole genome shotgun sequence	34776369	AGTGTGCCACTTACGAAAAAAGAGTGCAGTATAAT[C/G]ACAGTATGCGGAAACTACTGCGTCCAAAATACCAC	C	G
AX-88223768	132.09	134.87	CM003279.1 Salmo salar isolate Sally breed double haploid chromosome ssa01, whole genome shotgun sequence	34713348	GCCCTCTGGGACACATTTCTGTATTAGTAAGAATT[A/C]ATAATTTATTCCTAAACTATTTTATTGGCACAGAA	A	C
AX-88310714	132.09	134.87	CM003279.1 Salmo salar isolate Sally breed double haploid chromosome ssa01, whole genome shotgun sequence	34401522	TTGTTTTATAAAACTCAAATGAATGGCACCAATGG[A/G]CTCTGGTATGTGTCAATATTGGAGTTTATACAATA	A	G
AX-88034033	132.09	134.87	CM003279.1 Salmo salar isolate Sally breed double haploid chromosome ssa01, whole genome shotgun sequence	34692731	TAAATATACAGTATGTTGTTTTTCAGGAAAAAAAT[A/C]AACATGTAATTGCATGGTCATTGTCAACTGTGCAT	A	C
AX-88269401	132.09	134.87	CM003279.1 Salmo salar isolate Sally breed double haploid chromosome ssa01, whole genome shotgun sequence	34691776	TCAATCTGGGAGAAAAGGGACTCAAAATTAACCAT[A/C]TTGAGTGACAACGATACAGCGGTCAAGGATCAAAT	A	C
AX-88176493	132.09	135.16	CM003279.1 Salmo salar isolate Sally breed double haploid chromosome ssa01, whole genome shotgun sequence	34773419	CCAGAGAGTTCTTCTAGACGCTGGACCACGGCAGT[C/T]GCCACCTTTCTGTAGGCCTCAGCCTAAAACAATAG	T	C
AX-87951556	132.09	135.16	CM003279.1 Salmo salar isolate Sally breed double haploid chromosome ssa01, whole genome shotgun sequence	34806505	CATTAGTTGCCTTATTGTAAAAGATTAACAGCTGC[A/G]AGGCCCATTAAAAATCCTGGCCTGAATATAATGAG	A	G
AX-88264535	133.42	135.16	CM003279.1 Salmo salar isolate Sally breed double haploid chromosome ssa01, whole genome shotgun sequence	34811803	TATAAACCTCTTCCACCTGGCCTCTGGTTGTCCCA[C/T]GATGATAGTACAGAAAGGTCAGCAGTTAGCTAGTT	T	C
AX-87956007	133.42	135.16	CM003279.1 Salmo salar isolate Sally breed double haploid chromosome ssa01, whole genome shotgun sequence	34648714	CCATCTACCTGAGGGGTCCTTGGGACACCACTCAC[A/C]TCAGCTGTCCTGGATCAGAACAGACCGGGGTCTTC	A	C
AX-88296169	133.42	135.16	CM003279.1 Salmo salar isolate Sally breed double haploid chromosome ssa01, whole genome shotgun sequence	34242736	TGTGATCAGGGGTCCAACAATGTGAAGGCCATGAA[G/T]GATCTTGGTGCTTCCCTAGAACACAAGGACAGCTG	T	G
AX-87964171	133.42	135.45	CM003279.1 Salmo salar isolate Sally breed double haploid chromosome ssa01, whole genome shotgun sequence	35104779	CCTTTAAGGACCTCCTCACACCATCCTATAAAACA[A/G]CAGATACCTTGAGTGAAATGGTCTCACTACGAAGG	A	G
AX-87885614	133.42	135.45	CM003279.1 Salmo salar isolate Sally breed double haploid chromosome ssa01, whole genome shotgun sequence	34672365	AAGTACACACACTGTTTGCATTATCTTGTCATTAT[G/T]GAATGTCTCATTAAATAAAATCGGTCCGAGAAACC	T	G
AX-88050153	134.76	135.45	CM003279.1 Salmo salar isolate Sally breed double haploid chromosome ssa01, whole genome shotgun sequence	34717138	TCAGTATTTTCCAATTCTCAAAATATGCATGTTAG[C/T]TAGTAAATATTTTCTGCTTGTAATGTAATTGTTTA	T	C
AX-87905647	134.76	135.45	CM003279.1 Salmo salar isolate Sally breed double haploid chromosome ssa01, whole genome shotgun sequence	34654554	AGAATGTATTGGTTAGGTCAGTGTTTGTGGCTATG[C/T]ATGTAGTGTACACTCAACGCATTCACGAACATGGA	T	C
AX-88041854	134.76	135.45	CM003279.1 Salmo salar isolate Sally breed double haploid chromosome ssa01, whole genome shotgun sequence	34797397	TAGGCCTACCAGTCAATGTTTCCATTGAATATGGT[C/G]GTCAGCTACAAAGCATGGTAAAGGGAAGTAGTGGG	C	G
AX-88295031	134.76	135.45	CM003279.1 Salmo salar isolate Sally breed double haploid chromosome ssa01, whole genome shotgun sequence	34860127	TGTCATCCCCTATAACAGCTGAGAGTGAGAAAGAT[A/G]GTGATGTCGAAACGCCTCTAAAGAGAAACACATGA	A	G
AX-88306519	134.76	135.45	CM003279.1 Salmo salar isolate Sally breed double haploid chromosome ssa01, whole genome shotgun sequence	34647326	TTCTTGTAGTGAGATGTATTTTTTATTGTTTCTCC[C/T]TGTTTGTCTCCACAGCTATCCTCACTCGGCCAAAA	T	C
AX-87895956	134.76	135.45	CM003279.1 Salmo salar isolate Sally breed double haploid chromosome ssa01, whole genome shotgun sequence	34951769	ACATTGACGTGTGGATGCAGTTGAGTTTCCTGTAG[C/T]AAAACTGCAGAAAGACAGAGGACATCCTGATTGGC	T	C
AX-87999312	134.76	135.45	CM003279.1 Salmo salar isolate Sally breed double haploid chromosome ssa01, whole genome shotgun sequence	34817647	GCAGCTAGAGAAGATGAGGTCAGCCAGTTCTTTCT[A/G]TCTATCTCTCTCTCTCGATGGGTTTTAACAGTACC	A	G
AX-87896542	134.76	135.45	CM003279.1 Salmo salar isolate Sally breed double haploid chromosome ssa01, whole genome shotgun sequence	34816825	ACCACAGGAATTTGTGAATTAAGTGCATTTTTCTC[C/T]CTCTCTTGCCCTTTCTGCTGTCTGGGAGAGAGATC	T	C
AX-88041022	134.76	135.45	CM003279.1 Salmo salar isolate Sally breed double haploid chromosome ssa01, whole genome shotgun sequence	34789622	TAGCAGACATTGAATGAAATGTAGTCAGGTACTAG[C/G]TCCAACTATTAATGAAAGGAAGTCACACAACGACA	C	G
AX-88274111	134.76	135.52	CM003279.1 Salmo salar isolate Sally breed double haploid chromosome ssa01, whole genome shotgun sequence	34577113	TCCATTTAGTGGCTAATAAATACGACCCAGGTATT[A/C]TACAGTCTAACCCGAATCACACTACAATTGCACCA	A	C
AX-88016024	134.76	135.57	CM003279.1 Salmo salar isolate Sally breed double haploid chromosome ssa01, whole genome shotgun sequence	34319076	GGTAAAGGCTCAGAGAGAGTTTGCAAACGGAAATG[C/G]TGTTTCTAACGGTAACTATTGAGTTAGTTACCGTG	C	G
AX-88245138	134.76	135.63	CM003279.1 Salmo salar isolate Sally breed double haploid chromosome ssa01, whole genome shotgun sequence	34692089	GTCCTGCAGCCTAGTGTTCTTCTCATCCTCAGACA[A/G]ACTCTTGTTCCCCAGGATAAGCCTCCTCTTCACCG	A	G
AX-88189776	134.76	135.83	CM003279.1 Salmo salar isolate Sally breed double haploid chromosome ssa01, whole genome shotgun sequence	34759081	CGTCTCCCATTAGCACCACCAGCTGAAGAGAGTTT[C/G]CCCCCTAATTGTCTTCCTCATGCCCTATATGAACT	C	G
AX-87915252	134.76	136.42	CM003279.1 Salmo salar isolate Sally breed double haploid chromosome ssa01, whole genome shotgun sequence	34161066	AGGTAATGGAGGCCAGGTGTGTTTAATGATGAAGC[C/G]CAGGTGCGTGTAATGATGAAAGCCAGGTGCCATAA	C	G
AX-88184939	134.76	137.04	CM003279.1 Salmo salar isolate Sally breed double haploid chromosome ssa01, whole genome shotgun sequence	34853988	CCTGGACTGGCTGAGCTGGGGTGGGAGGGAGAAGG[C/G]ATTCTCAACATTGATCCGAGGCCACGTCTCAAATG	C	G
AX-88065093	135.07	137.04	CM003279.1 Salmo salar isolate Sally breed double haploid chromosome ssa01, whole genome shotgun sequence	32671524	TGATTGGCTCAGACATGCGGCGCTGTGTAAAAAAA[A/C]AAAAAAAAATAAGACAGCGAGTGACTGACTAGCTC	A	C
AX-87930384	135.41	137.04	CM003279.1 Salmo salar isolate Sally breed double haploid chromosome ssa01, whole genome shotgun sequence	34671197	ATGTCCCTTTCTCTTACGCCTTGATCACGCTGACA[A/G]CGTCATTGCGTTTTGGTACACCAGAAGTACATTCA	A	G
AX-87934052	135.75	139.34	CM003279.1 Salmo salar isolate Sally breed double haploid chromosome ssa01, whole genome shotgun sequence	35070068	ATTGTTATAGATCACAAAACAACACCACAGTAAAT[C/T]GTAGTATTTTCATTCTCTATTCTCATGGTAGATGA	T	C
AX-87934559	135.89	139.34	CM003279.1 Salmo salar isolate Sally breed double haploid chromosome ssa01, whole genome shotgun sequence	35175506	ATTTCATATGCGGAGATGAGCAAAGGTTGGCAGCT[G/T]CCCCCATCTTCATGCTGGAAGGAAGCCCTTTGCTT	T	G
AX-87990687	135.99	139.34	CM003279.1 Salmo salar isolate Sally breed double haploid chromosome ssa01, whole genome shotgun sequence	35165212	GAGAAAAAACATTCTGAAGAGGTGGAAATATTTTA[C/G]AAAACGTAAATAGAAATATTATTTTCTGTAATCCT	C	G
AX-88186489	136.08	139.34	CM003279.1 Salmo salar isolate Sally breed double haploid chromosome ssa01, whole genome shotgun sequence	34864436	CGAACACAGCTCGACAGTACTGGTTGACTTTGCTT[C/T]GAATTAAACTTTCATCAGAATAGTGTAGAGGAAAA	T	C
AX-88276459	136.08	139.63	CM003279.1 Salmo salar isolate Sally breed double haploid chromosome ssa01, whole genome shotgun sequence	35240749	TCCTTGTGGTGGGTTGGGCACCTGCAGGCTGACTC[C/T]GGTTGTCATTTGAATTGTGTTTCCTCTGACACATT	T	C
AX-88064574	136.08	139.63	CM003279.1 Salmo salar isolate Sally breed double haploid chromosome ssa01, whole genome shotgun sequence	35223311	TGATCTGATCACCTTTCTATGAAAATGAGGATTAC[A/C]CTGTCGTGTCGCGGGCGGTGTTGCGGCTCATACGG	A	C
AX-88070300	136.08	139.63	CM003279.1 Salmo salar isolate Sally breed double haploid chromosome ssa01, whole genome shotgun sequence	35203685	TGGGAATGTGAAAGGCAGGCAGCAGCGGTGTGTTA[A/C]GGAGGGTGTTACTCCGCTCCAACTTGTGCGGCCGG	A	C
AX-87992082	136.08	139.63	AGKD04752995.1 Salmo salar breed double haploid jcf1000625268_0_0, whole genome shotgun sequence	267	GAGCAATAGTTTCATTAGTAGATAGCTTAATTAAG[C/G]CAGCGAAGGGGTTTTCATTGAGAGTGAAAACTTAA	C	G
AX-87928111	136.08	139.63	CM003279.1 Salmo salar isolate Sally breed double haploid chromosome ssa01, whole genome shotgun sequence	34993971	ATGCACTATAGCACCGTTTTTAAAACTCATTTAGG[G/T]CAGGTTTCCCAGTTACAGATTAAGCCTAGTCCAGG	T	G
AX-87987008	136.08	139.63	CM003279.1 Salmo salar isolate Sally breed double haploid chromosome ssa01, whole genome shotgun sequence	34954578	GAATCAAACAGTGTTGCAGATCAATAATGAGAGTC[C/T]CAGTGCTCTCGTCTCTCCACATATTAAATTACATG	T	C
AX-88135925	136.08	139.63	CM003279.1 Salmo salar isolate Sally breed double haploid chromosome ssa01, whole genome shotgun sequence	35207949	AGGCTAGTGCGTACGGCCCAGTACATCACTCGTGC[C/T]AGACATACAGCAACTCCCCTTCCAAAAGTTTGCTG	T	C
AX-88019134	136.08	139.84	CM003279.1 Salmo salar isolate Sally breed double haploid chromosome ssa01, whole genome shotgun sequence	35223827	GTAAAGCTACGGACCATGGAGAGGAAACCCGCTGA[C/T]TGTTTGTTGTCTGTTTGCCTGCAAAACCAAAATGA	T	C
AX-88057690	136.08	140.6	CM003279.1 Salmo salar isolate Sally breed double haploid chromosome ssa01, whole genome shotgun sequence	35068466	TCTCCTCCTGATGTTGCTCTGTGGCCAGAATGGTT[A/C]TGCTCTTGGACACACAGCTGACTGTGGTCAGACAG	A	C
AX-87884080	136.08	141.37	CM003279.1 Salmo salar isolate Sally breed double haploid chromosome ssa01, whole genome shotgun sequence	35212616	AAGCAGTCAAATTATAATTAATCCTCTCAGGGTTG[A/G]AGCTTAAATCCCTTTTAACCCTCCAGATTAGAATT	A	G
AX-87908233	136.08	142.34	CM003279.1 Salmo salar isolate Sally breed double haploid chromosome ssa01, whole genome shotgun sequence	35473123	AGATAATATTCAATGGTTTGCATCTTCCTCTCTTA[C/T]TAGGCCTAGGCTATATATTGTAGGTGGGTTGAAGC	T	C
AX-88269836	136.08	142.34	CM003279.1 Salmo salar isolate Sally breed double haploid chromosome ssa01, whole genome shotgun sequence	35703805	TCACATCTGGGTTGGCTCAACAATCAGTTGTTTAA[A/G]TCCAAATAAATCATACAATTTGTACAGGGCATTTA	A	G
AX-88132541	136.08	142.34	CM003279.1 Salmo salar isolate Sally breed double haploid chromosome ssa01, whole genome shotgun sequence	35567441	AGCCTACGAATGTCTCACTGTCCCATTCGGGCTAG[A/C]ACAATCTTCCCAAACGTTCAGCAAGTGTGTAGAGG	A	C
AX-87901210	136.08	142.34	CM003279.1 Salmo salar isolate Sally breed double haploid chromosome ssa01, whole genome shotgun sequence	35536479	ACTACTGAGTAGTACACTCTATAAGCAGGGTACCA[C/T]TTCAGATAGAGCCAGTCTGTGCAATGGTTCTACCT	T	C
AX-88040331	136.08	142.65	CM003284.1 Salmo salar isolate Sally breed double haploid chromosome ssa06, whole genome shotgun sequence	80959725	TAGACAGCGCTGTCGGGTTCCTACCCGCCCTTTTG[C/T]GGATCAACGACCTGCTCAAGACACCTTGTTGTCCT	T	C
AX-87900537	136.08	142.97	CM003279.1 Salmo salar isolate Sally breed double haploid chromosome ssa01, whole genome shotgun sequence	36270823	ACGTCCTTAGTGTGCACTGTACTGTAGGTATTGAA[G/T]ATTGGTATTTGCTGCTTTGCAAACTTACTCCCTTT	T	G
AX-88063397	136.08	142.97	CM003279.1 Salmo salar isolate Sally breed double haploid chromosome ssa01, whole genome shotgun sequence	35629262	TGAGATAACTCATCGCCTATGGCGAATGCATACAA[C/T]CTATCTATCTATCTATCTATCTATCTATCTATCTA	T	C
AX-88012889	136.08	142.97	CM003279.1 Salmo salar isolate Sally breed double haploid chromosome ssa01, whole genome shotgun sequence	35665420	GGCTGTGTTTATTTATGCGTGGTGAGGATGACACG[A/G]CGGCTAGCGCTGTGTGTAACGTCAGCTTGCTGTGG	A	G
AX-88229513	136.08	142.97	CM003279.1 Salmo salar isolate Sally breed double haploid chromosome ssa01, whole genome shotgun sequence	35659589	GGAACTTTGAGGGTTTATGACATAGCCCCTCCAGT[A/G]ATTTAACAGGATCTCTATGCATTATGAACAGTTGA	A	G
AX-88129423	136.08	143.69	CM003279.1 Salmo salar isolate Sally breed double haploid chromosome ssa01, whole genome shotgun sequence	35558559	AGAGCTAAGTGTTTTTTGTTCTTCTCCCTGCGTAC[A/G]CCACATAATAATGGGTTATTTCAGACCTTTTAGTG	A	G
AX-88016419	136.08	143.69	CM003279.1 Salmo salar isolate Sally breed double haploid chromosome ssa01, whole genome shotgun sequence	35566940	GGTAGGTCGAGTAGCCACGATTCCCGGGTCACACA[C/T]ACATTTTTCAGATCCCCTAACAGGGGCCAGCATTA	T	C
AX-88056378	136.08	143.69	CM003279.1 Salmo salar isolate Sally breed double haploid chromosome ssa01, whole genome shotgun sequence	35186925	TCTACAAGGTGATTAGAGCACAGAAAAACTAACTT[C/G]CAGCTCTCTGATCTCATAGTCCTCACTGTTACTGT	C	G
AX-88149435	136.08	143.69	CM003279.1 Salmo salar isolate Sally breed double haploid chromosome ssa01, whole genome shotgun sequence	35366546	ATGAGCCAAATTGTATAATTAAAACTTGAGTAATA[G/T]ATTTTATATTATTTGCAACAAGAACAAATCTAGGG	T	G
AX-87935530	136.08	143.69	CM003279.1 Salmo salar isolate Sally breed double haploid chromosome ssa01, whole genome shotgun sequence	35686217	CAAAAAAAATTCACCGACTTAGGCTTGTTGACCTG[A/G]ACATTTCAGACAAGTTAGAAATAGCTCTCTAAGGT	A	G
AX-87922327	136.08	144.05	CM003279.1 Salmo salar isolate Sally breed double haploid chromosome ssa01, whole genome shotgun sequence	35328616	ATAGTCCGTTTAGTTTGATCAGAGAAAATGTCCAT[A/G]GTACTGTAAGAGGAGTAAGAAGAGAACGAGAGATT	A	G
AX-88094041	136.57	144.42	CM003279.1 Salmo salar isolate Sally breed double haploid chromosome ssa01, whole genome shotgun sequence	35279541	TTTTCATCCTAGTAAATGAGAGTGTTTAAAGGTTA[C/G]GGGATTTCATTTATTTCATTTTATAACTAAAGCAG	C	G
AX-88273576	137.04	144.79	CM003279.1 Salmo salar isolate Sally breed double haploid chromosome ssa01, whole genome shotgun sequence	35473691	TCCAGCCTGTCTCAGGTCTTCCTCCACCTCTCCAC[A/C]CTGGAGCGCAGTGTCATCTGGGCCAAGTCTCTGCT	A	C
AX-88161934	137.41	145.04	CM003279.1 Salmo salar isolate Sally breed double haploid chromosome ssa01, whole genome shotgun sequence	35566973	CACACATTTTTCAGATCCCCTAACAGGGGCCAGCA[G/T]TAGGGAAAAAGGTCCTTCGCTGCAGCCGTTTCGAG	T	G
AX-87954800	137.41	145.04	CM003279.1 Salmo salar isolate Sally breed double haploid chromosome ssa01, whole genome shotgun sequence	35427098	CCAGCAGGTGGAGTTTTCTTCTAGCATCAATAGAT[G/T]TTTGTGTGTTTTTGGCTGGCGGCAGTAGGGATAAC	T	G
AX-87978446	137.41	145.04	CM003279.1 Salmo salar isolate Sally breed double haploid chromosome ssa01, whole genome shotgun sequence	35370938	CTGGGAACTTGGAAAAATAAGATATCAAATCATGA[C/T]TTCAGTGATCTTTAGGTCGGAAAATCTGAGCTCCA	T	C
AX-88166111	137.41	145.04	CM003279.1 Salmo salar isolate Sally breed double haploid chromosome ssa01, whole genome shotgun sequence	35473154	CAGAGCATGCAACTCTGCTGTCCCCAGAACTAGAT[A/G]ATATTCAATGGTTTGCATCTTCCTCTCTTATTAGG	A	G
AX-88035525	137.41	145.04	CM003279.1 Salmo salar isolate Sally breed double haploid chromosome ssa01, whole genome shotgun sequence	35017612	TAAGGCCAATGATGAATACAGACTATGAAGCACTG[C/T]TAGATGAATCAGCGGTCTGTGGTTTAGAGACTCAT	T	C
AX-88287097	137.41	145.04	CM003279.1 Salmo salar isolate Sally breed double haploid chromosome ssa01, whole genome shotgun sequence	35554806	TGCAGCAGTGGTAACTCTGGGTCTTCCTTTCCTGC[A/G]GCGGTCCTCATTAGACAGTTTCGTCACCGCGCTTG	A	G
AX-88313101	137.41	145.04	AGKD04752995.1 Salmo salar breed double haploid jcf1000625268_0_0, whole genome shotgun sequence	474	TTTCTTTTCTACATTGTTCCTTGAACCTGACAACT[A/G]TTGGAAAATTGTGCACACTAATTTCAGCGATTGAA	A	G
AX-88307874	137.41	145.04	CM003279.1 Salmo salar isolate Sally breed double haploid chromosome ssa01, whole genome shotgun sequence	35508320	TTGCATAGCCAACTATTGTACTTACTTGAGTTACA[A/G]TGGCCTATCAATAATTAGTAGATGTGTAAGATGAG	A	G
AX-88113859	137.41	145.04	CM003279.1 Salmo salar isolate Sally breed double haploid chromosome ssa01, whole genome shotgun sequence	35426651	ACACACAACACACACAAACAATAGCTGCCTCTGTT[A/C]GCGCACACTGTGGTGTCCACGCATTCCTATATCAA	A	C
AX-88308245	137.41	145.04	CM003279.1 Salmo salar isolate Sally breed double haploid chromosome ssa01, whole genome shotgun sequence	35364255	TTGCTCTCTCGCTCTCTCTATGCTGTGTCCACTGA[A/G]CCGTTGGGCCGGCTGAGAGGCTGAAGCCTAAAGCT	A	G
AX-88083693	137.41	145.04	CM003279.1 Salmo salar isolate Sally breed double haploid chromosome ssa01, whole genome shotgun sequence	35282437	TTCCCTTCCTGCAATCTTTACTCAGAAAATGATCC[A/G]CCCCCAAAATGATTCTTCATATAATAAAAATAGAA	A	G
AX-88093255	137.41	145.04	CM003279.1 Salmo salar isolate Sally breed double haploid chromosome ssa01, whole genome shotgun sequence	35528433	TTTGTGAAAATTAAAAAGCAATACAGTGGGAAAGC[C/T]GCCATGTGTTTGGACAATTAATAGACACTGCAGTA	T	C
AX-87888950	137.41	145.04	CM003279.1 Salmo salar isolate Sally breed double haploid chromosome ssa01, whole genome shotgun sequence	35528598	AATGGAACTAACACCATTTCAGCAACATCAAATCT[A/G]ATTGAAATATGTTCACATACATCTACAAGAAGAAT	A	G
AX-88275972	137.41	146.16	CM003279.1 Salmo salar isolate Sally breed double haploid chromosome ssa01, whole genome shotgun sequence	36476924	TCCTGACATTCTGGTTCGCTGCCATTTTAACCCCT[C/T]TTCGCCACAGAAGAGCTGAAGGACTACCTTGTAGG	T	C
AX-88233998	137.41	146.16	CM003279.1 Salmo salar isolate Sally breed double haploid chromosome ssa01, whole genome shotgun sequence	35657453	GGCTACAGTTCATTCTCCTGGCTATCTCGTTGTTT[A/G]CAGTGTTGCATAATATGATTAGTTGTCCTTTTGAT	A	G
AX-88169697	139.89	146.16	CM003279.1 Salmo salar isolate Sally breed double haploid chromosome ssa01, whole genome shotgun sequence	35684677	CAGTCTTCTTAATGCCTCTGACTTTAACACAAGGC[C/T]GAGTGGGAGCAACCAGCCGAGCTCAACCCTAGACT	T	C
AX-88127252	139.89	146.16	CM003279.1 Salmo salar isolate Sally breed double haploid chromosome ssa01, whole genome shotgun sequence	35869147	AGAAGAGCTCTTCTTTCAGTTCAGCCATGTCTGAC[A/G]GGATTGCCCCCCCTCTGTTTGATGTCGGCCGAAAG	A	G
AX-87944478	139.89	146.16	CM003279.1 Salmo salar isolate Sally breed double haploid chromosome ssa01, whole genome shotgun sequence	35556764	CAGAGTGGGGTTCAATGGCCAAGAGTCCAGTGAGA[C/T]GCACTGTTATGAAGAGAGCGACTGTGTTTCCTATT	T	C
AX-87991437	139.89	146.16	null	null	GAGAGAGGAGAGGAATGCTTTTGGAGCGAGAGGCT[A/C]GGTGAGAGAGGGAGGAAACAGCACATTGCTTTTTT	A	C
AX-88168547	139.89	146.16	CM003279.1 Salmo salar isolate Sally breed double haploid chromosome ssa01, whole genome shotgun sequence	35791626	CAGGGGCCAGACATGACCCGAAGTGGTATTTCTCA[A/G]GCGCTGTAATGGCAGCATGGAATCCAATCAACGAT	A	G
AX-88031054	140.54	146.17	CM003279.1 Salmo salar isolate Sally breed double haploid chromosome ssa01, whole genome shotgun sequence	35660905	GTTGACTAAATAAATCACGTTATTTGGCCCGCAGC[A/T]GCATCGATGCCGAATCCAGGCAGCACCCAGCAACC	A	T
AX-88257055	141.27	146.17	CM003279.1 Salmo salar isolate Sally breed double haploid chromosome ssa01, whole genome shotgun sequence	34045623	TAAGGTACTCCACAATTGAACAAGAGACGCTGGCT[A/T]TATGGCTAGCCTTACAGTTCTTTGAGGTACATGTG	A	T
AX-87891442	141.74	146.89	CM003279.1 Salmo salar isolate Sally breed double haploid chromosome ssa01, whole genome shotgun sequence	35664921	ACAAGGAGGGACAAGGAAGAAAGACACATTGTTGA[A/G]ATTTTCGAGGGAGTGCGGTCTTCTCATCTTTGAAA	A	G
AX-88040854	142.19	147.53	CM003279.1 Salmo salar isolate Sally breed double haploid chromosome ssa01, whole genome shotgun sequence	35668423	TAGATGAGCAGGGCGACTGCTGTTTGTTTAGCGGG[C/T]AGCGGGTGGCCCCAGTGTGACTGTGGGAGGATGCA	T	C
AX-88044878	142.2	147.75	CM003279.1 Salmo salar isolate Sally breed double haploid chromosome ssa01, whole genome shotgun sequence	35877504	TATCTTTCTTGTTTTCCCTACCTGATATTTCAGCG[G/T]TGAGAAAAAAAAAGAGGCTACAACTGACAACAGCT	T	G
AX-88170389	142.2	147.75	CM003279.1 Salmo salar isolate Sally breed double haploid chromosome ssa01, whole genome shotgun sequence	35753705	CATAAAATGCACGTAGTACCATTACTTTATCTCTG[A/G]AACATTTTGTGATCGCATCCAGGCTATACCGGGGA	A	G
AX-88059258	142.2	147.75	CM003279.1 Salmo salar isolate Sally breed double haploid chromosome ssa01, whole genome shotgun sequence	35743588	TCTGGTGAAATTCAAACACTTCCTATGGATTATTA[G/T]TAGTAGTAGTTTATCAGCATGAATTAGATTGCTCA	T	G
AX-88066318	142.2	147.75	CM003279.1 Salmo salar isolate Sally breed double haploid chromosome ssa01, whole genome shotgun sequence	36418155	TGCCAAATGTTTGGAAACTTTCCCAAAACTCCCAG[A/T]ATTCCCGGTTGGAGGATTCCCGGATTTCCTTCTTA	A	T
AX-88146194	142.2	147.75	CM003279.1 Salmo salar isolate Sally breed double haploid chromosome ssa01, whole genome shotgun sequence	35764474	ATCAGCCCTGCCCAACGGAGAGGGTAAGAGACCCG[C/T]CACCTGTACTTAGGTACCAGCATGTAACATGACAC	T	C
AX-88124146	142.2	147.94	CM003279.1 Salmo salar isolate Sally breed double haploid chromosome ssa01, whole genome shotgun sequence	35169802	ACTCTAACCCGTTCCCCTGGCTTCTTCCCAGAGGA[A/G]GCCCTGTTTGCTCCTGCTCTTTGAGAGTCTTTAAA	A	G
AX-88247968	142.2	147.94	CM003279.1 Salmo salar isolate Sally breed double haploid chromosome ssa01, whole genome shotgun sequence	35753618	GTGCGGTTCGCTGCAGGTGAGAACGCAGTCCGAAC[C/T]AAACGGGAAAATAACCAAGGAGTATTATTGGTTGT	T	C
AX-87985017	142.2	147.94	CM003279.1 Salmo salar isolate Sally breed double haploid chromosome ssa01, whole genome shotgun sequence	35629042	GAAATCCTGCAGGAGAAAGACAGTACACCACAACA[A/G]CAACTTAACTGAAGATACCATGGATGAACAGATGA	A	G
AX-88148994	142.2	147.94	CM003279.1 Salmo salar isolate Sally breed double haploid chromosome ssa01, whole genome shotgun sequence	35628826	ATGAATAGCATGGTTTGGATAACAATTTGAGATAC[C/T]GCATGGCCTATACTATCAAACTCTGAAAGTAGAGA	T	C
AX-88277931	142.2	147.94	CM003279.1 Salmo salar isolate Sally breed double haploid chromosome ssa01, whole genome shotgun sequence	35713285	TCTAGAGCTGGGCCACTTGTCTCCTGCTGGTTGTT[C/G]TGAAGGACAGGTCGAAGCCAGAGCATCACTCATCC	C	G
AX-88137343	142.2	147.94	CM003279.1 Salmo salar isolate Sally breed double haploid chromosome ssa01, whole genome shotgun sequence	35366372	AGGTCACCATTTGAGATGCACCCTTGAGTACTCCA[C/T]ATATTATTACCAACTTAAAACAAGATATACGATAT	T	C
AX-88068993	142.2	148.03	CM003279.1 Salmo salar isolate Sally breed double haploid chromosome ssa01, whole genome shotgun sequence	38893732	TGGAGGAGCGTGTGGATGTCAGCGCAAAGGTATCT[C/T]CCTCCCTTCTATTTGAAGAGAGATCCCCCCGCCGA	T	C
AX-87977217	142.2	148.04	CM003279.1 Salmo salar isolate Sally breed double haploid chromosome ssa01, whole genome shotgun sequence	35716254	CTGCCCCAAGGCTGGTAGCCTATGCATTTTCCTGT[G/T]ACAGTAGAGGTTAGTACAGCTGAATAGGAAAATTC	T	G
AX-88281266	142.2	148.05	CM003279.1 Salmo salar isolate Sally breed double haploid chromosome ssa01, whole genome shotgun sequence	35807614	TCTTAACCAAGGGAATGCTGTGCTTTTCATGTTAA[C/G]TATTTTCATTATGTGGTTGTTATCACAATGTTAGA	C	G
AX-88191467	142.2	148.13	CM003279.1 Salmo salar isolate Sally breed double haploid chromosome ssa01, whole genome shotgun sequence	35763340	CTACACTATACTAGCTTATTTTGTCACAAACTGAA[A/G]TTAGGTGAACTAAGATTTTTAGCAATCAGGAAATG	A	G
AX-88052892	142.2	148.14	CM003279.1 Salmo salar isolate Sally breed double haploid chromosome ssa01, whole genome shotgun sequence	35766327	TCCCACAGCACCAAGAGTGAGAGCGACGTCCCCAT[C/T]GAGGTGGACAGTGTAGCCGGGGAGTCTCAGGAGGG	T	C
AX-88315227	142.2	148.14	CM003279.1 Salmo salar isolate Sally breed double haploid chromosome ssa01, whole genome shotgun sequence	35761666	TTTTGCATAACAGAAGAAAAATAATTCAGCTGTGA[C/T]GCTGGTTTTCCAAAGTGAAGACGCAAAAACAAAAA	T	C
AX-87927243	142.2	148.14	CM003279.1 Salmo salar isolate Sally breed double haploid chromosome ssa01, whole genome shotgun sequence	35699496	ATGACAGCTCAAATAAGCCACCTATGGTGAACAAC[C/T]TGTCAGAGGCTTTGTAGAATCATGACTCTTTTGAG	T	C
AX-88019479	142.56	148.14	CM003279.1 Salmo salar isolate Sally breed double haploid chromosome ssa01, whole genome shotgun sequence	35497782	GTAAGCAGCATATCCTTCGCGTCAGGCTCGTCAGA[G/T]TTGTGGGGGTTTCTGCTAGTCTGTGGTGACCAATT	T	G
AX-88215689	143.0	148.14	CM003279.1 Salmo salar isolate Sally breed double haploid chromosome ssa01, whole genome shotgun sequence	35641489	GAGGTGCTGCTGCTCTCCTCAAGTGGGGGGAAGAA[C/T]TGGTCAAACCAGGCATCCCAGATATCCCTCACCCA	T	C
AX-88218336	143.33	148.14	CM003279.1 Salmo salar isolate Sally breed double haploid chromosome ssa01, whole genome shotgun sequence	35665209	GATGGAGAGATTATTGGGACGCAACCGGAGAATTG[A/G]GCTGCCTGCGAGAGACTGTCTAAACTGTGACCTGC	A	G
AX-88117213	143.33	148.14	CM003279.1 Salmo salar isolate Sally breed double haploid chromosome ssa01, whole genome shotgun sequence	35716077	ACATCCTAGTGCAGGAGGGTGGAGCCCAACGACTG[C/G]AGCAGGATGTAGCCCAACACAAATCCTGATATTAA	C	G
AX-88314941	143.33	148.14	CM003279.1 Salmo salar isolate Sally breed double haploid chromosome ssa01, whole genome shotgun sequence	34925680	TTTTCCTCATTCCTCCTTAACACTGTATAAACTGT[C/T]TTTGTTTGTGTGCTGTCAAAACCATTTTGTCTATT	T	C
AX-87928884	143.33	149.31	CM003279.1 Salmo salar isolate Sally breed double haploid chromosome ssa01, whole genome shotgun sequence	36457480	ATGGACAATTATTATGCTCCTGTATCAAAGCAGTG[A/G]GGAAAAATACATGTCATCTATGCACTTAAATTGTA	A	G
AX-88186920	143.33	149.31	CM003279.1 Salmo salar isolate Sally breed double haploid chromosome ssa01, whole genome shotgun sequence	36401086	CGAGAGAGGTCGTGTGGGAGGGAGGGAGGAGAGAG[A/T]TCCTTACGTTACACATCTCCCTGACGATGGCCTTC	A	T
AX-88092424	143.33	149.31	CM003279.1 Salmo salar isolate Sally breed double haploid chromosome ssa01, whole genome shotgun sequence	36344035	TTTGACTGATACTGTATATGCCTTAAGACCCGCAC[A/C]AAACACACAATAATAGGAGAGGAAGTCATGGTAGT	A	C
AX-88117521	143.33	149.31	CM003279.1 Salmo salar isolate Sally breed double haploid chromosome ssa01, whole genome shotgun sequence	36460184	ACATGGCTCTCCAGTACCGTGTCACCGTTATCAGG[C/T]CTACCACTGTTGTTTTGACGGAAGACTTCATGATG	T	C
AX-88103864	143.33	149.31	CM003279.1 Salmo salar isolate Sally breed double haploid chromosome ssa01, whole genome shotgun sequence	36882698	AACTAAATGGAGATACAGCTGGAGGTCCCTGAGGG[A/G]AAAAAAACAATAACTGATTTTGTCAACTGTTCTCA	A	G
AX-88173699	143.33	149.31	CM003279.1 Salmo salar isolate Sally breed double haploid chromosome ssa01, whole genome shotgun sequence	36203704	CATTCTGAAGGCGCCTATGACTTAACCTGTCGGAT[A/G]AGTAAATATTTGATTTATGTTGCTTCGAAGTCGGA	A	G
AX-88055972	143.33	149.31	CM003279.1 Salmo salar isolate Sally breed double haploid chromosome ssa01, whole genome shotgun sequence	36132772	TCGTCTAGAAGTTTCTTCCTTCTGGCAGTATATTT[A/G]CCTTGCCACTGTGCTGCTGCTTTCTCTTCTGGGTT	A	G
AX-88137196	143.33	149.31	CM003279.1 Salmo salar isolate Sally breed double haploid chromosome ssa01, whole genome shotgun sequence	36457592	AGGTAGACTATACTCCTGTTGTAAATATAAGCGAT[G/T]TGTTTAATATTAGGACAGTTGAGAAATAAATATAG	T	G
AX-88225761	144.47	149.37	CM003279.1 Salmo salar isolate Sally breed double haploid chromosome ssa01, whole genome shotgun sequence	36461404	GCGTCACTAATGTTATTCCTCTTGTGTGGCGATGG[A/C]GTTGTGCTGGAAGCCCAGACACCTCAAGGCCGTGG	A	C
AX-88117074	144.47	149.44	CM003279.1 Salmo salar isolate Sally breed double haploid chromosome ssa01, whole genome shotgun sequence	35872809	ACATCAACAAAATCGATTTGAATTTGACAGTAAAT[A/G]TTGACCTCAAAAAGATTTTCAAAAGATGGAATAGT	A	G
AX-87905629	144.47	149.5	null	null	AGAATGGCAGACCATAGCCAAATGTTTTGCAAAAG[C/G]TCAGTGAGCTGTGACTGCTGTGTCCCCCCCCCC	C	G
AX-87938137	144.47	149.5	CM003279.1 Salmo salar isolate Sally breed double haploid chromosome ssa01, whole genome shotgun sequence	35897597	CAAGGCTAAGCTCTGAGGGCTATAGCACAGATAGA[A/G]GACGGAGCCAGATGTTTCAACAGATGTATGAATCT	A	G
AX-87983936	144.47	149.5	CM003279.1 Salmo salar isolate Sally breed double haploid chromosome ssa01, whole genome shotgun sequence	35917018	CTTTTTCCAAACAGAAAACGGGGGAATTGTTCATT[A/T]AATAGTTGTTTTAGCATTTATTGTAACGGATTGAT	A	T
AX-88014691	144.47	149.5	CM003279.1 Salmo salar isolate Sally breed double haploid chromosome ssa01, whole genome shotgun sequence	36256093	GGGGATGATAGTGTAATGGATAAGGTAGGTTCAGC[A/G]ACAAGTAACGACTGATCAGTAGTAAGTAATACTGG	A	G
AX-87886723	144.47	149.5	CM003279.1 Salmo salar isolate Sally breed double haploid chromosome ssa01, whole genome shotgun sequence	35852571	AATAATGGGTTTATGCTGACGTGGAATAAAAAAAA[A/T]TATTGTGATTCGCAAGCAAACAGCCAAGGCATTAA	A	T
AX-87962954	144.47	149.5	CM003279.1 Salmo salar isolate Sally breed double haploid chromosome ssa01, whole genome shotgun sequence	36193545	CCTGGCACCTTAGACTCTGTCTCTATCCAGCTACC[A/G]CCCGGTACCTTCATTCCAGACTCTGACATTGCCGA	A	G
AX-88044234	144.47	149.75	CM003279.1 Salmo salar isolate Sally breed double haploid chromosome ssa01, whole genome shotgun sequence	36071118	TATCAACTCTGCCACCTAGTGGGATGCATTATACA[A/G]TCACTCAAGACATCCTGTAGTGTCTACATGGAGAA	A	G
AX-88303168	144.47	150.01	CM003279.1 Salmo salar isolate Sally breed double haploid chromosome ssa01, whole genome shotgun sequence	36194897	TTCAATTCAAAGGCTTTCCCAGCAGCTCTGATGAT[C/T]ACCCCAGTGCTTCGCCCTAACAAGTTGTCAGTGAC	T	C
AX-88090689	144.47	150.26	CM003279.1 Salmo salar isolate Sally breed double haploid chromosome ssa01, whole genome shotgun sequence	36454897	TTTATAAAACAAGGGCGGGACTGGAAAGAAATGTG[G/T]GCATCTCTCTAATGCAAAATGCAACAATTTCAAAG	T	G
AX-88260303	144.47	150.46	CM003279.1 Salmo salar isolate Sally breed double haploid chromosome ssa01, whole genome shotgun sequence	36142172	TACGCGTCTTAAAATGACACCCTATTCCTTTTAGG[A/G]CTTTAGTGCCCTACCTATGGTCAGAGCCTTATTTC	A	G
AX-88135250	144.47	150.66	CM003279.1 Salmo salar isolate Sally breed double haploid chromosome ssa01, whole genome shotgun sequence	36066803	AGGATGTTGACAGACTAACAATCATTGTCAGAACT[A/G]CTAAGAGTTTAGTGGAATGTTCAGTGCATCATGGA	A	G
AX-87940623	144.47	150.66	CM003279.1 Salmo salar isolate Sally breed double haploid chromosome ssa01, whole genome shotgun sequence	36270955	CACAGTATATTTTAGATCTTGACTGATACACAGTT[G/T]ACTTTTCAATGGGAAACTCACTGACGGGCATTATT	T	G
AX-88038501	144.47	150.66	CM003279.1 Salmo salar isolate Sally breed double haploid chromosome ssa01, whole genome shotgun sequence	36070140	TACCCTGACATTTACATTAAATAAGAGCATGGTAG[C/T]TTATGTGCCAGTCTGTGCTATAATGACAACTCCTT	T	C
AX-88105541	144.68	150.66	CM003279.1 Salmo salar isolate Sally breed double haploid chromosome ssa01, whole genome shotgun sequence	36473676	AAGAGGGTAGTGGAGATCTGAGTTAGCCATGGGCC[A/G]CTAACCTCCATTAACCCAAACTGTACCTGCCAAGC	A	G
AX-88195924	144.88	150.66	CM003279.1 Salmo salar isolate Sally breed double haploid chromosome ssa01, whole genome shotgun sequence	36251670	CTCGCTCCACGCTCCAGTCAAATTGGGCACGCTCC[A/G]TTTCTCGCTTCATTCACGTACTCTGGCTCTGATGT	A	G
AX-88155448	145.11	150.66	CM003279.1 Salmo salar isolate Sally breed double haploid chromosome ssa01, whole genome shotgun sequence	36125139	ATTGGATTATGATTGTCACTAGTCTCAGCCACTTT[A/G]CCAGCTTCATTCTTCTTCTTGGAATGAGATGTCAT	A	G
AX-88211550	145.29	150.66	CM003279.1 Salmo salar isolate Sally breed double haploid chromosome ssa01, whole genome shotgun sequence	35832258	GACGCACTGTTCCTGTTTTTCATATTCCAGAGAAT[A/T]TCCTGATGCTGTTCCAATGGGGACAGTATGCCTGC	A	T
AX-88305862	145.46	150.66	CM003279.1 Salmo salar isolate Sally breed double haploid chromosome ssa01, whole genome shotgun sequence	36091176	TTCTCTCCTGCTACTCCACTCAACTACATTTACCC[C/T]GTCATACACAAACAAACCTGTGCCAAGCCAATGCT	T	C
AX-88221222	145.6	150.66	CM003279.1 Salmo salar isolate Sally breed double haploid chromosome ssa01, whole genome shotgun sequence	36095572	GCAGGAGAGCCAGTACTGCATGCGTCAACTTTTGT[C/T]CATTTACACAATCTCTTGTTCACATTCGCTTGTAA	T	C
AX-88042946	145.6	150.66	CM003279.1 Salmo salar isolate Sally breed double haploid chromosome ssa01, whole genome shotgun sequence	36124164	TAGTTATGACTCATTCTGTGGTACTCTACTGGCTA[A/G]GCTTGAATTTCCCTGCCAATAATATTTGAAAATAT	A	G
AX-88121527	145.99	150.66	CM003279.1 Salmo salar isolate Sally breed double haploid chromosome ssa01, whole genome shotgun sequence	35828315	ACGACACAAGAAGACCCTGGAGGAAAATGTAGAGG[A/G]CATACTGAGGGCTAAAGACGGAGAGACCCTGCACT	A	G
AX-88011211	146.38	150.66	CM003279.1 Salmo salar isolate Sally breed double haploid chromosome ssa01, whole genome shotgun sequence	35869273	GGCATGTCTCTCTCATGGGAGTCTAGGGTTGCGAT[C/T]CAAATGGCACCCTGTTCTGTATATAGTGTACTACT	T	C
AX-88307482	146.73	150.78	CM003279.1 Salmo salar isolate Sally breed double haploid chromosome ssa01, whole genome shotgun sequence	36256624	TTGATAGACACAGGGGTCTTCACAGGTTCCTGGGA[C/T]TGAGATGAACTGAGGTGGTCCTTTTCACTGTCAAT	T	C
AX-88211175	146.73	150.95	CM003279.1 Salmo salar isolate Sally breed double haploid chromosome ssa01, whole genome shotgun sequence	36123267	GACCCTTTGCTATGAGACTCAGAATTGAGCTCTGA[C/T]GCATCATCCCCCTTTCCTTTAACTGTTTCTATTGA	T	C
AX-88281920	146.73	151.46	CM003279.1 Salmo salar isolate Sally breed double haploid chromosome ssa01, whole genome shotgun sequence	35850895	TCTTGTGCTGGTCACGTGGTCAGGAAAAACTTGGG[A/C]TTATCCATGATAGATTGATCCCCAGCCTATCCAAT	A	C
AX-87934369	146.73	152.0	CM003279.1 Salmo salar isolate Sally breed double haploid chromosome ssa01, whole genome shotgun sequence	36145267	ATTTAGTGTCTAATATTGTACAATGAGATATATAC[A/G]GTTGAAGTAAGAAGTTTACACACACACACCTTAGC	A	G
AX-88097929	146.73	152.46	CM003279.1 Salmo salar isolate Sally breed double haploid chromosome ssa01, whole genome shotgun sequence	36321246	AAACCTTTGACCTATAAGAAACAAATTAAATTATT[G/T]ATTTATGACCAGACAATTACATCCAAGTCTGGCTG	T	G
AX-88279675	146.73	152.46	CM003279.1 Salmo salar isolate Sally breed double haploid chromosome ssa01, whole genome shotgun sequence	36458570	TCTCTGTCTTTGCACGTCCACCTGTCTGTCAGTGC[A/G]TGCCCGGCGAGAGGCATCGGGTTTGAAGAGGCTCC	A	G
AX-88248285	146.73	153.37	CM003279.1 Salmo salar isolate Sally breed double haploid chromosome ssa01, whole genome shotgun sequence	36461578	GTGGAAGGTGTGTGTGTGTGTGTCCTGGCCACATT[C/T]CCTCTCTTCTCCACTACGTCTCCTTTCACCTCATC	T	C
AX-88243161	146.73	153.38	CM003279.1 Salmo salar isolate Sally breed double haploid chromosome ssa01, whole genome shotgun sequence	36462667	GTATGGCTGCTGGGCTGGACGACGCCCCTCCTCTC[A/C]GCTAGGATCCATCCGCCAGCCTCTTATCTTTTAAT	A	C
AX-88288662	146.73	153.38	CM003279.1 Salmo salar isolate Sally breed double haploid chromosome ssa01, whole genome shotgun sequence	36476275	TGCTAGCGTCGATTCGGGACCTTGCATATGGATCC[G/T]CGCACGGTCACAAGGACCGTCACACGCAAAGGCAC	T	G
AX-88274486	146.73	154.35	CM003279.1 Salmo salar isolate Sally breed double haploid chromosome ssa01, whole genome shotgun sequence	36559866	TCCCCAGTGTCCCGCTGCCCGTCGGACCCCCTCTT[C/G]GAGAAGAGCATCCGATTTTTACGATTGTCGACTAT	C	G
AX-88038553	146.73	154.35	CM003279.1 Salmo salar isolate Sally breed double haploid chromosome ssa01, whole genome shotgun sequence	38877258	TACCGCCCAAAACCATATTCCTTTTCCCGGGATAA[G/T]TATCTGTGAGAAACCAGTAAACTATAATCAATAAG	T	G
AX-87875849	146.73	154.35	CM003279.1 Salmo salar isolate Sally breed double haploid chromosome ssa01, whole genome shotgun sequence	36702046	AAACCACATTCACTGTTGCACTCCTGTTGAAAAAA[A/C]TATGTGGAGATATGGGTTCAGAGCGTGACAATGTT	A	C
AX-88141693	146.73	154.35	CM003279.1 Salmo salar isolate Sally breed double haploid chromosome ssa01, whole genome shotgun sequence	36562373	AGTTTTTACTATACAGTATAAATTCATTTTCAAAA[C/T]GATTGCTAGATATTTCTAGAAAAAAATGCATAGGG	T	C
AX-88193109	146.73	154.35	CM003279.1 Salmo salar isolate Sally breed double haploid chromosome ssa01, whole genome shotgun sequence	36528462	CTATCCACACTGCAGTACAAGTCACTCAAACATTG[A/G]TGCCTTTTCCAATATCCTCATTCACTCGACGAACA	A	G
AX-88026558	146.73	154.35	CM003279.1 Salmo salar isolate Sally breed double haploid chromosome ssa01, whole genome shotgun sequence	36503102	GTGCTATCTATCTCGGCTTTTTAAAATGTGACCTA[A/T]ACTAATGGGCTATATGTGGTGTAAGGGATTCTCTT	A	T
AX-87904468	146.73	154.35	CM003279.1 Salmo salar isolate Sally breed double haploid chromosome ssa01, whole genome shotgun sequence	36623789	ACTTTTTATTTTCTAGTAACTGCAAATTTCACACT[C/G]CATTTTCTCTGAAACTGAACATAATAGAACCAGGA	C	G
AX-87966183	146.94	154.35	CM003279.1 Salmo salar isolate Sally breed double haploid chromosome ssa01, whole genome shotgun sequence	36524751	CGCTGTGCTTTCGGATATTCTCAGAGTTACGTTTC[G/T]TCCCCAGGTATACTAAATACATTTTAAAAAAGAGG	T	G
AX-88169924	147.16	154.35	CM003279.1 Salmo salar isolate Sally breed double haploid chromosome ssa01, whole genome shotgun sequence	36543501	CAGTGGGGGCGTAATCCCCCCCGCCCCCCGGTGTC[A/G]CCCTAATCCTGCCACACGCAGGACAGGAAAGGGGG	A	G
AX-87902250	147.71	154.35	CM003279.1 Salmo salar isolate Sally breed double haploid chromosome ssa01, whole genome shotgun sequence	36526121	ACTCTCCTCAGCATTCCTACATTCACAAGTTTGGT[A/G]ACTAAGCTGCGGTACAGTCCCTTAGCTCCAGGCCA	A	G
AX-87970526	147.87	154.35	CM003279.1 Salmo salar isolate Sally breed double haploid chromosome ssa01, whole genome shotgun sequence	36525543	CTAGGTGTTAACCTGCTCGAGCCACAGGGTAGGTG[C/T]GTGTGTCCCAAATGCCACCCTATTCAATATATAGT	T	C
AX-87909558	147.87	155.69	CM003279.1 Salmo salar isolate Sally breed double haploid chromosome ssa01, whole genome shotgun sequence	36951057	AGCAGACAGGCAAATAGACCCAGGAAGTCCTCTGA[C/T]GGCTGTGTATCTGACCTCTAACCCCTATTAGTGTC	T	C
AX-87991201	147.87	155.69	CM003279.1 Salmo salar isolate Sally breed double haploid chromosome ssa01, whole genome shotgun sequence	36566575	GAGACGGATCAGTGTGTGTCTGCAGTACAGAAAAT[G/T]TGCCACCCAGGGTGCCTTCATATATAACCAGGTAT	T	G
AX-88143688	147.87	155.79	CM003279.1 Salmo salar isolate Sally breed double haploid chromosome ssa01, whole genome shotgun sequence	36786011	ATAGAGATAAAAAATTAAAATACACCAGGCAGCTA[C/G]TGACAATAAAGATGTGTGGCCCCAAACACTGTTTT	C	G
AX-87935316	147.87	155.91	CM003279.1 Salmo salar isolate Sally breed double haploid chromosome ssa01, whole genome shotgun sequence	36703142	ATTTTGATATCTGGAAATTATCGCGAGCCCAACCA[C/T]GTAAAATAAAATTATGTAATTAACAGCCAATGTTT	T	C
AX-87916423	147.87	155.91	CM003279.1 Salmo salar isolate Sally breed double haploid chromosome ssa01, whole genome shotgun sequence	36540967	AGTACAGTACAGCCTTGTGGCAGTACTCAAACCGA[G/T]TCGACTCTCTCTCTCTCTCTCTATTCCTCCCTTTT	T	G
AX-87942790	147.87	155.91	CM003279.1 Salmo salar isolate Sally breed double haploid chromosome ssa01, whole genome shotgun sequence	36695888	CACTGATCCATTCATAATTCTTTGTTTGTAAGGTT[A/C]GGAATACTCAGACACCGTGCTTTTAATCTACAGTA	A	C
AX-88035579	147.87	155.91	CM003279.1 Salmo salar isolate Sally breed double haploid chromosome ssa01, whole genome shotgun sequence	36934207	TAAGGTACCAATCGTAGAGCACTAACCTAGGATGC[C/T]GGAACATCAAACCTCAAAAGAGGGAGGAGTGTCTC	T	C
AX-88111601	147.87	155.91	CM003279.1 Salmo salar isolate Sally breed double haploid chromosome ssa01, whole genome shotgun sequence	36525777	AATTAATGTGCAATTCAATAACGACAGGACAGGAA[A/C]GACTTAAATGCTCACTCTCTCTCGACAACTCACTC	A	C
AX-87903462	147.87	155.91	CM003279.1 Salmo salar isolate Sally breed double haploid chromosome ssa01, whole genome shotgun sequence	36620230	ACTGTCGCCATGTCTATCCCTACTTCCTGGTTTGC[A/C]TCTCAAATGGCACCCTACTCAACATATAGTGAACT	A	C
AX-88110280	147.87	155.91	CM003279.1 Salmo salar isolate Sally breed double haploid chromosome ssa01, whole genome shotgun sequence	36631041	AATGAAGCCATACGTTTCCTGGCCGGTAAAAACAA[A/C]GTTTTTGAGAATTTCGCCTGTTCTGTTTTAAGTTG	A	C
AX-88173620	147.87	155.94	CM003279.1 Salmo salar isolate Sally breed double haploid chromosome ssa01, whole genome shotgun sequence	36526110	CATTCCTACATTCACAAGTTTGGTGACTAAGCTGC[A/G]GTACAGTCCCTTAGCTCCAGGCCAGATTATTAGCC	A	G
AX-88159328	147.87	155.97	CM003279.1 Salmo salar isolate Sally breed double haploid chromosome ssa01, whole genome shotgun sequence	36810818	CAACGCTGGCCATCTTTCCCCCTCTCTTTCTGGCT[A/G]CCATCTCCCTTCCCTTTTAAGTTCAAGTTTGTTTA	A	G
AX-88165357	147.87	156.01	CM003279.1 Salmo salar isolate Sally breed double haploid chromosome ssa01, whole genome shotgun sequence	36892581	CAGAACATTACTTAATTCAAACAGGAAGGAATACA[C/G]GTCTGCATGACACAATTGGTTGGATTTAAATGGCC	C	G
AX-87963540	147.87	156.06	CM003279.1 Salmo salar isolate Sally breed double haploid chromosome ssa01, whole genome shotgun sequence	37016981	CCTGTTTCTTGTGAGTTTTTTTGCTTTATTCTGAC[G/T]TTTTCCTCCACCGTTCACATAGTTGACATTGGCCG	T	G
AX-88266745	147.87	156.1	CM003279.1 Salmo salar isolate Sally breed double haploid chromosome ssa01, whole genome shotgun sequence	36952548	TATGGATCCGGGGGCTCTCCCTCTCTCAGTACCTG[A/G]CTTAACTATCATATCCGTGGACAGACAGATCAATA	A	G
AX-87878994	147.87	156.1	CM003279.1 Salmo salar isolate Sally breed double haploid chromosome ssa01, whole genome shotgun sequence	36761151	AACAAAACTGCCTTGTAGCGATTAAAGAGACACTA[C/G]CTTTTTTAAAGGAGATTGTTAAGGCTCCCTGATAA	C	G
AX-87931627	147.87	156.1	CM003279.1 Salmo salar isolate Sally breed double haploid chromosome ssa01, whole genome shotgun sequence	36765012	ATTAATTTACATTTTTAAAGGAAAGTTTTTGTCTT[A/C]CATAATTCAGGCCAAGGGATGGAGGGATGAGAGGA	A	C
AX-88129993	147.87	156.1	CM003279.1 Salmo salar isolate Sally breed double haploid chromosome ssa01, whole genome shotgun sequence	36774782	AGAGTCTGTTATTCAAAGAGAGGTAAAAAAAAAAC[A/T]GTGATTGATGGATGATGCTTTTGGAATTACATTGT	A	T
AX-87907544	149.07	157.54	CM003279.1 Salmo salar isolate Sally breed double haploid chromosome ssa01, whole genome shotgun sequence	37139587	AGAGGAAAGGAATGCGAGTAGAGAAGGAGTGTAAC[A/T]GGAAGGAAGTGCGGTAGCCAACACCTTTTTTATTC	A	T
AX-88211813	149.07	157.54	CM003279.1 Salmo salar isolate Sally breed double haploid chromosome ssa01, whole genome shotgun sequence	37091307	GACTACACCATATTGGTATCAACCTGCATCTCTCC[C/T]TCCCTTTCAGCCCAGACTGAACCTACATCTCTGGC	T	C
AX-88016176	149.07	157.54	CM003279.1 Salmo salar isolate Sally breed double haploid chromosome ssa01, whole genome shotgun sequence	37136031	GGTACACGACGACCAAACATTTACATCTGCTCAGA[C/T]CCTTGTGTGACATCTGAGCAAATGCAATTATCACT	T	C
AX-88284354	149.07	157.54	CM003279.1 Salmo salar isolate Sally breed double haploid chromosome ssa01, whole genome shotgun sequence	37125889	TGACTGACCACAGACAGACTGGTTGTCCCAGACCC[A/T]GAACAGCCTACAGGCTACCACAACAATGTTCTGTG	A	T
AX-87877971	149.07	157.54	CM003279.1 Salmo salar isolate Sally breed double haploid chromosome ssa01, whole genome shotgun sequence	37126731	AAATATGTCCACATAGGTTTATTTCCCCTTAATGG[C/T]GCTCCCAGCTTGTTGGCCATTAGACACTGTGACCT	T	C
AX-88205903	149.07	157.54	CM003279.1 Salmo salar isolate Sally breed double haploid chromosome ssa01, whole genome shotgun sequence	37114615	CTTTTCTCTCTTCCTCTCTCCACTGGTTCGCTCCG[A/G]CTGTGCCACTAGTTCACACTGTTTATGTGCGTGTG	A	G
AX-88142801	149.07	158.25	CM003279.1 Salmo salar isolate Sally breed double haploid chromosome ssa01, whole genome shotgun sequence	37149273	ATACAAGTTTAACTGAATTATTATTGTACTTGTTG[A/C]TGGCCATTTGATAGCTTTAGAACAGATTGGGTTTC	A	C
AX-88189944	149.07	158.25	CM003279.1 Salmo salar isolate Sally breed double haploid chromosome ssa01, whole genome shotgun sequence	37227041	CGTGCAGCGTTCCCCGTGCAGAGCTCACTGATCTC[G/T]CTCAGTAGACTCTTCTGTGTCTCCATCAGAAAGTC	T	G
AX-88236974	149.07	158.25	CM003279.1 Salmo salar isolate Sally breed double haploid chromosome ssa01, whole genome shotgun sequence	38526766	GGGTCAAACCAAAGACAATCTATTATATTGACAAG[A/C]TAGTCAAGTGACCACTAACATTGGAAATGAGTGTC	A	C
AX-88197641	149.07	158.25	CM003279.1 Salmo salar isolate Sally breed double haploid chromosome ssa01, whole genome shotgun sequence	36620041	CTCTTTCTCACTCTCTTAATGCCAATCTATCACAG[A/G]AGGTCAACGGTTCTCATCTCCAGTGACTGTTATCT	A	G
AX-87893738	149.07	158.25	CM003279.1 Salmo salar isolate Sally breed double haploid chromosome ssa01, whole genome shotgun sequence	37732077	ACAGATGAGGGATTAACGTGTAGACACTTCAGTAT[A/G]ATAGAGTCATTCTGCTGAGCTTGAGTTCTTCCATT	A	G
AX-88164996	149.07	158.25	CM003279.1 Salmo salar isolate Sally breed double haploid chromosome ssa01, whole genome shotgun sequence	37232259	CACTTAAAATGTTATGGCTGAAATATGTCTGCAAC[A/G]AAACTCAAGAAAAGTTTTTATTTTGATTATATTTA	A	G
AX-88014987	149.07	158.25	CM003279.1 Salmo salar isolate Sally breed double haploid chromosome ssa01, whole genome shotgun sequence	37232252	GGGGGGCCACTTAAAATGTTATGGCTGAAATATGT[A/G]TGCAACTAAACTCAAGAAAAGTTTTTATTTTGATT	A	G
AX-88086189	149.26	158.25	CM003279.1 Salmo salar isolate Sally breed double haploid chromosome ssa01, whole genome shotgun sequence	37548207	TTGAGAACTGCGCGCAGCCGGTTCTTTCGGGTGTA[C/T]ATGAAGGGGTGGGAGACAAAAGTCCCATCTCTTCG	T	C
AX-88195928	149.47	158.53	CM003279.1 Salmo salar isolate Sally breed double haploid chromosome ssa01, whole genome shotgun sequence	38084693	CTCGCTCTATAATGTATACAGGCCTGTAGGCCAAC[A/G]TGTTCATACAGGGCATTTTTGTACTCAGCGTCTGA	A	G
AX-88268376	149.71	158.8	CM003279.1 Salmo salar isolate Sally breed double haploid chromosome ssa01, whole genome shotgun sequence	39237958	TATTTTCTTACTGGCTACCTATGACAAAACTATTT[A/C]TTTACATGTTGCCAGACTTGGTTTAGTGGGTTAAT	A	C
AX-87954302	149.98	159.1	CM003279.1 Salmo salar isolate Sally breed double haploid chromosome ssa01, whole genome shotgun sequence	37188939	CCACTGCACCACTCAGAAGGCCTCTCACCTGAATG[C/T]GACCAAGGTGTGCTTTTATACATTTCCTACATGTC	T	C
AX-87992594	150.27	159.41	CM003279.1 Salmo salar isolate Sally breed double haploid chromosome ssa01, whole genome shotgun sequence	38278020	GAGCTGACAGGGAACATTAAGAGCCAGTTCCCCTC[C/T]TCCTCCAGCCTCTCCTCGCTCCCCACCAGCTCCGA	T	C
AX-88126582	150.27	159.41	CM003279.1 Salmo salar isolate Sally breed double haploid chromosome ssa01, whole genome shotgun sequence	38381714	AGAAAAGCACCAGAGAGAGAGACAGAGACATCATC[A/C]CACTGTAGTTTGTGAATTTCTCTCAATCGATTCCA	A	C
AX-87972181	150.27	159.41	CM003279.1 Salmo salar isolate Sally breed double haploid chromosome ssa01, whole genome shotgun sequence	37227090	CTCAGAGGAGTCGGGCCACGGCAGCTCTGTTTCCG[C/T]GGCGATGCGGTGACGTGCAGCGTTCCCCGTGCAGA	T	C
AX-87947913	150.27	159.41	CM003279.1 Salmo salar isolate Sally breed double haploid chromosome ssa01, whole genome shotgun sequence	37579345	CAGTGAGGTTAAATTACTGTACCGTAGCCTACATC[G/T]CACCAACAAGAGCTACAATCCTCTGCTTTGATCCC	T	G
AX-88252624	150.27	159.41	CM003279.1 Salmo salar isolate Sally breed double haploid chromosome ssa01, whole genome shotgun sequence	37147731	GTTGCAAAACGAACTAGATTTCCAAACTGCCTCAC[C/T]AAGCAACGCTAGCAGCCAGACACAAGCCTAAGATC	T	C
AX-88066548	150.27	159.6	CM003279.1 Salmo salar isolate Sally breed double haploid chromosome ssa01, whole genome shotgun sequence	39353765	TGCCCAGATTGTGTGTAGTAATACAAGAAACTACG[C/T]ATTCCTTTTTTTTGCAACTTTTTCCAAATCATAGT	T	C
AX-88304066	150.27	159.6	CM003279.1 Salmo salar isolate Sally breed double haploid chromosome ssa01, whole genome shotgun sequence	37761210	TTCATTACTTGTTCCTCTTTGTCTCCCTGTTCTCC[A/G]TTGGTGTGTACATGCTAGGAATGTCAAAATGACTT	A	G
AX-87874943	150.27	159.6	CM003279.1 Salmo salar isolate Sally breed double haploid chromosome ssa01, whole genome shotgun sequence	38459905	AAAATCAAAGCACATCCTCAGAATCAAGAGTGAAA[A/C]CATTTTTGCTAATTATTATTATAAATTAAATATTT	A	C
AX-88279955	150.27	159.6	CM003279.1 Salmo salar isolate Sally breed double haploid chromosome ssa01, whole genome shotgun sequence	38118469	TCTGACTGCTACGCCATCTTGGGGGGAAAAAAATC[A/C]TAATAAGAAATATGCAAAATCATCAACAGCAAAGT	A	C
AX-87956577	150.27	159.6	CM003279.1 Salmo salar isolate Sally breed double haploid chromosome ssa01, whole genome shotgun sequence	37665474	CCATTTAGCACGTCTGGAACCCGTTGGATCGGAGA[G/T]TGAGGGCTAGGGCCATTCCCCCCAGAAATGTCCGG	T	G
AX-88146696	150.27	159.6	CM003279.1 Salmo salar isolate Sally breed double haploid chromosome ssa01, whole genome shotgun sequence	37583094	ATCCAACCCACCGGTTGCCAACCCCTACTCTCCCA[A/G]ACCTCTTTGAAATGCCCATTAAAGTGAATTTAGTC	A	G
AX-88225253	150.27	159.6	CM003279.1 Salmo salar isolate Sally breed double haploid chromosome ssa01, whole genome shotgun sequence	37700977	GCGATGCTGGAAACTCCCCCAAAAAATTATCTCAG[A/G]GAGATCCAGCCGACATACTAACACATACTAACAGA	A	G
AX-87965053	150.27	160.18	CM003279.1 Salmo salar isolate Sally breed double haploid chromosome ssa01, whole genome shotgun sequence	38637693	CGAGGTCTGTTCTGAATAGAGAGCAGTAAAAGCAC[A/G]CAGGGGCCAAATTAACAACGAACAGCAGGGGCGGG	A	G
AX-87924612	150.27	160.18	CM003279.1 Salmo salar isolate Sally breed double haploid chromosome ssa01, whole genome shotgun sequence	38350470	ATCATCTATCCTCCGCAGTGGACAGCATAAAGTGG[A/C]TTTCCCTATATAACCTCCTCCCCTCCAGACATGGA	A	C
AX-87909566	150.27	160.18	CM003279.1 Salmo salar isolate Sally breed double haploid chromosome ssa01, whole genome shotgun sequence	38146428	AGCAGACCCAACTTGTGTTAAAACAGAAAAAAAAG[G/T]TCCCAGATGGAGCTAAGTGAAGGTGTCAGTACACC	T	G
AX-88215682	150.27	160.18	CM003279.1 Salmo salar isolate Sally breed double haploid chromosome ssa01, whole genome shotgun sequence	38330048	GAGGTGCAACCTAGTATGTGTATTAGTATGCAACC[C/T]GTTGTAATATAATATGCTGATCTCCTATGTTTATT	T	C
AX-88258982	150.27	160.18	CM003279.1 Salmo salar isolate Sally breed double haploid chromosome ssa01, whole genome shotgun sequence	38921217	TACAGGGAATAGGGTGCCATTTGGGACGCAAACAT[A/G]GAGATTAGTAGGGCTCTGTTTTTTTTCTAAGCCTA	A	G
AX-88246184	150.27	160.18	CM003279.1 Salmo salar isolate Sally breed double haploid chromosome ssa01, whole genome shotgun sequence	38876372	GTCTGTATACCCACCTCCAGTTTGACAGAAATGAA[G/T]TTTTAAAGTGAATGGTCCGCGGGCCTACAAAGGGC	T	G
AX-87905601	150.27	160.18	CM003279.1 Salmo salar isolate Sally breed double haploid chromosome ssa01, whole genome shotgun sequence	38336891	AGAATGAGGTTGCTCCTAGACAAGGATTTGTTATC[G/T]ATTCCCCCCTTTCTCCAAATGGTTAAGGTGATGAT	T	G
AX-87971548	150.68	160.76	CM003279.1 Salmo salar isolate Sally breed double haploid chromosome ssa01, whole genome shotgun sequence	38656962	CTATTTGGGTTATAGATCAGTTTATTCCTACTGTC[C/T]GTTGTTTCATTCAACCCTGGCGGGTTACCTAACCT	T	C
AX-88247503	151.09	161.35	CM003279.1 Salmo salar isolate Sally breed double haploid chromosome ssa01, whole genome shotgun sequence	38547849	GTGATTCTAGATTTCCAGCCCAGAGGGATCTTCCT[A/C]TTGGACAACCATGTTATCCTGTACGGCTCAGAGGT	A	C
AX-88055305	151.47	161.35	CM003279.1 Salmo salar isolate Sally breed double haploid chromosome ssa01, whole genome shotgun sequence	38290825	TCGACTCTCTGAGATGGTATAAAAGAGTAACATTA[C/T]GCCCGCGTACCAAATGGCACCCTATTTCCTGCATA	T	C
AX-88305335	151.47	161.35	CM003279.1 Salmo salar isolate Sally breed double haploid chromosome ssa01, whole genome shotgun sequence	38562479	TTCGTTTTTTTTCATATACATTTCGTATATATTTT[G/T]ATTTCACTTTCCATCTAGGAACTGAATATACTTTC	T	G
AX-87906390	151.47	161.35	CM003279.1 Salmo salar isolate Sally breed double haploid chromosome ssa01, whole genome shotgun sequence	38322852	AGACGAGAGAAAGATATTACATTTTCCAAACCTAG[A/T]CTAGTGTAGCTTTACAGGGTCATCATATCAAGATT	A	T
AX-87942534	151.47	161.35	CM003279.1 Salmo salar isolate Sally breed double haploid chromosome ssa01, whole genome shotgun sequence	38872683	CACTCCAGCAGAGCATACAGACACCGTGTTTTGAA[A/G]TATGAAGTAGAACGCCAGTCAAAGCCTTCTGGGCC	A	G
AX-88093656	151.47	161.35	CM003279.1 Salmo salar isolate Sally breed double haploid chromosome ssa01, whole genome shotgun sequence	38305015	TTTTACAGACACGCAGCTGTAAATTAGCAAGAAAT[G/T]ATTTTCTGCCCCCTCATTGAAAGTGTATTGTCTGC	T	G
AX-88092142	151.47	161.35	CM003279.1 Salmo salar isolate Sally breed double haploid chromosome ssa01, whole genome shotgun sequence	37525251	TTTCTTATTGTGTATACATATAGAGTTTAGCAAAG[G/T]ATCCTCCTTGTTGGCACCAACCATCCCATAACAAT	T	G
AX-88148551	151.75	161.35	CM003279.1 Salmo salar isolate Sally breed double haploid chromosome ssa01, whole genome shotgun sequence	38893763	ATCTTCCTCCCTTCTATTTGAAGAGAGATCCCCCC[C/G]CCGACACAGCTCTGTTCACATACACTCCTCCCCCA	C	G
AX-87953154	152.03	161.35	CM003279.1 Salmo salar isolate Sally breed double haploid chromosome ssa01, whole genome shotgun sequence	38497497	CCAAGAAGTGACAGGCCTTAGGCAGGAAATAGGTG[A/G]GACTTTCCAGCCTCCAGAGGCTGTGGCTATGTAAT	A	G
AX-87936357	152.23	161.35	CM003279.1 Salmo salar isolate Sally breed double haploid chromosome ssa01, whole genome shotgun sequence	38597350	CAAAGGCCTGATCTCGCTCTCTTTAACTCTCACAC[C/G]TGGATGAGTGACCTGATTTCTCTGTCTGTCCCCAA	C	G
AX-88202216	152.46	161.35	CM003279.1 Salmo salar isolate Sally breed double haploid chromosome ssa01, whole genome shotgun sequence	38181366	CTGTGGCGGAAGGCTGTGTGTCTCCCCAGCATACT[C/T]TACCGCCTCCACTGCCTCCTCACAGCTGAGGAGCT	T	C
AX-88173649	152.67	161.35	CM003279.1 Salmo salar isolate Sally breed double haploid chromosome ssa01, whole genome shotgun sequence	38377609	CATTCGAGTAATACTCATCATGCTTTGACATTGTT[A/C]ATTTTTACATATACATATAGTTACAGTGCATTCGG	A	C
AX-88023521	152.67	161.35	CM003279.1 Salmo salar isolate Sally breed double haploid chromosome ssa01, whole genome shotgun sequence	38875522	GTCCTACCTTTTTCCCTTCCTGTGTTTTTCTTATT[A/G]CCAGGGCCAGGTAGGAACCAGGAAGAGCTGCGGAG	A	G
AX-87878634	152.67	161.35	CM003279.1 Salmo salar isolate Sally breed double haploid chromosome ssa01, whole genome shotgun sequence	37582942	AAATGTGGCCTGCAGGAATGAGGTCTAATCCAAAT[A/G]GAGCTGATTTGGATTTAAGCTTTTAATAAAGATGC	A	G
AX-88015073	152.67	161.35	CM003279.1 Salmo salar isolate Sally breed double haploid chromosome ssa01, whole genome shotgun sequence	38722079	GGGGGTGTAATGATGTTGAGATGCATGTAGGCCAC[A/G]TTTAATTGTGTGCATGTGTTTCTGTGCATGTCTGT	A	G
AX-87911884	152.67	161.35	CM003279.1 Salmo salar isolate Sally breed double haploid chromosome ssa01, whole genome shotgun sequence	38547511	AGCTGTACTGTCATTGGCGTGGTAGTGTTCTTTAC[A/G]GACCATGGAAACCTCTACATCATGAAGTCAGGTGG	A	G
AX-88103717	152.67	161.35	CM003279.1 Salmo salar isolate Sally breed double haploid chromosome ssa01, whole genome shotgun sequence	38887603	AACGTAAAAGACATAACTAGGCTCGGTGTAGTTTA[A/G]CTAGCGTAGCAACAATTGTTGTTGGTTTCGCGTCG	A	G
AX-87964042	152.67	161.35	CM003279.1 Salmo salar isolate Sally breed double haploid chromosome ssa01, whole genome shotgun sequence	38363827	CCTTGCAGGAATTGGCCCTCTGGCTACATGCCTGG[A/G]AGAGGTGTGGTGGAGATGACATAGAAGATAATGGT	A	G
AX-88202341	152.67	161.35	CM003279.1 Salmo salar isolate Sally breed double haploid chromosome ssa01, whole genome shotgun sequence	39578016	CTGTGTCTCTATTGGCTTGATGACTGCTTATTCCG[C/T]TCAGCAAAGTGCTAAATCATTCATAAACATCATTT	T	C
AX-88110546	152.67	161.64	CM003279.1 Salmo salar isolate Sally breed double haploid chromosome ssa01, whole genome shotgun sequence	38057255	AATGATGAGGGAATTTACAAACCAAGGAGGTGGAT[A/T]TTGGAGGAATCGGCTGATGAAGGAACTGTGGAAAC	A	T
AX-88063976	152.67	161.94	CM003279.1 Salmo salar isolate Sally breed double haploid chromosome ssa01, whole genome shotgun sequence	37664856	TGAGTCATGGGAAGTAATCACTATGAATGAATTGT[C/T]TCCTCCACCCCTCCTCCACCCCTCCTTTTTCCCTC	T	C
AX-87978890	152.67	161.94	CM003279.1 Salmo salar isolate Sally breed double haploid chromosome ssa01, whole genome shotgun sequence	37747019	CTGGTGATAGTATTAGGAGCATATGCCAGGCAGGC[G/T]TCAAGAAGCAGGCTGGCAGATCGTCCAGTGTGCCC	T	G
AX-88103065	152.67	161.94	CM003279.1 Salmo salar isolate Sally breed double haploid chromosome ssa01, whole genome shotgun sequence	37546178	AACCCTTGAGGAACACTAGTTGTCAGCCAGGCTTC[A/G]TTTCCTCCTGTCCTGGCAGGGTAAAAAGTAGAGGG	A	G
AX-87980594	152.67	161.94	CM003279.1 Salmo salar isolate Sally breed double haploid chromosome ssa01, whole genome shotgun sequence	37799980	CTGTTTATCAAATGTGTTGGAAAAACTTCTCAATA[A/G]TCAACCGACTGGCTTTCTTGATGTCTATAGTATTC	A	G
AX-88312399	152.67	161.94	CM003279.1 Salmo salar isolate Sally breed double haploid chromosome ssa01, whole genome shotgun sequence	37701418	TTTCCACTCAGAGAGAGGTTTGGCGCAGTGCCATC[A/G]TCTTACATTAAGGCGCATTGACTTGTGCATTTGTG	A	G
AX-87951132	152.67	161.94	CM003279.1 Salmo salar isolate Sally breed double haploid chromosome ssa01, whole genome shotgun sequence	38166575	CATGTCCAATGTAGCAGACCTTGTTTACAAATGTA[C/T]AGGGGCTGGGAAAAGCTTGTTGTTGATTGAAATCA	T	C
AX-87961196	152.67	161.94	CM003279.1 Salmo salar isolate Sally breed double haploid chromosome ssa01, whole genome shotgun sequence	37799455	CCTATCCCTACATTTTTAAGACCTGGAGAACAAAC[C/T]CTCCTCCTCATAGCTGCCCATGTCCCTTAATGTTG	T	C
AX-87958394	152.67	161.94	CM003279.1 Salmo salar isolate Sally breed double haploid chromosome ssa01, whole genome shotgun sequence	37878384	CCCGCTCCAATTGTGCTCCAGTAGGGCTCACTTCA[C/T]GAGTTCAGGGCATGCCCATCCCAGCATGCATTTCC	T	C
AX-87944718	152.67	161.94	CM003279.1 Salmo salar isolate Sally breed double haploid chromosome ssa01, whole genome shotgun sequence	37725479	CAGATGTACCAGCCACGTATACCTGCCACTCATCG[A/G]GAGCCACAGCTACATAAAAGCATCATTTAGCAACA	A	G
AX-88041254	152.67	161.94	CM003279.1 Salmo salar isolate Sally breed double haploid chromosome ssa01, whole genome shotgun sequence	37385081	TAGCCTCAGTTGCATCATTTGTTGAGCAGAAAAAC[G/T]GGTATTTTATTGAACATGTGCCTCTCTCTCCATCT	T	G
AX-88115563	152.67	161.94	CM003279.1 Salmo salar isolate Sally breed double haploid chromosome ssa01, whole genome shotgun sequence	39609712	ACAGAGTCAAATAAAAATAAACTCAAACATGATTT[C/T]TCATGTGTGCACTGTGTCACTGAATAGGGCTCTTA	T	C
AX-88083008	152.67	161.94	CM003279.1 Salmo salar isolate Sally breed double haploid chromosome ssa01, whole genome shotgun sequence	37574144	TTCATTAAAAACAAGTCCTTCTTGTTATGAGGTCT[A/G]GCTATCAGTTGGACTGGACACAAGCCAATCCCTGT	A	G
AX-88000746	152.67	162.24	CM003279.1 Salmo salar isolate Sally breed double haploid chromosome ssa01, whole genome shotgun sequence	38024742	GCCAATGGAAGGTATTCTATTGAGGTGCTTCCCAC[C/T]GTTGCTTCTCACTGGGCAGCAGTTGCTTCACCGGG	T	C
AX-88143289	152.67	162.54	CM003279.1 Salmo salar isolate Sally breed double haploid chromosome ssa01, whole genome shotgun sequence	38151495	ATACGGGATTGATTTGCTGTGGGTGGGTGCGGTTG[C/T]TGCGTGACGGCTTTGACTGTTGCTATGCAGGTAAT	T	C
AX-87881666	152.67	162.54	CM003279.1 Salmo salar isolate Sally breed double haploid chromosome ssa01, whole genome shotgun sequence	38478281	AACGCTAAAGTTTCTTTGGGGATATAACTCACCAT[A/C]TCGACACTTACATCACAAGAAAGAGAAGAAAGATA	A	C
AX-88133287	152.67	162.54	CM003279.1 Salmo salar isolate Sally breed double haploid chromosome ssa01, whole genome shotgun sequence	38213928	AGCTAGTTATTATTTCCCTGACCTGATCTCTCGTT[G/T]TATTTTGGAATGTGTTGGTTGATGTTTTGAAATTA	T	G
AX-88156254	152.67	162.54	CM003279.1 Salmo salar isolate Sally breed double haploid chromosome ssa01, whole genome shotgun sequence	38397934	ATTTATGCCAGGACATTGGTCCCAAGATCCAGACC[C/T]GGTGAGTTGAGGCCATGACAAGGTCCCCCTTTCCT	T	C
AX-88106369	152.67	162.54	CM003279.1 Salmo salar isolate Sally breed double haploid chromosome ssa01, whole genome shotgun sequence	38652336	AAGCTCGCCCACTCCTGCATTTACATATGTTTTTT[A/T]AATTTTTTACATACATAACAAACTCCTCCCGGGTT	A	T
AX-88001164	152.67	162.54	CM003279.1 Salmo salar isolate Sally breed double haploid chromosome ssa01, whole genome shotgun sequence	38290521	GCCAGTGCCAACACACTGAGACAAAATAGAGAAAA[A/G]GGGGGTATAGAATAGAATATGTACGTCTGGTTGAC	A	G
AX-87966545	152.67	162.54	CM003279.1 Salmo salar isolate Sally breed double haploid chromosome ssa01, whole genome shotgun sequence	38314249	CGGCAGCTCCGCCTATTTAAACTGTCTTTGTGTCT[A/G]TGTCCCAAATGGCACCTTATTCCCTAAAATTGTGC	A	G
AX-88166725	152.67	162.54	CM003279.1 Salmo salar isolate Sally breed double haploid chromosome ssa01, whole genome shotgun sequence	39248239	CAGCAATGTTTTTAACCTAGATAAGTTACTTTTTT[G/T]AAGTTGAAGTGTGAGAGCTGTGCATTTCTCCCCCA	T	G
AX-88231391	152.67	162.54	CM003279.1 Salmo salar isolate Sally breed double haploid chromosome ssa01, whole genome shotgun sequence	38305789	GGAGGTCTAACCTACTCTAAATCTATTCCGTAGAT[A/G]CGGTTTCTGGCGAAGGATCATTGTTTTCGTTGAGT	A	G
AX-88300562	152.67	162.61	CM003279.1 Salmo salar isolate Sally breed double haploid chromosome ssa01, whole genome shotgun sequence	38095604	TTACCACCCATTGACATATTTTGGTAATATTAAAT[A/G]TATCTTAATCAGGCTATTTTGTTTTGAGACAGTCA	A	G
AX-88214994	152.67	162.68	CM003279.1 Salmo salar isolate Sally breed double haploid chromosome ssa01, whole genome shotgun sequence	38738489	GAGGATAAAAATACCTGTATGCCTAGCTATCTAGC[C/T]GATCTGTGTATCGACCCAAATGTTTGGTATACATG	T	C
AX-87895639	152.67	162.73	CM003279.1 Salmo salar isolate Sally breed double haploid chromosome ssa01, whole genome shotgun sequence	38647487	ACATGGCTGTGTGGTATAGTACTGACACAGAACAG[C/T]ATTAACTGAAAATGTCAGTTTACTTCCTGAATTGA	T	C
AX-87988215	152.67	162.73	CM003279.1 Salmo salar isolate Sally breed double haploid chromosome ssa01, whole genome shotgun sequence	39268781	GACAGAGTTTTCTCTGATTAAACGAAAGTGTGGTT[G/T]AAGTTATTCTGCCACTGTGTCTTATTGTCTCGGCT	T	G
AX-88147109	152.67	162.73	CM003279.1 Salmo salar isolate Sally breed double haploid chromosome ssa01, whole genome shotgun sequence	39069505	ATCCCTGTGTCCTGCGCCTGACTCCTCCACTTCTC[G/T]AAGAAAAGCATTACAACCCCGGACAAACCCGGACA	T	G
AX-87990508	152.67	162.73	CM003279.1 Salmo salar isolate Sally breed double haploid chromosome ssa01, whole genome shotgun sequence	39283695	GACTTAGCCACAGAGGAACGCTTCTTAAAAAAAAT[G/T]ACTGTGGATTGTTTCAAATCACAAGCATGAAGCCA	T	G
AX-88102053	152.67	162.73	CM003279.1 Salmo salar isolate Sally breed double haploid chromosome ssa01, whole genome shotgun sequence	39105225	AACAGTCTCTCTGTCTCGCAGCCATTCTGTCAACT[C/T]GAATTGAATGTAGCCACTCAAATTCATACAAACTG	T	C
AX-88175182	152.67	162.73	CM003279.1 Salmo salar isolate Sally breed double haploid chromosome ssa01, whole genome shotgun sequence	39026240	CCAATAAAATGTTATTTTATTTGAGAGTAAGCTCC[G/T]TCACTGGAACCCGAGTCTACTGTGGACCCGGTCTT	T	G
AX-88205500	152.67	162.73	CM003279.1 Salmo salar isolate Sally breed double haploid chromosome ssa01, whole genome shotgun sequence	39285205	CTTTCTCAAACGCATCGATGGGGGACCCATTGCGT[A/G]ATGCTAAGGAGTGGGAGTGCATTTTCCCAATAATA	A	G
AX-87982432	152.67	162.73	CM003279.1 Salmo salar isolate Sally breed double haploid chromosome ssa01, whole genome shotgun sequence	38833284	CTTGATTTTTGAGTTTGAAGTATGAGAAGATTTTT[C/T]CCCCCCCATTGAATGCCTAGGTCCGATAGTCATGG	T	C
AX-88095191	152.67	162.73	CM003279.1 Salmo salar isolate Sally breed double haploid chromosome ssa01, whole genome shotgun sequence	38652365	TTTTTTTAATTTTTTACATACATAACAAACTCCTC[C/T]CGGGTTATTCTAACACGGCGTGGGTACTGAACCCA	T	C
AX-88304858	152.67	162.83	CM003279.1 Salmo salar isolate Sally breed double haploid chromosome ssa01, whole genome shotgun sequence	38872574	TTCCTAGTACAGAAAGGATAGTATGTCTGTATTTT[G/T]ATGAGGTAAAGAGAAAGTAAGCAGAAGAACCTGCA	T	G
AX-87934984	152.67	162.93	CM003279.1 Salmo salar isolate Sally breed double haploid chromosome ssa01, whole genome shotgun sequence	39682361	ATTTGGGCCTGGTCTCTGGAAAGCAGGATATTCTT[C/T]GCGTAGGACTCATTAAAGAAAAGATCTTCATCCAG	T	C
AX-88134305	152.67	162.93	CM003279.1 Salmo salar isolate Sally breed double haploid chromosome ssa01, whole genome shotgun sequence	38487392	AGGAAGGGGGGGGGGGTGAAAGTTCATAATGGTTT[G/T]CACATATCAGGTGACAATGCTGTGGAAAAGTTGGT	T	G
AX-87879041	152.67	162.93	CM003279.1 Salmo salar isolate Sally breed double haploid chromosome ssa01, whole genome shotgun sequence	38893483	AACAAACGCCACATGCCACTCAGCATTACATCAAC[C/T]AACTGACTGAAAACACCACAAACCCACTTCTACAC	T	C
AX-88134335	152.67	163.0	CM003279.1 Salmo salar isolate Sally breed double haploid chromosome ssa01, whole genome shotgun sequence	39285553	AGGAAGTTCAGTTCAGCAGAACTACAACCCCCATT[A/C]CCCACCATGGTGTTGCCGCAGCCAGACAAACGCCA	A	C
AX-87914523	152.67	163.07	CM003279.1 Salmo salar isolate Sally breed double haploid chromosome ssa01, whole genome shotgun sequence	39095193	AGGGCAAAATCCCCTAAAGTAATGACAGTAAAGAG[C/T]GGTTTGTGTGTGTGAACAGTAATAACTCTCCTCTC	T	C
AX-88068769	152.67	163.13	CM003279.1 Salmo salar isolate Sally breed double haploid chromosome ssa01, whole genome shotgun sequence	39352855	TGGACTGTCAAGTCATGACACGGCCTGAGAGAAGA[A/G]GACGCGCAAGAGGGATAGAAAGCAGTTGCTTTGCG	A	G
AX-87916105	152.67	163.13	CM003279.1 Salmo salar isolate Sally breed double haploid chromosome ssa01, whole genome shotgun sequence	39363628	AGGTTTTACTGAAGAGTTTAATGAATTATAGAAAT[A/C]TAACAATTTACTTTTAAACAGAAAGAAATCTGTTG	A	C
AX-87888401	152.67	163.13	CM003279.1 Salmo salar isolate Sally breed double haploid chromosome ssa01, whole genome shotgun sequence	37257089	AATGAAGAACTGAACACACAGGGGTTTACTGTAAT[A/G]GAGTATGGGTTCTCCATGGGTGTGTCTCTCCTTTC	A	G
AX-88061676	152.67	163.13	CM003279.1 Salmo salar isolate Sally breed double haploid chromosome ssa01, whole genome shotgun sequence	39361483	TGAAGGTCTTTGAGCACAAGTTTGCCATATTAAAT[G/T]ACTGAAGTTTGCATTGATCTAAGTGTGAAAGAGAC	T	G
AX-88154946	152.67	163.13	CM003279.1 Salmo salar isolate Sally breed double haploid chromosome ssa01, whole genome shotgun sequence	39311255	ATTCTTCATCAGGAAGCAGCATATTTTGAACATAA[C/T]AGTAACATGAATGTCTAATGATGGAACTGTCCGTT	T	C
AX-88258327	152.67	163.13	CM003279.1 Salmo salar isolate Sally breed double haploid chromosome ssa01, whole genome shotgun sequence	39545717	TACAACACTGTACTGCATGTCTCTTTACTTGTACC[A/G]TTTGTAAAATACTTAACTTATCTGTGACAGTCTAA	A	G
AX-87906797	152.67	163.13	CM003279.1 Salmo salar isolate Sally breed double haploid chromosome ssa01, whole genome shotgun sequence	39354763	AGAGAACCGTTCATTTGGCACCATAATTTGCACTG[A/G]TAGACTTTTTGGTGATTATCTGCAGATAAATTATT	A	G
AX-88283163	152.67	163.13	CM003279.1 Salmo salar isolate Sally breed double haploid chromosome ssa01, whole genome shotgun sequence	38108909	TGAAGTGAATGTTATTATATAGAAACGTGGGATGA[C/T]GGCAAATAACGGCCGCAAATCTTAGAGATGTAATT	T	C
AX-88306911	152.67	163.13	CM003279.1 Salmo salar isolate Sally breed double haploid chromosome ssa01, whole genome shotgun sequence	39309759	TTGAATGATAAGTATTTTATTTTACAGGAAAATGT[A/C]ATGCAAATTCTCATACAGTAAGAAAGCTACAGCAG	A	C
AX-87928813	152.67	163.13	CM003279.1 Salmo salar isolate Sally breed double haploid chromosome ssa01, whole genome shotgun sequence	39350520	ATGGAAAGTGGATGGCTGTTAGTGATGTTGAGTTT[G/T]CACATGCCTAACTGCATACTTTTATTTAACTAGGC	T	G
AX-88062691	152.67	163.13	CM003279.1 Salmo salar isolate Sally breed double haploid chromosome ssa01, whole genome shotgun sequence	39296780	TGACCTGATATACTGGATATAATGACGAAACGCTT[A/G]TGTCCCCTATCCTCTGTCCTCTCCATGTCTCCTTT	A	G
AX-87952950	152.67	163.2	CM003279.1 Salmo salar isolate Sally breed double haploid chromosome ssa01, whole genome shotgun sequence	39578427	CCAACAGAGTTCCCCCAGGGGGTGGAATTTCAGCC[A/C]TATGGTGGAATGAATGGGGGAGGAGTGCAGAGTGA	A	C
AX-88308162	152.67	163.26	CM003279.1 Salmo salar isolate Sally breed double haploid chromosome ssa01, whole genome shotgun sequence	38766353	TTGCGTGTCTTTACTGTACATGTCCCACCTCACTA[A/G]TGAATTGTTATTAAATGTGACCATGGATAGGAGAA	A	G
AX-88006207	152.67	163.32	CM003279.1 Salmo salar isolate Sally breed double haploid chromosome ssa01, whole genome shotgun sequence	39416028	GCTGGTGACTTTAAATGGCAGCTATAGACACACTT[A/C]TGTGTGGTGGGGTGCGCCCCCTCCCCTCCTCTCAC	A	C
AX-87908280	152.67	163.32	CM003279.1 Salmo salar isolate Sally breed double haploid chromosome ssa01, whole genome shotgun sequence	39530215	AGATACCTTTGTAGATAATTCATTGGATTTCGTCA[C/T]ACACCTGGAACAACCTTTCATTGTTAATAAACTGG	T	C
AX-88202980	152.67	163.32	CM003279.1 Salmo salar isolate Sally breed double haploid chromosome ssa01, whole genome shotgun sequence	39547896	CTTAAGCCTTGCTTACATTGGCAGTTTGAAGTGAC[A/G]GAAATTCTTTTTTGCGTATCCTACCGAAAAGCGTT	A	G
AX-88079407	152.67	163.32	CM003279.1 Salmo salar isolate Sally breed double haploid chromosome ssa01, whole genome shotgun sequence	39511080	TTACCAAGCTCACACAAGAAAAGCTCACATGACAT[A/C]AGTGATCACAATCACATTTCACTTCAATCCACAGC	A	C
AX-88182129	152.67	163.32	CM003279.1 Salmo salar isolate Sally breed double haploid chromosome ssa01, whole genome shotgun sequence	37053784	CCGGGGCCATGTTGCATGATGTCACTGATGCAGAT[C/T]GAACACCGAAAATGCCGTTTAGCATGCCGACCTGA	T	C
AX-88133186	152.67	163.32	CM003279.1 Salmo salar isolate Sally breed double haploid chromosome ssa01, whole genome shotgun sequence	39585279	AGCTACTCACTATTAACAAAAATGTCTGGTACATT[A/G]TGTCCACAAACGTGCTCCAGGAAATAGATATCTTT	A	G
AX-87941917	152.67	163.32	CM003279.1 Salmo salar isolate Sally breed double haploid chromosome ssa01, whole genome shotgun sequence	38329176	CACGAGACCTTCGGATCCAGTCATGACCTTTGGAT[C/G]CATTCGTAATGAATTCGGATCCAGTCATGGGATTA	C	G
AX-88190145	152.67	163.32	CM003279.1 Salmo salar isolate Sally breed double haploid chromosome ssa01, whole genome shotgun sequence	39568770	CGTGTTCTTCTGTATGCTTATTATATGATAAGGTT[A/C]TTCAGAAATCCAAGTTATGAATAATTCTGTAGATG	A	C
AX-87897618	152.67	163.32	null	null	ACCCATCTCCCAACCATTTTCCTCCCACTCTCACC[A/G]TCCCTCCATCTCTCTCTTGCTTTCTCCTCCAACCC	A	G
AX-88178807	152.67	163.32	CM003279.1 Salmo salar isolate Sally breed double haploid chromosome ssa01, whole genome shotgun sequence	39500748	CCCACCCCAGTCTCAGCCTGGGGGTCCAGCAGCAG[G/T]CGCGTGGCCGCAGGAGGAGTGCCGGGATGGGAGGG	T	G
AX-87953137	152.67	163.32	CM003279.1 Salmo salar isolate Sally breed double haploid chromosome ssa01, whole genome shotgun sequence	39369746	CCAACTTTCTAATCGGACAAATCCTACGCAGCCAC[C/T]TTACAAGTATTCTAATGTCTACACCTCAATTAGAC	T	C
AX-88142532	152.67	163.32	CM003279.1 Salmo salar isolate Sally breed double haploid chromosome ssa01, whole genome shotgun sequence	39385175	ATAATATGCCACTTAGCAGACATTTTTATCCAAGC[A/T]ACTTACAGTGCAGTTACTGTATACATTTCAGTATA	A	T
AX-88055559	152.67	163.32	CM003279.1 Salmo salar isolate Sally breed double haploid chromosome ssa01, whole genome shotgun sequence	38742829	TCGCTAACTAGCAAGCAACCAGTAGACTGACTTTC[G/T]CCCCCACCAGTCGGGCATTGTTTACCCGCAGTTCC	T	G
AX-88158519	152.67	163.32	CM003279.1 Salmo salar isolate Sally breed double haploid chromosome ssa01, whole genome shotgun sequence	39503565	CAAATTAGAGGCAGAGTATTGGTGTTTGACTTTCA[G/T]ATATATAGCTTTTCTTTCTGTGGGCAGCTCTGCTC	T	G
AX-88046132	152.67	163.32	CM003279.1 Salmo salar isolate Sally breed double haploid chromosome ssa01, whole genome shotgun sequence	39464115	TATTCACTACGGAGCTGGGCTTTGGAACAGAGCTG[A/C]AGAAGAGATATAATCCATAATGAAACCCAGCTGTT	A	C
AX-87987774	152.67	163.32	CM003279.1 Salmo salar isolate Sally breed double haploid chromosome ssa01, whole genome shotgun sequence	39511858	GACAATAGTGCATAATGTTCAAAATGGCTCAAATC[C/T]CAGATTTCCAGCATCAAGCAATCCTTAGCTACAGC	T	C
AX-88069792	152.67	163.32	CM003279.1 Salmo salar isolate Sally breed double haploid chromosome ssa01, whole genome shotgun sequence	39375715	TGGCCCGCCTCAATCAGTTCGTCTATGGTCTGATT[C/T]ACATAGTCCACACGCTCCTGCCCCACCGTCCCTGT	T	C
AX-87972338	152.67	164.21	CM003279.1 Salmo salar isolate Sally breed double haploid chromosome ssa01, whole genome shotgun sequence	39584174	CTCAGTAGACACAAAACGGATGATAACCATCACAA[G/T]CAGACAGACACCATCTGCAGTTGTCCAATAACAAA	T	G
AX-88208078	152.67	164.92	CM003279.1 Salmo salar isolate Sally breed double haploid chromosome ssa01, whole genome shotgun sequence	38893782	GAAGAGAGATCCCCCCGCCGACACAGCTCTGTTCA[C/G]ATACACTCCTCCCCCAGGACCGGGCCACACACACA	C	G
AX-88003980	152.67	164.92	CM003279.1 Salmo salar isolate Sally breed double haploid chromosome ssa01, whole genome shotgun sequence	39257999	GCGTGCCTTTTTACAAACTCCAGTTGTGTTGTCGC[A/G]GGCCTTTTTACAAACTCCAGGTGTGTTGTCGCGGG	A	G
AX-88077321	154.28	164.92	CM003279.1 Salmo salar isolate Sally breed double haploid chromosome ssa01, whole genome shotgun sequence	39492727	TGTTGTCACATTGGCCCTGATTAACACATGCTTTA[A/T]ACTCCCACAATGAACATGGGTTTATGGTTCAGATA	A	T
AX-88188982	154.28	164.92	CM003279.1 Salmo salar isolate Sally breed double haploid chromosome ssa01, whole genome shotgun sequence	39535567	CGGGTGCTGGAACGCACCAAATGGATTGACATCCG[C/T]GGAAACCATGGTCACTAATAGAATATACCTCCTCT	T	C
AX-88200367	154.28	164.92	CM003279.1 Salmo salar isolate Sally breed double haploid chromosome ssa01, whole genome shotgun sequence	39518139	CTGGCAAGTGTCTTCATTGACGTTTTCAACCTCTC[A/C]CTGGCCGAGTCTGTACTACCTATCTATGTTTCAAA	A	C
AX-88239423	154.28	165.74	CM003279.1 Salmo salar isolate Sally breed double haploid chromosome ssa01, whole genome shotgun sequence	39667388	GGTGTACCTGGGAGAGAGGGAGTAGTCTGGGTGCT[G/T]GTTGTGCTGTTTCAGGACAGGAGCACCACTTTAAA	T	G
AX-88044922	154.28	165.74	CM003279.1 Salmo salar isolate Sally breed double haploid chromosome ssa01, whole genome shotgun sequence	39791449	TATGAACATATTGCATATAGCACCTTATTCAGATT[G/T]CTTTTGAAGCTATACAGATATACAGTACTTATGTA	T	G
AX-88112295	154.28	165.74	CM003279.1 Salmo salar isolate Sally breed double haploid chromosome ssa01, whole genome shotgun sequence	39585558	AATTTCCCTACAGTGGAAAGAACGTGTTACTACAC[A/G]ACACAAACTAACGTTTTCAACTGAGCAGCCTTTTG	A	G
AX-88240084	154.28	165.74	CM003279.1 Salmo salar isolate Sally breed double haploid chromosome ssa01, whole genome shotgun sequence	39713411	GGTTGAGTCAGTGGCTGAGCGCTCCCGTCCCACTC[A/C]GTAGACATCACCGTGCTCTACCGACTCCCGCCGGA	A	C
AX-88087590	154.28	165.74	CM003279.1 Salmo salar isolate Sally breed double haploid chromosome ssa01, whole genome shotgun sequence	39724439	TTGGAGAGATAGCTGTTACAAATGTCCTCCAAGTC[A/C]TGGTCAATCTTCACAGAGAAACCCTGACAGTTGGT	A	C
AX-88207111	154.28	166.02	CM003279.1 Salmo salar isolate Sally breed double haploid chromosome ssa01, whole genome shotgun sequence	39659272	GAAATGAGAACATCTCTGCTGTGTATTAAGGCTGA[C/T]TCCTCTAGATAACACAAAGACAGAAAATAACACAA	T	C
AX-88204089	154.28	166.32	CM003279.1 Salmo salar isolate Sally breed double haploid chromosome ssa01, whole genome shotgun sequence	39818679	CTTCTAGCGCCAACAGGAGAGCTGGGAGTCACAGG[C/T]TGTCTACAAAAACCAAGCTGAGCTCCACGGCCAAA	T	C
AX-88135427	154.28	166.32	CM003279.1 Salmo salar isolate Sally breed double haploid chromosome ssa01, whole genome shotgun sequence	39791757	AGGCAGCAGCAGCAGCTCTTTCAGTGTGGTGACAA[A/G]ATCCTTGGCTAATAGTGAATGATTACATCACATGA	A	G
AX-87943091	154.28	166.32	CM003279.1 Salmo salar isolate Sally breed double haploid chromosome ssa01, whole genome shotgun sequence	39885262	CACTTAAAGTTTGTTCAGTATGGGGAAATGCATTA[C/G]TGTACTGACGTTTATTGTCATGAGTCTTGTCCTGG	C	G
AX-88049914	154.28	166.32	CM003279.1 Salmo salar isolate Sally breed double haploid chromosome ssa01, whole genome shotgun sequence	39907011	TCAGGCATCTCTTCTGGGGAGAACATGGGTGTAGG[A/G]GTGAGGCTGTCCTCTCCTCTCAGACCCCCGGAGCT	A	G
AX-87978418	154.28	166.32	CM003279.1 Salmo salar isolate Sally breed double haploid chromosome ssa01, whole genome shotgun sequence	39835585	CTGGCTGTTCCTCAAGTCCTCCTGGTTGGCATTGT[C/G]CTGTAGCTGGAGCCGTCCGTCGGTGGGGGGTTGCT	C	G
AX-87896083	154.28	166.32	CM003279.1 Salmo salar isolate Sally breed double haploid chromosome ssa01, whole genome shotgun sequence	39778392	ACATTTCACATTGACCGTTGGTCCTGAGGTGCATT[A/G]CCGTGGAATCTACAACCGTGGGCGACAATCTCCCG	A	G
AX-88085376	154.28	166.32	CM003279.1 Salmo salar isolate Sally breed double haploid chromosome ssa01, whole genome shotgun sequence	39770723	TTCTTCCAGTAGGTCCAGCAGGAAGCACACAGACG[A/G]CACTGCATGTTGGGGGGACCCCACGAGTACCACTG	A	G
AX-87954033	154.28	166.32	CM003279.1 Salmo salar isolate Sally breed double haploid chromosome ssa01, whole genome shotgun sequence	39889951	CCACCTCCTTCTCCCTACTTTCGCACTCTGTAATT[G/T]TCATGTATTGTTCCCCTCCCCTGCACCCTAACCCC	T	G
AX-87887189	154.28	166.32	CM003279.1 Salmo salar isolate Sally breed double haploid chromosome ssa01, whole genome shotgun sequence	39849408	AATATAAAAATAGAGTCCACCTAAAAACCTGGAGA[G/T]CCCTTACACCTCAGTGTTATTATGCCAAATTCCTA	T	G
AX-88227486	154.28	167.49	CM003279.1 Salmo salar isolate Sally breed double haploid chromosome ssa01, whole genome shotgun sequence	39928264	GCTGAGGGCTTTACCTCCACCTCCTTCATCGTACG[C/T]CTGGCTGTCAGGCCTGAAGAGAAACTCTTTGTATC	T	C
AX-88286585	154.28	167.88	CM003279.1 Salmo salar isolate Sally breed double haploid chromosome ssa01, whole genome shotgun sequence	40030462	TGCAAAATTGAGTTCTCTTCAGAGGTGAGCGAGTC[A/G]TTGTGCTTACTGCCCTCAGGTCAGAGATAATGCAG	A	G
AX-87962851	154.28	167.88	CM003279.1 Salmo salar isolate Sally breed double haploid chromosome ssa01, whole genome shotgun sequence	40054391	CCTGCTTACATGTAAACTAATACTAAACTAGTACT[A/T]ACATGTAAACTAGTACTAAATGAGTGCTAGGCTAG	A	T
AX-88233397	154.28	167.88	CM003279.1 Salmo salar isolate Sally breed double haploid chromosome ssa01, whole genome shotgun sequence	40060537	GGCCGAACAATAAAGGGTAAGCAAAATATTTCTAC[C/T]CATTTATTCAGAAACATAAAAGGTAAGCAATAGCT	T	C
AX-88157667	154.28	167.88	CM003279.1 Salmo salar isolate Sally breed double haploid chromosome ssa01, whole genome shotgun sequence	40054787	CAAAATGATACCATACCATACAATACAACAACACT[G/T]GATGTTACCACCCAGGAGATGCTGGAGAAGTCAGG	T	G
AX-87914782	154.28	167.88	CM003279.1 Salmo salar isolate Sally breed double haploid chromosome ssa01, whole genome shotgun sequence	40065754	AGGGGCATGGAGTGGGTCCAAGAGAAGAAAAGGAG[C/G]GATGCCTCAAACAGACTGACAGAAGGGCTGGGGGC	C	G
AX-88184449	154.28	167.88	CM003279.1 Salmo salar isolate Sally breed double haploid chromosome ssa01, whole genome shotgun sequence	40055512	CCTGACCAGTTCTGCTATGTTGTGTGTTTTTTTTT[C/T]CGCTGAAATTAACTTGTTTTTTACATAATGTTTCC	T	C
AX-88108939	154.28	167.88	CM003279.1 Salmo salar isolate Sally breed double haploid chromosome ssa01, whole genome shotgun sequence	39999829	AATAGATTGAATGTAGTGTTGGGGGAAAAACATAC[A/G]ACATTATGAAATCCAAGATGCAACTTAAGCCCCAC	A	G
AX-88176409	154.28	167.88	CM003279.1 Salmo salar isolate Sally breed double haploid chromosome ssa01, whole genome shotgun sequence	40053161	CCAGACAGGAAGGGAAGCACCCCTGGGAGCCCTCG[C/T]GCCGTCAAGAGGGGTGAGCATTGCTACATCAGCGT	T	C
AX-88301655	154.28	167.88	CM003279.1 Salmo salar isolate Sally breed double haploid chromosome ssa01, whole genome shotgun sequence	39987246	TTAGTGATTGGTTGCAGGGCGGGGCAGGACAGGGC[G/T]GGTCTGGGGTGGTTATTGACAGGTTGTCAGAGGGG	T	G
AX-87883114	154.28	167.88	AGKD04654254.1 Salmo salar breed double haploid jcf1001210674_0_0, whole genome shotgun sequence	654	AAGAAGTGGAGCAAACACAATGCCAGATCACACAG[A/T]GATTGACCTGCATGGTTGATCAATGACAGGCCACA	A	T
AX-88168405	154.28	167.88	CM003279.1 Salmo salar isolate Sally breed double haploid chromosome ssa01, whole genome shotgun sequence	40049180	CAGGGAGACTGGGGCTGGACCTGGTAGTCCTGTTC[C/T]AACCACTCAAGGTCAAGACCAACCACTAGGTGGTG	T	C
AX-88225044	154.28	168.58	CM003279.1 Salmo salar isolate Sally breed double haploid chromosome ssa01, whole genome shotgun sequence	40103907	GCGAAAATTGGGAAAAAAAAGGGGCCGATCCTTAA[A/G]AGGTAGACTAAGCGAAATGCCGCTGCCACAAGCAG	A	G
AX-88053704	154.28	169.06	CM003279.1 Salmo salar isolate Sally breed double haploid chromosome ssa01, whole genome shotgun sequence	40144508	TCCGACCATTCGTTGTTTCCGTCTTCCTTCCTTTG[G/T]GTCCGGTATATATGTGAGAGATTTGATCCGTTTTG	T	G
AX-88095744	154.28	169.09	CM003279.1 Salmo salar isolate Sally breed double haploid chromosome ssa01, whole genome shotgun sequence	40130308	AAAAAGTTCAAATCATCCCAAAAAGGATTGTGTAG[C/T]TTAATGACTTGGATTGAAGTTACTTGGAGATGACT	T	C
AX-88094828	154.28	171.23	CM003279.1 Salmo salar isolate Sally breed double haploid chromosome ssa01, whole genome shotgun sequence	40727116	TTTTTATTTTCCATTCTTATCAGTAAATAACTGTG[C/T]CGTTTCAGCTGCATAGGCTACATGCGCTGTTCGCT	T	C
AX-88231410	154.28	171.23	CM003279.1 Salmo salar isolate Sally breed double haploid chromosome ssa01, whole genome shotgun sequence	40707473	GGAGGTTACATTTTAGTCTGGCCTCTGTACACCAA[C/T]ATGTACCTACAATAAGCACCAACTCACACATTCAC	T	C
[truncated: 4,264 more rows]

## Sheet: ch2_seq
Marker	Male_position (cM)	female_position (cM)	Contig_ID	Physical_distance (bp)	Flank	Allele A	Allele B
[truncated: 3,506 more rows]

## Sheet: ch3_seq
Marker	Male_position (cM)	female_position (cM)	Contig_ID	Physical_distance (bp)	Flank	Allele A	Allele B
[truncated: 4,013 more rows]

[truncated: 26 more sheets: ch4_seq, ch5_seq, ch6_seq, ch7_seq, ch8_seq, ch9_seq, ch10_seq, ch11_seq, ch12_seq, ch13_seq, ch14_seq, ch15_seq, ch16_seq, ch17_seq, ch18_seq, ch19_seq, ch20_seq, ch21_seq, ch22_seq, ch23_seq …]
