# Supplementary material for: Construction and Annotation of a High Density SNP Linkage Map of the Atlantic Salmon (Salmo salar) Genome
Source: G3 (Bethesda). 2016 May 17;6(7):2173–9. doi: 10.1534/g3.116.029009 (PMC4938670; doi:10.1534/g3.116.029009)
Supplement: Supplemental Material [file supp_g3.116.029009_FileS2.xls]

## Sheet: ch1_unassigned_contigs
Marker	Male_position (cM)	female_position (cM)	Contig_ID	Physical_distance (bp)
AX-88040721	0.0	0.0	AGKD04161722.1 Salmo salar breed double haploid jcf1000357759_0_0, whole genome shotgun sequence	326
AX-88162951	46.0	59.64	AGKD04020442.1 Salmo salar breed double haploid jcf1000594402_0_0, whole genome shotgun sequence	4980
AX-87908598	46.14	59.64	AGKD04537420.1 Salmo salar breed double haploid jcf1000475048_0_0, whole genome shotgun sequence	315
AX-87980234	46.37	59.64	AGKD04028762.1 Salmo salar breed double haploid jcf1000431802_0_0, whole genome shotgun sequence	4526
AX-88194417	47.25	59.64	AGKD04027747.1 Salmo salar breed double haploid jcf1001088927_0_0, whole genome shotgun sequence	4353
AX-88039960	47.25	59.64	AGKD04335909.1 Salmo salar breed double haploid jcf1001126282_0_0, whole genome shotgun sequence	134
AX-88150065	50.64	59.64	AGKD04012531.1 Salmo salar breed double haploid jcf1000926158_0_0, whole genome shotgun sequence	32370
AX-88004740	51.06	59.64	AGKD04015837.1 Salmo salar breed double haploid jcf1000899041_0_0, whole genome shotgun sequence	15527
AX-88276117	51.06	59.64	AGKD04021465.1 Salmo salar breed double haploid jcf1001092535_0_0, whole genome shotgun sequence	3436
AX-87895985	51.06	59.64	AGKD04021465.1 Salmo salar breed double haploid jcf1001092535_0_0, whole genome shotgun sequence	3510
AX-88092167	53.01	59.64	AGKD04017413.1 Salmo salar breed double haploid jcf1000577712_0_0, whole genome shotgun sequence	9507
AX-88223347	54.39	59.64	AGKD04022965.1 Salmo salar breed double haploid jcf1000279396_0_0, whole genome shotgun sequence	6464
AX-87991489	54.39	59.64	AGKD04027127.1 Salmo salar breed double haploid jcf1001016442_0_0, whole genome shotgun sequence	3962
AX-88077415	54.39	59.64	AGKD04022965.1 Salmo salar breed double haploid jcf1000279396_0_0, whole genome shotgun sequence	6485
AX-88197793	55.28	59.64	AGKD04018810.1 Salmo salar breed double haploid jcf1000622376_0_0, whole genome shotgun sequence	6109
AX-87947175	57.61	59.64	AGKD04019904.1 Salmo salar breed double haploid jcf1000969401_0_0, whole genome shotgun sequence	9811
AX-88033707	65.74	59.64	AGKD04043688.1 Salmo salar breed double haploid jcf1000837296_0_0, whole genome shotgun sequence	3121
AX-88243597	65.74	59.64	AGKD04019904.1 Salmo salar breed double haploid jcf1000969401_0_0, whole genome shotgun sequence	3766
AX-88129129	65.74	59.64	AGKD04023441.1 Salmo salar breed double haploid jcf1001240618_0_0, whole genome shotgun sequence	5722
AX-88148759	67.74	59.64	AGKD04769653.1 Salmo salar breed double haploid jcf1000178220_0_0, whole genome shotgun sequence	427
AX-88054778	69.8	61.49	AGKD04101467.1 Salmo salar breed double haploid jcf1001153896_0_0, whole genome shotgun sequence	1458
AX-87952704	73.25	61.76	AGKD04009721.1 Salmo salar breed double haploid jcf1001246155_0-34002_unknown_0_1922, whole genome shotgun sequence	31878
AX-88076340	81.65	61.76	AGKD04016415.1 Salmo salar breed double haploid jcf1001179961_0_0, whole genome shotgun sequence	9326
AX-87928879	86.79	63.59	AGKD04024954.1 Salmo salar breed double haploid jcf1000720282_0_0, whole genome shotgun sequence	4388
AX-88149729	86.79	63.59	AGKD04729455.1 Salmo salar breed double haploid jcf1000278440_0_0, whole genome shotgun sequence	392
AX-88305361	88.49	63.59	AGKD04027598.1 Salmo salar breed double haploid jcf1000406263_0_0, whole genome shotgun sequence	4657
AX-88053319	91.83	63.59	AGKD04016732.1 Salmo salar breed double haploid jcf1001107217_0_0, whole genome shotgun sequence	11220
AX-87928278	91.83	63.59	AGKD04016732.1 Salmo salar breed double haploid jcf1001107217_0_0, whole genome shotgun sequence	14272
AX-87993834	92.06	65.53	AGKD04016732.1 Salmo salar breed double haploid jcf1001107217_0_0, whole genome shotgun sequence	8247
AX-88008517	92.78	65.53	AGKD04016732.1 Salmo salar breed double haploid jcf1001107217_0_0, whole genome shotgun sequence	8050
AX-87913115	102.96	71.97	AGKD04393145.1 Salmo salar breed double haploid jcf1000738987_0_0, whole genome shotgun sequence	336
AX-88160176	106.33	74.98	AGKD04393145.1 Salmo salar breed double haploid jcf1000738987_0_0, whole genome shotgun sequence	775
AX-87915477	106.45	77.26	AGKD04021292.1 Salmo salar breed double haploid jcf1001099983_0_0, whole genome shotgun sequence	923
AX-88223228	106.45	77.36	AGKD04434248.1 Salmo salar breed double haploid jcf1001153670_0_0, whole genome shotgun sequence	381
AX-88180311	106.45	77.36	AGKD04705448.1 Salmo salar breed double haploid jcf1000785365_0_0, whole genome shotgun sequence	224
AX-87949561	106.45	77.36	AGKD04566757.1 Salmo salar breed double haploid jcf1000438835_0_0, whole genome shotgun sequence	423
AX-88012250	106.45	77.36	AGKD04015673.1 Salmo salar breed double haploid jcf1000768995_0_0, whole genome shotgun sequence	16682
AX-88056785	106.45	77.36	AGKD04100289.1 Salmo salar breed double haploid jcf1001220533_0_0, whole genome shotgun sequence	1382
AX-88232872	106.45	77.6	AGKD04024426.1 Salmo salar breed double haploid jcf1000748189_0_0, whole genome shotgun sequence	244
AX-88092981	106.45	77.6	AGKD04434248.1 Salmo salar breed double haploid jcf1001153670_0_0, whole genome shotgun sequence	235
AX-87885082	107.78	80.32	AGKD04014997.1 Salmo salar breed double haploid jcf1000026808_0_0, whole genome shotgun sequence	12231
AX-88246705	107.78	80.32	AGKD04352881.1 Salmo salar breed double haploid jcf1000066004_0_0, whole genome shotgun sequence	177
AX-88170616	107.78	80.32	AGKD04224374.1 Salmo salar breed double haploid jcf1000984417_0_0, whole genome shotgun sequence	451
AX-88043754	107.78	80.32	AGKD04017072.1 Salmo salar breed double haploid jcf1000658548_0_0, whole genome shotgun sequence	9861
AX-87896654	114.01	81.09	AGKD04711204.1 Salmo salar breed double haploid jcf1001015139_0_0, whole genome shotgun sequence	298
AX-88157487	114.01	81.09	AGKD04345013.1 Salmo salar breed double haploid jcf1000617654_0_0, whole genome shotgun sequence	422
AX-87984138	115.52	81.09	AGKD04800136.1 Salmo salar breed double haploid jcf1000924845_0_0, whole genome shotgun sequence	123
AX-88032861	115.9	85.35	AGKD04298963.1 Salmo salar breed double haploid jcf1000514551_0_0, whole genome shotgun sequence	316
AX-88250522	115.9	87.24	AGKD04017072.1 Salmo salar breed double haploid jcf1000658548_0_0, whole genome shotgun sequence	14937
AX-88151458	115.9	87.91	AGKD04506503.1 Salmo salar breed double haploid jcf1000454816_0_0, whole genome shotgun sequence	678
AX-88240947	115.9	87.91	AGKD04024111.1 Salmo salar breed double haploid jcf1000248224_0_0, whole genome shotgun sequence	8140
AX-88169079	115.9	88.91	AGKD04726355.1 Salmo salar breed double haploid jcf1000884924_0_0, whole genome shotgun sequence	62
AX-87947315	115.9	89.94	AGKD04334216.1 Salmo salar breed double haploid jcf1000353112_0_0, whole genome shotgun sequence	123
AX-88315908	115.9	90.16	AGKD04502022.1 Salmo salar breed double haploid jcf1000729559_0_0, whole genome shotgun sequence	293
AX-88270466	115.9	90.16	AGKD04393884.1 Salmo salar breed double haploid jcf1000139426_0_0, whole genome shotgun sequence	433
AX-88149902	116.25	91.09	AGKD04681132.1 Salmo salar breed double haploid jcf1000957429_0_0, whole genome shotgun sequence	584
AX-88176564	117.8	92.99	AGKD04386958.1 Salmo salar breed double haploid jcf1000351749_0_0, whole genome shotgun sequence	210
AX-88019969	117.8	94.11	AGKD04360568.1 Salmo salar breed double haploid jcf1000940558_0_0, whole genome shotgun sequence	713
AX-88256553	117.8	94.31	AGKD04009598.1 Salmo salar breed double haploid jcf1000942287_300801-309805_gap_0_0, whole genome shotgun sequence	1361
AX-88096773	117.8	94.7	AGKD04611696.1 Salmo salar breed double haploid jcf1001165830_0_0, whole genome shotgun sequence	128
AX-87945509	119.31	97.36	AGKD04586577.1 Salmo salar breed double haploid jcf1000084821_0_0, whole genome shotgun sequence	372
AX-88249686	119.31	97.36	AGKD04044647.1 Salmo salar breed double haploid jcf1000594200_0_0, whole genome shotgun sequence	3653
AX-88308171	119.31	97.36	AGKD04782604.1 Salmo salar breed double haploid jcf1000002491_0_0, whole genome shotgun sequence	224
AX-88302939	119.31	98.6	AGKD04017918.1 Salmo salar breed double haploid jcf1000996471_0_0, whole genome shotgun sequence	1166
AX-88018410	119.31	98.6	AGKD04697140.1 Salmo salar breed double haploid jcf1000822689_0_0, whole genome shotgun sequence	82
AX-88056054	119.31	98.6	AGKD04399354.1 Salmo salar breed double haploid jcf1000751109_0_0, whole genome shotgun sequence	689
AX-88093048	119.31	98.6	AGKD04576410.1 Salmo salar breed double haploid jcf1000698218_0_0, whole genome shotgun sequence	688
AX-88172624	119.31	98.6	AGKD04319333.1 Salmo salar breed double haploid jcf1000028921_0_0, whole genome shotgun sequence	291
AX-88151710	120.07	99.01	AGKD04251533.1 Salmo salar breed double haploid jcf1000114196_0_0, whole genome shotgun sequence	942
AX-88021136	120.07	109.47	AGKD04141370.1 Salmo salar breed double haploid jcf1000679630_0_0, whole genome shotgun sequence	301
AX-88262829	120.07	111.72	AGKD04719939.1 Salmo salar breed double haploid jcf1000671803_0_0, whole genome shotgun sequence	474
AX-88086409	120.07	111.93	AGKD04430900.1 Salmo salar breed double haploid jcf1000500114_0_0, whole genome shotgun sequence	138
AX-88097360	120.07	113.98	AGKD04473103.1 Salmo salar breed double haploid jcf1000515153_0_0, whole genome shotgun sequence	715
AX-88269730	120.07	114.81	AGKD04500649.1 Salmo salar breed double haploid jcf1000066526_0_0, whole genome shotgun sequence	633
AX-88275666	123.33	119.19	AGKD04663342.1 Salmo salar breed double haploid jcf1000459256_0_0, whole genome shotgun sequence	386
AX-88209239	123.34	119.19	AGKD04742777.1 Salmo salar breed double haploid jcf1001123317_0_0, whole genome shotgun sequence	416
AX-87950043	123.34	119.63	AGKD04439716.1 Salmo salar breed double haploid jcf1000465542_0_0, whole genome shotgun sequence	585
AX-88066105	123.34	119.63	AGKD04597735.1 Salmo salar breed double haploid jcf1000225968_0_0, whole genome shotgun sequence	636
AX-88285812	124.66	124.63	AGKD04409763.1 Salmo salar breed double haploid jcf1000962673_0_0, whole genome shotgun sequence	105
AX-88293524	124.66	124.63	AGKD04573689.1 Salmo salar breed double haploid jcf1000485812_0_0, whole genome shotgun sequence	142
AX-88051322	127.71	130.22	AGKD04564114.1 Salmo salar breed double haploid jcf1000295740_0_0, whole genome shotgun sequence	159
AX-88047651	129.24	131.99	AGKD04435434.1 Salmo salar breed double haploid jcf1000561015_0_0, whole genome shotgun sequence	358
AX-88044245	130.57	131.99	AGKD04607370.1 Salmo salar breed double haploid jcf1000992541_0_0, whole genome shotgun sequence	64
AX-88117071	132.09	133.53	AGKD04492651.1 Salmo salar breed double haploid jcf1001238260_0_0, whole genome shotgun sequence	636
AX-87884111	132.09	133.53	AGKD04626834.1 Salmo salar breed double haploid jcf1000918151_0_0, whole genome shotgun sequence	372
AX-87992082	136.08	139.63	AGKD04752995.1 Salmo salar breed double haploid jcf1000625268_0_0, whole genome shotgun sequence	267
AX-88313101	137.41	145.04	AGKD04752995.1 Salmo salar breed double haploid jcf1000625268_0_0, whole genome shotgun sequence	474
AX-87883114	154.28	167.88	AGKD04654254.1 Salmo salar breed double haploid jcf1001210674_0_0, whole genome shotgun sequence	654
AX-88096676	155.9	174.87	AGKD04035768.1 Salmo salar breed double haploid jcf1001060095_0_0, whole genome shotgun sequence	4576
AX-87928436	171.19	191.11	AGKD04825543.1 Salmo salar breed double haploid jcf1000740189_0_0, whole genome shotgun sequence	138
AX-87909044	172.8	196.76	AGKD04315694.1 Salmo salar breed double haploid jcf1000268388_0_0, whole genome shotgun sequence	103
AX-87910813	172.8	197.15	AGKD04501229.1 Salmo salar breed double haploid jcf1000344336_0_0, whole genome shotgun sequence	240
AX-87879038	172.8	197.15	AGKD04546249.1 Salmo salar breed double haploid jcf1001039662_0_0, whole genome shotgun sequence	216
AX-87954764	172.8	197.15	AGKD04076654.1 Salmo salar breed double haploid jcf1000851701_0_0, whole genome shotgun sequence	206
AX-88310660	173.15	197.15	AGKD04672810.1 Salmo salar breed double haploid jcf1000415069_0_0, whole genome shotgun sequence	122
AX-87911515	174.41	198.7	AGKD04631757.1 Salmo salar breed double haploid jcf1000432337_0_0, whole genome shotgun sequence	278
AX-88025476	177.91	201.87	AGKD04567198.1 Salmo salar breed double haploid jcf1000683840_0_0, whole genome shotgun sequence	558
AX-87925096	181.0	202.66	AGKD04379406.1 Salmo salar breed double haploid jcf1000447350_0_0, whole genome shotgun sequence	135
AX-88117697	182.55	204.24	AGKD04046946.1 Salmo salar breed double haploid jcf1001013266_0_0, whole genome shotgun sequence	382
AX-88149912	182.55	205.23	AGKD04390976.1 Salmo salar breed double haploid jcf1000123777_0_0, whole genome shotgun sequence	199
AX-88064143	185.5	213.76	AGKD04565352.1 Salmo salar breed double haploid jcf1000945690_0_0, whole genome shotgun sequence	320
AX-87934831	185.5	218.44	AGKD04062018.1 Salmo salar breed double haploid jcf1000432174_0_0, whole genome shotgun sequence	1112
AX-88134806	185.5	222.44	AGKD04625059.1 Salmo salar breed double haploid jcf1000968872_0_0, whole genome shotgun sequence	334
AX-87935385	185.5	226.07	AGKD04741022.1 Salmo salar breed double haploid jcf1000343059_0_0, whole genome shotgun sequence	357
AX-87887622	185.5	226.07	AGKD04662779.1 Salmo salar breed double haploid jcf1000034211_0_0, whole genome shotgun sequence	652
AX-88187407	185.5	229.85	AGKD04772809.1 Salmo salar breed double haploid jcf1001061702_0_0, whole genome shotgun sequence	367
AX-88052326	185.5	232.54	AGKD04595658.1 Salmo salar breed double haploid jcf1000279528_0_0, whole genome shotgun sequence	70
AX-87903564	185.5	232.54	AGKD04710095.1 Salmo salar breed double haploid jcf1001254069_0_0, whole genome shotgun sequence	252
AX-88052733	186.84	236.3	AGKD04349986.1 Salmo salar breed double haploid jcf1000340415_0_0, whole genome shotgun sequence	735
AX-88042592	186.84	237.37	AGKD04759161.1 Salmo salar breed double haploid jcf1000892913_0_0, whole genome shotgun sequence	303
AX-88049968	188.39	245.37	AGKD04722047.1 Salmo salar breed double haploid jcf1000263863_0_0, whole genome shotgun sequence	553
AX-87975844	188.39	249.59	AGKD04401561.1 Salmo salar breed double haploid jcf1001211595_0_0, whole genome shotgun sequence	254
AX-87877048	191.44	254.14	AGKD04659715.1 Salmo salar breed double haploid jcf1000261316_0_0, whole genome shotgun sequence	485
AX-88274445	195.44	258.39	AGKD04221391.1 Salmo salar breed double haploid jcf1000006545_0_0, whole genome shotgun sequence	349
AX-88284965	195.44	259.03	AGKD04596429.1 Salmo salar breed double haploid jcf1000744157_0_0, whole genome shotgun sequence	91
AX-87948989	195.44	260.31	AGKD04352120.1 Salmo salar breed double haploid jcf1000426373_0_0, whole genome shotgun sequence	97
AX-88253452	195.44	268.19	AGKD04836645.1 Salmo salar breed double haploid jcf1000399172_0_0, whole genome shotgun sequence	45
AX-88141176	195.44	268.49	AGKD04705974.1 Salmo salar breed double haploid jcf1001217778_0_0, whole genome shotgun sequence	393
AX-88146227	195.44	269.93	AGKD04641946.1 Salmo salar breed double haploid jcf1001113660_0_0, whole genome shotgun sequence	58
AX-88007972	195.44	271.59	AGKD04257377.1 Salmo salar breed double haploid jcf1001033991_0_0, whole genome shotgun sequence	211
AX-88196045	195.44	279.26	AGKD04544744.1 Salmo salar breed double haploid jcf1000291510_0_0, whole genome shotgun sequence	676
AX-88306270	195.44	279.3	AGKD04738349.1 Salmo salar breed double haploid jcf1001124611_0_0, whole genome shotgun sequence	193
AX-88225895	246.16	330.9	AGKD04044998.1 Salmo salar breed double haploid jcf1000337129_0_0, whole genome shotgun sequence	3612
AX-87972686	246.94	330.9	AGKD04465978.1 Salmo salar breed double haploid jcf1000684982_0_0, whole genome shotgun sequence	723
AX-88185761	246.94	330.9	AGKD04399524.1 Salmo salar breed double haploid jcf1000862968_0_0, whole genome shotgun sequence	707
AX-88240869	246.94	330.9	AGKD04040936.1 Salmo salar breed double haploid jcf1000897336_0_0, whole genome shotgun sequence	2609
AX-87966069	248.56	338.3	AGKD04031613.1 Salmo salar breed double haploid jcf1000998522_0_0, whole genome shotgun sequence	3406
AX-88087308	250.01	339.87	AGKD04009460.1 Salmo salar breed double haploid jcf1000007308_0-0_0_0, whole genome shotgun sequence	14007
AX-87951277	250.01	340.09	AGKD04018734.1 Salmo salar breed double haploid jcf1000764507_0_0, whole genome shotgun sequence	1282
AX-88095816	250.01	340.09	AGKD04750131.1 Salmo salar breed double haploid jcf1000930636_0_0, whole genome shotgun sequence	363
AX-88155146	250.01	340.09	AGKD04019162.1 Salmo salar breed double haploid jcf1000352244_0_0, whole genome shotgun sequence	3059
AX-88315905	250.01	340.09	AGKD04031613.1 Salmo salar breed double haploid jcf1000998522_0_0, whole genome shotgun sequence	3400
AX-88199241	250.78	342.42	AGKD04017452.1 Salmo salar breed double haploid jcf1001026307_0_0, whole genome shotgun sequence	14095
AX-88290991	251.63	342.42	AGKD04034477.1 Salmo salar breed double haploid jcf1001092807_0_0, whole genome shotgun sequence	3369
AX-88265740	251.63	346.73	AGKD04689625.1 Salmo salar breed double haploid jcf1000479404_0_0, whole genome shotgun sequence	174
AX-88089375	251.63	347.5	AGKD04669036.1 Salmo salar breed double haploid jcf1001113129_0_0, whole genome shotgun sequence	527
AX-88110290	251.63	347.5	AGKD04434630.1 Salmo salar breed double haploid jcf1000113110_0_0, whole genome shotgun sequence	369
AX-87978425	253.25	347.52	AGKD04564743.1 Salmo salar breed double haploid jcf1000624364_0_0, whole genome shotgun sequence	190
AX-88170704	253.25	352.26	AGKD04679480.1 Salmo salar breed double haploid jcf1000929957_0_0, whole genome shotgun sequence	627
AX-87991402	253.25	355.02	AGKD04221357.1 Salmo salar breed double haploid jcf1000827881_0_0, whole genome shotgun sequence	399
AX-88041947	254.86	357.36	AGKD04661730.1 Salmo salar breed double haploid jcf1000532224_0_0, whole genome shotgun sequence	97
AX-87908003	255.51	358.98	AGKD04446490.1 Salmo salar breed double haploid jcf1000422891_0_0, whole genome shotgun sequence	96
AX-88184963	255.76	359.01	AGKD04645005.1 Salmo salar breed double haploid jcf1000743717_0_0, whole genome shotgun sequence	102
AX-88248635	256.49	360.68	AGKD04703568.1 Salmo salar breed double haploid jcf1000324574_0_0, whole genome shotgun sequence	418
AX-88090293	256.49	361.39	AGKD04612565.1 Salmo salar breed double haploid jcf1000477047_0_0, whole genome shotgun sequence	555
AX-88016093	256.49	363.39	AGKD04752583.1 Salmo salar breed double haploid jcf1000123127_0_0, whole genome shotgun sequence	357
AX-87917538	258.12	363.39	AGKD04621711.1 Salmo salar breed double haploid jcf1001242635_0_0, whole genome shotgun sequence	440
AX-87921539	258.12	363.91	AGKD04752583.1 Salmo salar breed double haploid jcf1000123127_0_0, whole genome shotgun sequence	299
AX-88284692	258.12	364.96	AGKD04642173.1 Salmo salar breed double haploid jcf1000005745_0_0, whole genome shotgun sequence	178
AX-87940736	258.12	365.56	AGKD04271214.1 Salmo salar breed double haploid jcf1001245599_0_0, whole genome shotgun sequence	412
AX-87970657	258.12	365.76	AGKD04178352.1 Salmo salar breed double haploid jcf1000791360_0_0, whole genome shotgun sequence	218
AX-87988283	261.04	366.38	AGKD04027796.1 Salmo salar breed double haploid jcf1000874209_0_0, whole genome shotgun sequence	4631
AX-87882334	261.04	366.38	AGKD04556458.1 Salmo salar breed double haploid jcf1001239677_0_0, whole genome shotgun sequence	250
AX-88037612	261.04	366.38	AGKD04324889.1 Salmo salar breed double haploid jcf1000912394_0_0, whole genome shotgun sequence	113
AX-88025321	261.04	366.38	AGKD04509630.1 Salmo salar breed double haploid jcf1000733729_0_0, whole genome shotgun sequence	411
AX-88160252	261.04	366.38	AGKD04330042.1 Salmo salar breed double haploid jcf1001193909_0_0, whole genome shotgun sequence	178
AX-88309800	261.04	367.05	AGKD04027796.1 Salmo salar breed double haploid jcf1000874209_0_0, whole genome shotgun sequence	3006
AX-87922309	261.04	368.27	AGKD04016746.1 Salmo salar breed double haploid jcf1000200522_0_0, whole genome shotgun sequence	8499
AX-88151796	262.69	372.0	AGKD04016060.1 Salmo salar breed double haploid jcf1000968272_0_0, whole genome shotgun sequence	12161
AX-87916775	262.69	372.54	AGKD04021450.1 Salmo salar breed double haploid jcf1001106753_0_0, whole genome shotgun sequence	4443
AX-88250133	262.69	372.54	AGKD04022853.1 Salmo salar breed double haploid jcf1000348059_0_0, whole genome shotgun sequence	8115
AX-88099339	262.69	372.54	AGKD04658867.1 Salmo salar breed double haploid jcf1000882880_0_0, whole genome shotgun sequence	260
AX-87942602	262.69	372.54	AGKD04021888.1 Salmo salar breed double haploid jcf1000427640_0_0, whole genome shotgun sequence	8277
AX-87874744	262.69	372.54	AGKD04026008.1 Salmo salar breed double haploid jcf1000553801_0_0, whole genome shotgun sequence	244
AX-87992869	263.17	373.26	AGKD04031674.1 Salmo salar breed double haploid jcf1001217167_0_0, whole genome shotgun sequence	3873
AX-88287027	264.55	374.79	AGKD04811590.1 Salmo salar breed double haploid jcf1000009270_0_0, whole genome shotgun sequence	103
AX-88279029	264.55	374.79	AGKD04021014.1 Salmo salar breed double haploid jcf1000027878_0_0, whole genome shotgun sequence	8365
AX-88188279	264.55	374.79	AGKD04027541.1 Salmo salar breed double haploid jcf1001050525_0_0, whole genome shotgun sequence	2652
AX-88153527	264.55	374.79	AGKD04021014.1 Salmo salar breed double haploid jcf1000027878_0_0, whole genome shotgun sequence	9010
AX-88224195	264.55	375.2	AGKD04719424.1 Salmo salar breed double haploid jcf1000164379_0_0, whole genome shotgun sequence	409
AX-88161420	264.55	375.29	AGKD04027926.1 Salmo salar breed double haploid jcf1000994938_0_0, whole genome shotgun sequence	2543
AX-88283151	264.55	375.4	AGKD04016060.1 Salmo salar breed double haploid jcf1000968272_0_0, whole genome shotgun sequence	12222
AX-88307125	264.55	375.4	AGKD04366277.1 Salmo salar breed double haploid jcf1000670636_0_0, whole genome shotgun sequence	770
AX-87895529	264.55	375.4	AGKD04543087.1 Salmo salar breed double haploid jcf1000731428_0_0, whole genome shotgun sequence	386
AX-88152672	265.54	375.4	AGKD04017644.1 Salmo salar breed double haploid jcf1000411209_0_0, whole genome shotgun sequence	2521
AX-88309081	266.24	375.42	AGKD04016636.1 Salmo salar breed double haploid jcf1000055646_0_0, whole genome shotgun sequence	7135
AX-88310148	266.91	375.42	AGKD04247624.1 Salmo salar breed double haploid jcf1000505937_0_0, whole genome shotgun sequence	820
AX-88211672	271.4	385.45	AGKD04014905.1 Salmo salar breed double haploid jcf1000489027_0_0, whole genome shotgun sequence	26784
AX-87895174	272.73	389.24	AGKD04018512.1 Salmo salar breed double haploid jcf1000029589_0_0, whole genome shotgun sequence	9073
AX-87955282	273.69	389.29	AGKD04026158.1 Salmo salar breed double haploid jcf1000613539_0_0, whole genome shotgun sequence	5421
AX-87951345	273.84	389.61	AGKD04021065.1 Salmo salar breed double haploid jcf1001179106_0_0, whole genome shotgun sequence	2555
AX-88120246	273.84	389.61	AGKD04016672.1 Salmo salar breed double haploid jcf1000482667_0_0, whole genome shotgun sequence	16006
AX-88071132	273.84	389.61	AGKD04022032.1 Salmo salar breed double haploid jcf1000179115_0_0, whole genome shotgun sequence	9426
AX-87893873	273.84	389.61	AGKD04011101.1 Salmo salar breed double haploid jcf1000696761_0_0, whole genome shotgun sequence	16318
AX-87936049	273.84	389.61	AGKD04022261.1 Salmo salar breed double haploid jcf1001002765_0_0, whole genome shotgun sequence	3646
AX-87889403	273.84	389.61	AGKD04666798.1 Salmo salar breed double haploid jcf1000630036_0_0, whole genome shotgun sequence	422
AX-88062304	273.84	389.61	AGKD04302275.1 Salmo salar breed double haploid jcf1000010037_0_0, whole genome shotgun sequence	392
AX-88255407	273.84	389.61	AGKD04019457.1 Salmo salar breed double haploid jcf1000340719_0_0, whole genome shotgun sequence	9783
AX-88260982	273.84	389.61	AGKD04015503.1 Salmo salar breed double haploid jcf1000352195_0_0, whole genome shotgun sequence	6115
AX-88013991	273.84	389.82	AGKD04009460.1 Salmo salar breed double haploid jcf1000007308_0-0_0_0, whole genome shotgun sequence	14047
AX-87930624	273.84	389.82	AGKD04016493.1 Salmo salar breed double haploid jcf1001091306_0_0, whole genome shotgun sequence	2195
AX-88263032	273.84	389.82	AGKD04163307.1 Salmo salar breed double haploid jcf1000128402_0_0, whole genome shotgun sequence	1107
AX-88288277	273.84	389.82	AGKD04029541.1 Salmo salar breed double haploid jcf1000912726_0_0, whole genome shotgun sequence	4182
AX-88257056	273.84	389.82	AGKD04015075.1 Salmo salar breed double haploid jcf1000341301_0_0, whole genome shotgun sequence	26800
AX-87967240	273.84	389.82	AGKD04025765.1 Salmo salar breed double haploid jcf1000747915_0_0, whole genome shotgun sequence	6522
AX-87901888	273.84	390.03	AGKD04011827.1 Salmo salar breed double haploid jcf1000177070_0_0, whole genome shotgun sequence	26663
AX-88130838	273.84	390.03	AGKD04022157.1 Salmo salar breed double haploid jcf1000484668_0_0, whole genome shotgun sequence	950
AX-88106564	273.84	390.35	AGKD04022517.1 Salmo salar breed double haploid jcf1000509617_0_0, whole genome shotgun sequence	3541
AX-88082084	273.84	390.67	AGKD04017798.1 Salmo salar breed double haploid jcf1000808797_0_0, whole genome shotgun sequence	10427
AX-88120958	273.84	390.67	AGKD04010974.1 Salmo salar breed double haploid jcf1000250219_0_0, whole genome shotgun sequence	4111
AX-87885086	273.84	390.67	AGKD04015428.1 Salmo salar breed double haploid jcf1000000846_0_0, whole genome shotgun sequence	11442
AX-88305670	273.84	390.67	AGKD04021736.1 Salmo salar breed double haploid jcf1000031942_0_0, whole genome shotgun sequence	3782
AX-88090414	273.84	390.67	AGKD04022172.1 Salmo salar breed double haploid jcf1000022232_0_0, whole genome shotgun sequence	4039
AX-88022994	273.84	390.67	AGKD04015075.1 Salmo salar breed double haploid jcf1000341301_0_0, whole genome shotgun sequence	23787
AX-88244976	273.84	390.67	AGKD04023754.1 Salmo salar breed double haploid jcf1001064871_0_0, whole genome shotgun sequence	4168
AX-87956229	273.84	390.67	AGKD04021730.1 Salmo salar breed double haploid jcf1000781436_0_0, whole genome shotgun sequence	4545
AX-88107528	273.84	390.67	AGKD04033012.1 Salmo salar breed double haploid jcf1000654198_0_0, whole genome shotgun sequence	3686
AX-87948582	273.84	391.08	AGKD04600159.1 Salmo salar breed double haploid jcf1000397515_0_0, whole genome shotgun sequence	389
AX-88312541	273.84	394.04	AGKD04372462.1 Salmo salar breed double haploid jcf1000401281_0_0, whole genome shotgun sequence	334
AX-88161258	273.84	394.04	AGKD04047641.1 Salmo salar breed double haploid jcf1000343301_0_0, whole genome shotgun sequence	626
AX-88093287	277.43	394.34	AGKD04587316.1 Salmo salar breed double haploid jcf1000529060_0_0, whole genome shotgun sequence	347
AX-88066247	277.43	395.2	AGKD04052562.1 Salmo salar breed double haploid jcf1000884977_0_0, whole genome shotgun sequence	966
AX-88032657	277.43	396.56	AGKD04020041.1 Salmo salar breed double haploid jcf1000818017_0_0, whole genome shotgun sequence	4154
AX-88161256	277.92	396.56	AGKD04020990.1 Salmo salar breed double haploid jcf1001211233_0_0, whole genome shotgun sequence	6884
AX-88200038	284.53	404.27	AGKD04379555.1 Salmo salar breed double haploid jcf1000603690_0_0, whole genome shotgun sequence	344
AX-88005488	284.91	404.5	AGKD04022172.1 Salmo salar breed double haploid jcf1000022232_0_0, whole genome shotgun sequence	4617
AX-88091999	285.8	407.09	AGKD04557125.1 Salmo salar breed double haploid jcf1000341992_0_0, whole genome shotgun sequence	632
AX-88255639	286.07	407.37	AGKD04469119.1 Salmo salar breed double haploid jcf1001019109_0_0, whole genome shotgun sequence	403
AX-88072330	287.29	408.6	AGKD04557125.1 Salmo salar breed double haploid jcf1000341992_0_0, whole genome shotgun sequence	171
AX-88158629	287.29	408.6	AGKD04709192.1 Salmo salar breed double haploid jcf1000436357_0_0, whole genome shotgun sequence	498
AX-88155519	287.29	410.24	AGKD04302133.1 Salmo salar breed double haploid jcf1001051532_0_0, whole genome shotgun sequence	45
AX-87996362	287.29	410.45	AGKD04412325.1 Salmo salar breed double haploid jcf1000141315_0_0, whole genome shotgun sequence	598
AX-88109668	293.09	417.38	AGKD04412325.1 Salmo salar breed double haploid jcf1000141315_0_0, whole genome shotgun sequence	687
AX-88250416	293.09	417.59	AGKD04475771.1 Salmo salar breed double haploid jcf1000542879_0_0, whole genome shotgun sequence	571
AX-88035538	293.09	417.59	AGKD04364952.1 Salmo salar breed double haploid jcf1000300098_0_0, whole genome shotgun sequence	267
AX-87962969	293.09	417.79	AGKD04557125.1 Salmo salar breed double haploid jcf1000341992_0_0, whole genome shotgun sequence	477
AX-87919508	293.09	420.46	AGKD04489664.1 Salmo salar breed double haploid jcf1001048434_0_0, whole genome shotgun sequence	237
AX-88076940	293.09	421.08	AGKD04017450.1 Salmo salar breed double haploid jcf1000348932_0_0, whole genome shotgun sequence	14580
AX-87903087	293.09	421.29	AGKD04822973.1 Salmo salar breed double haploid jcf1000201701_0_0, whole genome shotgun sequence	59
AX-88026652	293.09	421.7	AGKD04429335.1 Salmo salar breed double haploid jcf1000851138_0_0, whole genome shotgun sequence	602
AX-88011394	293.09	422.11	AGKD04719692.1 Salmo salar breed double haploid jcf1000435748_0_0, whole genome shotgun sequence	153
AX-88006901	293.09	422.32	AGKD04568479.1 Salmo salar breed double haploid jcf1000127777_0_0, whole genome shotgun sequence	551
AX-87921172	293.09	422.32	AGKD04355559.1 Salmo salar breed double haploid jcf1000837125_0_0, whole genome shotgun sequence	674
AX-88121605	293.09	422.32	AGKD04591272.1 Salmo salar breed double haploid jcf1000203234_0_0, whole genome shotgun sequence	585
AX-88175528	293.09	422.32	AGKD04774734.1 Salmo salar breed double haploid jcf1000257490_0_0, whole genome shotgun sequence	320
AX-88055061	293.09	422.32	AGKD04675387.1 Salmo salar breed double haploid jcf1001244157_0_0, whole genome shotgun sequence	506
AX-88080582	293.09	422.52	AGKD04789551.1 Salmo salar breed double haploid jcf1000625441_0_0, whole genome shotgun sequence	418
AX-88165775	293.09	422.9	AGKD04635935.1 Salmo salar breed double haploid jcf1000718321_0_0, whole genome shotgun sequence	79
AX-88062647	293.09	423.56	AGKD04577916.1 Salmo salar breed double haploid jcf1000272495_0_0, whole genome shotgun sequence	461
AX-87968961	293.09	423.97	AGKD04569488.1 Salmo salar breed double haploid jcf1000682210_0_0, whole genome shotgun sequence	50
AX-88314959	293.09	424.01	AGKD04619127.1 Salmo salar breed double haploid jcf1000834527_0_0, whole genome shotgun sequence	566
AX-88141675	293.09	424.08	AGKD04568479.1 Salmo salar breed double haploid jcf1000127777_0_0, whole genome shotgun sequence	363
AX-88119482	293.09	424.18	AGKD04639493.1 Salmo salar breed double haploid jcf1000696303_0_0, whole genome shotgun sequence	561
AX-88043255	293.09	424.18	AGKD04561239.1 Salmo salar breed double haploid jcf1000038128_0_0, whole genome shotgun sequence	455
AX-87984875	293.09	425.41	AGKD04251714.1 Salmo salar breed double haploid jcf1000614136_0_0, whole genome shotgun sequence	808
AX-88054268	293.09	425.41	AGKD04623569.1 Salmo salar breed double haploid jcf1001243786_0_0, whole genome shotgun sequence	157
AX-87933204	293.09	425.41	AGKD04305444.1 Salmo salar breed double haploid jcf1000436302_0_0, whole genome shotgun sequence	678
AX-88060926	293.09	425.41	AGKD04620119.1 Salmo salar breed double haploid jcf1000212986_0_0, whole genome shotgun sequence	621
AX-87935693	293.09	425.41	AGKD04037688.1 Salmo salar breed double haploid jcf1000943947_0_0, whole genome shotgun sequence	1401
AX-88196173	293.09	427.45	AGKD04048269.1 Salmo salar breed double haploid jcf1000974728_0_0, whole genome shotgun sequence	2497
AX-88267860	294.6	430.24	AGKD04259432.1 Salmo salar breed double haploid jcf1000289137_0_0, whole genome shotgun sequence	836
AX-88128930	294.6	430.24	AGKD04367804.1 Salmo salar breed double haploid jcf1001221947_0_0, whole genome shotgun sequence	87
AX-88084068	294.6	430.24	AGKD04789551.1 Salmo salar breed double haploid jcf1000625441_0_0, whole genome shotgun sequence	169
AX-88197587	294.6	430.45	AGKD04815273.1 Salmo salar breed double haploid jcf1000384732_0_0, whole genome shotgun sequence	417
AX-88202319	294.6	430.45	AGKD04689341.1 Salmo salar breed double haploid jcf1000235991_0_0, whole genome shotgun sequence	311
AX-88163643	296.32	430.48	AGKD04053565.1 Salmo salar breed double haploid jcf1000805271_0_0, whole genome shotgun sequence	730
AX-88315947	298.39	433.52	AGKD04394531.1 Salmo salar breed double haploid jcf1000626887_0_0, whole genome shotgun sequence	746
AX-87946503	298.39	439.04	AGKD04015863.1 Salmo salar breed double haploid jcf1001221732_0_0, whole genome shotgun sequence	15276
AX-88140120	298.39	439.04	AGKD04588212.1 Salmo salar breed double haploid jcf1001046927_0_0, whole genome shotgun sequence	391
AX-88187788	298.39	439.64	AGKD04430460.1 Salmo salar breed double haploid jcf1000248422_0_0, whole genome shotgun sequence	631
AX-88106701	298.39	441.46	AGKD04030503.1 Salmo salar breed double haploid jcf1000185641_0_0, whole genome shotgun sequence	2823
AX-88313976	298.39	443.81	AGKD04737628.1 Salmo salar breed double haploid jcf1000335566_0_0, whole genome shotgun sequence	312
AX-88031052	298.39	443.81	AGKD04577614.1 Salmo salar breed double haploid jcf1000099421_0_0, whole genome shotgun sequence	168
AX-88115311	298.39	446.24	AGKD04015863.1 Salmo salar breed double haploid jcf1001221732_0_0, whole genome shotgun sequence	5021
AX-88189672	300.64	450.31	AGKD04587681.1 Salmo salar breed double haploid jcf1000749941_0_0, whole genome shotgun sequence	639
AX-88219679	300.64	450.52	AGKD04031078.1 Salmo salar breed double haploid jcf1000902362_0_0, whole genome shotgun sequence	369
AX-87959210	300.64	451.6	AGKD04033429.1 Salmo salar breed double haploid jcf1000586932_0_0, whole genome shotgun sequence	5091
AX-87886611	300.64	452.43	AGKD04046975.1 Salmo salar breed double haploid jcf1001131621_0_0, whole genome shotgun sequence	1918
AX-88142230	300.64	452.43	AGKD04450043.1 Salmo salar breed double haploid jcf1001075896_0_0, whole genome shotgun sequence	701
AX-88224691	302.9	453.28	AGKD04316620.1 Salmo salar breed double haploid jcf1000301908_0_0, whole genome shotgun sequence	93
AX-87998200	303.51	455.84	AGKD04460869.1 Salmo salar breed double haploid jcf1000529032_0_0, whole genome shotgun sequence	165
AX-88038412	303.51	456.21	AGKD04433821.1 Salmo salar breed double haploid jcf1000905092_0_0, whole genome shotgun sequence	130
AX-87972292	305.14	456.82	AGKD04450043.1 Salmo salar breed double haploid jcf1001075896_0_0, whole genome shotgun sequence	657
AX-88116235	305.54	456.82	AGKD04697232.1 Salmo salar breed double haploid jcf1000912636_0_0, whole genome shotgun sequence	429
AX-87993202	305.54	458.04	AGKD04400520.1 Salmo salar breed double haploid jcf1000394180_0_0, whole genome shotgun sequence	504
AX-88225554	305.54	458.44	AGKD04712904.1 Salmo salar breed double haploid jcf1000178936_0_0, whole genome shotgun sequence	367
AX-88100565	305.95	458.44	AGKD04542325.1 Salmo salar breed double haploid jcf1000361857_0_0, whole genome shotgun sequence	352
AX-88225888	306.76	459.95	AGKD04297871.1 Salmo salar breed double haploid jcf1001077353_0_0, whole genome shotgun sequence	347
AX-87983017	307.03	460.71	AGKD04819631.1 Salmo salar breed double haploid jcf1001208469_0_0, whole genome shotgun sequence	347
AX-88263911	309.08	464.1	AGKD04833451.1 Salmo salar breed double haploid jcf1000983274_0_0, whole genome shotgun sequence	180
AX-88146618	313.32	464.71	AGKD04432376.1 Salmo salar breed double haploid jcf1000067329_0_0, whole genome shotgun sequence	592
AX-88092781	313.32	465.16	AGKD04239030.1 Salmo salar breed double haploid jcf1000159009_0_0, whole genome shotgun sequence	103
AX-87877823	313.52	465.16	AGKD04432376.1 Salmo salar breed double haploid jcf1000067329_0_0, whole genome shotgun sequence	630
AX-88205167	319.66	466.04	AGKD04755022.1 Salmo salar breed double haploid jcf1000510313_0_0, whole genome shotgun sequence	520
AX-88161709	326.77	468.02	AGKD04017143.1 Salmo salar breed double haploid jcf1000530757_0_0, whole genome shotgun sequence	12032
AX-88204288	331.75	468.89	AGKD04017936.1 Salmo salar breed double haploid jcf1001042781_0_0, whole genome shotgun sequence	3209
AX-87880317	342.28	468.89	AGKD04030562.1 Salmo salar breed double haploid jcf1000435455_0_0, whole genome shotgun sequence	3923
AX-88091806	342.28	468.9	AGKD04030562.1 Salmo salar breed double haploid jcf1000435455_0_0, whole genome shotgun sequence	4183
AX-87873693	342.28	470.07	AGKD04019905.1 Salmo salar breed double haploid jcf1001127996_0_0, whole genome shotgun sequence	5227
AX-88284875	362.51	471.58	AGKD04298880.1 Salmo salar breed double haploid jcf1000361236_0_0, whole genome shotgun sequence	446
AX-88205820	362.51	471.58	AGKD04015225.1 Salmo salar breed double haploid jcf1000625821_0_0, whole genome shotgun sequence	8228
AX-88157883	363.8	471.58	AGKD04388408.1 Salmo salar breed double haploid jcf1000433361_0_0, whole genome shotgun sequence	197
AX-88201530	363.8	471.77	AGKD04036908.1 Salmo salar breed double haploid jcf1000057021_0_0, whole genome shotgun sequence	1065
AX-87933898	363.8	471.95	AGKD04036908.1 Salmo salar breed double haploid jcf1000057021_0_0, whole genome shotgun sequence	514
AX-88000990	371.79	471.95	AGKD04734871.1 Salmo salar breed double haploid jcf1001113540_0_0, whole genome shotgun sequence	175

## Sheet: ch2_unassigned_contigs
Marker	Male_position (cM)	female_position (cM)	Contig_ID	Physical_distance (bp)
AX-87891253	0.0	1.12	AGKD04655442.1 Salmo salar breed double haploid jcf1000836462_0_0, whole genome shotgun sequence	210
AX-88156840	0.95	3.13	AGKD04776733.1 Salmo salar breed double haploid jcf1000736969_0_0, whole genome shotgun sequence	398
AX-88315201	0.95	7.32	AGKD04550286.1 Salmo salar breed double haploid jcf1000611650_0_0, whole genome shotgun sequence	323
AX-87930296	4.84	14.77	AGKD04624316.1 Salmo salar breed double haploid jcf1000460791_0_0, whole genome shotgun sequence	263
AX-87877081	4.84	15.86	AGKD04638111.1 Salmo salar breed double haploid jcf1000984147_0_0, whole genome shotgun sequence	253
AX-88312450	4.84	16.52	AGKD04719767.1 Salmo salar breed double haploid jcf1000508232_0_0, whole genome shotgun sequence	333
AX-88228417	4.84	17.41	AGKD04469495.1 Salmo salar breed double haploid jcf1001205365_0_0, whole genome shotgun sequence	259
AX-88198714	4.84	17.85	AGKD04638111.1 Salmo salar breed double haploid jcf1000984147_0_0, whole genome shotgun sequence	271
AX-88219908	7.5	21.73	AGKD04224892.1 Salmo salar breed double haploid jcf1000342407_0_0, whole genome shotgun sequence	635
AX-88220625	7.5	25.82	AGKD04547483.1 Salmo salar breed double haploid jcf1000396900_0_0, whole genome shotgun sequence	195
AX-87894819	7.5	30.31	AGKD04026289.1 Salmo salar breed double haploid jcf1001132695_0_0, whole genome shotgun sequence	1194
AX-88145120	7.5	31.86	AGKD04281246.1 Salmo salar breed double haploid jcf1001053970_0_0, whole genome shotgun sequence	100
AX-88026631	7.5	31.86	AGKD04107720.1 Salmo salar breed double haploid jcf1000137277_0_0, whole genome shotgun sequence	1110
AX-87994993	7.5	31.86	AGKD04646681.1 Salmo salar breed double haploid jcf1000688669_0_0, whole genome shotgun sequence	445
AX-88248305	7.5	32.8	AGKD04687070.1 Salmo salar breed double haploid jcf1000796451_0_0, whole genome shotgun sequence	55
AX-87887744	7.5	35.4	AGKD04393320.1 Salmo salar breed double haploid jcf1000898206_0_0, whole genome shotgun sequence	132
AX-88243181	7.5	35.4	AGKD04022979.1 Salmo salar breed double haploid jcf1000720844_0_0, whole genome shotgun sequence	9389
AX-87883007	7.5	36.77	AGKD04740351.1 Salmo salar breed double haploid jcf1000811645_0_0, whole genome shotgun sequence	285
AX-87970651	7.5	39.12	AGKD04130509.1 Salmo salar breed double haploid jcf1000593858_0_0, whole genome shotgun sequence	967
AX-88028161	7.5	43.97	AGKD04028325.1 Salmo salar breed double haploid jcf1000892071_0_0, whole genome shotgun sequence	1932
AX-87876298	7.5	44.81	AGKD04021739.1 Salmo salar breed double haploid jcf1000250681_0_0, whole genome shotgun sequence	158
AX-88104372	7.5	44.81	AGKD04021739.1 Salmo salar breed double haploid jcf1000250681_0_0, whole genome shotgun sequence	108
AX-88236228	7.5	45.25	AGKD04030737.1 Salmo salar breed double haploid jcf1000670436_0_0, whole genome shotgun sequence	3669
AX-87928770	7.5	46.35	AGKD04020821.1 Salmo salar breed double haploid jcf1000752015_0_0, whole genome shotgun sequence	4494
AX-88266169	9.22	51.0	AGKD04011038.1 Salmo salar breed double haploid jcf1000128201_0_0, whole genome shotgun sequence	56074
AX-87902108	9.22	53.78	AGKD04018880.1 Salmo salar breed double haploid jcf1000324345_0_0, whole genome shotgun sequence	7977
AX-88153056	9.22	54.06	AGKD04015630.1 Salmo salar breed double haploid jcf1000232614_0_0, whole genome shotgun sequence	17148
AX-88081769	9.22	54.06	AGKD04016633.1 Salmo salar breed double haploid jcf1000515664_0_0, whole genome shotgun sequence	15082
AX-88297624	9.22	54.56	AGKD04763527.1 Salmo salar breed double haploid jcf1000350656_0_0, whole genome shotgun sequence	209
AX-88208650	9.22	54.56	AGKD04114057.1 Salmo salar breed double haploid jcf1000323978_0_0, whole genome shotgun sequence	1261
AX-87896759	11.9	56.28	AGKD04362420.1 Salmo salar breed double haploid jcf1000802682_0_0, whole genome shotgun sequence	520
AX-87883805	11.9	57.5	AGKD04017216.1 Salmo salar breed double haploid jcf1001174257_0_0, whole genome shotgun sequence	6619
AX-88020171	11.9	57.5	AGKD04017836.1 Salmo salar breed double haploid jcf1000132756_0_0, whole genome shotgun sequence	5421
AX-87965894	11.9	61.28	AGKD04791088.1 Salmo salar breed double haploid jcf1000588243_0_0, whole genome shotgun sequence	41
AX-88210382	11.9	61.47	AGKD04021745.1 Salmo salar breed double haploid jcf1000936631_0_0, whole genome shotgun sequence	8649
AX-88072765	11.9	61.47	AGKD04020521.1 Salmo salar breed double haploid jcf1000797069_0_0, whole genome shotgun sequence	3937
AX-87965635	11.9	61.66	AGKD04559973.1 Salmo salar breed double haploid jcf1000627309_0_0, whole genome shotgun sequence	118
AX-88115913	11.9	61.66	AGKD04020530.1 Salmo salar breed double haploid jcf1000473748_0_0, whole genome shotgun sequence	8282
AX-88205025	11.9	61.66	AGKD04020530.1 Salmo salar breed double haploid jcf1000473748_0_0, whole genome shotgun sequence	8207
AX-87968586	11.9	61.66	AGKD04020300.1 Salmo salar breed double haploid jcf1000599295_0_0, whole genome shotgun sequence	4530
AX-88044237	11.9	61.66	AGKD04009678.1 Salmo salar breed double haploid jcf1000307504_0-7147_unknown_0_471, whole genome shotgun sequence	2917
AX-88039825	11.9	73.34	AGKD04020206.1 Salmo salar breed double haploid jcf1000686843_0_0, whole genome shotgun sequence	4692
AX-88023652	11.9	73.34	AGKD04708234.1 Salmo salar breed double haploid jcf1000785726_0_0, whole genome shotgun sequence	379
AX-88075443	11.9	73.34	AGKD04024878.1 Salmo salar breed double haploid jcf1000341435_0_0, whole genome shotgun sequence	5335
AX-88279728	13.24	73.34	AGKD04018498.1 Salmo salar breed double haploid jcf1000558979_0_0, whole genome shotgun sequence	4031
AX-87920092	13.24	74.84	AGKD04017971.1 Salmo salar breed double haploid jcf1001200176_0_0, whole genome shotgun sequence	9446
AX-88130641	13.24	74.84	AGKD04017151.1 Salmo salar breed double haploid jcf1000651043_0_0, whole genome shotgun sequence	10941
AX-88136113	13.24	74.84	AGKD04028898.1 Salmo salar breed double haploid jcf1000736206_0_0, whole genome shotgun sequence	3665
AX-88287894	13.24	74.84	AGKD04621629.1 Salmo salar breed double haploid jcf1001186847_0_0, whole genome shotgun sequence	195
AX-88087319	13.24	74.84	AGKD04572622.1 Salmo salar breed double haploid jcf1001118118_0_0, whole genome shotgun sequence	141
AX-88267654	13.24	74.84	AGKD04017560.1 Salmo salar breed double haploid jcf1000389753_0_0, whole genome shotgun sequence	4229
AX-88044244	13.24	76.53	AGKD04032878.1 Salmo salar breed double haploid jcf1000235261_0_0, whole genome shotgun sequence	3983
AX-88134342	13.24	76.53	AGKD04018498.1 Salmo salar breed double haploid jcf1000558979_0_0, whole genome shotgun sequence	3121
AX-88074427	13.24	78.95	AGKD04033182.1 Salmo salar breed double haploid jcf1000329372_0_0, whole genome shotgun sequence	919
AX-87981366	13.24	78.95	AGKD04033182.1 Salmo salar breed double haploid jcf1000329372_0_0, whole genome shotgun sequence	1296
AX-88281772	13.24	78.95	AGKD04016770.1 Salmo salar breed double haploid jcf1000946583_0_0, whole genome shotgun sequence	3058
AX-87987422	13.24	79.16	AGKD04015953.1 Salmo salar breed double haploid jcf1000692490_0_0, whole genome shotgun sequence	9409
AX-88121630	13.24	79.16	AGKD04015136.1 Salmo salar breed double haploid jcf1000239655_0_0, whole genome shotgun sequence	6663
AX-88306733	13.24	79.16	AGKD04016326.1 Salmo salar breed double haploid jcf1000642394_0_0, whole genome shotgun sequence	6976
AX-88101572	13.24	79.16	AGKD04420283.1 Salmo salar breed double haploid jcf1000364625_0_0, whole genome shotgun sequence	336
AX-87945591	13.24	79.16	AGKD04016095.1 Salmo salar breed double haploid jcf1000775881_0_0, whole genome shotgun sequence	6396
AX-88175334	13.24	79.38	AGKD04289276.1 Salmo salar breed double haploid jcf1000433345_0_0, whole genome shotgun sequence	409
AX-88083125	13.24	79.38	AGKD04017156.1 Salmo salar breed double haploid jcf1001061088_0_0, whole genome shotgun sequence	13030
AX-87948767	13.24	79.38	AGKD04017156.1 Salmo salar breed double haploid jcf1001061088_0_0, whole genome shotgun sequence	13086
AX-88198341	13.24	79.38	AGKD04019948.1 Salmo salar breed double haploid jcf1000113325_0_0, whole genome shotgun sequence	3778
AX-88064759	13.24	79.38	AGKD04014780.1 Salmo salar breed double haploid jcf1000932268_0_0, whole genome shotgun sequence	30697
AX-87919752	13.24	79.38	AGKD04698570.1 Salmo salar breed double haploid jcf1000878261_0_0, whole genome shotgun sequence	492
AX-88299176	13.24	79.59	AGKD04018367.1 Salmo salar breed double haploid jcf1000581636_0_0, whole genome shotgun sequence	2591
AX-88306585	13.24	79.59	AGKD04010850.1 Salmo salar breed double haploid jcf1000205133_0_0, whole genome shotgun sequence	51539
AX-88182224	13.24	79.59	AGKD04022682.1 Salmo salar breed double haploid jcf1000886438_0_0, whole genome shotgun sequence	4846
AX-88140160	13.24	79.59	AGKD04016671.1 Salmo salar breed double haploid jcf1000664539_0_0, whole genome shotgun sequence	14820
AX-88262789	13.24	81.74	AGKD04014855.1 Salmo salar breed double haploid jcf1000057860_0_0, whole genome shotgun sequence	16986
AX-87950037	13.24	81.74	AGKD04438311.1 Salmo salar breed double haploid jcf1000955352_0_0, whole genome shotgun sequence	348
AX-88218790	13.24	81.74	AGKD04018869.1 Salmo salar breed double haploid jcf1001173776_0_0, whole genome shotgun sequence	2595
AX-88035187	13.24	81.74	AGKD04011111.1 Salmo salar breed double haploid jcf1001139986_0_0, whole genome shotgun sequence	48086
AX-87977254	13.61	81.74	AGKD04020630.1 Salmo salar breed double haploid jcf1000242595_0_0, whole genome shotgun sequence	8487
AX-88238503	14.57	81.74	AGKD04018962.1 Salmo salar breed double haploid jcf1000714563_0_0, whole genome shotgun sequence	748
AX-87966689	14.57	81.74	AGKD04011061.1 Salmo salar breed double haploid jcf1000038258_0_0, whole genome shotgun sequence	16824
AX-88227690	14.57	81.74	AGKD04011061.1 Salmo salar breed double haploid jcf1000038258_0_0, whole genome shotgun sequence	20345
AX-88068080	14.57	81.92	AGKD04017746.1 Salmo salar breed double haploid jcf1000689657_0_0, whole genome shotgun sequence	9795
AX-88147641	14.57	82.17	AGKD04014855.1 Salmo salar breed double haploid jcf1000057860_0_0, whole genome shotgun sequence	21942
AX-88171192	14.57	82.17	AGKD04703125.1 Salmo salar breed double haploid jcf1001150670_0_0, whole genome shotgun sequence	597
AX-88043046	14.57	82.17	AGKD04549449.1 Salmo salar breed double haploid jcf1000160524_0_0, whole genome shotgun sequence	182
AX-87970779	14.57	82.17	AGKD04014855.1 Salmo salar breed double haploid jcf1000057860_0_0, whole genome shotgun sequence	6102
AX-88072870	14.57	82.17	AGKD04670505.1 Salmo salar breed double haploid jcf1001049330_0_0, whole genome shotgun sequence	645
AX-88096538	14.57	82.94	AGKD04017156.1 Salmo salar breed double haploid jcf1001061088_0_0, whole genome shotgun sequence	13370
AX-88279064	14.57	83.66	AGKD04015872.1 Salmo salar breed double haploid jcf1001026888_0_0, whole genome shotgun sequence	99
AX-88186161	14.57	83.66	AGKD04653686.1 Salmo salar breed double haploid jcf1000774332_0_0, whole genome shotgun sequence	266
AX-88065800	14.57	86.35	AGKD04673941.1 Salmo salar breed double haploid jcf1000062535_0_0, whole genome shotgun sequence	464
AX-88017333	16.47	87.78	AGKD04678078.1 Salmo salar breed double haploid jcf1000966285_0_0, whole genome shotgun sequence	393
AX-88262762	16.47	87.78	AGKD04015537.1 Salmo salar breed double haploid jcf1001162330_0_0, whole genome shotgun sequence	14941
AX-88260234	16.47	87.78	AGKD04256366.1 Salmo salar breed double haploid jcf1000131448_0_0, whole genome shotgun sequence	758
AX-88005313	16.47	87.78	AGKD04040903.1 Salmo salar breed double haploid jcf1000569750_0_0, whole genome shotgun sequence	3840
AX-88294720	16.47	87.78	AGKD04017154.1 Salmo salar breed double haploid jcf1000058463_0_0, whole genome shotgun sequence	8192
AX-88063618	16.47	87.79	AGKD04030000.1 Salmo salar breed double haploid jcf1000007820_0_0, whole genome shotgun sequence	3095
AX-88204127	16.47	88.61	AGKD04022213.1 Salmo salar breed double haploid jcf1001242899_0_0, whole genome shotgun sequence	6426
AX-88198440	16.47	88.61	AGKD04673941.1 Salmo salar breed double haploid jcf1000062535_0_0, whole genome shotgun sequence	401
AX-88181867	16.47	89.02	AGKD04019051.1 Salmo salar breed double haploid jcf1000841175_0_0, whole genome shotgun sequence	7189
AX-87915693	16.47	89.02	AGKD04323711.1 Salmo salar breed double haploid jcf1000596725_0_0, whole genome shotgun sequence	290
AX-88133635	16.88	90.93	AGKD04035736.1 Salmo salar breed double haploid jcf1001095488_0_0, whole genome shotgun sequence	1355
AX-88287227	17.09	90.93	AGKD04015588.1 Salmo salar breed double haploid jcf1001041233_0_0, whole genome shotgun sequence	14847
AX-88187926	17.81	91.32	AGKD04623100.1 Salmo salar breed double haploid jcf1000943841_0_0, whole genome shotgun sequence	342
AX-88016290	17.81	91.42	AGKD04035736.1 Salmo salar breed double haploid jcf1001095488_0_0, whole genome shotgun sequence	1608
AX-88149465	17.81	91.51	AGKD04016121.1 Salmo salar breed double haploid jcf1000955149_0_23, whole genome shotgun sequence	3643
AX-87927545	17.81	91.51	AGKD04016121.1 Salmo salar breed double haploid jcf1000955149_0_23, whole genome shotgun sequence	13520
AX-88315072	17.81	92.02	AGKD04081622.1 Salmo salar breed double haploid jcf1000949693_0_0, whole genome shotgun sequence	518
AX-88128397	17.81	92.02	AGKD04014964.1 Salmo salar breed double haploid jcf1000533678_0_0, whole genome shotgun sequence	4749
AX-87909731	17.81	92.02	AGKD04044465.1 Salmo salar breed double haploid jcf1001248813_0_0, whole genome shotgun sequence	3571
AX-87948887	17.81	92.02	AGKD04020768.1 Salmo salar breed double haploid jcf1000817358_0_0, whole genome shotgun sequence	5970
AX-88057107	17.81	92.02	AGKD04015039.1 Salmo salar breed double haploid jcf1000792152_0_0, whole genome shotgun sequence	4726
AX-88139318	17.81	92.02	AGKD04015109.1 Salmo salar breed double haploid jcf1000202790_0_0, whole genome shotgun sequence	6398
AX-88194879	17.81	92.02	AGKD04674621.1 Salmo salar breed double haploid jcf1000640026_0_0, whole genome shotgun sequence	253
AX-88296412	17.81	92.02	AGKD04020257.1 Salmo salar breed double haploid jcf1000074944_0_0, whole genome shotgun sequence	6354
AX-87992897	17.81	92.23	AGKD04710483.1 Salmo salar breed double haploid jcf1000377838_0_0, whole genome shotgun sequence	68
AX-88003242	17.81	92.23	AGKD04031425.1 Salmo salar breed double haploid jcf1000934292_0_0, whole genome shotgun sequence	2251
AX-87989859	17.81	92.23	AGKD04011512.1 Salmo salar breed double haploid jcf1000653092_0_0, whole genome shotgun sequence	6981
AX-88139505	17.81	92.23	AGKD04021241.1 Salmo salar breed double haploid jcf1000236458_0_0, whole genome shotgun sequence	6231
AX-88192997	17.81	92.23	AGKD04020241.1 Salmo salar breed double haploid jcf1001067455_0_0, whole genome shotgun sequence	6455
AX-88065565	17.81	92.23	AGKD04020241.1 Salmo salar breed double haploid jcf1001067455_0_0, whole genome shotgun sequence	5042
AX-87986342	17.81	92.55	AGKD04077051.1 Salmo salar breed double haploid jcf1000953215_0_0, whole genome shotgun sequence	1066
AX-87884486	17.81	92.55	AGKD04018088.1 Salmo salar breed double haploid jcf1000676031_0_0, whole genome shotgun sequence	3447
AX-88090852	17.81	92.55	AGKD04018088.1 Salmo salar breed double haploid jcf1000676031_0_0, whole genome shotgun sequence	3425
AX-88108056	17.81	93.19	AGKD04829620.1 Salmo salar breed double haploid jcf1001114866_0_0, whole genome shotgun sequence	119
AX-87904427	17.81	93.2	AGKD04022229.1 Salmo salar breed double haploid jcf1000790847_0_0, whole genome shotgun sequence	5610
AX-87942362	17.81	93.2	AGKD04021863.1 Salmo salar breed double haploid jcf1000840966_0_0, whole genome shotgun sequence	4776
AX-87937578	17.81	93.2	AGKD04022229.1 Salmo salar breed double haploid jcf1000790847_0_0, whole genome shotgun sequence	5657
AX-88226004	17.81	93.84	AGKD04016996.1 Salmo salar breed double haploid jcf1000809477_0_0, whole genome shotgun sequence	11441
AX-88194473	17.81	93.85	AGKD04075683.1 Salmo salar breed double haploid jcf1000891507_0_0, whole genome shotgun sequence	1287
AX-87949010	18.59	96.01	AGKD04033838.1 Salmo salar breed double haploid jcf1000519847_0_0, whole genome shotgun sequence	2282
AX-88214135	18.74	96.01	AGKD04011342.1 Salmo salar breed double haploid jcf1001073308_0_0, whole genome shotgun sequence	40982
AX-88002923	18.95	96.3	AGKD04268683.1 Salmo salar breed double haploid jcf1000177677_0_0, whole genome shotgun sequence	714
AX-87946174	18.95	96.3	AGKD04037891.1 Salmo salar breed double haploid jcf1000235462_0_0, whole genome shotgun sequence	1777
AX-88191959	18.95	96.3	AGKD04689730.1 Salmo salar breed double haploid jcf1000551278_0_0, whole genome shotgun sequence	180
AX-88147028	18.95	96.48	AGKD04830836.1 Salmo salar breed double haploid jcf1000137597_0_0, whole genome shotgun sequence	103
AX-88111421	20.47	97.58	AGKD04026776.1 Salmo salar breed double haploid jcf1000662177_0_0, whole genome shotgun sequence	5884
AX-88128775	20.47	97.58	AGKD04493283.1 Salmo salar breed double haploid jcf1000304164_0_0, whole genome shotgun sequence	260
AX-88013367	20.47	97.58	AGKD04635778.1 Salmo salar breed double haploid jcf1000623462_0_0, whole genome shotgun sequence	625
AX-87949174	20.47	97.58	AGKD04275702.1 Salmo salar breed double haploid jcf1000887901_0_0, whole genome shotgun sequence	251
AX-88045490	20.47	97.58	AGKD04635778.1 Salmo salar breed double haploid jcf1000623462_0_0, whole genome shotgun sequence	87
AX-88033691	20.47	97.58	AGKD04020714.1 Salmo salar breed double haploid jcf1000687890_0_0, whole genome shotgun sequence	6964
AX-88294463	20.47	97.58	AGKD04029240.1 Salmo salar breed double haploid jcf1001144380_0_0, whole genome shotgun sequence	4478
AX-87960372	20.47	97.58	AGKD04024190.1 Salmo salar breed double haploid jcf1000605380_0_0, whole genome shotgun sequence	3442
AX-87988437	20.47	97.97	AGKD04028401.1 Salmo salar breed double haploid jcf1000806896_0_0, whole genome shotgun sequence	5852
AX-87968257	20.47	98.16	AGKD04585849.1 Salmo salar breed double haploid jcf1000929667_0_0, whole genome shotgun sequence	226
AX-88231197	20.47	98.16	AGKD04011342.1 Salmo salar breed double haploid jcf1001073308_0_0, whole genome shotgun sequence	45268
AX-88074863	20.47	98.58	AGKD04016757.1 Salmo salar breed double haploid jcf1000239905_0_0, whole genome shotgun sequence	8553
AX-88131354	20.72	99.3	AGKD04822367.1 Salmo salar breed double haploid jcf1000281361_0_0, whole genome shotgun sequence	74
AX-88032720	20.96	100.11	AGKD04015091.1 Salmo salar breed double haploid jcf1000477807_0_0, whole genome shotgun sequence	22555
AX-88129123	21.18	100.92	AGKD04026776.1 Salmo salar breed double haploid jcf1000662177_0_0, whole genome shotgun sequence	4418
AX-88007025	22.56	100.92	AGKD04014954.1 Salmo salar breed double haploid jcf1001081212_0_0, whole genome shotgun sequence	13341
AX-88120330	26.28	105.35	AGKD04761811.1 Salmo salar breed double haploid jcf1000597703_0_0, whole genome shotgun sequence	524
AX-87874877	26.28	105.35	AGKD04010942.1 Salmo salar breed double haploid jcf1000026516_0_0, whole genome shotgun sequence	24885
AX-88300282	26.28	106.58	AGKD04591207.1 Salmo salar breed double haploid jcf1000164133_0_0, whole genome shotgun sequence	549
AX-87954983	26.28	106.58	AGKD04017050.1 Salmo salar breed double haploid jcf1000791745_0_0, whole genome shotgun sequence	6489
AX-88102795	26.28	106.58	AGKD04015168.1 Salmo salar breed double haploid jcf1000175266_0_0, whole genome shotgun sequence	13532
AX-88161586	26.28	106.58	AGKD04019854.1 Salmo salar breed double haploid jcf1000720831_0_0, whole genome shotgun sequence	5600
AX-88087871	26.28	106.58	AGKD04023714.1 Salmo salar breed double haploid jcf1000581973_0_0, whole genome shotgun sequence	4911
AX-87887576	26.28	107.17	AGKD04021745.1 Salmo salar breed double haploid jcf1000936631_0_0, whole genome shotgun sequence	9528
AX-87940858	26.28	107.17	AGKD04015168.1 Salmo salar breed double haploid jcf1000175266_0_0, whole genome shotgun sequence	10003
AX-88140818	26.28	107.17	AGKD04015212.1 Salmo salar breed double haploid jcf1000829865_0_0, whole genome shotgun sequence	23919
AX-88058010	26.28	107.17	AGKD04017061.1 Salmo salar breed double haploid jcf1000896412_0_0, whole genome shotgun sequence	7951
AX-88281829	26.28	107.17	AGKD04015212.1 Salmo salar breed double haploid jcf1000829865_0_0, whole genome shotgun sequence	7926
AX-88067932	26.28	117.45	AGKD04396291.1 Salmo salar breed double haploid jcf1000871822_0_0, whole genome shotgun sequence	562
AX-88095067	27.6	181.49	AGKD04706096.1 Salmo salar breed double haploid jcf1000092621_0_0, whole genome shotgun sequence	200
AX-88248414	27.6	181.49	AGKD04363219.1 Salmo salar breed double haploid jcf1000601583_0_0, whole genome shotgun sequence	800
AX-88108779	27.6	197.53	AGKD04043456.1 Salmo salar breed double haploid jcf1000628867_0_0, whole genome shotgun sequence	176
AX-88043089	27.6	198.49	AGKD04806739.1 Salmo salar breed double haploid jcf1000885013_0_0, whole genome shotgun sequence	101
AX-88021579	27.6	199.05	AGKD04223963.1 Salmo salar breed double haploid jcf1000129625_0_0, whole genome shotgun sequence	833
AX-88140529	27.6	199.27	AGKD04713904.1 Salmo salar breed double haploid jcf1001112612_0_0, whole genome shotgun sequence	196
AX-88248832	27.6	200.12	AGKD04033158.1 Salmo salar breed double haploid jcf1000343338_0_0, whole genome shotgun sequence	499
AX-88141905	27.6	200.12	AGKD04306304.1 Salmo salar breed double haploid jcf1000524274_0_0, whole genome shotgun sequence	742
AX-87907959	27.6	200.34	AGKD04689925.1 Salmo salar breed double haploid jcf1000692719_0_0, whole genome shotgun sequence	93
AX-88069346	27.6	200.34	AGKD04733978.1 Salmo salar breed double haploid jcf1000121299_0_0, whole genome shotgun sequence	412
AX-88046764	27.6	200.34	AGKD04350730.1 Salmo salar breed double haploid jcf1001200720_0_0, whole genome shotgun sequence	49
AX-87979453	27.6	200.34	AGKD04360695.1 Salmo salar breed double haploid jcf1001106949_0_0, whole genome shotgun sequence	222
AX-88190382	27.6	202.27	AGKD04026664.1 Salmo salar breed double haploid jcf1000350195_0_0, whole genome shotgun sequence	675
AX-88038467	27.6	202.27	AGKD04040651.1 Salmo salar breed double haploid jcf1000520788_0_0, whole genome shotgun sequence	2224
AX-88290581	27.6	203.12	AGKD04733796.1 Salmo salar breed double haploid jcf1001189829_0_0, whole genome shotgun sequence	63
AX-88234321	27.6	206.58	AGKD04777237.1 Salmo salar breed double haploid jcf1000326047_0_0, whole genome shotgun sequence	133
AX-88209630	27.6	213.27	AGKD04654328.1 Salmo salar breed double haploid jcf1001254738_0_0, whole genome shotgun sequence	57
AX-88045253	27.6	214.4	AGKD04791837.1 Salmo salar breed double haploid jcf1000529703_0_0, whole genome shotgun sequence	56
AX-88058460	28.73	214.4	AGKD04704136.1 Salmo salar breed double haploid jcf1000837757_0_0, whole genome shotgun sequence	265
AX-87991316	28.73	214.73	AGKD04676322.1 Salmo salar breed double haploid jcf1000746889_0_0, whole genome shotgun sequence	491
AX-87897457	28.73	216.56	AGKD04667859.1 Salmo salar breed double haploid jcf1000224919_0_0, whole genome shotgun sequence	149
AX-88227113	28.73	216.56	AGKD04667859.1 Salmo salar breed double haploid jcf1000224919_0_0, whole genome shotgun sequence	184
AX-87898613	28.73	218.0	AGKD04403793.1 Salmo salar breed double haploid jcf1000400849_0_0, whole genome shotgun sequence	190
AX-88237352	28.73	219.58	AGKD04669388.1 Salmo salar breed double haploid jcf1000181191_0_0, whole genome shotgun sequence	410
AX-87918919	28.73	219.58	AGKD04745268.1 Salmo salar breed double haploid jcf1000180515_0_0, whole genome shotgun sequence	113
AX-87955289	28.73	219.58	AGKD04669388.1 Salmo salar breed double haploid jcf1000181191_0_0, whole genome shotgun sequence	66
AX-88162799	29.49	226.72	AGKD04043752.1 Salmo salar breed double haploid jcf1000567387_0_0, whole genome shotgun sequence	109
AX-88222557	29.49	233.21	AGKD04103571.1 Salmo salar breed double haploid jcf1000838165_0_0, whole genome shotgun sequence	162
AX-87933345	29.49	233.21	AGKD04103571.1 Salmo salar breed double haploid jcf1000838165_0_0, whole genome shotgun sequence	567
AX-88134153	29.49	234.38	AGKD04411163.1 Salmo salar breed double haploid jcf1000631605_0_0, whole genome shotgun sequence	312
AX-88002173	29.49	238.6	AGKD04390162.1 Salmo salar breed double haploid jcf1000697148_0_0, whole genome shotgun sequence	310
AX-88144959	30.24	238.84	AGKD04300480.1 Salmo salar breed double haploid jcf1000691118_0_0, whole genome shotgun sequence	807
AX-88132206	31.0	239.78	AGKD04834157.1 Salmo salar breed double haploid jcf1000049810_0_0, whole genome shotgun sequence	79
AX-87912251	32.14	244.57	AGKD04358449.1 Salmo salar breed double haploid jcf1000750117_0_0, whole genome shotgun sequence	565
AX-88309126	33.26	250.37	AGKD04497996.1 Salmo salar breed double haploid jcf1000081400_0_0, whole genome shotgun sequence	370
AX-88110588	33.26	251.4	AGKD04793981.1 Salmo salar breed double haploid jcf1000171431_0_0, whole genome shotgun sequence	143
AX-87966495	33.26	252.01	AGKD04497996.1 Salmo salar breed double haploid jcf1000081400_0_0, whole genome shotgun sequence	400
AX-88158277	33.62	252.57	AGKD04638111.1 Salmo salar breed double haploid jcf1000984147_0_0, whole genome shotgun sequence	97
AX-88029124	34.01	254.88	AGKD04744734.1 Salmo salar breed double haploid jcf1000850961_0_0, whole genome shotgun sequence	370
AX-87905141	34.39	258.44	AGKD04705998.1 Salmo salar breed double haploid jcf1001238438_0_0, whole genome shotgun sequence	602
AX-88175531	34.39	258.44	AGKD04705998.1 Salmo salar breed double haploid jcf1001238438_0_0, whole genome shotgun sequence	422
AX-88154578	35.14	263.74	AGKD04256367.1 Salmo salar breed double haploid jcf1000131731_0_0, whole genome shotgun sequence	459
AX-88135146	35.9	264.94	AGKD04638530.1 Salmo salar breed double haploid jcf1000009285_0_0, whole genome shotgun sequence	270
AX-87901712	36.68	271.93	AGKD04592505.1 Salmo salar breed double haploid jcf1000897310_0_0, whole genome shotgun sequence	115
AX-88012612	36.68	271.93	AGKD04687362.1 Salmo salar breed double haploid jcf1001028558_0_0, whole genome shotgun sequence	249
AX-88051102	38.19	272.9	AGKD04330842.1 Salmo salar breed double haploid jcf1000974468_0_0, whole genome shotgun sequence	41
AX-87984500	38.19	274.06	AGKD04536430.1 Salmo salar breed double haploid jcf1001215763_0_0, whole genome shotgun sequence	501
AX-88300554	38.94	275.42	AGKD04638604.1 Salmo salar breed double haploid jcf1000066010_0_0, whole genome shotgun sequence	248
AX-87895129	39.69	277.85	AGKD04426611.1 Salmo salar breed double haploid jcf1000498648_0_0, whole genome shotgun sequence	198
AX-88056319	40.45	279.76	AGKD04639610.1 Salmo salar breed double haploid jcf1000767175_0_0, whole genome shotgun sequence	85
AX-88216387	40.45	279.76	AGKD04585041.1 Salmo salar breed double haploid jcf1000462358_0_0, whole genome shotgun sequence	347
AX-88314526	41.2	282.67	AGKD04030778.1 Salmo salar breed double haploid jcf1000678952_0_0, whole genome shotgun sequence	5229
AX-88087018	41.2	284.05	AGKD04024438.1 Salmo salar breed double haploid jcf1001249654_0_0, whole genome shotgun sequence	4379
AX-88255489	41.96	284.05	AGKD04024438.1 Salmo salar breed double haploid jcf1001249654_0_0, whole genome shotgun sequence	5204
AX-88032609	41.96	284.84	AGKD04669765.1 Salmo salar breed double haploid jcf1000495605_0_0, whole genome shotgun sequence	227
AX-88258230	41.96	284.84	AGKD04826247.1 Salmo salar breed double haploid jcf1001071780_0_0, whole genome shotgun sequence	417
AX-87887427	46.16	293.5	AGKD04022802.1 Salmo salar breed double haploid jcf1000685664_0_0, whole genome shotgun sequence	4524
AX-88157347	55.53	297.39	AGKD04538420.1 Salmo salar breed double haploid jcf1000979100_0_0, whole genome shotgun sequence	470
AX-88216113	55.69	297.99	AGKD04133281.1 Salmo salar breed double haploid jcf1000099435_0_0, whole genome shotgun sequence	1024
AX-87989694	56.16	297.99	AGKD04046699.1 Salmo salar breed double haploid jcf1001161744_0_0, whole genome shotgun sequence	1313
AX-88187838	56.21	297.99	AGKD04015600.1 Salmo salar breed double haploid jcf1000014222_0_0, whole genome shotgun sequence	17860
AX-87931711	56.44	297.99	AGKD04026352.1 Salmo salar breed double haploid jcf1000514997_0_0, whole genome shotgun sequence	2266
AX-88009961	57.2	298.57	AGKD04009464.1 Salmo salar breed double haploid ccf1000001300_0-0_0_0, whole genome shotgun sequence	49638
AX-88053648	57.52	299.34	AGKD04026977.1 Salmo salar breed double haploid jcf1000484111_0_0, whole genome shotgun sequence	6699
AX-88020926	57.95	299.73	AGKD04804762.1 Salmo salar breed double haploid jcf1000849911_0_0, whole genome shotgun sequence	298
AX-87989086	57.95	299.73	AGKD04604541.1 Salmo salar breed double haploid jcf1000541783_0_0, whole genome shotgun sequence	139
AX-88277705	57.97	299.73	AGKD04022802.1 Salmo salar breed double haploid jcf1000685664_0_0, whole genome shotgun sequence	161
AX-87919952	58.7	300.39	AGKD04834866.1 Salmo salar breed double haploid jcf1000342425_0_0, whole genome shotgun sequence	388
AX-87942473	58.7	300.51	AGKD04022129.1 Salmo salar breed double haploid jcf1001159919_0_0, whole genome shotgun sequence	7516
AX-88246493	58.7	300.51	AGKD04022129.1 Salmo salar breed double haploid jcf1001159919_0_0, whole genome shotgun sequence	7526
AX-88109937	58.7	301.56	AGKD04217245.1 Salmo salar breed double haploid jcf1001093472_0_0, whole genome shotgun sequence	667
AX-87973565	58.7	301.56	AGKD04022402.1 Salmo salar breed double haploid jcf1000150950_0_0, whole genome shotgun sequence	1488
AX-88077991	58.7	301.56	AGKD04487392.1 Salmo salar breed double haploid jcf1001210308_0_0, whole genome shotgun sequence	369
AX-87888521	58.7	301.56	AGKD04039769.1 Salmo salar breed double haploid jcf1000488038_0_0, whole genome shotgun sequence	286
AX-87958747	58.7	301.56	AGKD04193721.1 Salmo salar breed double haploid jcf1001155640_0_0, whole genome shotgun sequence	827
AX-88227978	58.7	301.82	AGKD04009464.1 Salmo salar breed double haploid ccf1000001300_0-0_0_0, whole genome shotgun sequence	49631
AX-87980912	58.7	301.82	AGKD04816309.1 Salmo salar breed double haploid jcf1001004188_0_0, whole genome shotgun sequence	219
AX-88149668	58.7	302.34	AGKD04020603.1 Salmo salar breed double haploid jcf1000983953_0_0, whole genome shotgun sequence	7573
AX-87904673	58.7	302.43	AGKD04016503.1 Salmo salar breed double haploid jcf1000490724_0_0, whole genome shotgun sequence	12339
AX-87984626	58.7	302.6	AGKD04022129.1 Salmo salar breed double haploid jcf1001159919_0_0, whole genome shotgun sequence	3637
AX-88306123	58.7	302.6	AGKD04016457.1 Salmo salar breed double haploid jcf1001012233_0_0, whole genome shotgun sequence	12279
AX-88150316	58.7	302.6	AGKD04030213.1 Salmo salar breed double haploid jcf1000743764_0_0, whole genome shotgun sequence	1182
AX-88296021	58.7	302.6	AGKD04750353.1 Salmo salar breed double haploid jcf1001194592_0_0, whole genome shotgun sequence	526
AX-88291304	58.7	302.6	AGKD04729804.1 Salmo salar breed double haploid jcf1000681214_0_0, whole genome shotgun sequence	484
AX-88134308	60.21	302.6	AGKD04016698.1 Salmo salar breed double haploid jcf1000106621_0_0, whole genome shotgun sequence	5389
AX-88159810	60.21	302.6	AGKD04016698.1 Salmo salar breed double haploid jcf1000106621_0_0, whole genome shotgun sequence	5427
AX-87905233	60.21	303.54	AGKD04777440.1 Salmo salar breed double haploid jcf1000650934_0_0, whole genome shotgun sequence	263
AX-88201101	65.71	307.55	AGKD04737791.1 Salmo salar breed double haploid jcf1000529030_0_0, whole genome shotgun sequence	482
AX-88112341	65.71	307.55	AGKD04289896.1 Salmo salar breed double haploid jcf1000296931_0_0, whole genome shotgun sequence	684
AX-88099685	65.71	307.55	AGKD04019430.1 Salmo salar breed double haploid jcf1000405672_0_0, whole genome shotgun sequence	9257
AX-88027081	65.71	307.55	AGKD04017403.1 Salmo salar breed double haploid jcf1001194950_0_0, whole genome shotgun sequence	12013
AX-88076751	66.67	307.55	AGKD04280221.1 Salmo salar breed double haploid jcf1000470054_0_0, whole genome shotgun sequence	518
AX-88290082	67.62	307.55	AGKD04015342.1 Salmo salar breed double haploid jcf1000397787_0_0, whole genome shotgun sequence	15241
AX-87977355	67.62	307.55	AGKD04017650.1 Salmo salar breed double haploid jcf1000932797_0_0, whole genome shotgun sequence	12755
AX-87954952	67.62	307.55	AGKD04016208.1 Salmo salar breed double haploid jcf1000851453_0_0, whole genome shotgun sequence	1883
AX-87937182	67.62	307.55	AGKD04011371.1 Salmo salar breed double haploid jcf1000494610_0_0, whole genome shotgun sequence	37590
AX-88171097	67.62	307.55	AGKD04024876.1 Salmo salar breed double haploid jcf1000645032_0_0, whole genome shotgun sequence	6264
AX-88097838	68.38	307.74	AGKD04025972.1 Salmo salar breed double haploid jcf1000973366_0_0, whole genome shotgun sequence	3335
AX-88117860	69.14	307.74	AGKD04026326.1 Salmo salar breed double haploid jcf1000753143_0_0, whole genome shotgun sequence	4427
AX-88068051	69.14	307.74	AGKD04059034.1 Salmo salar breed double haploid jcf1000196863_0_0, whole genome shotgun sequence	1537
AX-88129023	69.14	307.74	AGKD04593513.1 Salmo salar breed double haploid jcf1000257561_0_0, whole genome shotgun sequence	493
AX-88243688	69.14	307.93	AGKD04063547.1 Salmo salar breed double haploid jcf1000540697_0_0, whole genome shotgun sequence	1692
AX-88001730	69.14	307.93	AGKD04024876.1 Salmo salar breed double haploid jcf1000645032_0_0, whole genome shotgun sequence	6476
AX-88047088	69.14	307.93	AGKD04024876.1 Salmo salar breed double haploid jcf1000645032_0_0, whole genome shotgun sequence	6319
AX-88076713	69.89	308.12	AGKD04016950.1 Salmo salar breed double haploid jcf1001239515_0_0, whole genome shotgun sequence	139
AX-88211461	69.89	308.12	AGKD04026271.1 Salmo salar breed double haploid jcf1000916178_0_0, whole genome shotgun sequence	5913
AX-88284739	69.89	308.12	AGKD04016264.1 Salmo salar breed double haploid jcf1000585715_0_0, whole genome shotgun sequence	6458
AX-88019282	69.89	308.12	AGKD04026326.1 Salmo salar breed double haploid jcf1000753143_0_0, whole genome shotgun sequence	4328
AX-87995213	69.89	308.31	AGKD04024586.1 Salmo salar breed double haploid jcf1000656218_0_0, whole genome shotgun sequence	8337
AX-88215471	69.89	308.5	AGKD04033702.1 Salmo salar breed double haploid jcf1001131544_0_0, whole genome shotgun sequence	904
AX-88045659	69.89	308.5	AGKD04026045.1 Salmo salar breed double haploid jcf1000297008_0_0, whole genome shotgun sequence	2184
AX-87927406	69.89	308.5	AGKD04039033.1 Salmo salar breed double haploid jcf1000022335_0_0, whole genome shotgun sequence	3111
AX-87911140	69.89	308.5	AGKD04016294.1 Salmo salar breed double haploid jcf1000662954_0_0, whole genome shotgun sequence	11999
AX-88031206	69.89	310.03	AGKD04807099.1 Salmo salar breed double haploid jcf1000306079_0_0, whole genome shotgun sequence	59
AX-88180751	70.14	310.97	AGKD04031531.1 Salmo salar breed double haploid jcf1000882224_0_0, whole genome shotgun sequence	3905
AX-87950953	70.27	311.18	AGKD04027613.1 Salmo salar breed double haploid jcf1000634228_0_0, whole genome shotgun sequence	4250
AX-88139733	70.38	311.18	AGKD04352475.1 Salmo salar breed double haploid jcf1000861995_0_0, whole genome shotgun sequence	302
AX-88315799	70.45	311.18	AGKD04012087.1 Salmo salar breed double haploid jcf1000927582_0_0, whole genome shotgun sequence	34024
AX-87894864	70.64	311.18	AGKD04016902.1 Salmo salar breed double haploid jcf1000828492_0_0, whole genome shotgun sequence	7378
AX-88114014	70.64	311.2	AGKD04034746.1 Salmo salar breed double haploid jcf1000934381_0_0, whole genome shotgun sequence	1593
AX-88157547	70.64	311.55	AGKD04046037.1 Salmo salar breed double haploid jcf1001204407_0_0, whole genome shotgun sequence	2143
AX-87912802	70.64	311.67	AGKD04432949.1 Salmo salar breed double haploid jcf1000401520_0_0, whole genome shotgun sequence	641
AX-87885351	71.27	311.98	AGKD04011819.1 Salmo salar breed double haploid jcf1000638008_0_0, whole genome shotgun sequence	17065
AX-87920875	71.27	311.98	AGKD04030074.1 Salmo salar breed double haploid jcf1001156633_0_0, whole genome shotgun sequence	3612
AX-88041070	71.4	313.23	AGKD04511234.1 Salmo salar breed double haploid jcf1000239428_0_0, whole genome shotgun sequence	668
AX-87875008	71.4	313.23	AGKD04017369.1 Salmo salar breed double haploid jcf1000832757_0_0, whole genome shotgun sequence	2455
AX-88210000	71.4	313.23	AGKD04044061.1 Salmo salar breed double haploid jcf1001218809_0_0, whole genome shotgun sequence	2466
AX-88298409	71.4	313.23	AGKD04022646.1 Salmo salar breed double haploid jcf1000163407_0_0, whole genome shotgun sequence	3323
AX-88097670	71.4	313.23	AGKD04022162.1 Salmo salar breed double haploid jcf1000216506_0_0, whole genome shotgun sequence	278
AX-88077271	71.4	313.23	AGKD04080300.1 Salmo salar breed double haploid jcf1000424928_0_0, whole genome shotgun sequence	1437
AX-88315525	71.4	313.23	AGKD04028762.1 Salmo salar breed double haploid jcf1000431802_0_0, whole genome shotgun sequence	3580
AX-88074545	71.4	313.62	AGKD04026096.1 Salmo salar breed double haploid jcf1000233401_0_0, whole genome shotgun sequence	7310
AX-87888511	71.57	314.04	AGKD04018279.1 Salmo salar breed double haploid jcf1000909877_0_0, whole genome shotgun sequence	6943
AX-88039815	72.15	315.11	AGKD04017479.1 Salmo salar breed double haploid jcf1000362840_0_0, whole genome shotgun sequence	8746
AX-88278834	72.15	315.37	AGKD04408438.1 Salmo salar breed double haploid jcf1001247170_0_0, whole genome shotgun sequence	691
AX-87888640	72.15	315.6	AGKD04038838.1 Salmo salar breed double haploid jcf1000868861_0_0, whole genome shotgun sequence	532
AX-87968259	72.15	315.6	AGKD04011446.1 Salmo salar breed double haploid jcf1000588039_0_0, whole genome shotgun sequence	6172
AX-87885989	72.15	315.61	AGKD04034653.1 Salmo salar breed double haploid jcf1000849592_0_0, whole genome shotgun sequence	2274
AX-88219454	72.15	315.61	AGKD04034210.1 Salmo salar breed double haploid jcf1000341320_0_0, whole genome shotgun sequence	3816
AX-87936927	72.17	315.62	AGKD04533733.1 Salmo salar breed double haploid jcf1001160513_0_0, whole genome shotgun sequence	668
AX-88234179	72.18	315.64	AGKD04792682.1 Salmo salar breed double haploid jcf1000594835_0_0, whole genome shotgun sequence	479
AX-87972997	72.18	316.53	AGKD04770235.1 Salmo salar breed double haploid jcf1000991844_0_0, whole genome shotgun sequence	142
AX-88265161	72.19	317.05	AGKD04043046.1 Salmo salar breed double haploid jcf1000965933_0_0, whole genome shotgun sequence	162
AX-88001770	72.2	317.11	AGKD04017410.1 Salmo salar breed double haploid jcf1000749788_0_0, whole genome shotgun sequence	7896
AX-88045648	72.24	317.16	AGKD04046687.1 Salmo salar breed double haploid jcf1000725777_0_0, whole genome shotgun sequence	1006
AX-87904954	72.3	317.18	AGKD04021232.1 Salmo salar breed double haploid jcf1000420353_0_0, whole genome shotgun sequence	7240
AX-88006318	72.32	317.19	AGKD04018724.1 Salmo salar breed double haploid jcf1000693121_0_0, whole genome shotgun sequence	3580
AX-88220521	78.66	318.07	AGKD04030724.1 Salmo salar breed double haploid jcf1000229841_0_0, whole genome shotgun sequence	1078
AX-88252346	78.93	320.4	AGKD04015637.1 Salmo salar breed double haploid jcf1000445348_0_0, whole genome shotgun sequence	5264
AX-87875950	78.96	320.41	AGKD04025688.1 Salmo salar breed double haploid jcf1001157544_0_0, whole genome shotgun sequence	6020
AX-87975875	82.52	320.43	AGKD04024039.1 Salmo salar breed double haploid jcf1000817625_0_0, whole genome shotgun sequence	6230
AX-87923197	82.6	320.58	AGKD04032707.1 Salmo salar breed double haploid jcf1001046154_0_0, whole genome shotgun sequence	2708
AX-88163473	83.84	320.58	AGKD04307306.1 Salmo salar breed double haploid jcf1000807723_0_0, whole genome shotgun sequence	346
AX-87888839	87.42	321.17	AGKD04104723.1 Salmo salar breed double haploid jcf1000389782_0_0, whole genome shotgun sequence	1005
AX-88104471	88.7	321.17	AGKD04040894.1 Salmo salar breed double haploid jcf1000842940_0_0, whole genome shotgun sequence	391
AX-88042995	88.7	321.17	AGKD04036661.1 Salmo salar breed double haploid jcf1000488561_0_0, whole genome shotgun sequence	198
AX-88111918	89.05	321.39	AGKD04812076.1 Salmo salar breed double haploid jcf1000844120_0_0, whole genome shotgun sequence	309
AX-88310062	89.19	321.41	AGKD04104723.1 Salmo salar breed double haploid jcf1000389782_0_0, whole genome shotgun sequence	1040
AX-88205176	90.28	328.11	AGKD04021109.1 Salmo salar breed double haploid jcf1000707073_0_0, whole genome shotgun sequence	10736
AX-88263657	98.23	328.42	AGKD04035069.1 Salmo salar breed double haploid jcf1000734869_0_0, whole genome shotgun sequence	3290
AX-88209250	109.44	359.56	AGKD04030407.1 Salmo salar breed double haploid jcf1000783881_0_0, whole genome shotgun sequence	2763
AX-88190532	116.58	360.98	AGKD04028762.1 Salmo salar breed double haploid jcf1000431802_0_0, whole genome shotgun sequence	4465
AX-88198532	123.73	363.88	AGKD04058215.1 Salmo salar breed double haploid jcf1001113998_0_0, whole genome shotgun sequence	2438
AX-87947250	125.58	364.32	AGKD04015423.1 Salmo salar breed double haploid jcf1000040671_0_0, whole genome shotgun sequence	9489
AX-87926590	126.81	381.93	AGKD04021117.1 Salmo salar breed double haploid jcf1000588921_0_0, whole genome shotgun sequence	10791
AX-88239608	126.82	382.74	AGKD04336827.1 Salmo salar breed double haploid jcf1001002803_0_0, whole genome shotgun sequence	405
AX-87964485	134.13	383.32	AGKD04024876.1 Salmo salar breed double haploid jcf1000645032_0_0, whole genome shotgun sequence	6206
AX-88290476	143.03	385.25	AGKD04054905.1 Salmo salar breed double haploid jcf1000717481_0_0, whole genome shotgun sequence	1797
AX-88067284	159.11	394.32	AGKD04027419.1 Salmo salar breed double haploid jcf1000123737_0_0, whole genome shotgun sequence	5488
AX-87929701	159.25	394.42	AGKD04018765.1 Salmo salar breed double haploid jcf1000934390_0_0, whole genome shotgun sequence	6759
AX-88208575	159.28	396.41	AGKD04021516.1 Salmo salar breed double haploid jcf1000727044_0_0, whole genome shotgun sequence	5684
AX-88085756	159.59	396.41	AGKD04025375.1 Salmo salar breed double haploid jcf1000438007_0_0, whole genome shotgun sequence	6780

## Sheet: ch3_unassigned_contigs
Marker	Male_position (cM)	female_position (cM)	Contig_ID	Physical_distance (bp)
AX-88222580	1.29	1.65	AGKD04016817.1 Salmo salar breed double haploid jcf1001017369_0_0, whole genome shotgun sequence	14471
AX-87928965	7.23	1.94	AGKD04019596.1 Salmo salar breed double haploid jcf1000935947_0_0, whole genome shotgun sequence	4194
AX-87885134	7.23	1.94	AGKD04019596.1 Salmo salar breed double haploid jcf1000935947_0_0, whole genome shotgun sequence	1913
AX-88194026	9.37	1.94	AGKD04019596.1 Salmo salar breed double haploid jcf1000935947_0_0, whole genome shotgun sequence	3839
AX-87943152	11.71	1.94	AGKD04019075.1 Salmo salar breed double haploid jcf1001160166_0_0, whole genome shotgun sequence	8063
AX-88020821	11.71	1.94	AGKD04020567.1 Salmo salar breed double haploid jcf1001223786_0_0, whole genome shotgun sequence	5268
AX-88305990	11.71	1.94	AGKD04048557.1 Salmo salar breed double haploid jcf1001028232_0_0, whole genome shotgun sequence	1466
AX-88129205	11.71	1.94	AGKD04045569.1 Salmo salar breed double haploid jcf1000138820_0_0, whole genome shotgun sequence	331
AX-88100590	11.71	1.94	AGKD04823734.1 Salmo salar breed double haploid jcf1000622401_20_0, whole genome shotgun sequence	250
AX-88199318	12.11	1.94	AGKD04015483.1 Salmo salar breed double haploid jcf1000293798_0_0, whole genome shotgun sequence	8651
AX-88111896	12.11	1.94	AGKD04021639.1 Salmo salar breed double haploid jcf1000165481_0_0, whole genome shotgun sequence	6192
AX-87976568	12.11	1.94	AGKD04021639.1 Salmo salar breed double haploid jcf1000165481_0_0, whole genome shotgun sequence	2375
AX-88044961	12.11	1.94	AGKD04015483.1 Salmo salar breed double haploid jcf1000293798_0_0, whole genome shotgun sequence	9248
AX-88056211	12.11	1.94	AGKD04015483.1 Salmo salar breed double haploid jcf1000293798_0_0, whole genome shotgun sequence	5059
AX-88025125	12.11	1.94	AGKD04021639.1 Salmo salar breed double haploid jcf1000165481_0_0, whole genome shotgun sequence	2445
AX-87933019	12.52	1.94	AGKD04048557.1 Salmo salar breed double haploid jcf1001028232_0_0, whole genome shotgun sequence	1482
AX-88245592	20.23	1.94	AGKD04711609.1 Salmo salar breed double haploid jcf1000162267_0_0, whole genome shotgun sequence	235
AX-88204480	20.23	1.94	AGKD04009978.1 Salmo salar breed double haploid jcf1001047319_0-8754_unknown_0_20, whole genome shotgun sequence	4339
AX-88125927	25.42	1.94	AGKD04517790.1 Salmo salar breed double haploid jcf1000970543_0_0, whole genome shotgun sequence	624
AX-88038455	25.42	1.94	AGKD04009974.1 Salmo salar breed double haploid jcf1000898314_15109-30433_unknown_193_0, whole genome shotgun sequence	1519
AX-88080160	27.56	1.94	AGKD04011267.1 Salmo salar breed double haploid jcf1000217093_0_0, whole genome shotgun sequence	41926
AX-88234952	30.35	1.94	AGKD04019022.1 Salmo salar breed double haploid jcf1001187153_0_0, whole genome shotgun sequence	4091
AX-88007472	30.35	1.94	AGKD04019022.1 Salmo salar breed double haploid jcf1001187153_0_0, whole genome shotgun sequence	9577
AX-88086569	30.35	1.94	AGKD04015132.1 Salmo salar breed double haploid jcf1001169197_0_0, whole genome shotgun sequence	20164
AX-87893348	36.67	1.94	AGKD04018743.1 Salmo salar breed double haploid jcf1000655911_0_0, whole genome shotgun sequence	7043
AX-88113818	37.62	1.94	AGKD04024302.1 Salmo salar breed double haploid jcf1000852451_0_0, whole genome shotgun sequence	6082
AX-88051007	37.62	1.94	AGKD04245701.1 Salmo salar breed double haploid jcf1000136868_0_0, whole genome shotgun sequence	440
AX-87953384	48.09	2.52	AGKD04467135.1 Salmo salar breed double haploid jcf1001235210_0_0, whole genome shotgun sequence	714
AX-88183647	48.28	2.52	AGKD04672879.1 Salmo salar breed double haploid jcf1000470195_0_0, whole genome shotgun sequence	618
AX-87955949	48.28	2.52	AGKD04021512.1 Salmo salar breed double haploid jcf1001251820_0_0, whole genome shotgun sequence	9399
AX-87956523	48.28	2.52	AGKD04791911.1 Salmo salar breed double haploid jcf1000664230_0_0, whole genome shotgun sequence	61
AX-88075215	50.48	2.52	AGKD04628132.1 Salmo salar breed double haploid jcf1000496810_0_0, whole genome shotgun sequence	505
AX-88094311	53.15	3.97	AGKD04489566.1 Salmo salar breed double haploid jcf1000995443_0_0, whole genome shotgun sequence	145
AX-87931895	53.15	3.97	AGKD04233990.1 Salmo salar breed double haploid jcf1001055055_0_0, whole genome shotgun sequence	689
AX-88179949	54.32	4.39	AGKD04015126.1 Salmo salar breed double haploid jcf1000093575_0_0, whole genome shotgun sequence	8057
AX-88212687	55.3	5.21	AGKD04456822.1 Salmo salar breed double haploid jcf1000898319_0_0, whole genome shotgun sequence	39
AX-88171648	62.61	10.86	AGKD04480238.1 Salmo salar breed double haploid jcf1000246938_0_0, whole genome shotgun sequence	233
AX-87994072	62.61	11.08	AGKD04037477.1 Salmo salar breed double haploid jcf1000468820_0_0, whole genome shotgun sequence	3232
AX-88128377	62.81	11.99	AGKD04463683.1 Salmo salar breed double haploid jcf1000745431_0_0, whole genome shotgun sequence	95
AX-88233105	62.81	11.99	AGKD04053274.1 Salmo salar breed double haploid jcf1000506083_0_0, whole genome shotgun sequence	168
AX-87958990	63.0	12.97	AGKD04276718.1 Salmo salar breed double haploid jcf1000287811_0_0, whole genome shotgun sequence	770
AX-88248261	63.0	12.97	AGKD04453284.1 Salmo salar breed double haploid jcf1000315426_0_0, whole genome shotgun sequence	680
AX-88224841	63.0	13.98	AGKD04659785.1 Salmo salar breed double haploid jcf1000318429_0_0, whole genome shotgun sequence	465
AX-88083888	63.0	13.98	AGKD04365011.1 Salmo salar breed double haploid jcf1000374067_0_0, whole genome shotgun sequence	446
AX-88094330	63.0	14.48	AGKD04634028.1 Salmo salar breed double haploid jcf1000726977_0_0, whole genome shotgun sequence	402
AX-87944099	63.0	15.24	AGKD04403290.1 Salmo salar breed double haploid jcf1000005290_0_0, whole genome shotgun sequence	514
AX-88135685	63.0	15.24	AGKD04552620.1 Salmo salar breed double haploid jcf1000534239_0_0, whole genome shotgun sequence	74
AX-88109493	63.0	16.62	AGKD04403290.1 Salmo salar breed double haploid jcf1000005290_0_0, whole genome shotgun sequence	615
AX-87878629	63.0	16.82	AGKD04606072.1 Salmo salar breed double haploid jcf1000190214_0_0, whole genome shotgun sequence	340
AX-88232752	63.0	16.82	AGKD04694417.1 Salmo salar breed double haploid jcf1000878863_0_0, whole genome shotgun sequence	524
AX-88094088	66.52	22.83	AGKD04577789.1 Salmo salar breed double haploid jcf1000205618_0_0, whole genome shotgun sequence	674
AX-88174401	70.07	30.02	AGKD04021512.1 Salmo salar breed double haploid jcf1001251820_0_0, whole genome shotgun sequence	2718
AX-88314888	70.07	32.76	AGKD04606072.1 Salmo salar breed double haploid jcf1000190214_0_0, whole genome shotgun sequence	317
AX-88130892	75.59	39.11	AGKD04461264.1 Salmo salar breed double haploid jcf1000730459_0_0, whole genome shotgun sequence	212
AX-88012810	75.59	45.98	AGKD04307425.1 Salmo salar breed double haploid jcf1000959281_0_0, whole genome shotgun sequence	845
AX-87912780	75.59	46.4	AGKD04351933.1 Salmo salar breed double haploid jcf1000196873_0_0, whole genome shotgun sequence	670
AX-88145502	75.59	46.4	AGKD04351933.1 Salmo salar breed double haploid jcf1000196873_0_0, whole genome shotgun sequence	695
AX-87934681	78.35	50.19	AGKD04651225.1 Salmo salar breed double haploid jcf1000212109_0_0, whole genome shotgun sequence	426
AX-87928050	79.48	62.13	AGKD04423332.1 Salmo salar breed double haploid jcf1000969865_0_0, whole genome shotgun sequence	92
AX-88210377	79.48	63.82	AGKD04729831.1 Salmo salar breed double haploid jcf1000710374_35_0, whole genome shotgun sequence	445
AX-88035864	79.48	66.16	AGKD04019075.1 Salmo salar breed double haploid jcf1001160166_0_0, whole genome shotgun sequence	7704
AX-87984089	79.48	66.16	AGKD04367607.1 Salmo salar breed double haploid jcf1000999075_0_0, whole genome shotgun sequence	111
AX-88078967	79.48	75.38	AGKD04436117.1 Salmo salar breed double haploid jcf1000933657_0_0, whole genome shotgun sequence	336
AX-88242333	79.48	76.31	AGKD04589915.1 Salmo salar breed double haploid jcf1000723871_0_0, whole genome shotgun sequence	86
AX-88163455	80.62	84.64	AGKD04695542.1 Salmo salar breed double haploid jcf1000629539_0_0, whole genome shotgun sequence	241
AX-88302016	80.62	86.18	AGKD04459606.1 Salmo salar breed double haploid jcf1001096757_0_0, whole genome shotgun sequence	167
AX-88098332	80.62	86.18	AGKD04811412.1 Salmo salar breed double haploid jcf1000926503_0_0, whole genome shotgun sequence	166
AX-88101206	80.62	91.61	AGKD04778554.1 Salmo salar breed double haploid jcf1001183601_0_0, whole genome shotgun sequence	453
AX-88114439	81.94	96.94	AGKD04806872.1 Salmo salar breed double haploid jcf1001142910_0_0, whole genome shotgun sequence	60
AX-87956182	81.94	96.94	AGKD04031641.1 Salmo salar breed double haploid jcf1001022141_0_0, whole genome shotgun sequence	2762
AX-87982561	84.59	120.42	AGKD04691023.1 Salmo salar breed double haploid jcf1000394095_0_0, whole genome shotgun sequence	319
AX-88155482	84.59	121.25	AGKD04542671.1 Salmo salar breed double haploid jcf1000528676_0_0, whole genome shotgun sequence	242
AX-88090143	86.45	125.67	AGKD04734380.1 Salmo salar breed double haploid jcf1000547124_0_0, whole genome shotgun sequence	364
AX-87965092	86.65	126.92	AGKD04376812.1 Salmo salar breed double haploid jcf1000179580_0_0, whole genome shotgun sequence	345
AX-88005889	87.05	128.59	AGKD04282085.1 Salmo salar breed double haploid jcf1000052529_0_0, whole genome shotgun sequence	819
AX-87981829	89.7	128.79	AGKD04282085.1 Salmo salar breed double haploid jcf1000052529_0_0, whole genome shotgun sequence	239
AX-88281042	92.36	133.32	AGKD04470667.1 Salmo salar breed double haploid jcf1000568383_0_0, whole genome shotgun sequence	115
AX-88176912	92.36	133.32	AGKD04586220.1 Salmo salar breed double haploid jcf1001138366_0_0, whole genome shotgun sequence	371
AX-88141739	92.36	133.32	AGKD04393032.1 Salmo salar breed double haploid jcf1000656469_0_0, whole genome shotgun sequence	707
AX-88162706	92.85	133.32	AGKD04668394.1 Salmo salar breed double haploid jcf1000654195_0_0, whole genome shotgun sequence	576
AX-88289288	96.75	135.6	AGKD04240484.1 Salmo salar breed double haploid jcf1000977997_0_0, whole genome shotgun sequence	863
AX-87970406	96.75	135.6	AGKD04644250.1 Salmo salar breed double haploid jcf1000175373_0_0, whole genome shotgun sequence	203
AX-87919470	96.75	136.0	AGKD04336295.1 Salmo salar breed double haploid jcf1000324939_0_0, whole genome shotgun sequence	115
AX-88096578	96.75	136.6	AGKD04680920.1 Salmo salar breed double haploid jcf1000793324_0_0, whole genome shotgun sequence	466
AX-88291795	96.75	137.21	AGKD04728860.1 Salmo salar breed double haploid jcf1000926272_0_0, whole genome shotgun sequence	543
AX-87879879	98.46	141.07	AGKD04690567.1 Salmo salar breed double haploid jcf1001235942_0_0, whole genome shotgun sequence	120
AX-87927633	100.35	141.33	AGKD04416476.1 Salmo salar breed double haploid jcf1000442033_0_0, whole genome shotgun sequence	707
AX-88110445	100.35	141.87	AGKD04224899.1 Salmo salar breed double haploid jcf1000468797_0_0, whole genome shotgun sequence	684
AX-88311964	101.68	148.45	AGKD04696551.1 Salmo salar breed double haploid jcf1000252790_0_0, whole genome shotgun sequence	565
AX-88234372	101.68	148.45	AGKD04074225.1 Salmo salar breed double haploid jcf1000369634_0_0, whole genome shotgun sequence	1184
AX-88048601	101.68	148.65	AGKD04730714.1 Salmo salar breed double haploid jcf1000404173_0_0, whole genome shotgun sequence	375
AX-88155147	101.68	148.65	AGKD04682608.1 Salmo salar breed double haploid jcf1000944013_0_0, whole genome shotgun sequence	482
AX-88202146	101.68	148.65	AGKD04703351.1 Salmo salar breed double haploid jcf1000107769_0_0, whole genome shotgun sequence	447
AX-88231799	101.68	149.66	AGKD04346412.1 Salmo salar breed double haploid jcf1001029004_0_0, whole genome shotgun sequence	746
AX-88261787	101.68	150.27	AGKD04734380.1 Salmo salar breed double haploid jcf1000547124_0_0, whole genome shotgun sequence	286
AX-88144346	101.68	150.82	AGKD04802209.1 Salmo salar breed double haploid jcf1000927455_0_0, whole genome shotgun sequence	126
AX-88165543	101.68	151.08	AGKD04676095.1 Salmo salar breed double haploid jcf1000563413_0_0, whole genome shotgun sequence	222
AX-88001391	103.0	151.08	AGKD04346429.1 Salmo salar breed double haploid jcf1001047609_0_0, whole genome shotgun sequence	421
AX-88156902	103.0	151.08	AGKD04029966.1 Salmo salar breed double haploid jcf1001056572_0_0, whole genome shotgun sequence	2077
AX-87989861	103.0	151.08	AGKD04029966.1 Salmo salar breed double haploid jcf1001056572_0_0, whole genome shotgun sequence	1127
AX-88053123	103.0	151.08	AGKD04045512.1 Salmo salar breed double haploid jcf1000499719_0_0, whole genome shotgun sequence	71
AX-88179010	103.0	151.58	AGKD04747011.1 Salmo salar breed double haploid jcf1000990361_0_0, whole genome shotgun sequence	441
AX-87882438	103.0	151.88	AGKD04677340.1 Salmo salar breed double haploid jcf1000364227_0_0, whole genome shotgun sequence	588
AX-88133237	104.33	153.32	AGKD04704830.1 Salmo salar breed double haploid jcf1000221614_0_0, whole genome shotgun sequence	486
AX-87930772	104.33	153.72	AGKD04715776.1 Salmo salar breed double haploid jcf1000419469_0_0, whole genome shotgun sequence	392
AX-87963036	104.33	153.72	AGKD04512797.1 Salmo salar breed double haploid jcf1001038786_0_0, whole genome shotgun sequence	265
AX-88155954	104.33	161.39	AGKD04762746.1 Salmo salar breed double haploid jcf1000564685_0_0, whole genome shotgun sequence	37
AX-88007488	104.33	162.42	AGKD04705082.1 Salmo salar breed double haploid jcf1000436468_0_0, whole genome shotgun sequence	38
AX-88316041	104.33	164.05	AGKD04121140.1 Salmo salar breed double haploid jcf1000234866_0_0, whole genome shotgun sequence	625
AX-87888430	110.36	175.3	AGKD04042257.1 Salmo salar breed double haploid jcf1000667978_0_0, whole genome shotgun sequence	392
AX-88301757	110.36	175.3	AGKD04649097.1 Salmo salar breed double haploid jcf1001134806_0_0, whole genome shotgun sequence	220
AX-88060613	110.36	175.3	AGKD04401308.1 Salmo salar breed double haploid jcf1001027116_0_0, whole genome shotgun sequence	289
AX-88130911	110.42	175.3	AGKD04073396.1 Salmo salar breed double haploid jcf1001114898_0_0, whole genome shotgun sequence	337
AX-87992210	116.31	189.06	AGKD04589477.1 Salmo salar breed double haploid jcf1000477142_0_0, whole genome shotgun sequence	681
AX-88102244	116.31	189.65	AGKD04422611.1 Salmo salar breed double haploid jcf1000550461_0_0, whole genome shotgun sequence	457
AX-88297904	117.83	191.43	AGKD04765994.1 Salmo salar breed double haploid jcf1000020140_0_0, whole genome shotgun sequence	176
AX-88157754	117.83	191.43	AGKD04502100.1 Salmo salar breed double haploid jcf1000767362_0_0, whole genome shotgun sequence	147
AX-88171890	119.35	196.24	AGKD04620255.1 Salmo salar breed double haploid jcf1000290269_0_0, whole genome shotgun sequence	666
AX-87885229	119.35	199.6	AGKD04627963.1 Salmo salar breed double haploid jcf1000378279_0_0, whole genome shotgun sequence	597
AX-88197675	121.24	201.19	AGKD04029270.1 Salmo salar breed double haploid jcf1001054774_0_0, whole genome shotgun sequence	3304
AX-88001614	121.24	201.19	AGKD04029270.1 Salmo salar breed double haploid jcf1001054774_0_0, whole genome shotgun sequence	2341
AX-88202734	121.24	201.19	AGKD04029270.1 Salmo salar breed double haploid jcf1001054774_0_0, whole genome shotgun sequence	1125
AX-88028604	121.49	202.8	AGKD04814134.1 Salmo salar breed double haploid jcf1000865298_0_0, whole genome shotgun sequence	197
AX-88255360	122.0	203.61	AGKD04326032.1 Salmo salar breed double haploid jcf1001140746_0_0, whole genome shotgun sequence	771
AX-88211743	122.0	203.61	AGKD04326032.1 Salmo salar breed double haploid jcf1001140746_0_0, whole genome shotgun sequence	783
AX-87890425	123.54	204.75	AGKD04038363.1 Salmo salar breed double haploid jcf1001098360_0_0, whole genome shotgun sequence	544
AX-88017805	125.82	210.03	AGKD04359339.1 Salmo salar breed double haploid jcf1000631031_0_0, whole genome shotgun sequence	214
AX-88216217	128.14	213.26	AGKD04742014.1 Salmo salar breed double haploid jcf1000235944_0_0, whole genome shotgun sequence	465
AX-87928525	128.14	214.3	AGKD04784310.1 Salmo salar breed double haploid jcf1000063061_0_0, whole genome shotgun sequence	533
AX-88220177	128.14	214.45	AGKD04314237.1 Salmo salar breed double haploid jcf1000846656_0_0, whole genome shotgun sequence	433
AX-88193826	128.14	214.45	AGKD04743462.1 Salmo salar breed double haploid jcf1000675746_0_0, whole genome shotgun sequence	195
AX-87898594	128.18	214.89	AGKD04692859.1 Salmo salar breed double haploid jcf1000753853_0_0, whole genome shotgun sequence	491
AX-88224881	135.04	223.7	AGKD04355079.1 Salmo salar breed double haploid jcf1000227951_0_0, whole genome shotgun sequence	592
AX-88248852	136.58	225.02	AGKD04220459.1 Salmo salar breed double haploid jcf1000306557_0_0, whole genome shotgun sequence	316
AX-88199008	136.58	225.68	AGKD04671731.1 Salmo salar breed double haploid jcf1000801161_0_0, whole genome shotgun sequence	256
AX-88171973	136.58	226.55	AGKD04839018.1 Salmo salar breed double haploid jcf1000415135_0_0, whole genome shotgun sequence	128
AX-88308706	136.58	227.18	AGKD04308597.1 Salmo salar breed double haploid jcf1000355017_0_0, whole genome shotgun sequence	109
AX-88130761	136.58	227.6	AGKD04362414.1 Salmo salar breed double haploid jcf1000788444_0_0, whole genome shotgun sequence	434
AX-88073618	136.58	228.87	AGKD04027726.1 Salmo salar breed double haploid jcf1001078660_0_0, whole genome shotgun sequence	3388
AX-88312295	136.58	228.87	AGKD04027726.1 Salmo salar breed double haploid jcf1001078660_0_0, whole genome shotgun sequence	3875
AX-88304243	136.58	230.28	AGKD04348584.1 Salmo salar breed double haploid jcf1001058821_0_0, whole genome shotgun sequence	650
AX-88090615	136.58	230.28	AGKD04596453.1 Salmo salar breed double haploid jcf1000754954_0_0, whole genome shotgun sequence	88
AX-87936704	136.58	232.67	AGKD04348584.1 Salmo salar breed double haploid jcf1001058821_0_0, whole genome shotgun sequence	630
AX-88019122	138.1	235.4	AGKD04670909.1 Salmo salar breed double haploid jcf1000110182_0_0, whole genome shotgun sequence	97
AX-88244018	138.1	235.54	AGKD04599363.1 Salmo salar breed double haploid jcf1001152610_0_0, whole genome shotgun sequence	249
AX-87882597	139.62	237.93	AGKD04032260.1 Salmo salar breed double haploid jcf1000110393_0_0, whole genome shotgun sequence	1012
AX-88106102	139.62	237.93	AGKD04032260.1 Salmo salar breed double haploid jcf1000110393_0_0, whole genome shotgun sequence	1924
AX-87998253	139.62	237.93	AGKD04032260.1 Salmo salar breed double haploid jcf1000110393_0_0, whole genome shotgun sequence	349
AX-88108455	140.95	239.83	AGKD04704616.1 Salmo salar breed double haploid jcf1000001064_0_0, whole genome shotgun sequence	120
AX-87990712	140.95	239.83	AGKD04704616.1 Salmo salar breed double haploid jcf1000001064_0_0, whole genome shotgun sequence	519
AX-87969337	140.95	239.83	AGKD04558688.1 Salmo salar breed double haploid jcf1001179267_0_0, whole genome shotgun sequence	265
AX-88222377	140.95	240.25	AGKD04558688.1 Salmo salar breed double haploid jcf1001179267_0_0, whole genome shotgun sequence	320
AX-88112444	140.95	240.67	AGKD04029799.1 Salmo salar breed double haploid jcf1001181772_0_0, whole genome shotgun sequence	2109
AX-88084620	140.95	240.67	AGKD04026514.1 Salmo salar breed double haploid jcf1000093063_0_0, whole genome shotgun sequence	2817
AX-88287690	141.01	241.49	AGKD04730973.1 Salmo salar breed double haploid jcf1000705964_0_0, whole genome shotgun sequence	365
AX-88207454	141.13	241.51	AGKD04041947.1 Salmo salar breed double haploid jcf1000431361_0_0, whole genome shotgun sequence	3454
AX-88123103	141.32	241.72	AGKD04770126.1 Salmo salar breed double haploid jcf1000872431_0_0, whole genome shotgun sequence	473
AX-88062067	141.32	241.72	AGKD04492287.1 Salmo salar breed double haploid jcf1001083725_0_0, whole genome shotgun sequence	533
AX-88283140	141.32	241.72	AGKD04282115.1 Salmo salar breed double haploid jcf1000114029_0_0, whole genome shotgun sequence	880
AX-88312326	141.32	241.93	AGKD04779150.1 Salmo salar breed double haploid jcf1000847332_0_0, whole genome shotgun sequence	225
AX-88082711	143.11	243.63	AGKD04026574.1 Salmo salar breed double haploid jcf1001201485_0_0, whole genome shotgun sequence	2363
AX-88265317	144.15	245.11	AGKD04669930.1 Salmo salar breed double haploid jcf1000615959_0_0, whole genome shotgun sequence	479
AX-88190610	144.15	245.11	AGKD04024524.1 Salmo salar breed double haploid jcf1000222859_0_0, whole genome shotgun sequence	443
AX-87911197	145.48	246.59	AGKD04310206.1 Salmo salar breed double haploid jcf1000289782_0_0, whole genome shotgun sequence	542
AX-88089505	145.48	246.59	AGKD04669930.1 Salmo salar breed double haploid jcf1000615959_0_0, whole genome shotgun sequence	391
AX-88166358	145.48	246.69	AGKD04643372.1 Salmo salar breed double haploid jcf1000848058_0_0, whole genome shotgun sequence	90
AX-88145594	148.55	252.31	AGKD04026514.1 Salmo salar breed double haploid jcf1000093063_0_0, whole genome shotgun sequence	4194
AX-88140488	148.55	252.31	AGKD04026667.1 Salmo salar breed double haploid jcf1000494625_0_0, whole genome shotgun sequence	6313
AX-88052455	148.55	252.31	AGKD04026667.1 Salmo salar breed double haploid jcf1000494625_0_0, whole genome shotgun sequence	6025
AX-88025159	148.55	252.31	AGKD04028050.1 Salmo salar breed double haploid jcf1000982889_0_0, whole genome shotgun sequence	3336
AX-88005396	148.55	255.79	AGKD04011003.1 Salmo salar breed double haploid jcf1000358402_0_0, whole genome shotgun sequence	734
AX-88187293	148.55	256.65	AGKD04026514.1 Salmo salar breed double haploid jcf1000093063_0_0, whole genome shotgun sequence	3055
AX-88140747	150.07	260.35	AGKD04029514.1 Salmo salar breed double haploid jcf1000344222_0_0, whole genome shotgun sequence	1475
AX-88091888	154.17	266.7	AGKD04016454.1 Salmo salar breed double haploid jcf1000011382_0_0, whole genome shotgun sequence	14194
AX-87923267	154.17	266.7	AGKD04461144.1 Salmo salar breed double haploid jcf1000669214_0_0, whole genome shotgun sequence	169
AX-88047405	154.17	266.7	AGKD04025685.1 Salmo salar breed double haploid jcf1000205119_0_0, whole genome shotgun sequence	7841
AX-87938980	154.17	266.9	AGKD04037764.1 Salmo salar breed double haploid jcf1001146263_0_0, whole genome shotgun sequence	2591
AX-88088588	154.17	266.9	AGKD04489124.1 Salmo salar breed double haploid jcf1000781439_0_0, whole genome shotgun sequence	272
AX-87959935	155.69	266.9	AGKD04016454.1 Salmo salar breed double haploid jcf1000011382_0_0, whole genome shotgun sequence	10862
AX-88130957	155.69	268.58	AGKD04025685.1 Salmo salar breed double haploid jcf1000205119_0_0, whole genome shotgun sequence	1022
AX-88023807	155.69	268.58	AGKD04561182.1 Salmo salar breed double haploid jcf1000008606_0_0, whole genome shotgun sequence	584
AX-87960172	155.69	268.58	AGKD04024524.1 Salmo salar breed double haploid jcf1000222859_0_0, whole genome shotgun sequence	338
AX-87881405	157.02	270.45	AGKD04022571.1 Salmo salar breed double haploid jcf1000837017_0_0, whole genome shotgun sequence	1946
AX-88294775	158.35	272.93	AGKD04698001.1 Salmo salar breed double haploid jcf1000385605_0_0, whole genome shotgun sequence	405
AX-88179066	158.35	274.64	AGKD04016454.1 Salmo salar breed double haploid jcf1000011382_0_0, whole genome shotgun sequence	14422
AX-87926656	159.68	274.79	AGKD04015694.1 Salmo salar breed double haploid jcf1000456781_0_0, whole genome shotgun sequence	11445
AX-88262618	159.86	275.0	AGKD04613338.1 Salmo salar breed double haploid jcf1000949429_0_0, whole genome shotgun sequence	538
AX-87971899	159.86	275.91	AGKD04705359.1 Salmo salar breed double haploid jcf1000694957_0_0, whole genome shotgun sequence	80
AX-88275821	159.86	276.53	AGKD04033759.1 Salmo salar breed double haploid jcf1000252597_0_0, whole genome shotgun sequence	4173
AX-87999950	159.86	276.53	AGKD04641496.1 Salmo salar breed double haploid jcf1000811715_0_0, whole genome shotgun sequence	127
AX-88177893	159.86	276.53	AGKD04022571.1 Salmo salar breed double haploid jcf1000837017_0_0, whole genome shotgun sequence	6877
AX-88026481	159.86	276.53	AGKD04658456.1 Salmo salar breed double haploid jcf1000587912_0_0, whole genome shotgun sequence	273
AX-88126156	161.39	280.07	AGKD04028850.1 Salmo salar breed double haploid jcf1000995507_0_0, whole genome shotgun sequence	170
AX-88050149	161.39	280.33	AGKD04028980.1 Salmo salar breed double haploid jcf1000435749_0_0, whole genome shotgun sequence	2183
AX-87955856	161.39	280.55	AGKD04033365.1 Salmo salar breed double haploid jcf1000649280_0_0, whole genome shotgun sequence	2923
AX-87937050	161.39	280.55	AGKD04028980.1 Salmo salar breed double haploid jcf1000435749_0_0, whole genome shotgun sequence	2494
AX-88116050	161.39	280.55	AGKD04698001.1 Salmo salar breed double haploid jcf1000385605_0_0, whole genome shotgun sequence	516
AX-88110044	161.39	280.55	AGKD04016927.1 Salmo salar breed double haploid jcf1000455269_0_0, whole genome shotgun sequence	9665
AX-88254227	161.39	280.55	AGKD04018227.1 Salmo salar breed double haploid jcf1000069247_0_0, whole genome shotgun sequence	7004
AX-88287419	161.39	280.55	AGKD04028850.1 Salmo salar breed double haploid jcf1000995507_0_0, whole genome shotgun sequence	2253
AX-88190887	161.49	281.41	AGKD04514855.1 Salmo salar breed double haploid jcf1000784695_0_0, whole genome shotgun sequence	523
AX-88189041	162.09	281.41	AGKD04047388.1 Salmo salar breed double haploid jcf1000077459_0_0, whole genome shotgun sequence	3025
AX-88132805	162.89	283.12	AGKD04020506.1 Salmo salar breed double haploid jcf1001028235_0_0, whole genome shotgun sequence	5984
AX-88297810	162.89	283.12	AGKD04451145.1 Salmo salar breed double haploid jcf1000405729_0_0, whole genome shotgun sequence	627
AX-88162936	162.89	283.12	AGKD04016547.1 Salmo salar breed double haploid jcf1000369019_0_0, whole genome shotgun sequence	4231
AX-87909716	162.89	283.12	AGKD04763042.1 Salmo salar breed double haploid jcf1000952519_0_0, whole genome shotgun sequence	478
AX-87989772	162.89	283.12	AGKD04665682.1 Salmo salar breed double haploid jcf1001013216_0_0, whole genome shotgun sequence	492
AX-88156721	162.89	283.54	AGKD04019741.1 Salmo salar breed double haploid jcf1000685083_0_0, whole genome shotgun sequence	4789
AX-88299586	162.89	283.54	AGKD04727503.1 Salmo salar breed double haploid jcf1000751688_0_0, whole genome shotgun sequence	429
AX-87907571	162.89	286.73	AGKD04016790.1 Salmo salar breed double haploid jcf1000047145_0_0, whole genome shotgun sequence	9688
AX-87991987	162.89	286.73	AGKD04658456.1 Salmo salar breed double haploid jcf1000587912_0_0, whole genome shotgun sequence	402
AX-88276655	164.41	289.36	AGKD04016670.1 Salmo salar breed double haploid jcf1000167228_0_0, whole genome shotgun sequence	8971
AX-88040925	164.41	289.5	AGKD04015378.1 Salmo salar breed double haploid jcf1000222922_0_0, whole genome shotgun sequence	12224
AX-88060154	164.41	289.5	AGKD04085767.1 Salmo salar breed double haploid jcf1001083592_0_0, whole genome shotgun sequence	540
AX-88255020	164.41	289.61	AGKD04015378.1 Salmo salar breed double haploid jcf1000222922_0_0, whole genome shotgun sequence	6288
AX-88100405	164.41	289.71	AGKD04706452.1 Salmo salar breed double haploid jcf1000400938_0_0, whole genome shotgun sequence	287
AX-87923101	164.41	289.71	AGKD04219359.1 Salmo salar breed double haploid jcf1000327707_0_0, whole genome shotgun sequence	44
AX-88071508	295.95	410.36	AGKD04021640.1 Salmo salar breed double haploid jcf1001134411_0_0, whole genome shotgun sequence	5003
AX-88235013	295.95	410.45	AGKD04019046.1 Salmo salar breed double haploid jcf1000803705_0_0, whole genome shotgun sequence	4037
AX-88191399	295.95	410.66	AGKD04022241.1 Salmo salar breed double haploid jcf1000283013_0_0, whole genome shotgun sequence	1902
AX-88194187	295.95	411.07	AGKD04031488.1 Salmo salar breed double haploid jcf1000835378_0_0, whole genome shotgun sequence	5234
AX-88147171	295.95	411.07	AGKD04650150.1 Salmo salar breed double haploid jcf1000657268_0_0, whole genome shotgun sequence	311
AX-88029587	295.95	411.58	AGKD04027092.1 Salmo salar breed double haploid jcf1000652806_0_0, whole genome shotgun sequence	5627
AX-87903445	295.95	412.09	AGKD04027599.1 Salmo salar breed double haploid jcf1000627853_0_0, whole genome shotgun sequence	4053
AX-87963369	295.95	412.09	AGKD04778907.1 Salmo salar breed double haploid jcf1000481247_0_0, whole genome shotgun sequence	153
AX-88296258	295.95	412.09	AGKD04018558.1 Salmo salar breed double haploid jcf1001139180_0_0, whole genome shotgun sequence	11539
AX-88257207	295.95	412.09	AGKD04019733.1 Salmo salar breed double haploid jcf1001036738_0_0, whole genome shotgun sequence	11187
AX-88076800	295.95	412.09	AGKD04023581.1 Salmo salar breed double haploid jcf1000189455_0_0, whole genome shotgun sequence	6016
AX-88040986	295.95	412.29	AGKD04020367.1 Salmo salar breed double haploid jcf1000214456_0_0, whole genome shotgun sequence	9099
AX-88192725	295.95	412.29	AGKD04718310.1 Salmo salar breed double haploid jcf1000313742_0_0, whole genome shotgun sequence	473
AX-87879773	295.95	412.9	AGKD04473693.1 Salmo salar breed double haploid jcf1000792971_0_0, whole genome shotgun sequence	47
AX-87971153	296.51	413.37	AGKD04023333.1 Salmo salar breed double haploid jcf1000965813_0_0, whole genome shotgun sequence	5349
AX-88076935	297.65	414.73	AGKD04011373.1 Salmo salar breed double haploid jcf1000291161_0_0, whole genome shotgun sequence	23025
AX-88030761	297.65	414.73	AGKD04015944.1 Salmo salar breed double haploid jcf1000438419_0_0, whole genome shotgun sequence	7103
AX-88011414	297.65	414.73	AGKD04018096.1 Salmo salar breed double haploid jcf1001086160_0_0, whole genome shotgun sequence	13861
AX-88121000	297.65	414.73	AGKD04015944.1 Salmo salar breed double haploid jcf1000438419_0_0, whole genome shotgun sequence	14228
AX-88085208	297.65	414.73	AGKD04831913.1 Salmo salar breed double haploid jcf1000048025_0_0, whole genome shotgun sequence	380
AX-88013246	301.17	419.26	AGKD04028005.1 Salmo salar breed double haploid jcf1000828165_0_0, whole genome shotgun sequence	5673
AX-87957213	302.98	422.65	AGKD04023814.1 Salmo salar breed double haploid jcf1000927824_0_0, whole genome shotgun sequence	6991
AX-87958775	302.98	423.29	AGKD04011373.1 Salmo salar breed double haploid jcf1000291161_0_0, whole genome shotgun sequence	22922
AX-88008575	302.98	423.29	AGKD04077595.1 Salmo salar breed double haploid jcf1000048414_0_0, whole genome shotgun sequence	376
AX-88221698	302.98	423.29	AGKD04022449.1 Salmo salar breed double haploid jcf1000576558_0_0, whole genome shotgun sequence	4110
AX-88295087	302.98	423.29	AGKD04027599.1 Salmo salar breed double haploid jcf1000627853_0_0, whole genome shotgun sequence	4051
AX-88201652	304.49	424.94	AGKD04016771.1 Salmo salar breed double haploid jcf1000803415_0_0, whole genome shotgun sequence	9843
AX-88029730	304.49	424.94	AGKD04028155.1 Salmo salar breed double haploid jcf1000762481_0_0, whole genome shotgun sequence	5304
AX-88115928	304.49	424.94	AGKD04038110.1 Salmo salar breed double haploid jcf1000367268_0_0, whole genome shotgun sequence	252
AX-88099050	310.5	426.73	AGKD04028005.1 Salmo salar breed double haploid jcf1000828165_0_0, whole genome shotgun sequence	5632
AX-88143584	312.62	426.82	AGKD04022110.1 Salmo salar breed double haploid jcf1000181141_0_0, whole genome shotgun sequence	1763
AX-88156222	312.62	426.82	AGKD04043689.1 Salmo salar breed double haploid jcf1000920442_0_0, whole genome shotgun sequence	1966
AX-87949082	312.62	426.82	AGKD04027599.1 Salmo salar breed double haploid jcf1000627853_0_0, whole genome shotgun sequence	4002
AX-88093973	312.62	426.82	AGKD04482940.1 Salmo salar breed double haploid jcf1000319365_0_0, whole genome shotgun sequence	647
AX-88266848	312.62	426.82	AGKD04022045.1 Salmo salar breed double haploid jcf1001155686_0_0, whole genome shotgun sequence	790
AX-88199990	312.62	426.82	AGKD04022110.1 Salmo salar breed double haploid jcf1000181141_0_0, whole genome shotgun sequence	1706
AX-87995755	312.62	427.02	AGKD04650150.1 Salmo salar breed double haploid jcf1000657268_0_0, whole genome shotgun sequence	310
AX-88292453	313.37	428.26	AGKD04435229.1 Salmo salar breed double haploid jcf1000444583_0_0, whole genome shotgun sequence	509
AX-88274827	313.75	428.26	AGKD04022253.1 Salmo salar breed double haploid jcf1000253031_0_0, whole genome shotgun sequence	9916
AX-87939861	313.75	428.26	AGKD04020741.1 Salmo salar breed double haploid jcf1000578867_0_0, whole genome shotgun sequence	9214
AX-87936356	313.75	428.26	AGKD04666196.1 Salmo salar breed double haploid jcf1000155697_0_0, whole genome shotgun sequence	79
AX-88093944	314.51	428.26	AGKD04018250.1 Salmo salar breed double haploid jcf1000540889_0_0, whole genome shotgun sequence	2002
AX-88123217	314.51	429.07	AGKD04016028.1 Salmo salar breed double haploid jcf1000030993_0_0, whole genome shotgun sequence	5541
AX-87888940	314.51	429.07	AGKD04038095.1 Salmo salar breed double haploid jcf1000356999_0_0, whole genome shotgun sequence	2405
AX-88077947	314.51	429.07	AGKD04011141.1 Salmo salar breed double haploid jcf1000004879_0_0, whole genome shotgun sequence	46961
AX-87907743	314.51	429.07	AGKD04648797.1 Salmo salar breed double haploid jcf1000928725_0_0, whole genome shotgun sequence	275
AX-87912253	314.51	429.07	AGKD04023814.1 Salmo salar breed double haploid jcf1000927824_0_0, whole genome shotgun sequence	3632
AX-88299223	314.51	429.07	AGKD04014772.1 Salmo salar breed double haploid jcf1001061451_0_0, whole genome shotgun sequence	12240
AX-87911604	314.51	429.07	AGKD04217567.1 Salmo salar breed double haploid jcf1001172073_0_0, whole genome shotgun sequence	701
AX-88210596	314.51	429.07	AGKD04026308.1 Salmo salar breed double haploid jcf1000870881_0_0, whole genome shotgun sequence	4220
AX-87996138	314.51	429.07	AGKD04738028.1 Salmo salar breed double haploid jcf1000753090_0_0, whole genome shotgun sequence	420
AX-88115434	314.51	429.07	AGKD04413202.1 Salmo salar breed double haploid jcf1000737175_0_0, whole genome shotgun sequence	336
AX-87912995	314.51	429.07	AGKD04011208.1 Salmo salar breed double haploid jcf1001061503_0_0, whole genome shotgun sequence	41496
AX-88251081	314.51	429.07	AGKD04020917.1 Salmo salar breed double haploid jcf1000831804_0_0, whole genome shotgun sequence	6648
AX-88183623	314.51	429.07	AGKD04011357.1 Salmo salar breed double haploid jcf1000576386_0_0, whole genome shotgun sequence	44771
AX-88218687	314.51	429.07	AGKD04009544.1 Salmo salar breed double haploid jcf1000874181_0-0_0_0, whole genome shotgun sequence	2885
AX-87965857	314.51	429.07	AGKD04397668.1 Salmo salar breed double haploid jcf1000683804_0_0, whole genome shotgun sequence	73
AX-87894927	314.51	429.07	AGKD04773122.1 Salmo salar breed double haploid jcf1000306661_0_0, whole genome shotgun sequence	100
AX-87986835	314.51	429.07	AGKD04027678.1 Salmo salar breed double haploid jcf1000985843_0_0, whole genome shotgun sequence	6695
AX-88012946	314.51	429.07	AGKD04015218.1 Salmo salar breed double haploid jcf1000749109_0_0, whole genome shotgun sequence	4293
AX-88129131	314.51	429.07	AGKD04019704.1 Salmo salar breed double haploid jcf1000557747_0_0, whole genome shotgun sequence	9413
AX-88227620	314.51	429.07	AGKD04017477.1 Salmo salar breed double haploid jcf1000536607_0_0, whole genome shotgun sequence	4636
AX-88264364	316.22	430.76	AGKD04015329.1 Salmo salar breed double haploid jcf1000280765_0_0, whole genome shotgun sequence	13999
AX-88085909	316.22	430.76	AGKD04017608.1 Salmo salar breed double haploid jcf1000982607_0_0, whole genome shotgun sequence	2208
AX-87878338	316.22	430.76	AGKD04028005.1 Salmo salar breed double haploid jcf1000828165_0_0, whole genome shotgun sequence	5572
AX-87891432	316.4	430.76	AGKD04018875.1 Salmo salar breed double haploid jcf1000752652_0_0, whole genome shotgun sequence	2547
AX-88007648	316.4	430.76	AGKD04017428.1 Salmo salar breed double haploid jcf1000349226_0_0, whole genome shotgun sequence	1960
AX-88256996	316.4	430.76	AGKD04691306.1 Salmo salar breed double haploid jcf1000631499_0_0, whole genome shotgun sequence	471
AX-88124075	316.4	430.76	AGKD04383509.1 Salmo salar breed double haploid jcf1000757714_0_0, whole genome shotgun sequence	66
AX-88014677	316.4	431.05	AGKD04399274.1 Salmo salar breed double haploid jcf1000682314_0_0, whole genome shotgun sequence	325
AX-88167905	316.4	432.18	AGKD04041904.1 Salmo salar breed double haploid jcf1000357600_0_0, whole genome shotgun sequence	646
AX-88194264	316.45	432.43	AGKD04018388.1 Salmo salar breed double haploid jcf1001138432_0_0, whole genome shotgun sequence	11185
AX-88163075	318.43	433.94	AGKD04010988.1 Salmo salar breed double haploid jcf1001001847_0_0, whole genome shotgun sequence	52729
AX-88015654	318.54	435.11	AGKD04711868.1 Salmo salar breed double haploid jcf1000432079_0_0, whole genome shotgun sequence	611
AX-88015811	320.45	436.85	AGKD04028005.1 Salmo salar breed double haploid jcf1000828165_0_0, whole genome shotgun sequence	5608
AX-87945247	326.56	437.93	AGKD04018840.1 Salmo salar breed double haploid jcf1000994760_0_0, whole genome shotgun sequence	3549
AX-88191983	326.56	437.93	AGKD04015530.1 Salmo salar breed double haploid jcf1000984003_0_0, whole genome shotgun sequence	10877
AX-88208380	326.56	437.93	AGKD04019381.1 Salmo salar breed double haploid jcf1000787422_0_0, whole genome shotgun sequence	8817
AX-87915284	326.56	437.93	AGKD04015307.1 Salmo salar breed double haploid jcf1000565530_0_0, whole genome shotgun sequence	9251
AX-87887084	326.56	437.93	AGKD04020811.1 Salmo salar breed double haploid jcf1000976302_0_0, whole genome shotgun sequence	7367
AX-88100337	328.21	439.78	AGKD04028005.1 Salmo salar breed double haploid jcf1000828165_0_0, whole genome shotgun sequence	5541
AX-88122876	328.24	439.83	AGKD04025884.1 Salmo salar breed double haploid jcf1000852519_0_0, whole genome shotgun sequence	6124
AX-88211835	328.28	439.86	AGKD04016975.1 Salmo salar breed double haploid jcf1000342775_0_0, whole genome shotgun sequence	4669
AX-87877619	328.28	439.88	AGKD04038893.1 Salmo salar breed double haploid jcf1000795080_0_0, whole genome shotgun sequence	2716
AX-88293328	328.28	439.88	AGKD04025850.1 Salmo salar breed double haploid jcf1001148631_0_0, whole genome shotgun sequence	2624
AX-88068010	328.28	439.88	AGKD04028155.1 Salmo salar breed double haploid jcf1000762481_0_0, whole genome shotgun sequence	6501
AX-88266158	328.28	439.88	AGKD04034566.1 Salmo salar breed double haploid jcf1000667673_0_0, whole genome shotgun sequence	1199
AX-88195650	328.28	439.88	AGKD04022238.1 Salmo salar breed double haploid jcf1000961907_0_0, whole genome shotgun sequence	2952
AX-88202129	328.33	439.88	AGKD04040620.1 Salmo salar breed double haploid jcf1000281102_0_0, whole genome shotgun sequence	2192
AX-88018739	328.37	439.88	AGKD04011392.1 Salmo salar breed double haploid jcf1000770562_0_0, whole genome shotgun sequence	39865
AX-88288895	328.47	439.88	AGKD04017608.1 Salmo salar breed double haploid jcf1000982607_0_0, whole genome shotgun sequence	9624
AX-88311949	328.47	439.88	AGKD04015648.1 Salmo salar breed double haploid jcf1000112863_0_0, whole genome shotgun sequence	9375
AX-87954231	328.47	439.88	AGKD04016975.1 Salmo salar breed double haploid jcf1000342775_0_0, whole genome shotgun sequence	7184
AX-88231891	328.47	439.88	AGKD04016071.1 Salmo salar breed double haploid jcf1000766011_0_0, whole genome shotgun sequence	16821
AX-88206671	328.47	439.88	AGKD04021638.1 Salmo salar breed double haploid jcf1001018375_0_0, whole genome shotgun sequence	612
AX-88208579	328.47	439.88	AGKD04016548.1 Salmo salar breed double haploid jcf1000068284_0_0, whole genome shotgun sequence	14886

## Sheet: ch4_unassigned_contigs
Marker	Male_position (cM)	female_position (cM)	Contig_ID	Physical_distance (bp)
AX-88190762	0.0	0.0	AGKD04034478.1 Salmo salar breed double haploid jcf1000447831_0_0, whole genome shotgun sequence	1343
AX-88239975	7.08	0.0	AGKD04034478.1 Salmo salar breed double haploid jcf1000447831_0_0, whole genome shotgun sequence	1319
AX-87905316	7.08	0.0	AGKD04015542.1 Salmo salar breed double haploid jcf1000717618_0_0, whole genome shotgun sequence	1914
AX-88107832	7.08	1.27	AGKD04588677.1 Salmo salar breed double haploid jcf1000036759_0_0, whole genome shotgun sequence	168
AX-87899934	8.08	1.73	AGKD04046407.1 Salmo salar breed double haploid jcf1000489979_0_0, whole genome shotgun sequence	792
AX-87918761	8.15	1.73	AGKD04058164.1 Salmo salar breed double haploid jcf1000656457_0_0, whole genome shotgun sequence	1179
AX-88169931	8.72	2.24	AGKD04835461.1 Salmo salar breed double haploid jcf1000361753_0_0, whole genome shotgun sequence	349
AX-88142530	8.83	2.99	AGKD04703343.1 Salmo salar breed double haploid jcf1000100403_0_0, whole genome shotgun sequence	292
AX-87922256	9.24	3.96	AGKD04517598.1 Salmo salar breed double haploid jcf1000870642_0_0, whole genome shotgun sequence	525
AX-87941518	9.24	4.3	AGKD04019750.1 Salmo salar breed double haploid jcf1000511524_0_0, whole genome shotgun sequence	2662
AX-88114489	9.24	5.72	AGKD04703343.1 Salmo salar breed double haploid jcf1000100403_0_0, whole genome shotgun sequence	338
AX-88105988	9.86	5.72	AGKD04150613.1 Salmo salar breed double haploid jcf1000963066_0_0, whole genome shotgun sequence	643
AX-87894663	10.16	5.72	AGKD04039793.1 Salmo salar breed double haploid jcf1001063091_0_0, whole genome shotgun sequence	1163
AX-87913459	10.16	5.76	AGKD04072085.1 Salmo salar breed double haploid jcf1001203615_0_0, whole genome shotgun sequence	1362
AX-87923653	10.16	7.26	AGKD04688887.1 Salmo salar breed double haploid jcf1001124360_0_0, whole genome shotgun sequence	380
AX-88254632	10.32	7.27	AGKD04752559.1 Salmo salar breed double haploid jcf1000095168_0_0, whole genome shotgun sequence	85
AX-88074351	10.5	7.57	AGKD04033178.1 Salmo salar breed double haploid jcf1000811358_0_0, whole genome shotgun sequence	2448
AX-88205159	12.73	10.32	AGKD04645052.1 Salmo salar breed double haploid jcf1000776689_0_0, whole genome shotgun sequence	371
AX-88091964	14.73	13.14	AGKD04646615.1 Salmo salar breed double haploid jcf1000647316_0_0, whole genome shotgun sequence	320
AX-87909395	14.98	13.62	AGKD04489781.1 Salmo salar breed double haploid jcf1001103082_0_0, whole genome shotgun sequence	272
AX-87927638	16.25	15.04	AGKD04799526.1 Salmo salar breed double haploid jcf1001061057_0_0, whole genome shotgun sequence	329
AX-88228951	16.25	15.04	AGKD04799526.1 Salmo salar breed double haploid jcf1001061057_0_0, whole genome shotgun sequence	67
AX-87981884	16.25	15.29	AGKD04455636.1 Salmo salar breed double haploid jcf1000295925_0_0, whole genome shotgun sequence	458
AX-88036104	16.25	15.89	AGKD04485346.1 Salmo salar breed double haploid jcf1000227060_0_0, whole genome shotgun sequence	57
AX-88213135	16.25	18.89	AGKD04021330.1 Salmo salar breed double haploid jcf1001156636_0_0, whole genome shotgun sequence	9607
AX-87928629	16.25	18.89	AGKD04021330.1 Salmo salar breed double haploid jcf1001156636_0_0, whole genome shotgun sequence	9568
AX-88270353	16.25	20.35	AGKD04021330.1 Salmo salar breed double haploid jcf1001156636_0_0, whole genome shotgun sequence	9676
AX-87972649	16.25	21.81	AGKD04629263.1 Salmo salar breed double haploid jcf1000018145_0_0, whole genome shotgun sequence	557
AX-88239146	16.25	24.67	AGKD04024781.1 Salmo salar breed double haploid jcf1000797241_0_0, whole genome shotgun sequence	1868
AX-88154562	16.25	26.62	AGKD04786275.1 Salmo salar breed double haploid jcf1000593718_0_0, whole genome shotgun sequence	196
AX-88015731	16.25	26.64	AGKD04814619.1 Salmo salar breed double haploid jcf1000461407_0_0, whole genome shotgun sequence	467
AX-88213607	16.25	26.64	AGKD04053774.1 Salmo salar breed double haploid jcf1001137698_0_0, whole genome shotgun sequence	607
AX-88012114	16.25	28.58	AGKD04040743.1 Salmo salar breed double haploid jcf1000916050_0_0, whole genome shotgun sequence	52
AX-88164615	16.25	30.7	AGKD04017826.1 Salmo salar breed double haploid jcf1000293185_0_0, whole genome shotgun sequence	12396
AX-87904937	16.25	30.7	AGKD04732299.1 Salmo salar breed double haploid jcf1000822686_0_0, whole genome shotgun sequence	396
AX-87992215	16.25	31.08	AGKD04757119.1 Salmo salar breed double haploid jcf1000698291_0_0, whole genome shotgun sequence	36
AX-88244483	16.25	31.08	AGKD04032406.1 Salmo salar breed double haploid jcf1000996317_0_0, whole genome shotgun sequence	3311
AX-88074278	16.91	31.36	AGKD04023863.1 Salmo salar breed double haploid jcf1000470740_0_0, whole genome shotgun sequence	8020
AX-88108545	18.38	31.71	AGKD04018120.1 Salmo salar breed double haploid jcf1000336561_0_0, whole genome shotgun sequence	7845
AX-88183958	18.85	32.43	AGKD04827817.1 Salmo salar breed double haploid jcf1000865357_0_0, whole genome shotgun sequence	319
AX-88297402	18.85	32.62	AGKD04022648.1 Salmo salar breed double haploid jcf1000621786_0_0, whole genome shotgun sequence	9278
AX-88104837	18.85	33.86	AGKD04042637.1 Salmo salar breed double haploid jcf1001003166_0_0, whole genome shotgun sequence	774
AX-87949654	18.85	35.01	AGKD04016025.1 Salmo salar breed double haploid jcf1001167452_0_0, whole genome shotgun sequence	923
AX-88256355	18.85	35.01	AGKD04721596.1 Salmo salar breed double haploid jcf1001064700_0_0, whole genome shotgun sequence	475
AX-88045423	18.85	35.72	AGKD04686613.1 Salmo salar breed double haploid jcf1000403034_0_0, whole genome shotgun sequence	451
AX-87965896	18.85	35.72	AGKD04039495.1 Salmo salar breed double haploid jcf1000429947_0_0, whole genome shotgun sequence	2569
AX-88188116	20.25	44.32	AGKD04009754.1 Salmo salar breed double haploid jcf1000113379_47227-49633_unknown_1601_0, whole genome shotgun sequence	564
AX-88101300	20.25	44.32	AGKD04658860.1 Salmo salar breed double haploid jcf1000876046_0_0, whole genome shotgun sequence	555
AX-87933799	20.25	44.32	AGKD04549265.1 Salmo salar breed double haploid jcf1000070144_0_0, whole genome shotgun sequence	628
AX-88079591	20.25	44.32	AGKD04024768.1 Salmo salar breed double haploid jcf1000685404_0_0, whole genome shotgun sequence	4328
AX-88207971	21.83	50.71	AGKD04348678.1 Salmo salar breed double haploid jcf1001186205_0_0, whole genome shotgun sequence	395
AX-87898510	21.83	56.91	AGKD04025278.1 Salmo salar breed double haploid jcf1000888542_0_0, whole genome shotgun sequence	4122
AX-88283198	21.83	57.54	AGKD04825686.1 Salmo salar breed double haploid jcf1001052221_0_0, whole genome shotgun sequence	325
AX-88151953	21.83	58.68	AGKD04822138.1 Salmo salar breed double haploid jcf1001043607_0_0, whole genome shotgun sequence	107
AX-88077848	21.83	58.68	AGKD04747030.1 Salmo salar breed double haploid jcf1001010502_0_0, whole genome shotgun sequence	86
AX-87879578	21.83	59.64	AGKD04274045.1 Salmo salar breed double haploid jcf1000412370_0_0, whole genome shotgun sequence	707
AX-88012428	21.83	59.64	AGKD04673243.1 Salmo salar breed double haploid jcf1000755619_0_0, whole genome shotgun sequence	105
AX-88069546	21.83	60.02	AGKD04036142.1 Salmo salar breed double haploid jcf1000657964_0_0, whole genome shotgun sequence	1660
AX-87906886	22.03	63.11	AGKD04725746.1 Salmo salar breed double haploid jcf1000254803_0_0, whole genome shotgun sequence	151
AX-87959584	22.03	63.11	AGKD04014867.1 Salmo salar breed double haploid jcf1000750654_0_0, whole genome shotgun sequence	5037
AX-88280682	23.55	64.1	AGKD04577663.1 Salmo salar breed double haploid jcf1000133714_0_0, whole genome shotgun sequence	46
AX-88311045	23.55	64.29	AGKD04635272.1 Salmo salar breed double haploid jcf1000293545_0_0, whole genome shotgun sequence	623
AX-88302051	23.55	66.55	AGKD04031391.1 Salmo salar breed double haploid jcf1000385330_0_0, whole genome shotgun sequence	4670
AX-88271140	23.55	66.55	AGKD04031391.1 Salmo salar breed double haploid jcf1000385330_0_0, whole genome shotgun sequence	4436
AX-88194456	23.55	67.42	AGKD04325538.1 Salmo salar breed double haploid jcf1000475945_0_0, whole genome shotgun sequence	666
AX-88032901	23.55	73.73	AGKD04735449.1 Salmo salar breed double haploid jcf1000481066_0_0, whole genome shotgun sequence	397
AX-88274406	23.55	73.73	AGKD04042645.1 Salmo salar breed double haploid jcf1000706727_0_0, whole genome shotgun sequence	815
AX-88230806	23.55	76.54	AGKD04407296.1 Salmo salar breed double haploid jcf1000419679_0_0, whole genome shotgun sequence	727
AX-88131090	23.55	76.77	AGKD04405729.1 Salmo salar breed double haploid jcf1000547044_0_0, whole genome shotgun sequence	482
AX-88307010	23.55	77.0	AGKD04436963.1 Salmo salar breed double haploid jcf1000174920_0_0, whole genome shotgun sequence	679
AX-88148843	24.87	79.09	AGKD04700042.1 Salmo salar breed double haploid jcf1000944670_0_0, whole genome shotgun sequence	126
AX-88259667	24.87	79.09	AGKD04700042.1 Salmo salar breed double haploid jcf1000944670_0_0, whole genome shotgun sequence	187
AX-88096531	24.87	79.09	AGKD04700042.1 Salmo salar breed double haploid jcf1000944670_0_0, whole genome shotgun sequence	447
AX-87886874	24.87	79.09	AGKD04700042.1 Salmo salar breed double haploid jcf1000944670_0_0, whole genome shotgun sequence	337
AX-88067663	24.87	79.37	AGKD04271729.1 Salmo salar breed double haploid jcf1001009206_0_0, whole genome shotgun sequence	296
AX-87884559	24.87	80.94	AGKD04495692.1 Salmo salar breed double haploid jcf1000223835_0_0, whole genome shotgun sequence	47
AX-87903136	24.87	80.94	AGKD04457852.1 Salmo salar breed double haploid jcf1000182388_0_0, whole genome shotgun sequence	144
AX-87958375	24.87	80.94	AGKD04745390.1 Salmo salar breed double haploid jcf1000316733_0_0, whole genome shotgun sequence	274
AX-88148359	24.87	81.63	AGKD04837523.1 Salmo salar breed double haploid jcf1000969546_0_0, whole genome shotgun sequence	179
AX-88290177	24.87	81.63	AGKD04336019.1 Salmo salar breed double haploid jcf1001241434_0_0, whole genome shotgun sequence	687
AX-88284556	24.87	83.23	AGKD04440192.1 Salmo salar breed double haploid jcf1000743825_0_0, whole genome shotgun sequence	481
AX-88108099	24.87	83.68	AGKD04453030.1 Salmo salar breed double haploid jcf1000167596_0_0, whole genome shotgun sequence	115
AX-88239445	24.87	84.37	AGKD04705766.1 Salmo salar breed double haploid jcf1001037996_0_0, whole genome shotgun sequence	157
AX-87978861	24.87	84.37	AGKD04036754.1 Salmo salar breed double haploid jcf1001018381_0_0, whole genome shotgun sequence	761
AX-88196042	24.87	87.16	AGKD04039033.1 Salmo salar breed double haploid jcf1000022335_0_0, whole genome shotgun sequence	3447
AX-88266201	24.87	88.83	AGKD04109549.1 Salmo salar breed double haploid jcf1000864636_0_0, whole genome shotgun sequence	1174
AX-88013993	24.87	92.16	AGKD04026162.1 Salmo salar breed double haploid jcf1000946901_0_0, whole genome shotgun sequence	376
AX-87990678	24.87	94.89	AGKD04250607.1 Salmo salar breed double haploid jcf1000298283_0_0, whole genome shotgun sequence	464
AX-88308204	24.87	94.89	AGKD04545587.1 Salmo salar breed double haploid jcf1000707188_0_0, whole genome shotgun sequence	455
AX-88306202	24.87	94.89	AGKD04443272.1 Salmo salar breed double haploid jcf1001164103_0_0, whole genome shotgun sequence	159
AX-87980513	24.87	95.08	AGKD04545587.1 Salmo salar breed double haploid jcf1000707188_0_0, whole genome shotgun sequence	452
AX-87939259	24.87	97.84	AGKD04838337.1 Salmo salar breed double haploid jcf1000159415_0_0, whole genome shotgun sequence	202
AX-88160366	24.87	99.97	AGKD04365930.1 Salmo salar breed double haploid jcf1000232252_0_0, whole genome shotgun sequence	298
AX-88268096	25.84	100.36	AGKD04396768.1 Salmo salar breed double haploid jcf1001236228_0_0, whole genome shotgun sequence	463
AX-88108904	26.82	101.36	AGKD04457745.1 Salmo salar breed double haploid jcf1000122564_0_0, whole genome shotgun sequence	560
AX-87907545	26.83	103.57	AGKD04576037.1 Salmo salar breed double haploid jcf1000504274_0_0, whole genome shotgun sequence	237
AX-88290527	26.83	103.57	AGKD04731846.1 Salmo salar breed double haploid jcf1000373453_0_0, whole genome shotgun sequence	418
AX-88128876	26.83	104.9	AGKD04191881.1 Salmo salar breed double haploid jcf1000276640_0_0, whole genome shotgun sequence	1065
AX-88267049	26.83	104.9	AGKD04191881.1 Salmo salar breed double haploid jcf1000276640_0_0, whole genome shotgun sequence	882
AX-87881277	26.84	106.67	AGKD04033897.1 Salmo salar breed double haploid jcf1000171064_0_0, whole genome shotgun sequence	1818
AX-88305139	27.79	106.67	AGKD04037520.1 Salmo salar breed double haploid jcf1001034108_0_0, whole genome shotgun sequence	990
AX-87897050	28.14	106.88	AGKD04380964.1 Salmo salar breed double haploid jcf1000795506_0_0, whole genome shotgun sequence	520
AX-88243436	28.14	106.88	AGKD04380964.1 Salmo salar breed double haploid jcf1000795506_0_0, whole genome shotgun sequence	516
AX-88115085	28.14	113.71	AGKD04031354.1 Salmo salar breed double haploid jcf1000155588_0_0, whole genome shotgun sequence	3178
AX-88297884	28.14	114.14	AGKD04033241.1 Salmo salar breed double haploid jcf1000338381_0_0, whole genome shotgun sequence	3837
AX-87902299	28.14	114.14	AGKD04387439.1 Salmo salar breed double haploid jcf1000806081_0_0, whole genome shotgun sequence	646
AX-88268458	28.14	115.69	AGKD04644208.1 Salmo salar breed double haploid jcf1000152587_0_0, whole genome shotgun sequence	566
AX-88180268	28.14	116.38	AGKD04739557.1 Salmo salar breed double haploid jcf1001129837_0_0, whole genome shotgun sequence	541
AX-88184931	28.14	116.38	AGKD04739557.1 Salmo salar breed double haploid jcf1001129837_0_0, whole genome shotgun sequence	478
AX-87995220	28.14	119.04	AGKD04394022.1 Salmo salar breed double haploid jcf1000234591_0_0, whole genome shotgun sequence	131
AX-88131997	28.14	120.48	AGKD04540302.1 Salmo salar breed double haploid jcf1000663266_0_0, whole genome shotgun sequence	41
AX-88218637	28.14	121.71	AGKD04032453.1 Salmo salar breed double haploid jcf1000054345_0_0, whole genome shotgun sequence	5180
AX-87999729	28.14	121.71	AGKD04571655.1 Salmo salar breed double haploid jcf1000597919_0_0, whole genome shotgun sequence	500
AX-88250824	28.14	123.21	AGKD04440635.1 Salmo salar breed double haploid jcf1000988181_0_0, whole genome shotgun sequence	278
AX-88042704	28.14	125.84	AGKD04039232.1 Salmo salar breed double haploid jcf1000386020_0_0, whole genome shotgun sequence	3107
AX-88267381	28.14	126.45	AGKD04039232.1 Salmo salar breed double haploid jcf1000386020_0_0, whole genome shotgun sequence	2858
AX-88207171	29.07	126.45	AGKD04729324.1 Salmo salar breed double haploid jcf1000134485_0_0, whole genome shotgun sequence	197
AX-87945604	29.86	126.45	AGKD04234999.1 Salmo salar breed double haploid jcf1001189471_0_0, whole genome shotgun sequence	58
AX-88170188	29.86	126.45	AGKD04795345.1 Salmo salar breed double haploid jcf1001254487_0_0, whole genome shotgun sequence	366
AX-88022352	29.86	127.03	AGKD04706848.1 Salmo salar breed double haploid jcf1000786080_0_0, whole genome shotgun sequence	173
AX-87882791	29.86	127.22	AGKD04230240.1 Salmo salar breed double haploid jcf1000920276_0_0, whole genome shotgun sequence	145
AX-88205486	29.86	127.22	AGKD04568712.1 Salmo salar breed double haploid jcf1000251914_0_0, whole genome shotgun sequence	615
AX-88154585	31.15	128.39	AGKD04591924.1 Salmo salar breed double haploid jcf1000586954_0_0, whole genome shotgun sequence	585
AX-88258362	31.15	128.39	AGKD04699701.1 Salmo salar breed double haploid jcf1000638214_0_0, whole genome shotgun sequence	128
AX-88068209	32.46	132.56	AGKD04320366.1 Salmo salar breed double haploid jcf1000159732_0_0, whole genome shotgun sequence	787
AX-87944591	32.46	132.56	AGKD04536914.1 Salmo salar breed double haploid jcf1000194304_0_0, whole genome shotgun sequence	434
AX-88073872	32.46	132.63	AGKD04614918.1 Salmo salar breed double haploid jcf1000698232_0_0, whole genome shotgun sequence	274
AX-88143331	32.46	132.75	AGKD04685191.1 Salmo salar breed double haploid jcf1000523887_0_0, whole genome shotgun sequence	86
AX-88208615	34.22	134.3	AGKD04011378.1 Salmo salar breed double haploid jcf1000228753_0_0, whole genome shotgun sequence	42095
AX-88260126	34.22	134.87	AGKD04597630.1 Salmo salar breed double haploid jcf1000164684_0_0, whole genome shotgun sequence	402
AX-88264396	34.22	134.87	AGKD04692558.1 Salmo salar breed double haploid jcf1000469888_0_0, whole genome shotgun sequence	301
AX-88241019	39.51	136.28	AGKD04047419.1 Salmo salar breed double haploid jcf1000575149_0_0, whole genome shotgun sequence	536
AX-87904530	39.51	137.17	AGKD04015733.1 Salmo salar breed double haploid jcf1000923158_0_0, whole genome shotgun sequence	5636
AX-87984458	40.17	137.56	AGKD04020627.1 Salmo salar breed double haploid jcf1001042246_0_0, whole genome shotgun sequence	6889
AX-88219584	40.17	137.56	AGKD04568691.1 Salmo salar breed double haploid jcf1000243821_0_0, whole genome shotgun sequence	502
AX-88091883	40.17	137.56	AGKD04614918.1 Salmo salar breed double haploid jcf1000698232_0_0, whole genome shotgun sequence	247
AX-87910850	40.17	137.56	AGKD04015817.1 Salmo salar breed double haploid jcf1000917000_0_0, whole genome shotgun sequence	9498
AX-88279072	40.17	137.56	AGKD04015733.1 Salmo salar breed double haploid jcf1000923158_0_0, whole genome shotgun sequence	2767
AX-88101926	40.17	137.56	AGKD04015733.1 Salmo salar breed double haploid jcf1000923158_0_0, whole genome shotgun sequence	12647
AX-88153304	40.17	137.56	AGKD04586329.1 Salmo salar breed double haploid jcf1001191217_0_0, whole genome shotgun sequence	75
AX-88020417	40.39	137.56	AGKD04758107.1 Salmo salar breed double haploid jcf1000726151_0_0, whole genome shotgun sequence	66
AX-88189428	40.39	137.56	AGKD04015733.1 Salmo salar breed double haploid jcf1000923158_0_0, whole genome shotgun sequence	3187
AX-87950081	40.39	137.56	AGKD04015733.1 Salmo salar breed double haploid jcf1000923158_0_0, whole genome shotgun sequence	3269
AX-87983230	40.39	137.56	AGKD04631094.1 Salmo salar breed double haploid jcf1001233261_0_0, whole genome shotgun sequence	42
AX-87990709	40.39	137.56	AGKD04023074.1 Salmo salar breed double haploid jcf1000700614_0_0, whole genome shotgun sequence	4018
AX-88198466	40.39	137.75	AGKD04468920.1 Salmo salar breed double haploid jcf1000928243_0_0, whole genome shotgun sequence	160
AX-88273333	40.39	137.75	AGKD04397691.1 Salmo salar breed double haploid jcf1000704344_0_0, whole genome shotgun sequence	324
AX-87969567	40.39	138.71	AGKD04650426.1 Salmo salar breed double haploid jcf1000881892_0_0, whole genome shotgun sequence	174
AX-87988408	40.39	138.71	AGKD04421999.1 Salmo salar breed double haploid jcf1000184561_0_0, whole genome shotgun sequence	152
AX-88231714	40.39	138.71	AGKD04447903.1 Salmo salar breed double haploid jcf1001173064_0_0, whole genome shotgun sequence	466
AX-88241606	40.39	138.71	AGKD04357840.1 Salmo salar breed double haploid jcf1001215460_0_0, whole genome shotgun sequence	124
AX-87896641	40.39	138.71	AGKD04781849.1 Salmo salar breed double haploid jcf1000204631_0_0, whole genome shotgun sequence	150
AX-88166770	40.39	139.43	AGKD04526068.1 Salmo salar breed double haploid jcf1001194457_0_0, whole genome shotgun sequence	309
AX-88271607	40.39	139.67	AGKD04453324.1 Salmo salar breed double haploid jcf1000335470_0_0, whole genome shotgun sequence	621
AX-87921914	45.01	140.25	AGKD04691640.1 Salmo salar breed double haploid jcf1000907733_0_0, whole genome shotgun sequence	478
AX-88051200	45.01	140.25	AGKD04468720.1 Salmo salar breed double haploid jcf1000830435_0_0, whole genome shotgun sequence	523
AX-88107315	45.01	140.25	AGKD04468720.1 Salmo salar breed double haploid jcf1000830435_0_0, whole genome shotgun sequence	504
AX-87932547	46.3	141.01	AGKD04808545.1 Salmo salar breed double haploid jcf1000532158_0_0, whole genome shotgun sequence	258
AX-87903955	51.8	141.77	AGKD04737616.1 Salmo salar breed double haploid jcf1000316082_0_0, whole genome shotgun sequence	560
AX-88165128	52.33	141.77	AGKD04295994.1 Salmo salar breed double haploid jcf1000208392_0_0, whole genome shotgun sequence	386
AX-88225336	53.95	141.77	AGKD04696656.1 Salmo salar breed double haploid jcf1000359681_0_0, whole genome shotgun sequence	366
AX-88167677	53.95	141.77	AGKD04696656.1 Salmo salar breed double haploid jcf1000359681_0_0, whole genome shotgun sequence	594
AX-88073422	54.91	141.77	AGKD04021355.1 Salmo salar breed double haploid jcf1000773586_0_0, whole genome shotgun sequence	9248
AX-88131001	61.93	141.77	AGKD04017574.1 Salmo salar breed double haploid jcf1000946007_0_0, whole genome shotgun sequence	2373
AX-88062094	62.16	141.77	AGKD04018545.1 Salmo salar breed double haploid jcf1000365038_0_0, whole genome shotgun sequence	5125
AX-87967811	65.95	141.77	AGKD04350865.1 Salmo salar breed double haploid jcf1000118528_0_0, whole genome shotgun sequence	636
AX-87994970	66.82	141.77	AGKD04828619.1 Salmo salar breed double haploid jcf1000199168_0_0, whole genome shotgun sequence	98
AX-88077754	69.92	141.77	AGKD04012512.1 Salmo salar breed double haploid jcf1001064409_0_0, whole genome shotgun sequence	5597
AX-88229687	69.92	141.77	AGKD04028998.1 Salmo salar breed double haploid jcf1000352316_0_0, whole genome shotgun sequence	3725
AX-88176860	75.51	141.77	AGKD04017899.1 Salmo salar breed double haploid jcf1000407530_0_0, whole genome shotgun sequence	9794
AX-88315416	83.95	141.77	AGKD04019668.1 Salmo salar breed double haploid jcf1001012370_0_0, whole genome shotgun sequence	11286
AX-88106728	83.95	141.77	AGKD04015130.1 Salmo salar breed double haploid jcf1000294634_0_0, whole genome shotgun sequence	1679
AX-88103664	84.5	141.77	AGKD04014846.1 Salmo salar breed double haploid jcf1000805653_0_0, whole genome shotgun sequence	11421
AX-88269741	91.13	141.77	AGKD04021761.1 Salmo salar breed double haploid jcf1000848253_0_0, whole genome shotgun sequence	7741
AX-87926855	94.15	141.77	AGKD04022181.1 Salmo salar breed double haploid jcf1000155614_0_0, whole genome shotgun sequence	8913
AX-88222549	94.15	141.77	AGKD04011176.1 Salmo salar breed double haploid jcf1000838985_0_0, whole genome shotgun sequence	40794
AX-88149536	94.15	141.77	AGKD04011176.1 Salmo salar breed double haploid jcf1000838985_0_0, whole genome shotgun sequence	40564
AX-88207267	94.15	141.77	AGKD04022181.1 Salmo salar breed double haploid jcf1000155614_0_0, whole genome shotgun sequence	8474
AX-88261240	94.15	141.77	AGKD04016766.1 Salmo salar breed double haploid jcf1000288582_0_0, whole genome shotgun sequence	12267
AX-88112633	94.15	141.77	AGKD04016618.1 Salmo salar breed double haploid jcf1000643152_0_0, whole genome shotgun sequence	14001
AX-88175519	94.15	141.77	AGKD04016618.1 Salmo salar breed double haploid jcf1000643152_0_0, whole genome shotgun sequence	12648
AX-88236133	95.86	141.77	AGKD04419387.1 Salmo salar breed double haploid jcf1001051389_0_0, whole genome shotgun sequence	97
AX-88257368	95.86	141.77	AGKD04016766.1 Salmo salar breed double haploid jcf1000288582_0_0, whole genome shotgun sequence	5146
AX-88116041	95.86	141.77	AGKD04016766.1 Salmo salar breed double haploid jcf1000288582_0_0, whole genome shotgun sequence	2790
AX-87903069	97.97	144.65	AGKD04015491.1 Salmo salar breed double haploid jcf1001136174_0_0, whole genome shotgun sequence	8916
AX-88294313	97.97	144.65	AGKD04016688.1 Salmo salar breed double haploid jcf1000946065_0_0, whole genome shotgun sequence	6622
AX-88240489	98.97	144.65	AGKD04013320.1 Salmo salar breed double haploid jcf1000374653_0_0, whole genome shotgun sequence	13503
AX-88008752	99.48	145.01	AGKD04012301.1 Salmo salar breed double haploid jcf1000110432_0_0, whole genome shotgun sequence	34378
AX-88291145	100.48	145.81	AGKD04018729.1 Salmo salar breed double haploid jcf1001039192_0_0, whole genome shotgun sequence	1156
AX-88118673	100.52	147.05	AGKD04016615.1 Salmo salar breed double haploid jcf1000621806_0_0, whole genome shotgun sequence	15377
AX-87915141	156.62	183.64	AGKD04774941.1 Salmo salar breed double haploid jcf1000583375_0_0, whole genome shotgun sequence	394

## Sheet: ch5_unassigned_contigs
Marker	Male_position (cM)	female_position (cM)	Contig_ID	Physical_distance (bp)
AX-88270950	0.0	0.0	AGKD04058215.1 Salmo salar breed double haploid jcf1001113998_0_0, whole genome shotgun sequence	1877
AX-88030978	4.47	2.05	AGKD04433665.1 Salmo salar breed double haploid jcf1000818895_0_0, whole genome shotgun sequence	187
AX-88292808	9.54	19.73	AGKD04053241.1 Salmo salar breed double haploid jcf1001122674_0_0, whole genome shotgun sequence	1071
AX-88295768	13.8	25.04	AGKD04010885.1 Salmo salar breed double haploid jcf1000945758_0_0, whole genome shotgun sequence	2608
AX-88114762	67.82	79.82	AGKD04009450.1 Salmo salar breed double haploid jcf1000683570_0-0_0_0, whole genome shotgun sequence	4826
AX-88245456	76.43	80.01	AGKD04016644.1 Salmo salar breed double haploid jcf1001030339_0_0, whole genome shotgun sequence	2097
AX-88108885	81.57	80.01	AGKD04011058.1 Salmo salar breed double haploid jcf1000618963_0_0, whole genome shotgun sequence	20569
AX-88216162	81.57	80.01	AGKD04011058.1 Salmo salar breed double haploid jcf1000618963_0_0, whole genome shotgun sequence	17900
AX-88213273	81.57	80.01	AGKD04011058.1 Salmo salar breed double haploid jcf1000618963_0_0, whole genome shotgun sequence	13310
AX-88239490	82.39	80.01	AGKD04686182.1 Salmo salar breed double haploid jcf1000069957_0_0, whole genome shotgun sequence	412
AX-87911149	82.39	80.01	AGKD04249889.1 Salmo salar breed double haploid jcf1001077869_0_0, whole genome shotgun sequence	231
AX-88143569	82.39	80.01	AGKD04020377.1 Salmo salar breed double haploid jcf1000715941_0_0, whole genome shotgun sequence	6015
AX-87874641	88.0	81.36	AGKD04015360.1 Salmo salar breed double haploid jcf1000563185_0_0, whole genome shotgun sequence	20089
AX-88166967	91.73	82.71	AGKD04015093.1 Salmo salar breed double haploid jcf1001207595_0_0, whole genome shotgun sequence	9156
AX-87892779	92.31	82.71	AGKD04548224.1 Salmo salar breed double haploid jcf1000794715_0_0, whole genome shotgun sequence	456
AX-88058887	109.18	84.56	AGKD04624685.1 Salmo salar breed double haploid jcf1000706146_0_0, whole genome shotgun sequence	50
AX-87916302	112.6	84.56	AGKD04260669.1 Salmo salar breed double haploid jcf1000450431_0_0, whole genome shotgun sequence	291
AX-87891412	118.46	84.88	AGKD04711536.1 Salmo salar breed double haploid jcf1000101311_0_0, whole genome shotgun sequence	262
AX-88243497	118.85	84.88	AGKD04724037.1 Salmo salar breed double haploid jcf1001041905_0_0, whole genome shotgun sequence	132
AX-87938418	118.85	84.88	AGKD04692607.1 Salmo salar breed double haploid jcf1000510278_0_0, whole genome shotgun sequence	572
AX-88282745	121.6	87.19	AGKD04020730.1 Salmo salar breed double haploid jcf1000470900_0_0, whole genome shotgun sequence	3228
AX-88058576	123.85	87.41	AGKD04015545.1 Salmo salar breed double haploid jcf1000438319_0_0, whole genome shotgun sequence	19160
AX-87933370	124.8	87.6	AGKD04026852.1 Salmo salar breed double haploid jcf1001038000_0_0, whole genome shotgun sequence	6845
AX-88251445	125.62	87.6	AGKD04016184.1 Salmo salar breed double haploid jcf1000435510_0_0, whole genome shotgun sequence	6323
AX-88032585	125.62	87.8	AGKD04014746.1 Salmo salar breed double haploid jcf1000454923_0_0, whole genome shotgun sequence	2798
AX-88293928	125.62	87.99	AGKD04775394.1 Salmo salar breed double haploid jcf1001228028_0_0, whole genome shotgun sequence	164
AX-88293823	125.62	88.56	AGKD04036997.1 Salmo salar breed double haploid jcf1000307479_0_0, whole genome shotgun sequence	510
AX-88168693	125.62	89.14	AGKD04687015.1 Salmo salar breed double haploid jcf1000752138_0_0, whole genome shotgun sequence	136
AX-87999558	125.62	89.14	AGKD04687015.1 Salmo salar breed double haploid jcf1000752138_0_0, whole genome shotgun sequence	135
AX-88208957	125.62	90.63	AGKD04017641.1 Salmo salar breed double haploid jcf1000357915_0_0, whole genome shotgun sequence	3144
AX-88062324	125.62	90.63	AGKD04827683.1 Salmo salar breed double haploid jcf1000529680_0_0, whole genome shotgun sequence	145
AX-88161652	126.6	91.04	AGKD04016525.1 Salmo salar breed double haploid jcf1000786214_0_0, whole genome shotgun sequence	8775
AX-88165685	127.05	91.99	AGKD04677421.1 Salmo salar breed double haploid jcf1000414452_0_0, whole genome shotgun sequence	364
AX-88103225	127.05	91.99	AGKD04479769.1 Salmo salar breed double haploid jcf1000014589_0_0, whole genome shotgun sequence	458
AX-88205977	127.05	91.99	AGKD04010035.1 Salmo salar breed double haploid jcf1000467661_0-24564_unknown_0_1534, whole genome shotgun sequence	132
AX-88048030	127.05	94.89	AGKD04705526.1 Salmo salar breed double haploid jcf1000843393_0_0, whole genome shotgun sequence	40
AX-88038022	127.05	95.09	AGKD04036546.1 Salmo salar breed double haploid jcf1000922223_0_0, whole genome shotgun sequence	3269
AX-87876459	127.05	95.09	AGKD04037030.1 Salmo salar breed double haploid jcf1000974328_0_0, whole genome shotgun sequence	4395
AX-88026353	127.05	95.24	AGKD04679461.1 Salmo salar breed double haploid jcf1000915825_0_0, whole genome shotgun sequence	206
AX-87956930	127.05	95.24	AGKD04815572.1 Salmo salar breed double haploid jcf1000900692_0_0, whole genome shotgun sequence	427
AX-88011480	127.05	95.96	AGKD04436716.1 Salmo salar breed double haploid jcf1000007080_0_0, whole genome shotgun sequence	736
AX-88313863	127.05	95.96	AGKD04780019.1 Salmo salar breed double haploid jcf1001046531_0_0, whole genome shotgun sequence	361
AX-87974813	127.05	95.96	AGKD04279500.1 Salmo salar breed double haploid jcf1000465348_0_0, whole genome shotgun sequence	870
AX-87957598	127.05	97.26	AGKD04314701.1 Salmo salar breed double haploid jcf1000229146_0_0, whole genome shotgun sequence	195
AX-87923379	127.05	97.91	AGKD04678764.1 Salmo salar breed double haploid jcf1000285704_0_0, whole genome shotgun sequence	356
AX-88267628	127.05	104.54	AGKD04762332.1 Salmo salar breed double haploid jcf1001247664_0_0, whole genome shotgun sequence	437
AX-88017345	127.05	106.04	AGKD04578003.1 Salmo salar breed double haploid jcf1000334390_0_0, whole genome shotgun sequence	665
AX-87920925	127.05	107.57	AGKD04728226.1 Salmo salar breed double haploid jcf1000297253_0_0, whole genome shotgun sequence	590
AX-87917504	129.19	110.01	AGKD04480005.1 Salmo salar breed double haploid jcf1000127215_0_0, whole genome shotgun sequence	265
AX-87953244	129.19	110.01	AGKD04035738.1 Salmo salar breed double haploid jcf1000510634_0_0, whole genome shotgun sequence	2560
AX-87886524	129.19	114.81	AGKD04636291.1 Salmo salar breed double haploid jcf1000948850_0_0, whole genome shotgun sequence	233
AX-88254292	130.64	130.63	AGKD04787875.1 Salmo salar breed double haploid jcf1000541159_0_0, whole genome shotgun sequence	247
AX-87874389	131.42	136.59	AGKD04814013.1 Salmo salar breed double haploid jcf1000620319_0_0, whole genome shotgun sequence	172
AX-87978304	131.42	136.59	AGKD04814013.1 Salmo salar breed double haploid jcf1000620319_0_0, whole genome shotgun sequence	212
AX-88068282	131.42	146.38	AGKD04039802.1 Salmo salar breed double haploid jcf1000666836_0_0, whole genome shotgun sequence	748
AX-88158345	131.42	146.62	AGKD04671236.1 Salmo salar breed double haploid jcf1000386583_0_0, whole genome shotgun sequence	577
AX-88310473	132.34	147.81	AGKD04738042.1 Salmo salar breed double haploid jcf1000768940_0_0, whole genome shotgun sequence	333
AX-87998501	132.59	152.72	AGKD04390396.1 Salmo salar breed double haploid jcf1000894149_0_0, whole genome shotgun sequence	712
AX-88000065	132.59	152.72	AGKD04390396.1 Salmo salar breed double haploid jcf1000894149_0_0, whole genome shotgun sequence	459
AX-88213306	132.59	153.93	AGKD04027895.1 Salmo salar breed double haploid jcf1000937016_0_0, whole genome shotgun sequence	1090
AX-88238984	132.88	157.17	AGKD04022711.1 Salmo salar breed double haploid jcf1000618107_0_0, whole genome shotgun sequence	2108
AX-88182561	134.36	157.17	AGKD04022711.1 Salmo salar breed double haploid jcf1000618107_0_0, whole genome shotgun sequence	9313
AX-88064506	134.36	157.17	AGKD04022711.1 Salmo salar breed double haploid jcf1000618107_0_0, whole genome shotgun sequence	1449
AX-87930036	136.94	157.5	AGKD04788670.1 Salmo salar breed double haploid jcf1000512241_0_0, whole genome shotgun sequence	204
AX-88084577	139.28	170.59	AGKD04766315.1 Salmo salar breed double haploid jcf1000459686_0_0, whole genome shotgun sequence	471
AX-88178705	139.28	170.98	AGKD04390986.1 Salmo salar breed double haploid jcf1000137001_0_0, whole genome shotgun sequence	76
AX-88127190	139.28	170.98	AGKD04390986.1 Salmo salar breed double haploid jcf1000137001_0_0, whole genome shotgun sequence	223
AX-88154935	139.28	172.15	AGKD04024372.1 Salmo salar breed double haploid jcf1000932258_0_0, whole genome shotgun sequence	6061
AX-88144247	141.69	183.93	AGKD04314512.1 Salmo salar breed double haploid jcf1001210244_0_0, whole genome shotgun sequence	675
AX-88083316	141.69	189.54	AGKD04294181.1 Salmo salar breed double haploid jcf1000607843_0_0, whole genome shotgun sequence	271
AX-88118520	141.69	189.54	AGKD04294181.1 Salmo salar breed double haploid jcf1000607843_0_0, whole genome shotgun sequence	514
AX-88014507	141.69	189.54	AGKD04294181.1 Salmo salar breed double haploid jcf1000607843_0_0, whole genome shotgun sequence	220
AX-88074635	141.69	220.87	AGKD04502251.1 Salmo salar breed double haploid jcf1000837483_0_0, whole genome shotgun sequence	646
AX-88256080	141.69	220.87	AGKD04716118.1 Salmo salar breed double haploid jcf1000763455_0_0, whole genome shotgun sequence	154
AX-87910355	141.69	220.87	AGKD04716118.1 Salmo salar breed double haploid jcf1000763455_0_0, whole genome shotgun sequence	118
AX-88232167	145.3	222.66	AGKD04502251.1 Salmo salar breed double haploid jcf1000837483_0_0, whole genome shotgun sequence	701
AX-88003817	145.3	222.86	AGKD04027958.1 Salmo salar breed double haploid jcf1000029254_0_0, whole genome shotgun sequence	4027
AX-88306151	145.3	224.42	AGKD04667596.1 Salmo salar breed double haploid jcf1001253732_0_0, whole genome shotgun sequence	378
AX-88222186	147.08	225.44	AGKD04427188.1 Salmo salar breed double haploid jcf1000852561_0_0, whole genome shotgun sequence	295
AX-87955119	147.08	225.44	AGKD04500000.1 Salmo salar breed double haploid jcf1001012897_0_0, whole genome shotgun sequence	638
AX-88139751	147.08	225.44	AGKD04716118.1 Salmo salar breed double haploid jcf1000763455_0_0, whole genome shotgun sequence	542
AX-88089459	147.08	267.82	AGKD04578564.1 Salmo salar breed double haploid jcf1000644631_0_0, whole genome shotgun sequence	329
AX-88083794	147.08	270.11	AGKD04740416.1 Salmo salar breed double haploid jcf1000905401_0_0, whole genome shotgun sequence	499
AX-88011629	147.08	270.26	AGKD04518672.1 Salmo salar breed double haploid jcf1000153863_0_0, whole genome shotgun sequence	368
AX-88222254	147.08	270.67	AGKD04245280.1 Salmo salar breed double haploid jcf1001250277_0_0, whole genome shotgun sequence	650
AX-88166325	147.08	270.67	AGKD04627826.1 Salmo salar breed double haploid jcf1000288269_0_0, whole genome shotgun sequence	164
AX-88233048	147.08	272.94	AGKD04774320.1 Salmo salar breed double haploid jcf1000817165_0_0, whole genome shotgun sequence	368
AX-87873763	147.08	273.28	AGKD04596945.1 Salmo salar breed double haploid jcf1001043924_0_0, whole genome shotgun sequence	392
AX-88049881	147.08	273.28	AGKD04596945.1 Salmo salar breed double haploid jcf1001043924_0_0, whole genome shotgun sequence	430
AX-87876014	147.08	273.28	AGKD04030605.1 Salmo salar breed double haploid jcf1000797780_0_0, whole genome shotgun sequence	2126
AX-88198066	147.08	278.12	AGKD04027537.1 Salmo salar breed double haploid jcf1000038062_0_0, whole genome shotgun sequence	5162
AX-87979727	147.08	278.12	AGKD04627754.1 Salmo salar breed double haploid jcf1000241009_0_0, whole genome shotgun sequence	614
AX-88253648	147.08	278.12	AGKD04029203.1 Salmo salar breed double haploid jcf1000562855_0_0, whole genome shotgun sequence	543
AX-87874470	148.4	280.22	AGKD04390611.1 Salmo salar breed double haploid jcf1001074117_0_0, whole genome shotgun sequence	282
AX-87978064	149.73	283.06	AGKD04771496.1 Salmo salar breed double haploid jcf1000399422_0_0, whole genome shotgun sequence	48
AX-88242980	149.73	287.29	AGKD04424169.1 Salmo salar breed double haploid jcf1000251438_0_0, whole genome shotgun sequence	412
AX-88061096	149.73	293.54	AGKD04412117.1 Salmo salar breed double haploid jcf1001249825_0_0, whole genome shotgun sequence	617
AX-87911821	151.83	298.17	AGKD04431916.1 Salmo salar breed double haploid jcf1001060392_0_0, whole genome shotgun sequence	503
AX-88189182	153.94	300.86	AGKD04651008.1 Salmo salar breed double haploid jcf1000042806_0_0, whole genome shotgun sequence	108
AX-88150478	158.5	310.24	AGKD04777511.1 Salmo salar breed double haploid jcf1000768398_0_0, whole genome shotgun sequence	443
AX-87952798	161.17	312.74	AGKD04563525.1 Salmo salar breed double haploid jcf1001227056_0_0, whole genome shotgun sequence	213
AX-87913392	161.17	317.46	AGKD04014854.1 Salmo salar breed double haploid jcf1000119379_0_0, whole genome shotgun sequence	28489
AX-87919394	161.17	317.46	AGKD04658264.1 Salmo salar breed double haploid jcf1000437638_0_0, whole genome shotgun sequence	110
AX-88042025	161.65	318.4	AGKD04722319.1 Salmo salar breed double haploid jcf1000556997_0_0, whole genome shotgun sequence	320
AX-88228269	161.65	318.4	AGKD04722319.1 Salmo salar breed double haploid jcf1000556997_0_0, whole genome shotgun sequence	316
AX-88015793	170.52	334.3	AGKD04722319.1 Salmo salar breed double haploid jcf1000556997_0_0, whole genome shotgun sequence	380
AX-88292297	170.89	336.24	AGKD04704138.1 Salmo salar breed double haploid jcf1000839460_0_0, whole genome shotgun sequence	601
AX-88137489	172.6	336.62	AGKD04305950.1 Salmo salar breed double haploid jcf1001238752_0_0, whole genome shotgun sequence	273
AX-88108196	173.22	343.43	AGKD04770587.1 Salmo salar breed double haploid jcf1000297113_0_0, whole genome shotgun sequence	419
AX-87963964	174.31	344.07	AGKD04718552.1 Salmo salar breed double haploid jcf1000582345_0_0, whole genome shotgun sequence	391
AX-88082200	174.31	344.14	AGKD04825466.1 Salmo salar breed double haploid jcf1000559423_0_0, whole genome shotgun sequence	301
AX-88260286	174.31	344.26	AGKD04374152.1 Salmo salar breed double haploid jcf1001091713_0_0, whole genome shotgun sequence	261
AX-88166449	174.31	344.46	AGKD04011191.1 Salmo salar breed double haploid jcf1000950893_0_0, whole genome shotgun sequence	36622
AX-88136879	174.31	346.63	AGKD04769685.1 Salmo salar breed double haploid jcf1000212249_0_0, whole genome shotgun sequence	112
AX-87957705	174.31	346.82	AGKD04581687.1 Salmo salar breed double haploid jcf1001132230_0_0, whole genome shotgun sequence	297
AX-88005114	174.31	346.82	AGKD04020643.1 Salmo salar breed double haploid jcf1000928218_0_0, whole genome shotgun sequence	7683
AX-88176500	174.31	346.82	AGKD04017579.1 Salmo salar breed double haploid jcf1001141048_0_0, whole genome shotgun sequence	2144
AX-87888890	174.31	346.82	AGKD04395102.1 Salmo salar breed double haploid jcf1001090803_0_0, whole genome shotgun sequence	646
AX-87919879	176.02	351.16	AGKD04046259.1 Salmo salar breed double haploid jcf1000922805_0_0, whole genome shotgun sequence	50
AX-88048123	178.12	393.37	AGKD04232420.1 Salmo salar breed double haploid jcf1000591840_0_0, whole genome shotgun sequence	808
AX-88065161	179.2	403.91	AGKD04420485.1 Salmo salar breed double haploid jcf1000489633_0_0, whole genome shotgun sequence	665
AX-88125810	179.2	404.27	AGKD04531566.1 Salmo salar breed double haploid jcf1000068879_0_0, whole genome shotgun sequence	236
AX-87900190	180.76	405.3	AGKD04029353.1 Salmo salar breed double haploid jcf1000572177_0_0, whole genome shotgun sequence	4675
AX-87974230	180.76	405.3	AGKD04029353.1 Salmo salar breed double haploid jcf1000572177_0_0, whole genome shotgun sequence	4805
AX-88121437	180.76	408.48	AGKD04343184.1 Salmo salar breed double haploid jcf1000903539_0_0, whole genome shotgun sequence	243
AX-88198384	182.27	412.26	AGKD04694936.1 Salmo salar breed double haploid jcf1000075043_0_0, whole genome shotgun sequence	55
AX-88141844	182.27	412.26	AGKD04372509.1 Salmo salar breed double haploid jcf1000465337_0_0, whole genome shotgun sequence	398
AX-87914528	182.27	415.06	AGKD04777150.1 Salmo salar breed double haploid jcf1000161723_0_0, whole genome shotgun sequence	96
AX-88036446	183.38	415.44	AGKD04332219.1 Salmo salar breed double haploid jcf1000349720_0_0, whole genome shotgun sequence	514
AX-88287815	184.45	418.11	AGKD04009700.1 Salmo salar breed double haploid jcf1000274463_0-9692_unknown_0_20, whole genome shotgun sequence	5206
AX-88287063	184.45	418.11	AGKD04009700.1 Salmo salar breed double haploid jcf1000274463_0-9692_unknown_0_20, whole genome shotgun sequence	5149
AX-87942628	184.45	420.18	AGKD04584668.1 Salmo salar breed double haploid jcf1000249153_0_0, whole genome shotgun sequence	375
AX-88088913	184.45	420.18	AGKD04648930.1 Salmo salar breed double haploid jcf1001026547_0_0, whole genome shotgun sequence	341
AX-87938900	185.61	423.1	AGKD04449622.1 Salmo salar breed double haploid jcf1000859402_0_0, whole genome shotgun sequence	209
AX-88107948	185.61	429.28	AGKD04537230.1 Salmo salar breed double haploid jcf1000382153_0_0, whole genome shotgun sequence	556
AX-88023796	185.61	431.08	AGKD04409912.1 Salmo salar breed double haploid jcf1001052898_0_0, whole genome shotgun sequence	182
AX-88004764	185.61	431.08	AGKD04734678.1 Salmo salar breed double haploid jcf1000892297_0_0, whole genome shotgun sequence	415
AX-88113844	185.61	431.08	AGKD04511086.1 Salmo salar breed double haploid jcf1000166712_0_0, whole genome shotgun sequence	173
AX-88030249	185.61	431.08	AGKD04292460.1 Salmo salar breed double haploid jcf1001230634_0_0, whole genome shotgun sequence	486
AX-88059134	185.61	431.08	AGKD04284040.1 Salmo salar breed double haploid jcf1001155495_0_0, whole genome shotgun sequence	800
AX-88296130	185.61	431.08	AGKD04022954.1 Salmo salar breed double haploid jcf1000901197_0_0, whole genome shotgun sequence	5483
AX-87929354	185.61	431.08	AGKD04030362.1 Salmo salar breed double haploid jcf1000262767_0_0, whole genome shotgun sequence	2936
AX-87896893	186.74	431.27	AGKD04015056.1 Salmo salar breed double haploid jcf1000826127_0_0, whole genome shotgun sequence	5129
AX-88296041	186.74	435.76	AGKD04361958.1 Salmo salar breed double haploid jcf1000223941_0_0, whole genome shotgun sequence	585
AX-87999788	186.74	435.76	AGKD04024438.1 Salmo salar breed double haploid jcf1001249654_0_0, whole genome shotgun sequence	6105
AX-88212566	187.89	435.97	AGKD04655294.1 Salmo salar breed double haploid jcf1000735170_0_0, whole genome shotgun sequence	146
AX-88053049	189.04	443.39	AGKD04015387.1 Salmo salar breed double haploid jcf1000523968_0_0, whole genome shotgun sequence	16439
AX-88226553	189.04	444.77	AGKD04015314.1 Salmo salar breed double haploid jcf1000895612_0_0, whole genome shotgun sequence	173
AX-88153554	193.16	450.02	AGKD04484258.1 Salmo salar breed double haploid jcf1000979375_0_0, whole genome shotgun sequence	530
AX-87880039	193.16	450.02	AGKD04475296.1 Salmo salar breed double haploid jcf1000292749_0_0, whole genome shotgun sequence	53
AX-87959820	193.16	450.05	AGKD04391338.1 Salmo salar breed double haploid jcf1000446214_0_0, whole genome shotgun sequence	303
AX-88303047	194.31	455.31	AGKD04557028.1 Salmo salar breed double haploid jcf1000279294_0_0, whole genome shotgun sequence	358
AX-88037657	194.31	455.5	AGKD04025412.1 Salmo salar breed double haploid jcf1001105991_0_0, whole genome shotgun sequence	7596
AX-88198013	194.31	455.5	AGKD04025412.1 Salmo salar breed double haploid jcf1001105991_0_0, whole genome shotgun sequence	6546
AX-88219056	194.31	455.5	AGKD04576814.1 Salmo salar breed double haploid jcf1000924243_0_0, whole genome shotgun sequence	280
AX-88006487	194.31	455.5	AGKD04576814.1 Salmo salar breed double haploid jcf1000924243_0_0, whole genome shotgun sequence	307
AX-88235393	194.31	456.48	AGKD04025412.1 Salmo salar breed double haploid jcf1001105991_0_0, whole genome shotgun sequence	7676
AX-88152890	194.31	456.48	AGKD04025412.1 Salmo salar breed double haploid jcf1001105991_0_0, whole genome shotgun sequence	6503
AX-88081201	194.31	456.67	AGKD04703138.1 Salmo salar breed double haploid jcf1001158729_0_0, whole genome shotgun sequence	82
AX-88092947	194.84	457.18	AGKD04028825.1 Salmo salar breed double haploid jcf1000039704_0_0, whole genome shotgun sequence	6173
AX-88271428	195.45	458.42	AGKD04025412.1 Salmo salar breed double haploid jcf1001105991_0_0, whole genome shotgun sequence	6923
AX-87972577	195.45	458.42	AGKD04704284.1 Salmo salar breed double haploid jcf1000973744_0_0, whole genome shotgun sequence	580
AX-87916023	195.45	458.81	AGKD04018918.1 Salmo salar breed double haploid jcf1000809952_0_0, whole genome shotgun sequence	12584
AX-88297052	195.45	459.2	AGKD04015569.1 Salmo salar breed double haploid jcf1000991349_0_0, whole genome shotgun sequence	21383
AX-87999768	195.7	460.37	AGKD04030362.1 Salmo salar breed double haploid jcf1000262767_0_0, whole genome shotgun sequence	2866
AX-88063619	196.61	460.57	AGKD04024876.1 Salmo salar breed double haploid jcf1000645032_0_0, whole genome shotgun sequence	6053
AX-87999861	196.61	460.57	AGKD04018131.1 Salmo salar breed double haploid jcf1000851235_0_0, whole genome shotgun sequence	9641
AX-88203543	196.61	460.76	AGKD04361242.1 Salmo salar breed double haploid jcf1000535203_0_0, whole genome shotgun sequence	141
AX-88029926	196.61	460.76	AGKD04268574.1 Salmo salar breed double haploid jcf1001194986_0_0, whole genome shotgun sequence	255
AX-88085344	196.61	460.76	AGKD04409912.1 Salmo salar breed double haploid jcf1001052898_0_0, whole genome shotgun sequence	155
AX-88070571	196.61	460.83	AGKD04017725.1 Salmo salar breed double haploid jcf1000329394_0_0, whole genome shotgun sequence	3964
AX-87902938	196.64	461.59	AGKD04009473.1 Salmo salar breed double haploid jcf1000109368_120808-166733_gap_1255_50, whole genome shotgun sequence	33395
AX-87982297	196.7	461.91	AGKD04760585.1 Salmo salar breed double haploid jcf1000263943_0_0, whole genome shotgun sequence	173
AX-87987080	196.72	461.91	AGKD04020213.1 Salmo salar breed double haploid jcf1000520057_0_0, whole genome shotgun sequence	270
AX-88008034	196.76	462.1	AGKD04018173.1 Salmo salar breed double haploid jcf1000047047_0_0, whole genome shotgun sequence	4630
AX-88161607	196.78	462.1	AGKD04428193.1 Salmo salar breed double haploid jcf1000186895_0_0, whole genome shotgun sequence	684
AX-88213857	196.78	462.1	AGKD04428193.1 Salmo salar breed double haploid jcf1000186895_0_0, whole genome shotgun sequence	371
AX-88114035	196.8	462.1	AGKD04023202.1 Salmo salar breed double haploid jcf1000054074_0_0, whole genome shotgun sequence	72
AX-88123706	196.86	462.1	AGKD04523552.1 Salmo salar breed double haploid jcf1001221247_0_0, whole genome shotgun sequence	531
AX-87920558	196.89	462.18	AGKD04015432.1 Salmo salar breed double haploid jcf1000645097_0_0, whole genome shotgun sequence	16452
AX-88236840	196.94	462.47	AGKD04022923.1 Salmo salar breed double haploid jcf1000071786_0_0, whole genome shotgun sequence	327
AX-87961673	196.99	463.48	AGKD04045373.1 Salmo salar breed double haploid jcf1001049424_0_0, whole genome shotgun sequence	618
AX-88257642	197.06	464.07	AGKD04011398.1 Salmo salar breed double haploid jcf1001058429_0_0, whole genome shotgun sequence	32266
AX-88312594	197.09	464.07	AGKD04011398.1 Salmo salar breed double haploid jcf1001058429_0_0, whole genome shotgun sequence	38317
AX-88088362	197.09	464.07	AGKD04011398.1 Salmo salar breed double haploid jcf1001058429_0_0, whole genome shotgun sequence	35954
AX-88185108	197.1	464.07	AGKD04018771.1 Salmo salar breed double haploid jcf1000508406_0_0, whole genome shotgun sequence	7641
AX-88159620	197.11	464.07	AGKD04248582.1 Salmo salar breed double haploid jcf1000305757_0_0, whole genome shotgun sequence	694
AX-88297479	197.24	464.07	AGKD04248582.1 Salmo salar breed double haploid jcf1000305757_0_0, whole genome shotgun sequence	751
AX-87985660	197.24	464.64	AGKD04039168.1 Salmo salar breed double haploid jcf1001187423_0_0, whole genome shotgun sequence	3703
AX-88000302	197.24	466.01	AGKD04021456.1 Salmo salar breed double haploid jcf1000657519_0_0, whole genome shotgun sequence	540
AX-88270951	197.24	466.01	AGKD04021491.1 Salmo salar breed double haploid jcf1000740379_0_0, whole genome shotgun sequence	6308
AX-88105810	197.24	466.22	AGKD04033541.1 Salmo salar breed double haploid jcf1001154669_0_0, whole genome shotgun sequence	2916
AX-88103312	197.24	466.23	AGKD04020591.1 Salmo salar breed double haploid jcf1000569267_0_0, whole genome shotgun sequence	7809
AX-88144098	197.24	469.45	AGKD04015342.1 Salmo salar breed double haploid jcf1000397787_0_0, whole genome shotgun sequence	2815
AX-88133011	197.72	469.49	AGKD04030775.1 Salmo salar breed double haploid jcf1000512487_0_0, whole genome shotgun sequence	983
AX-87974267	197.72	469.49	AGKD04020591.1 Salmo salar breed double haploid jcf1000569267_0_0, whole genome shotgun sequence	5204
AX-88071146	197.72	469.49	AGKD04020591.1 Salmo salar breed double haploid jcf1000569267_0_0, whole genome shotgun sequence	5216
AX-88246542	199.69	469.69	AGKD04021192.1 Salmo salar breed double haploid jcf1000150081_0_0, whole genome shotgun sequence	2495
AX-88105168	199.69	469.69	AGKD04026017.1 Salmo salar breed double haploid jcf1000935914_0_0, whole genome shotgun sequence	4584
AX-88295026	199.69	470.09	AGKD04486425.1 Salmo salar breed double haploid jcf1000744566_0_0, whole genome shotgun sequence	247
AX-88197259	199.69	470.09	AGKD04018200.1 Salmo salar breed double haploid jcf1000277311_0_0, whole genome shotgun sequence	8789
AX-87951041	199.88	470.89	AGKD04021143.1 Salmo salar breed double haploid jcf1000820033_0_0, whole genome shotgun sequence	598
AX-88083715	199.88	470.89	AGKD04017910.1 Salmo salar breed double haploid jcf1001187511_0_0, whole genome shotgun sequence	10059
AX-88298690	199.88	470.89	AGKD04021109.1 Salmo salar breed double haploid jcf1000707073_0_0, whole genome shotgun sequence	7734
AX-87884582	199.88	470.89	AGKD04027613.1 Salmo salar breed double haploid jcf1000634228_0_0, whole genome shotgun sequence	4526
AX-87924064	199.88	470.89	AGKD04016350.1 Salmo salar breed double haploid jcf1000131277_0_0, whole genome shotgun sequence	774
AX-88312227	199.88	470.89	AGKD04026096.1 Salmo salar breed double haploid jcf1000233401_0_0, whole genome shotgun sequence	3884
AX-88038942	199.88	470.89	AGKD04025177.1 Salmo salar breed double haploid jcf1001192467_0_0, whole genome shotgun sequence	7169
AX-88045681	199.88	470.89	AGKD04026045.1 Salmo salar breed double haploid jcf1000297008_0_0, whole genome shotgun sequence	4812
AX-87890186	199.88	470.89	AGKD04046036.1 Salmo salar breed double haploid jcf1001195987_0_0, whole genome shotgun sequence	3327
AX-88038527	199.88	470.89	AGKD04770440.1 Salmo salar breed double haploid jcf1000076351_0_0, whole genome shotgun sequence	296
AX-88159537	199.88	470.89	AGKD04695501.1 Salmo salar breed double haploid jcf1000583043_0_0, whole genome shotgun sequence	500
AX-87950038	199.88	470.89	AGKD04046430.1 Salmo salar breed double haploid jcf1000526789_0_0, whole genome shotgun sequence	1530
AX-88141814	199.88	470.89	AGKD04012291.1 Salmo salar breed double haploid jcf1000044589_0_0, whole genome shotgun sequence	30561
AX-88094802	199.88	470.99	AGKD04018483.1 Salmo salar breed double haploid jcf1001055179_0_0, whole genome shotgun sequence	6025
AX-88012834	199.88	471.1	AGKD04037590.1 Salmo salar breed double haploid jcf1000872614_0_0, whole genome shotgun sequence	4025
AX-87956322	199.88	472.51	AGKD04030407.1 Salmo salar breed double haploid jcf1000783881_0_0, whole genome shotgun sequence	1024
AX-88261910	199.88	472.51	AGKD04035746.1 Salmo salar breed double haploid jcf1000224995_0_0, whole genome shotgun sequence	896
AX-88122777	199.88	472.51	AGKD04011047.1 Salmo salar breed double haploid jcf1000039666_0_0, whole genome shotgun sequence	2851
AX-88187244	199.88	472.72	AGKD04038968.1 Salmo salar breed double haploid jcf1001044621_0_0, whole genome shotgun sequence	3922
AX-87932213	201.49	472.73	AGKD04018308.1 Salmo salar breed double haploid jcf1000645799_0_0, whole genome shotgun sequence	11817
AX-88297756	201.49	472.73	AGKD04028270.1 Salmo salar breed double haploid jcf1000449464_0_0, whole genome shotgun sequence	5938
AX-88276121	201.49	472.74	AGKD04148939.1 Salmo salar breed double haploid jcf1000676380_0_0, whole genome shotgun sequence	830
AX-88262443	201.49	472.74	AGKD04662422.1 Salmo salar breed double haploid jcf1001044102_0_0, whole genome shotgun sequence	219
AX-88000604	201.49	472.75	AGKD04054965.1 Salmo salar breed double haploid jcf1000210298_0_0, whole genome shotgun sequence	696
AX-88127304	201.49	473.2	AGKD04320607.1 Salmo salar breed double haploid jcf1000451847_0_0, whole genome shotgun sequence	41
AX-88277028	201.49	474.56	AGKD04030407.1 Salmo salar breed double haploid jcf1000783881_0_0, whole genome shotgun sequence	766
AX-88124383	201.49	474.56	AGKD04023512.1 Salmo salar breed double haploid jcf1000886788_0_0, whole genome shotgun sequence	7542
AX-88243593	201.49	477.78	AGKD04046283.1 Salmo salar breed double haploid jcf1000801643_0_0, whole genome shotgun sequence	3387
AX-87957416	201.49	477.95	AGKD04039179.1 Salmo salar breed double haploid jcf1000484243_0_0, whole genome shotgun sequence	3200
AX-88145555	201.49	477.95	AGKD04088671.1 Salmo salar breed double haploid jcf1001044441_0_0, whole genome shotgun sequence	1393
AX-88225144	201.49	477.95	AGKD04142794.1 Salmo salar breed double haploid jcf1000860412_0_0, whole genome shotgun sequence	374
AX-88260611	201.49	477.95	AGKD04525378.1 Salmo salar breed double haploid jcf1000868498_0_0, whole genome shotgun sequence	712
AX-88298491	201.52	477.98	AGKD04018896.1 Salmo salar breed double haploid jcf1000738799_0_0, whole genome shotgun sequence	6020
AX-87938410	202.79	478.21	AGKD04046037.1 Salmo salar breed double haploid jcf1001204407_0_0, whole genome shotgun sequence	2018
AX-88220457	202.96	478.21	AGKD04088671.1 Salmo salar breed double haploid jcf1001044441_0_0, whole genome shotgun sequence	1266
AX-87967882	203.11	478.21	AGKD04025045.1 Salmo salar breed double haploid jcf1000301505_0_0, whole genome shotgun sequence	7057
AX-88047027	203.6	479.3	AGKD04016457.1 Salmo salar breed double haploid jcf1001012233_0_0, whole genome shotgun sequence	12265
AX-87881806	203.63	479.34	AGKD04018771.1 Salmo salar breed double haploid jcf1000508406_0_0, whole genome shotgun sequence	7261
AX-88211225	203.66	481.99	AGKD04035765.1 Salmo salar breed double haploid jcf1000199537_0_0, whole genome shotgun sequence	4230
AX-88098712	210.93	482.03	AGKD04280221.1 Salmo salar breed double haploid jcf1000470054_0_0, whole genome shotgun sequence	862
AX-88005258	210.94	487.42	AGKD04034988.1 Salmo salar breed double haploid jcf1000485567_0_0, whole genome shotgun sequence	1077
AX-88312833	211.22	488.27	AGKD04030407.1 Salmo salar breed double haploid jcf1000783881_0_0, whole genome shotgun sequence	737
AX-87893713	211.22	488.27	AGKD04030407.1 Salmo salar breed double haploid jcf1000783881_0_0, whole genome shotgun sequence	5525
AX-87912863	211.64	488.3	AGKD04775940.1 Salmo salar breed double haploid jcf1000759486_0_0, whole genome shotgun sequence	522
AX-87992403	211.64	488.57	AGKD04025694.1 Salmo salar breed double haploid jcf1000680868_0_0, whole genome shotgun sequence	4345
AX-88155800	211.67	488.98	AGKD04035229.1 Salmo salar breed double haploid jcf1000580876_0_0, whole genome shotgun sequence	3695
AX-88056929	216.97	490.97	AGKD04026045.1 Salmo salar breed double haploid jcf1000297008_0_0, whole genome shotgun sequence	2648
AX-88087431	225.55	493.99	AGKD04032263.1 Salmo salar breed double haploid jcf1000909011_0_0, whole genome shotgun sequence	5123
AX-87877256	226.49	494.07	AGKD04029342.1 Salmo salar breed double haploid jcf1000408812_0_0, whole genome shotgun sequence	5178
AX-88290981	227.41	496.64	AGKD04041680.1 Salmo salar breed double haploid jcf1000795658_0_0, whole genome shotgun sequence	2635
AX-88284106	234.34	517.5	AGKD04043957.1 Salmo salar breed double haploid jcf1001049886_0_0, whole genome shotgun sequence	2799
AX-88229418	234.37	517.51	AGKD04020591.1 Salmo salar breed double haploid jcf1000569267_0_0, whole genome shotgun sequence	7160
AX-88087666	274.36	529.9	AGKD04023397.1 Salmo salar breed double haploid jcf1000281387_0_0, whole genome shotgun sequence	1131

## Sheet: ch6_unassigned_contigs
Marker	Male_position (cM)	female_position (cM)	Contig_ID	Physical_distance (bp)
AX-88111535	0.0	0.0	AGKD04053538.1 Salmo salar breed double haploid jcf1000566638_0_0, whole genome shotgun sequence	1339
AX-87898444	4.04	4.39	AGKD04016738.1 Salmo salar breed double haploid jcf1000870304_0_0, whole genome shotgun sequence	12881
AX-87887850	4.04	4.39	AGKD04518470.1 Salmo salar breed double haploid jcf1000047435_0_0, whole genome shotgun sequence	200
AX-87881779	37.57	163.58	AGKD04034891.1 Salmo salar breed double haploid jcf1000206896_0_0, whole genome shotgun sequence	3297
AX-88244194	91.08	217.28	AGKD04683618.1 Salmo salar breed double haploid jcf1000527167_0_0, whole genome shotgun sequence	485
AX-87986315	91.08	217.48	AGKD04278363.1 Salmo salar breed double haploid jcf1000889393_0_0, whole genome shotgun sequence	540
AX-88256897	94.62	217.48	AGKD04013583.1 Salmo salar breed double haploid jcf1000310971_0_0, whole genome shotgun sequence	24052
AX-88233507	95.03	217.48	AGKD04016152.1 Salmo salar breed double haploid jcf1000872929_0_0, whole genome shotgun sequence	5496
AX-88033026	95.03	217.48	AGKD04013583.1 Salmo salar breed double haploid jcf1000310971_0_0, whole genome shotgun sequence	32451
AX-88127169	95.03	217.48	AGKD04013583.1 Salmo salar breed double haploid jcf1000310971_0_0, whole genome shotgun sequence	34416
AX-88151691	95.03	217.48	AGKD04013583.1 Salmo salar breed double haploid jcf1000310971_0_0, whole genome shotgun sequence	32678
AX-88127498	97.08	217.48	AGKD04016318.1 Salmo salar breed double haploid jcf1000798721_0_0, whole genome shotgun sequence	9945
AX-88275196	97.08	217.48	AGKD04019151.1 Salmo salar breed double haploid jcf1000035369_0_0, whole genome shotgun sequence	6629
AX-87879208	97.08	217.48	AGKD04011241.1 Salmo salar breed double haploid jcf1000408245_0_0, whole genome shotgun sequence	20956
AX-88034584	98.67	217.48	AGKD04015761.1 Salmo salar breed double haploid jcf1000602712_0_0, whole genome shotgun sequence	7872
AX-88030549	98.67	217.48	AGKD04028985.1 Salmo salar breed double haploid jcf1000671151_0_0, whole genome shotgun sequence	3447
AX-87897552	98.67	217.48	AGKD04015761.1 Salmo salar breed double haploid jcf1000602712_0_0, whole genome shotgun sequence	4004
AX-88313203	98.68	217.48	AGKD04119441.1 Salmo salar breed double haploid jcf1001213909_0_0, whole genome shotgun sequence	1053
AX-88225255	100.99	217.48	AGKD04015949.1 Salmo salar breed double haploid jcf1001101264_0_0, whole genome shotgun sequence	5576
AX-87993089	103.47	217.48	AGKD04018663.1 Salmo salar breed double haploid jcf1000655483_0_0, whole genome shotgun sequence	4703
AX-87911912	107.85	217.48	AGKD04014900.1 Salmo salar breed double haploid jcf1000045124_0_0, whole genome shotgun sequence	30713
AX-88154884	112.31	217.48	AGKD04077374.1 Salmo salar breed double haploid jcf1000418334_0_0, whole genome shotgun sequence	1033
AX-87880123	112.48	217.48	AGKD04017153.1 Salmo salar breed double haploid jcf1000138320_0_0, whole genome shotgun sequence	12791
AX-88228847	112.57	217.48	AGKD04077374.1 Salmo salar breed double haploid jcf1000418334_0_0, whole genome shotgun sequence	777
AX-88070788	112.57	217.48	AGKD04077374.1 Salmo salar breed double haploid jcf1000418334_0_0, whole genome shotgun sequence	918
AX-88160229	112.57	217.48	AGKD04017153.1 Salmo salar breed double haploid jcf1000138320_0_0, whole genome shotgun sequence	6509
AX-88174420	116.92	217.48	AGKD04068602.1 Salmo salar breed double haploid jcf1000924020_0_0, whole genome shotgun sequence	526
AX-88311132	120.49	217.48	AGKD04528642.1 Salmo salar breed double haploid jcf1001193525_0_0, whole genome shotgun sequence	219
AX-88244284	128.78	217.49	AGKD04010306.1 Salmo salar breed double haploid jcf1000508614_0-5746_unknown_0_20, whole genome shotgun sequence	2845
AX-88245542	135.45	218.1	AGKD04011378.1 Salmo salar breed double haploid jcf1000228753_0_0, whole genome shotgun sequence	42472
AX-87901484	135.45	218.1	AGKD04011378.1 Salmo salar breed double haploid jcf1000228753_0_0, whole genome shotgun sequence	42143
AX-88187924	138.96	218.1	AGKD04552010.1 Salmo salar breed double haploid jcf1000223992_0_0, whole genome shotgun sequence	460
AX-87889085	139.4	219.33	AGKD04030436.1 Salmo salar breed double haploid jcf1000360016_0_0, whole genome shotgun sequence	4518
AX-88229920	141.74	221.75	AGKD04366543.1 Salmo salar breed double haploid jcf1000960829_0_0, whole genome shotgun sequence	350
AX-88127775	141.74	221.75	AGKD04800037.1 Salmo salar breed double haploid jcf1000743475_0_0, whole genome shotgun sequence	342
AX-88236165	141.74	221.75	AGKD04800037.1 Salmo salar breed double haploid jcf1000743475_0_0, whole genome shotgun sequence	477
AX-88052596	141.74	222.95	AGKD04735058.1 Salmo salar breed double haploid jcf1000064265_0_0, whole genome shotgun sequence	399
AX-88299640	141.74	222.95	AGKD04800037.1 Salmo salar breed double haploid jcf1000743475_0_0, whole genome shotgun sequence	72
AX-87942218	149.17	238.18	AGKD04015974.1 Salmo salar breed double haploid jcf1001140239_0_0, whole genome shotgun sequence	8460
AX-88150250	152.44	238.19	AGKD04741019.1 Salmo salar breed double haploid jcf1000339602_0_0, whole genome shotgun sequence	133
AX-87952638	152.44	239.18	AGKD04022107.1 Salmo salar breed double haploid jcf1000694210_0_0, whole genome shotgun sequence	6076
AX-88130252	152.44	239.77	AGKD04032210.1 Salmo salar breed double haploid jcf1000506692_0_0, whole genome shotgun sequence	4928
AX-88215184	152.44	239.77	AGKD04030877.1 Salmo salar breed double haploid jcf1000177508_0_0, whole genome shotgun sequence	3961
AX-87978427	152.44	239.77	AGKD04023929.1 Salmo salar breed double haploid jcf1000875808_0_0, whole genome shotgun sequence	3146
AX-88249848	152.44	240.08	AGKD04567251.1 Salmo salar breed double haploid jcf1000705800_0_0, whole genome shotgun sequence	69
AX-88314056	152.97	240.36	AGKD04671256.1 Salmo salar breed double haploid jcf1000400131_0_0, whole genome shotgun sequence	370
AX-88124358	153.5	240.36	AGKD04382091.1 Salmo salar breed double haploid jcf1000633932_0_0, whole genome shotgun sequence	467
AX-88278283	161.99	243.41	AGKD04601242.1 Salmo salar breed double haploid jcf1001029813_0_0, whole genome shotgun sequence	307
AX-88016647	161.99	243.41	AGKD04527144.1 Salmo salar breed double haploid jcf1000486954_0_0, whole genome shotgun sequence	679
AX-88248159	161.99	243.41	AGKD04018304.1 Salmo salar breed double haploid jcf1001242171_0_0, whole genome shotgun sequence	7361
AX-87963632	161.99	243.82	AGKD04015480.1 Salmo salar breed double haploid jcf1000535048_0_0, whole genome shotgun sequence	9391
AX-87963869	161.99	243.82	AGKD04263810.1 Salmo salar breed double haploid jcf1000427426_0_0, whole genome shotgun sequence	423
AX-87954576	161.99	244.92	AGKD04370359.1 Salmo salar breed double haploid jcf1000451644_0_0, whole genome shotgun sequence	44
AX-87921619	161.99	246.02	AGKD04405815.1 Salmo salar breed double haploid jcf1000608118_0_0, whole genome shotgun sequence	459
AX-87893568	161.99	248.01	AGKD04509872.1 Salmo salar breed double haploid jcf1000856017_0_0, whole genome shotgun sequence	393
AX-88111771	161.99	248.23	AGKD04643460.1 Salmo salar breed double haploid jcf1000918740_0_0, whole genome shotgun sequence	388
AX-88185776	161.99	248.88	AGKD04657337.1 Salmo salar breed double haploid jcf1000982994_0_0, whole genome shotgun sequence	297
AX-87981340	161.99	250.21	AGKD04471877.1 Salmo salar breed double haploid jcf1001167490_0_0, whole genome shotgun sequence	619
AX-88255816	162.66	250.43	AGKD04019838.1 Salmo salar breed double haploid jcf1000241757_0_0, whole genome shotgun sequence	6797
AX-88135942	163.32	252.21	AGKD04247158.1 Salmo salar breed double haploid jcf1000491319_0_0, whole genome shotgun sequence	268
AX-87935195	163.32	252.44	AGKD04409701.1 Salmo salar breed double haploid jcf1000914891_0_0, whole genome shotgun sequence	186
AX-88311311	163.32	252.44	AGKD04738657.1 Salmo salar breed double haploid jcf1000189643_0_0, whole genome shotgun sequence	83
AX-88103462	164.65	257.36	AGKD04022713.1 Salmo salar breed double haploid jcf1000124339_0_0, whole genome shotgun sequence	4743
AX-88283740	164.65	259.54	AGKD04017860.1 Salmo salar breed double haploid jcf1000572847_0_0, whole genome shotgun sequence	3884
AX-88229569	164.65	259.76	AGKD04017860.1 Salmo salar breed double haploid jcf1000572847_0_0, whole genome shotgun sequence	4227
AX-87924353	164.65	259.76	AGKD04434454.1 Salmo salar breed double haploid jcf1000008874_0_0, whole genome shotgun sequence	737
AX-88121029	164.65	260.66	AGKD04389004.1 Salmo salar breed double haploid jcf1000932079_0_0, whole genome shotgun sequence	638
AX-87965995	168.01	327.23	AGKD04029111.1 Salmo salar breed double haploid jcf1000171655_0_0, whole genome shotgun sequence	2825
AX-88289272	168.01	329.19	AGKD04039387.1 Salmo salar breed double haploid jcf1000942050_0_0, whole genome shotgun sequence	1993
AX-87875756	168.01	329.19	AGKD04039387.1 Salmo salar breed double haploid jcf1000942050_0_0, whole genome shotgun sequence	2194
AX-88102356	168.01	329.19	AGKD04039387.1 Salmo salar breed double haploid jcf1000942050_0_0, whole genome shotgun sequence	2195
AX-87986135	168.01	329.19	AGKD04024922.1 Salmo salar breed double haploid jcf1000688032_0_0, whole genome shotgun sequence	6242
AX-88226211	168.01	329.19	AGKD04029514.1 Salmo salar breed double haploid jcf1000344222_0_0, whole genome shotgun sequence	4298
AX-87926053	168.01	329.19	AGKD04050881.1 Salmo salar breed double haploid jcf1000412547_0_0, whole genome shotgun sequence	2814
AX-88227507	168.01	329.38	AGKD04050881.1 Salmo salar breed double haploid jcf1000412547_0_0, whole genome shotgun sequence	325
AX-88043606	168.01	329.42	AGKD04086885.1 Salmo salar breed double haploid jcf1000678430_0_0, whole genome shotgun sequence	917
AX-88092409	168.01	331.03	AGKD04499427.1 Salmo salar breed double haploid jcf1000761831_0_0, whole genome shotgun sequence	652
AX-88077775	171.29	340.94	AGKD04018014.1 Salmo salar breed double haploid jcf1000037083_0_0, whole genome shotgun sequence	12169
AX-88217277	171.29	340.94	AGKD04781382.1 Salmo salar breed double haploid jcf1000706025_0_0, whole genome shotgun sequence	156
AX-88169923	171.29	340.94	AGKD04019639.1 Salmo salar breed double haploid jcf1000722235_0_0, whole genome shotgun sequence	9342
AX-88207264	171.29	340.94	AGKD04634187.1 Salmo salar breed double haploid jcf1000829019_0_0, whole genome shotgun sequence	521
AX-87923604	171.29	366.52	AGKD04650395.1 Salmo salar breed double haploid jcf1000864611_0_0, whole genome shotgun sequence	183
AX-88206905	171.29	367.96	AGKD04329587.1 Salmo salar breed double haploid jcf1000635532_0_0, whole genome shotgun sequence	709
AX-88036639	171.29	370.62	AGKD04775452.1 Salmo salar breed double haploid jcf1000050961_0_0, whole genome shotgun sequence	475
AX-87920918	171.29	370.62	AGKD04777222.1 Salmo salar breed double haploid jcf1000295996_0_0, whole genome shotgun sequence	539
AX-88004426	171.29	371.48	AGKD04617848.1 Salmo salar breed double haploid jcf1001244896_0_0, whole genome shotgun sequence	113
AX-88301627	171.29	371.48	AGKD04582231.1 Salmo salar breed double haploid jcf1000173266_0_0, whole genome shotgun sequence	93
AX-88148617	171.72	374.96	AGKD04452849.1 Salmo salar breed double haploid jcf1000056953_0_0, whole genome shotgun sequence	127
AX-88022945	171.72	375.61	AGKD04658856.1 Salmo salar breed double haploid jcf1000870994_0_0, whole genome shotgun sequence	69
AX-88229329	171.72	375.61	AGKD04472275.1 Salmo salar breed double haploid jcf1000098684_0_0, whole genome shotgun sequence	569
AX-87964198	173.04	380.86	AGKD04548794.1 Salmo salar breed double haploid jcf1001094843_0_0, whole genome shotgun sequence	550
AX-88190946	173.09	383.29	AGKD04037543.1 Salmo salar breed double haploid jcf1001092292_0_0, whole genome shotgun sequence	4118
AX-87934121	173.09	383.29	AGKD04381553.1 Salmo salar breed double haploid jcf1000093312_0_0, whole genome shotgun sequence	488
AX-88261492	173.09	384.94	AGKD04334852.1 Salmo salar breed double haploid jcf1001148635_0_0, whole genome shotgun sequence	582
AX-88194447	173.09	384.94	AGKD04735584.1 Salmo salar breed double haploid jcf1000619776_0_0, whole genome shotgun sequence	361
AX-88072562	173.09	384.94	AGKD04625539.1 Salmo salar breed double haploid jcf1000011880_0_0, whole genome shotgun sequence	444
AX-87941328	173.09	384.94	AGKD04029169.1 Salmo salar breed double haploid jcf1001152981_0_0, whole genome shotgun sequence	5410
AX-88125882	174.14	386.19	AGKD04516940.1 Salmo salar breed double haploid jcf1000525771_0_0, whole genome shotgun sequence	287
AX-88300646	174.14	386.19	AGKD04516940.1 Salmo salar breed double haploid jcf1000525771_0_0, whole genome shotgun sequence	339
AX-87959744	174.14	386.99	AGKD04624378.1 Salmo salar breed double haploid jcf1000505529_0_0, whole genome shotgun sequence	473
AX-87994536	174.14	386.99	AGKD04666221.1 Salmo salar breed double haploid jcf1000178211_0_0, whole genome shotgun sequence	582
AX-87926578	174.14	388.39	AGKD04438086.1 Salmo salar breed double haploid jcf1000818807_0_0, whole genome shotgun sequence	650
AX-88125072	174.14	388.39	AGKD04306513.1 Salmo salar breed double haploid jcf1000827508_0_0, whole genome shotgun sequence	507
AX-87909932	174.14	388.39	AGKD04335719.1 Salmo salar breed double haploid jcf1000915346_0_0, whole genome shotgun sequence	503
AX-88031619	174.14	388.39	AGKD04384392.1 Salmo salar breed double haploid jcf1000432696_0_0, whole genome shotgun sequence	753
AX-88256648	174.14	388.39	AGKD04491526.1 Salmo salar breed double haploid jcf1000733701_0_0, whole genome shotgun sequence	573
AX-87912361	174.14	388.52	AGKD04436143.1 Salmo salar breed double haploid jcf1000947120_0_0, whole genome shotgun sequence	389
AX-87906588	175.51	390.79	AGKD04632546.1 Salmo salar breed double haploid jcf1000965991_0_0, whole genome shotgun sequence	580
AX-87876171	175.51	391.59	AGKD04625074.1 Salmo salar breed double haploid jcf1000979479_0_0, whole genome shotgun sequence	450
AX-88138758	175.51	392.83	AGKD04471478.1 Salmo salar breed double haploid jcf1000963201_0_0, whole genome shotgun sequence	167
AX-87991647	175.51	393.12	AGKD04731863.1 Salmo salar breed double haploid jcf1000393334_0_0, whole genome shotgun sequence	357
AX-88035232	175.51	396.59	AGKD04277865.1 Salmo salar breed double haploid jcf1001178987_0_0, whole genome shotgun sequence	679
AX-88056116	175.51	396.59	AGKD04633038.1 Salmo salar breed double haploid jcf1000044990_0_0, whole genome shotgun sequence	618
AX-87954223	175.51	396.59	AGKD04642767.1 Salmo salar breed double haploid jcf1000426077_0_0, whole genome shotgun sequence	358
AX-87901834	175.51	398.5	AGKD04289811.1 Salmo salar breed double haploid jcf1000147922_0_0, whole genome shotgun sequence	696
AX-88048904	175.51	398.5	AGKD04616798.1 Salmo salar breed double haploid jcf1000605073_0_0, whole genome shotgun sequence	299
AX-88041324	175.51	431.88	AGKD04705561.1 Salmo salar breed double haploid jcf1000869635_0_0, whole genome shotgun sequence	255
AX-88014058	175.51	432.11	AGKD04794573.1 Salmo salar breed double haploid jcf1001174406_0_0, whole genome shotgun sequence	413
AX-88074949	177.23	437.57	AGKD04516857.1 Salmo salar breed double haploid jcf1000482006_0_0, whole genome shotgun sequence	531
AX-88309962	177.23	451.53	AGKD04619695.1 Salmo salar breed double haploid jcf1001193280_0_0, whole genome shotgun sequence	123
AX-88013962	177.23	451.53	AGKD04619695.1 Salmo salar breed double haploid jcf1001193280_0_0, whole genome shotgun sequence	663
AX-88313469	178.01	453.0	AGKD04616643.1 Salmo salar breed double haploid jcf1000515697_0_0, whole genome shotgun sequence	185
AX-88148852	178.74	454.81	AGKD04224450.1 Salmo salar breed double haploid jcf1000867749_0_0, whole genome shotgun sequence	675
AX-87932922	181.02	460.55	AGKD04289558.1 Salmo salar breed double haploid jcf1000901559_0_0, whole genome shotgun sequence	580
AX-88084032	181.02	460.55	AGKD04289558.1 Salmo salar breed double haploid jcf1000901559_0_0, whole genome shotgun sequence	425
AX-88000038	181.02	460.55	AGKD04289558.1 Salmo salar breed double haploid jcf1000901559_0_0, whole genome shotgun sequence	566
AX-88164459	181.02	461.53	AGKD04571021.1 Salmo salar breed double haploid jcf1000248087_0_0, whole genome shotgun sequence	305
AX-88152763	181.02	461.53	AGKD04616798.1 Salmo salar breed double haploid jcf1000605073_0_0, whole genome shotgun sequence	332
AX-88008508	181.02	476.37	AGKD04034926.1 Salmo salar breed double haploid jcf1001024199_0_0, whole genome shotgun sequence	3363
AX-88047479	181.02	476.37	AGKD04367327.1 Salmo salar breed double haploid jcf1000684800_0_0, whole genome shotgun sequence	671
AX-87921106	181.02	476.57	AGKD04319286.1 Salmo salar breed double haploid jcf1001236411_0_0, whole genome shotgun sequence	420
AX-88219947	181.02	478.29	AGKD04740455.1 Salmo salar breed double haploid jcf1000958280_0_0, whole genome shotgun sequence	60
AX-87947862	181.02	479.84	AGKD04613294.1 Salmo salar breed double haploid jcf1000927214_0_0, whole genome shotgun sequence	601
AX-88206522	181.02	497.53	AGKD04336532.1 Salmo salar breed double haploid jcf1000656535_0_0, whole genome shotgun sequence	234
AX-87960089	181.02	497.53	AGKD04336532.1 Salmo salar breed double haploid jcf1000656535_0_0, whole genome shotgun sequence	86
AX-88193610	181.02	497.94	AGKD04762099.1 Salmo salar breed double haploid jcf1000943403_0_0, whole genome shotgun sequence	430
AX-88163300	181.02	497.94	AGKD04546631.1 Salmo salar breed double haploid jcf1001215837_0_0, whole genome shotgun sequence	195
AX-88062264	182.78	501.71	AGKD04621982.1 Salmo salar breed double haploid jcf1000167797_0_0, whole genome shotgun sequence	424
AX-88147609	182.78	505.87	AGKD04681643.1 Salmo salar breed double haploid jcf1000092540_0_0, whole genome shotgun sequence	293
AX-88133279	182.78	509.5	AGKD04022424.1 Salmo salar breed double haploid jcf1000627424_0_0, whole genome shotgun sequence	8557
AX-88012179	184.7	509.87	AGKD04398560.1 Salmo salar breed double haploid jcf1000094848_0_0, whole genome shotgun sequence	333
AX-88285010	184.99	515.42	AGKD04038254.1 Salmo salar breed double haploid jcf1000868178_0_0, whole genome shotgun sequence	3682
AX-87915652	184.99	515.42	AGKD04038254.1 Salmo salar breed double haploid jcf1000868178_0_0, whole genome shotgun sequence	3679
AX-88059556	191.97	522.24	AGKD04338596.1 Salmo salar breed double haploid jcf1000621313_0_0, whole genome shotgun sequence	326
AX-88290857	191.97	522.64	AGKD04029672.1 Salmo salar breed double haploid jcf1000598091_0_0, whole genome shotgun sequence	2224
AX-87990953	191.97	523.03	AGKD04027884.1 Salmo salar breed double haploid jcf1000303193_0_0, whole genome shotgun sequence	79
AX-88156064	196.91	533.64	AGKD04417893.1 Salmo salar breed double haploid jcf1000078795_0_0, whole genome shotgun sequence	39
AX-88026767	196.91	535.59	AGKD04220914.1 Salmo salar breed double haploid jcf1001040256_0_0, whole genome shotgun sequence	258
AX-88192511	204.01	545.57	AGKD04377741.1 Salmo salar breed double haploid jcf1001202579_0_0, whole genome shotgun sequence	540
AX-87944106	204.01	545.57	AGKD04039622.1 Salmo salar breed double haploid jcf1000593824_0_0, whole genome shotgun sequence	3014
AX-87973818	204.01	545.57	AGKD04039622.1 Salmo salar breed double haploid jcf1000593824_0_0, whole genome shotgun sequence	3449
AX-88148993	204.27	545.86	AGKD04033508.1 Salmo salar breed double haploid jcf1000971908_0_0, whole genome shotgun sequence	1294
AX-88073200	204.94	546.75	AGKD04019433.1 Salmo salar breed double haploid jcf1000851143_0_0, whole genome shotgun sequence	3561
AX-87962045	205.45	548.45	AGKD04025685.1 Salmo salar breed double haploid jcf1000205119_0_0, whole genome shotgun sequence	6412
AX-87990737	205.45	552.43	AGKD04694188.1 Salmo salar breed double haploid jcf1000668863_0_0, whole genome shotgun sequence	626
AX-88013099	205.45	553.25	AGKD04054124.1 Salmo salar breed double haploid jcf1000209747_0_0, whole genome shotgun sequence	2788
AX-88213324	206.89	554.01	AGKD04022943.1 Salmo salar breed double haploid jcf1000432727_0_0, whole genome shotgun sequence	1796
AX-88066647	206.89	554.01	AGKD04569615.1 Salmo salar breed double haploid jcf1000754967_0_0, whole genome shotgun sequence	171
AX-88029220	206.89	556.17	AGKD04397494.1 Salmo salar breed double haploid jcf1000552326_0_0, whole genome shotgun sequence	414
AX-88135389	208.34	556.96	AGKD04020789.1 Salmo salar breed double haploid jcf1000860656_0_0, whole genome shotgun sequence	4124
AX-88149319	209.79	556.96	AGKD04054124.1 Salmo salar breed double haploid jcf1000209747_0_0, whole genome shotgun sequence	1292
AX-88113516	209.79	556.96	AGKD04604661.1 Salmo salar breed double haploid jcf1000609625_0_0, whole genome shotgun sequence	98
AX-88120812	214.03	557.87	AGKD04015694.1 Salmo salar breed double haploid jcf1000456781_0_0, whole genome shotgun sequence	12355
AX-87970033	214.56	560.72	AGKD04022756.1 Salmo salar breed double haploid jcf1000012656_0_0, whole genome shotgun sequence	5187
AX-88123685	215.15	562.28	AGKD04651442.1 Salmo salar breed double haploid jcf1000382653_0_0, whole genome shotgun sequence	136
AX-88034603	217.83	565.23	AGKD04027261.1 Salmo salar breed double haploid jcf1000173594_0_0, whole genome shotgun sequence	7192
AX-88060699	223.17	586.6	AGKD04499427.1 Salmo salar breed double haploid jcf1000761831_0_0, whole genome shotgun sequence	654
AX-88207504	223.17	588.8	AGKD04670909.1 Salmo salar breed double haploid jcf1000110182_0_0, whole genome shotgun sequence	41
AX-88034486	223.17	588.89	AGKD04804106.1 Salmo salar breed double haploid jcf1000836154_0_0, whole genome shotgun sequence	217
AX-88303740	223.17	589.02	AGKD04022424.1 Salmo salar breed double haploid jcf1000627424_0_0, whole genome shotgun sequence	9812
AX-88132649	223.17	590.13	AGKD04407179.1 Salmo salar breed double haploid jcf1000309722_0_0, whole genome shotgun sequence	244
AX-88108529	223.43	590.54	AGKD04552696.1 Salmo salar breed double haploid jcf1000570645_0_0, whole genome shotgun sequence	473
AX-88029555	223.71	590.97	AGKD04024301.1 Salmo salar breed double haploid jcf1000964183_0_0, whole genome shotgun sequence	596
AX-88117270	223.71	590.97	AGKD04024301.1 Salmo salar breed double haploid jcf1000964183_0_0, whole genome shotgun sequence	380
AX-87915502	223.71	590.97	AGKD04038254.1 Salmo salar breed double haploid jcf1000868178_0_0, whole genome shotgun sequence	1919
AX-88122274	224.39	590.97	AGKD04707689.1 Salmo salar breed double haploid jcf1000279830_0_0, whole genome shotgun sequence	445
AX-88229408	227.85	593.71	AGKD04027884.1 Salmo salar breed double haploid jcf1000303193_0_0, whole genome shotgun sequence	103
AX-87908720	227.85	596.5	AGKD04766981.1 Salmo salar breed double haploid jcf1000085944_0_0, whole genome shotgun sequence	340
AX-88070909	230.36	600.56	AGKD04021025.1 Salmo salar breed double haploid jcf1000092784_0_0, whole genome shotgun sequence	9732
AX-88301600	230.36	600.57	AGKD04021025.1 Salmo salar breed double haploid jcf1000092784_0_0, whole genome shotgun sequence	9785
AX-88226252	230.36	604.19	AGKD04499427.1 Salmo salar breed double haploid jcf1000761831_0_0, whole genome shotgun sequence	596
AX-88244298	230.36	604.19	AGKD04122207.1 Salmo salar breed double haploid jcf1000149102_0_0, whole genome shotgun sequence	115
AX-88308867	231.73	604.19	AGKD04220914.1 Salmo salar breed double haploid jcf1001040256_0_0, whole genome shotgun sequence	1078
AX-88108972	237.83	607.7	AGKD04044291.1 Salmo salar breed double haploid jcf1000695856_0_0, whole genome shotgun sequence	2113
AX-88289560	241.79	621.54	AGKD04783239.1 Salmo salar breed double haploid jcf1000940258_0_0, whole genome shotgun sequence	460
AX-88096990	241.79	621.54	AGKD04409511.1 Salmo salar breed double haploid jcf1000775443_0_0, whole genome shotgun sequence	183
AX-87940900	241.79	621.54	AGKD04016927.1 Salmo salar breed double haploid jcf1000455269_0_0, whole genome shotgun sequence	9538
AX-88196851	241.79	621.54	AGKD04016927.1 Salmo salar breed double haploid jcf1000455269_0_0, whole genome shotgun sequence	8222
AX-88063900	243.25	622.96	AGKD04016439.1 Salmo salar breed double haploid jcf1000667772_0_0, whole genome shotgun sequence	8243
AX-88018907	243.25	622.96	AGKD04016927.1 Salmo salar breed double haploid jcf1000455269_0_0, whole genome shotgun sequence	8294
AX-88011851	243.25	623.2	AGKD04016788.1 Salmo salar breed double haploid jcf1000335007_0_0, whole genome shotgun sequence	1847
AX-88204171	244.91	624.17	AGKD04730706.1 Salmo salar breed double haploid jcf1000389217_0_0, whole genome shotgun sequence	565
AX-88185858	244.91	625.59	AGKD04026246.1 Salmo salar breed double haploid jcf1000172498_0_0, whole genome shotgun sequence	4110
AX-88163064	244.91	625.59	AGKD04026246.1 Salmo salar breed double haploid jcf1000172498_0_0, whole genome shotgun sequence	2361
AX-88052412	244.91	628.02	AGKD04488221.1 Salmo salar breed double haploid jcf1000350345_0_0, whole genome shotgun sequence	325
AX-88208222	244.91	628.02	AGKD04034360.1 Salmo salar breed double haploid jcf1000859451_0_0, whole genome shotgun sequence	637
AX-88289292	244.91	628.02	AGKD04015546.1 Salmo salar breed double haploid jcf1001154742_0_0, whole genome shotgun sequence	15673
AX-88268969	244.91	628.02	AGKD04399884.1 Salmo salar breed double haploid jcf1001137805_0_0, whole genome shotgun sequence	505
AX-87959898	244.91	628.02	AGKD04015546.1 Salmo salar breed double haploid jcf1001154742_0_0, whole genome shotgun sequence	19918
AX-88057971	244.91	628.02	AGKD04020355.1 Salmo salar breed double haploid jcf1000952074_0_0, whole genome shotgun sequence	10697
AX-88159912	244.91	628.02	AGKD04046672.1 Salmo salar breed double haploid jcf1000050889_0_0, whole genome shotgun sequence	3463
AX-88240683	244.91	628.12	AGKD04016305.1 Salmo salar breed double haploid jcf1000721214_0_0, whole genome shotgun sequence	15070
AX-87972576	244.91	628.23	AGKD04018678.1 Salmo salar breed double haploid jcf1000329125_0_0, whole genome shotgun sequence	12816
AX-88131687	244.91	628.23	AGKD04026859.1 Salmo salar breed double haploid jcf1000497893_0_0, whole genome shotgun sequence	4353
AX-87879702	244.91	628.23	AGKD04016066.1 Salmo salar breed double haploid jcf1000659112_0_0, whole genome shotgun sequence	8693
AX-88257412	244.91	628.23	AGKD04838527.1 Salmo salar breed double haploid jcf1000613134_0_0, whole genome shotgun sequence	440
AX-87920446	244.91	628.63	AGKD04015904.1 Salmo salar breed double haploid jcf1000932542_0_0, whole genome shotgun sequence	16910
AX-88105525	244.91	628.63	AGKD04015904.1 Salmo salar breed double haploid jcf1000932542_0_0, whole genome shotgun sequence	17256
AX-88067258	245.92	630.08	AGKD04034360.1 Salmo salar breed double haploid jcf1000859451_0_0, whole genome shotgun sequence	616
AX-88195679	246.07	630.24	AGKD04019194.1 Salmo salar breed double haploid jcf1001227654_0_0, whole genome shotgun sequence	4705
AX-88110641	246.33	630.46	AGKD04023817.1 Salmo salar breed double haploid jcf1000393922_0_0, whole genome shotgun sequence	3542
AX-88027569	246.37	630.46	AGKD04019046.1 Salmo salar breed double haploid jcf1000803705_0_0, whole genome shotgun sequence	3974
AX-87904375	246.37	630.46	AGKD04672488.1 Salmo salar breed double haploid jcf1000144853_0_0, whole genome shotgun sequence	390
AX-87936549	246.37	630.46	AGKD04022241.1 Salmo salar breed double haploid jcf1000283013_0_0, whole genome shotgun sequence	6981
AX-87946447	246.37	630.46	AGKD04033449.1 Salmo salar breed double haploid jcf1000900041_0_0, whole genome shotgun sequence	4214
AX-88009435	246.37	630.46	AGKD04019046.1 Salmo salar breed double haploid jcf1000803705_0_0, whole genome shotgun sequence	11550
AX-88208901	246.37	630.86	AGKD04023982.1 Salmo salar breed double haploid jcf1001156282_0_0, whole genome shotgun sequence	4623
AX-87929010	246.37	630.86	AGKD04645619.1 Salmo salar breed double haploid jcf1001168440_0_0, whole genome shotgun sequence	123
AX-87987318	246.37	631.07	AGKD04026875.1 Salmo salar breed double haploid jcf1000564662_0_0, whole genome shotgun sequence	1292
AX-88160761	246.37	631.07	AGKD04773892.1 Salmo salar breed double haploid jcf1000164013_0_0, whole genome shotgun sequence	493
AX-87891146	246.52	631.07	AGKD04026875.1 Salmo salar breed double haploid jcf1000564662_0_0, whole genome shotgun sequence	1812
AX-87965090	246.55	631.33	AGKD04012477.1 Salmo salar breed double haploid jcf1000362679_0_0, whole genome shotgun sequence	26525
AX-87905286	246.55	631.33	AGKD04773892.1 Salmo salar breed double haploid jcf1000164013_0_0, whole genome shotgun sequence	298
AX-88071994	246.55	631.33	AGKD04016310.1 Salmo salar breed double haploid jcf1001026196_0_0, whole genome shotgun sequence	9979
AX-88011101	246.55	631.33	AGKD04773892.1 Salmo salar breed double haploid jcf1000164013_0_0, whole genome shotgun sequence	242
AX-87949859	246.55	631.93	AGKD04019151.1 Salmo salar breed double haploid jcf1000035369_0_0, whole genome shotgun sequence	6631
AX-88300512	246.74	632.72	AGKD04028980.1 Salmo salar breed double haploid jcf1000435749_0_0, whole genome shotgun sequence	1851
AX-87946700	246.93	633.55	AGKD04016557.1 Salmo salar breed double haploid jcf1000071310_0_0, whole genome shotgun sequence	864
AX-88253507	246.93	633.86	AGKD04022751.1 Salmo salar breed double haploid jcf1000270733_0_0, whole genome shotgun sequence	7783
AX-88145016	246.93	633.86	AGKD04016310.1 Salmo salar breed double haploid jcf1001026196_0_0, whole genome shotgun sequence	1395
AX-88136432	246.93	633.86	AGKD04665388.1 Salmo salar breed double haploid jcf1000800271_0_0, whole genome shotgun sequence	344
AX-88101250	246.93	633.86	AGKD04720931.1 Salmo salar breed double haploid jcf1000414398_0_0, whole genome shotgun sequence	463
AX-88056803	246.93	633.86	AGKD04022751.1 Salmo salar breed double haploid jcf1000270733_0_0, whole genome shotgun sequence	7635
AX-88078634	246.93	633.86	AGKD04016557.1 Salmo salar breed double haploid jcf1000071310_0_0, whole genome shotgun sequence	672
AX-88051039	246.93	633.86	AGKD04016557.1 Salmo salar breed double haploid jcf1000071310_0_0, whole genome shotgun sequence	2134
AX-87908542	246.93	633.86	AGKD04619871.1 Salmo salar breed double haploid jcf1000051469_0_0, whole genome shotgun sequence	526
AX-87892033	246.93	633.86	AGKD04016557.1 Salmo salar breed double haploid jcf1000071310_0_0, whole genome shotgun sequence	813
AX-88104057	246.93	633.95	AGKD04024287.1 Salmo salar breed double haploid jcf1000872302_0_0, whole genome shotgun sequence	3573
AX-88174604	246.93	634.05	AGKD04102031.1 Salmo salar breed double haploid jcf1000042382_0_0, whole genome shotgun sequence	875
AX-88234045	246.93	634.25	AGKD04785217.1 Salmo salar breed double haploid jcf1000242087_0_0, whole genome shotgun sequence	452
AX-88246224	246.93	634.25	AGKD04018250.1 Salmo salar breed double haploid jcf1000540889_0_0, whole genome shotgun sequence	3568
AX-88197721	246.93	634.25	AGKD04408638.1 Salmo salar breed double haploid jcf1000149299_0_0, whole genome shotgun sequence	595
AX-88091957	246.93	634.25	AGKD04011257.1 Salmo salar breed double haploid jcf1000821343_0_0, whole genome shotgun sequence	11051
AX-88293390	246.93	634.25	AGKD04019248.1 Salmo salar breed double haploid jcf1001068597_0_0, whole genome shotgun sequence	330
AX-88224531	246.93	634.64	AGKD04017894.1 Salmo salar breed double haploid jcf1001170661_0_0, whole genome shotgun sequence	1337
AX-88158989	246.93	634.64	AGKD04494769.1 Salmo salar breed double haploid jcf1001041455_0_0, whole genome shotgun sequence	101
AX-88170349	246.93	635.62	AGKD04757741.1 Salmo salar breed double haploid jcf1000234780_0_0, whole genome shotgun sequence	401
AX-88115605	246.93	635.62	AGKD04031674.1 Salmo salar breed double haploid jcf1001217167_0_0, whole genome shotgun sequence	3891
AX-88144693	246.93	635.62	AGKD04031674.1 Salmo salar breed double haploid jcf1001217167_0_0, whole genome shotgun sequence	4354
AX-87965555	246.93	635.62	AGKD04017446.1 Salmo salar breed double haploid jcf1001253977_0_0, whole genome shotgun sequence	2916
AX-87900578	246.93	635.62	AGKD04019281.1 Salmo salar breed double haploid jcf1000730361_0_0, whole genome shotgun sequence	1791
AX-88181636	246.93	635.62	AGKD04021624.1 Salmo salar breed double haploid jcf1000356688_0_0, whole genome shotgun sequence	4236
AX-88152108	246.93	635.62	AGKD04043912.1 Salmo salar breed double haploid jcf1001155622_0_0, whole genome shotgun sequence	110
AX-87899814	246.93	635.62	AGKD04027465.1 Salmo salar breed double haploid jcf1001128148_0_0, whole genome shotgun sequence	3725
AX-88265335	246.93	635.62	AGKD04039549.1 Salmo salar breed double haploid jcf1000996921_0_0, whole genome shotgun sequence	903
AX-87986855	246.93	635.82	AGKD04344929.1 Salmo salar breed double haploid jcf1000526536_0_0, whole genome shotgun sequence	97
AX-88193537	246.93	635.82	AGKD04025380.1 Salmo salar breed double haploid jcf1000224522_0_0, whole genome shotgun sequence	5099
AX-88290498	246.93	635.82	AGKD04016833.1 Salmo salar breed double haploid jcf1000012003_0_0, whole genome shotgun sequence	13531
AX-88044685	246.93	635.82	AGKD04043689.1 Salmo salar breed double haploid jcf1000920442_0_0, whole genome shotgun sequence	1712
AX-88123427	246.93	636.08	AGKD04015313.1 Salmo salar breed double haploid jcf1000771113_0_0, whole genome shotgun sequence	4763
AX-88108450	246.93	636.6	AGKD04019194.1 Salmo salar breed double haploid jcf1001227654_0_0, whole genome shotgun sequence	4217
AX-88096934	246.93	636.6	AGKD04244046.1 Salmo salar breed double haploid jcf1000181845_0_0, whole genome shotgun sequence	616
AX-88189406	246.93	636.6	AGKD04046296.1 Salmo salar breed double haploid jcf1000313780_0_0, whole genome shotgun sequence	470
AX-88052155	246.93	636.6	AGKD04640406.1 Salmo salar breed double haploid jcf1000062757_0_0, whole genome shotgun sequence	430
AX-88024883	246.93	636.6	AGKD04630437.1 Salmo salar breed double haploid jcf1000794651_0_0, whole genome shotgun sequence	639
AX-88205541	246.93	636.6	AGKD04031674.1 Salmo salar breed double haploid jcf1001217167_0_0, whole genome shotgun sequence	3977
AX-88024524	246.93	636.6	AGKD04031674.1 Salmo salar breed double haploid jcf1001217167_0_0, whole genome shotgun sequence	121
AX-88304419	246.93	636.8	AGKD04030560.1 Salmo salar breed double haploid jcf1000120324_0_0, whole genome shotgun sequence	3306
AX-88280345	246.93	636.8	AGKD04019997.1 Salmo salar breed double haploid jcf1001105192_0_0, whole genome shotgun sequence	900
AX-88073517	246.93	637.19	AGKD04011121.1 Salmo salar breed double haploid jcf1000136927_0_0, whole genome shotgun sequence	20993
AX-88104482	246.93	637.19	AGKD04551422.1 Salmo salar breed double haploid jcf1001173338_0_0, whole genome shotgun sequence	38
AX-87988945	246.93	637.19	AGKD04011113.1 Salmo salar breed double haploid jcf1000534152_0_0, whole genome shotgun sequence	6332
AX-88201356	246.93	637.19	AGKD04720230.1 Salmo salar breed double haploid jcf1000976690_0_0, whole genome shotgun sequence	253
AX-87887054	246.93	637.38	AGKD04011113.1 Salmo salar breed double haploid jcf1000534152_0_0, whole genome shotgun sequence	34776
AX-88103623	246.93	637.38	AGKD04015748.1 Salmo salar breed double haploid jcf1000602456_0_0, whole genome shotgun sequence	5981
AX-87966735	246.93	637.38	AGKD04022409.1 Salmo salar breed double haploid jcf1000007682_0_0, whole genome shotgun sequence	9982
AX-88176705	246.93	637.38	AGKD04038897.1 Salmo salar breed double haploid jcf1001107060_0_0, whole genome shotgun sequence	3637
AX-88105974	246.93	637.38	AGKD04220850.1 Salmo salar breed double haploid jcf1001256232_0_0, whole genome shotgun sequence	897
AX-87909996	246.93	637.38	AGKD04758884.1 Salmo salar breed double haploid jcf1000495651_0_0, whole genome shotgun sequence	130
AX-87917767	246.93	637.38	AGKD04023705.1 Salmo salar breed double haploid jcf1000879213_0_0, whole genome shotgun sequence	2574
AX-88144917	246.93	637.38	AGKD04015245.1 Salmo salar breed double haploid jcf1000064948_0_0, whole genome shotgun sequence	22685
AX-87986070	246.93	637.38	AGKD04782189.1 Salmo salar breed double haploid jcf1000687050_0_0, whole genome shotgun sequence	408
AX-88178836	246.93	637.38	AGKD04011184.1 Salmo salar breed double haploid jcf1001175095_0_0, whole genome shotgun sequence	36351
AX-87964279	246.93	637.38	AGKD04020351.1 Salmo salar breed double haploid jcf1000938187_0_0, whole genome shotgun sequence	11097
AX-87888913	246.93	637.38	AGKD04016267.1 Salmo salar breed double haploid jcf1001238234_0_0, whole genome shotgun sequence	2957
AX-87884454	246.93	637.38	AGKD04032185.1 Salmo salar breed double haploid jcf1000603867_0_0, whole genome shotgun sequence	3177
AX-87959867	246.93	637.38	AGKD04023840.1 Salmo salar breed double haploid jcf1000721615_0_0, whole genome shotgun sequence	4467
AX-88110463	246.93	637.38	AGKD04019845.1 Salmo salar breed double haploid jcf1000199921_0_0, whole genome shotgun sequence	3353
AX-88102956	246.93	637.38	AGKD04024958.1 Salmo salar breed double haploid jcf1000342994_0_0, whole genome shotgun sequence	3059
AX-88220523	246.93	637.38	AGKD04023705.1 Salmo salar breed double haploid jcf1000879213_0_0, whole genome shotgun sequence	2398
AX-88224910	246.93	638.28	AGKD04020499.1 Salmo salar breed double haploid jcf1001161453_0_0, whole genome shotgun sequence	1135
AX-88095033	246.93	638.28	AGKD04011121.1 Salmo salar breed double haploid jcf1000136927_0_0, whole genome shotgun sequence	38367
AX-88136705	248.27	639.56	AGKD04038897.1 Salmo salar breed double haploid jcf1001107060_0_0, whole genome shotgun sequence	3944
AX-88234067	251.49	644.58	AGKD04015546.1 Salmo salar breed double haploid jcf1001154742_0_0, whole genome shotgun sequence	3636
AX-88219111	251.68	647.81	AGKD04016927.1 Salmo salar breed double haploid jcf1000455269_0_0, whole genome shotgun sequence	8097
AX-88217556	257.11	671.37	AGKD04021084.1 Salmo salar breed double haploid jcf1001169743_0_0, whole genome shotgun sequence	417
AX-87997082	263.31	676.17	AGKD04028342.1 Salmo salar breed double haploid jcf1000314276_0_0, whole genome shotgun sequence	6407

## Sheet: ch7_unassigned_contigs
Marker	Male_position (cM)	female_position (cM)	Contig_ID	Physical_distance (bp)
AX-88056449	0.0	0.0	AGKD04018659.1 Salmo salar breed double haploid jcf1000382260_0_0, whole genome shotgun sequence	2583
AX-88205174	20.15	16.79	AGKD04031526.1 Salmo salar breed double haploid jcf1000655931_0_0, whole genome shotgun sequence	1905
AX-87888435	20.15	16.79	AGKD04423177.1 Salmo salar breed double haploid jcf1000891610_0_0, whole genome shotgun sequence	354
AX-88091386	25.23	17.2	AGKD04016882.1 Salmo salar breed double haploid jcf1001247809_0_0, whole genome shotgun sequence	13409
AX-88008882	25.24	22.25	AGKD04034637.1 Salmo salar breed double haploid jcf1000805511_0_0, whole genome shotgun sequence	670
AX-87944735	26.32	22.44	AGKD04234661.1 Salmo salar breed double haploid jcf1000360872_0_0, whole genome shotgun sequence	826
AX-88104721	28.72	23.37	AGKD04032237.1 Salmo salar breed double haploid jcf1000843398_0_0, whole genome shotgun sequence	5341
AX-88267992	29.55	30.11	AGKD04052898.1 Salmo salar breed double haploid jcf1001037710_0_0, whole genome shotgun sequence	1469
AX-88058200	34.06	34.47	AGKD04044532.1 Salmo salar breed double haploid jcf1001190875_0_0, whole genome shotgun sequence	295
AX-88181655	47.55	41.08	AGKD04011545.1 Salmo salar breed double haploid jcf1000495921_0_0, whole genome shotgun sequence	37768
AX-88138468	48.61	41.61	AGKD04049771.1 Salmo salar breed double haploid jcf1000204148_0_0, whole genome shotgun sequence	415
AX-87991819	48.74	42.04	AGKD04745789.1 Salmo salar breed double haploid jcf1000807181_0_0, whole genome shotgun sequence	65
AX-87907151	49.2	42.11	AGKD04019819.1 Salmo salar breed double haploid jcf1000618180_0_0, whole genome shotgun sequence	4975
AX-87948142	50.53	42.12	AGKD04036084.1 Salmo salar breed double haploid jcf1000579105_0_0, whole genome shotgun sequence	385
AX-88281823	51.95	43.62	AGKD04016049.1 Salmo salar breed double haploid jcf1000713646_0_0, whole genome shotgun sequence	16031
AX-87944925	59.49	46.74	AGKD04020353.1 Salmo salar breed double haploid jcf1000095659_0_0, whole genome shotgun sequence	8302
AX-88170183	59.49	46.74	AGKD04034891.1 Salmo salar breed double haploid jcf1000206896_0_0, whole genome shotgun sequence	3418
AX-88202892	59.49	46.74	AGKD04022207.1 Salmo salar breed double haploid jcf1001078312_0_0, whole genome shotgun sequence	1544
AX-88163897	59.49	46.74	AGKD04034230.1 Salmo salar breed double haploid jcf1000576353_0_0, whole genome shotgun sequence	3423
AX-87915335	59.49	46.74	AGKD04270751.1 Salmo salar breed double haploid jcf1000365642_0_0, whole genome shotgun sequence	601
AX-87934110	59.49	46.74	AGKD04104473.1 Salmo salar breed double haploid jcf1000819773_0_0, whole genome shotgun sequence	1336
AX-88162684	60.38	47.58	AGKD04493366.1 Salmo salar breed double haploid jcf1000353644_0_0, whole genome shotgun sequence	158
AX-88091459	60.38	47.58	AGKD04725490.1 Salmo salar breed double haploid jcf1001233638_0_0, whole genome shotgun sequence	493
AX-88036308	60.38	47.58	AGKD04032144.1 Salmo salar breed double haploid jcf1000757038_0_0, whole genome shotgun sequence	2385
AX-88138678	60.38	47.58	AGKD04044601.1 Salmo salar breed double haploid jcf1000434140_0_0, whole genome shotgun sequence	2513
AX-88035339	60.38	47.58	AGKD04581299.1 Salmo salar breed double haploid jcf1000926160_0_0, whole genome shotgun sequence	359
AX-88160969	60.38	47.58	AGKD04052898.1 Salmo salar breed double haploid jcf1001037710_0_0, whole genome shotgun sequence	1367
AX-88211084	60.38	47.58	AGKD04838199.1 Salmo salar breed double haploid jcf1001169494_0_0, whole genome shotgun sequence	145
AX-88258788	60.38	48.21	AGKD04023708.1 Salmo salar breed double haploid jcf1000871358_0_0, whole genome shotgun sequence	1562
AX-88165273	60.38	48.21	AGKD04031949.1 Salmo salar breed double haploid jcf1000086137_0_0, whole genome shotgun sequence	1565
AX-88032348	60.38	48.21	AGKD04018820.1 Salmo salar breed double haploid jcf1000306680_0_0, whole genome shotgun sequence	1776
AX-87901524	60.38	48.21	AGKD04045116.1 Salmo salar breed double haploid jcf1000944240_0_0, whole genome shotgun sequence	2150
AX-87913374	60.38	48.21	AGKD04033285.1 Salmo salar breed double haploid jcf1000187646_0_0, whole genome shotgun sequence	846
AX-88094633	60.38	48.64	AGKD04033415.1 Salmo salar breed double haploid jcf1000687377_0_0, whole genome shotgun sequence	4316
AX-87915495	60.38	48.64	AGKD04029711.1 Salmo salar breed double haploid jcf1000302235_0_0, whole genome shotgun sequence	97
AX-87991100	60.38	49.26	AGKD04045052.1 Salmo salar breed double haploid jcf1000326709_0_0, whole genome shotgun sequence	1488
AX-87950810	60.38	49.26	AGKD04027421.1 Salmo salar breed double haploid jcf1000986475_0_0, whole genome shotgun sequence	5976
AX-88249516	60.38	49.26	AGKD04027149.1 Salmo salar breed double haploid jcf1000185343_0_0, whole genome shotgun sequence	4251
AX-88263204	60.38	49.26	AGKD04034891.1 Salmo salar breed double haploid jcf1000206896_0_0, whole genome shotgun sequence	3817
AX-88028002	60.38	49.26	AGKD04049007.1 Salmo salar breed double haploid jcf1000321799_0_0, whole genome shotgun sequence	2726
AX-87954793	60.38	49.26	AGKD04078377.1 Salmo salar breed double haploid jcf1000167814_0_0, whole genome shotgun sequence	1660
AX-88308930	60.38	49.47	AGKD04060487.1 Salmo salar breed double haploid jcf1000731807_0_0, whole genome shotgun sequence	722
AX-88221335	60.38	49.47	AGKD04026187.1 Salmo salar breed double haploid jcf1000355457_0_0, whole genome shotgun sequence	3603
AX-87961492	60.38	49.47	AGKD04658490.1 Salmo salar breed double haploid jcf1000604695_0_0, whole genome shotgun sequence	458
AX-88201414	60.38	49.47	AGKD04030025.1 Salmo salar breed double haploid jcf1001066294_0_0, whole genome shotgun sequence	4520
AX-88105144	60.38	49.47	AGKD04009680.1 Salmo salar breed double haploid jcf1000853016_0-8492_unknown_0_20, whole genome shotgun sequence	7102
AX-87990470	60.38	49.47	AGKD04009472.1 Salmo salar breed double haploid jcf1000033503_0-0_0_0, whole genome shotgun sequence	39569
AX-88151810	60.38	49.47	AGKD04015899.1 Salmo salar breed double haploid jcf1001148430_0_0, whole genome shotgun sequence	2137
AX-88169851	60.38	49.47	AGKD04029956.1 Salmo salar breed double haploid jcf1001046360_0_0, whole genome shotgun sequence	5523
AX-88091219	60.38	49.47	AGKD04020078.1 Salmo salar breed double haploid jcf1000952258_0_0, whole genome shotgun sequence	9632
AX-88019507	60.38	50.31	AGKD04019198.1 Salmo salar breed double haploid jcf1000264883_0_0, whole genome shotgun sequence	2213
AX-88112766	60.38	51.16	AGKD04018759.1 Salmo salar breed double haploid jcf1000077675_0_0, whole genome shotgun sequence	4397
AX-88231191	60.38	51.16	AGKD04015814.1 Salmo salar breed double haploid jcf1000662241_0_0, whole genome shotgun sequence	12409
AX-87988578	64.72	51.16	AGKD04689620.1 Salmo salar breed double haploid jcf1000474879_0_0, whole genome shotgun sequence	519
AX-88235380	64.72	51.16	AGKD04019258.1 Salmo salar breed double haploid jcf1000873600_0_0, whole genome shotgun sequence	8810
AX-87901880	66.07	51.83	AGKD04018759.1 Salmo salar breed double haploid jcf1000077675_0_0, whole genome shotgun sequence	12276
AX-88065381	66.07	52.59	AGKD04024146.1 Salmo salar breed double haploid jcf1000726463_0_0, whole genome shotgun sequence	2518
AX-88033533	66.07	52.59	AGKD04024146.1 Salmo salar breed double haploid jcf1000726463_0_0, whole genome shotgun sequence	5950
AX-88017722	67.42	52.59	AGKD04052898.1 Salmo salar breed double haploid jcf1001037710_0_0, whole genome shotgun sequence	1630
AX-88010307	67.42	52.59	AGKD04024146.1 Salmo salar breed double haploid jcf1000726463_0_0, whole genome shotgun sequence	5585
AX-88125845	67.42	54.52	AGKD04020685.1 Salmo salar breed double haploid jcf1001063194_0_0, whole genome shotgun sequence	4360
AX-88155770	67.66	54.71	AGKD04015179.1 Salmo salar breed double haploid jcf1000322116_0_0, whole genome shotgun sequence	23077
AX-88307948	68.31	56.28	AGKD04052898.1 Salmo salar breed double haploid jcf1001037710_0_0, whole genome shotgun sequence	837
AX-88135877	68.34	56.38	AGKD04028140.1 Salmo salar breed double haploid jcf1000524040_0_0, whole genome shotgun sequence	4159
AX-87937997	68.81	56.38	AGKD04020090.1 Salmo salar breed double haploid jcf1000789499_0_0, whole genome shotgun sequence	3531
AX-87883275	71.64	56.58	AGKD04032569.1 Salmo salar breed double haploid jcf1000041661_0_0, whole genome shotgun sequence	1503
AX-88284075	71.64	57.19	AGKD04023681.1 Salmo salar breed double haploid jcf1000976187_0_0, whole genome shotgun sequence	8739
AX-88235280	72.27	59.24	AGKD04016800.1 Salmo salar breed double haploid jcf1000089776_0_0, whole genome shotgun sequence	12297
AX-87964144	72.76	59.31	AGKD04247844.1 Salmo salar breed double haploid jcf1001069889_0_0, whole genome shotgun sequence	848
AX-88140713	73.22	59.48	AGKD04554144.1 Salmo salar breed double haploid jcf1000042045_0_0, whole genome shotgun sequence	284
AX-87983702	74.8	61.12	AGKD04645682.1 Salmo salar breed double haploid jcf1001207296_0_0, whole genome shotgun sequence	201
AX-87914863	77.59	64.03	AGKD04704670.1 Salmo salar breed double haploid jcf1000062585_0_0, whole genome shotgun sequence	156
AX-88236651	77.59	64.55	AGKD04704670.1 Salmo salar breed double haploid jcf1000062585_0_0, whole genome shotgun sequence	153
AX-88113452	77.59	65.46	AGKD04366433.1 Salmo salar breed double haploid jcf1000852840_0_0, whole genome shotgun sequence	291
AX-88161174	79.91	66.66	AGKD04249654.1 Salmo salar breed double haploid jcf1000541439_0_0, whole genome shotgun sequence	264
AX-88195597	81.49	69.38	AGKD04719522.1 Salmo salar breed double haploid jcf1000252140_0_0, whole genome shotgun sequence	588
AX-88244911	82.66	73.7	AGKD04698138.1 Salmo salar breed double haploid jcf1000507888_0_0, whole genome shotgun sequence	559
AX-88308571	83.99	80.53	AGKD04024194.1 Salmo salar breed double haploid jcf1000849870_0_0, whole genome shotgun sequence	7052
AX-88233129	84.88	80.53	AGKD04692182.1 Salmo salar breed double haploid jcf1000129794_0_0, whole genome shotgun sequence	596
AX-88130850	86.24	82.79	AGKD04822527.1 Salmo salar breed double haploid jcf1000586345_0_0, whole genome shotgun sequence	372
AX-88177745	88.94	87.28	AGKD04362819.1 Salmo salar breed double haploid jcf1000057770_0_0, whole genome shotgun sequence	719
AX-87941738	88.94	87.28	AGKD04642002.1 Salmo salar breed double haploid jcf1001155348_0_0, whole genome shotgun sequence	344
AX-88085441	88.94	87.28	AGKD04030067.1 Salmo salar breed double haploid jcf1000477551_0_0, whole genome shotgun sequence	3061
AX-88283569	88.94	87.28	AGKD04642002.1 Salmo salar breed double haploid jcf1001155348_0_0, whole genome shotgun sequence	139
AX-88035972	88.94	87.28	AGKD04642002.1 Salmo salar breed double haploid jcf1001155348_0_0, whole genome shotgun sequence	59
AX-88243462	88.94	87.28	AGKD04642002.1 Salmo salar breed double haploid jcf1001155348_0_0, whole genome shotgun sequence	523
AX-88274578	90.76	89.11	AGKD04362819.1 Salmo salar breed double haploid jcf1000057770_0_0, whole genome shotgun sequence	579
AX-88280932	91.65	90.24	AGKD04625563.1 Salmo salar breed double haploid jcf1000032375_0_0, whole genome shotgun sequence	503
AX-87891698	96.74	100.25	AGKD04761570.1 Salmo salar breed double haploid jcf1000272467_0_0, whole genome shotgun sequence	544
AX-88294913	96.97	102.96	AGKD04689620.1 Salmo salar breed double haploid jcf1000474879_0_0, whole genome shotgun sequence	506
AX-88065745	97.87	104.22	AGKD04033708.1 Salmo salar breed double haploid jcf1000575786_0_0, whole genome shotgun sequence	4435
AX-88053226	97.87	104.22	AGKD04033708.1 Salmo salar breed double haploid jcf1000575786_0_0, whole genome shotgun sequence	4402
AX-88298100	97.87	104.22	AGKD04033708.1 Salmo salar breed double haploid jcf1000575786_0_0, whole genome shotgun sequence	3180
AX-88226111	99.35	118.08	AGKD04633798.1 Salmo salar breed double haploid jcf1000569313_0_0, whole genome shotgun sequence	67
AX-88201769	99.35	118.08	AGKD04596130.1 Salmo salar breed double haploid jcf1000551555_0_0, whole genome shotgun sequence	272
AX-88282602	100.88	119.45	AGKD04587355.1 Salmo salar breed double haploid jcf1000548585_0_0, whole genome shotgun sequence	363
AX-87951412	100.88	120.71	AGKD04831445.1 Salmo salar breed double haploid jcf1000195973_0_0, whole genome shotgun sequence	352
AX-88142315	101.9	122.64	AGKD04045489.1 Salmo salar breed double haploid jcf1000836750_0_0, whole genome shotgun sequence	3068
AX-87898744	104.97	126.59	AGKD04633798.1 Salmo salar breed double haploid jcf1000569313_0_0, whole genome shotgun sequence	546
AX-88131964	109.48	139.28	AGKD04262333.1 Salmo salar breed double haploid jcf1000055790_0_0, whole genome shotgun sequence	173
AX-88001032	109.48	145.28	AGKD04486625.1 Salmo salar breed double haploid jcf1000850839_0_0, whole genome shotgun sequence	72
AX-87949758	110.26	156.38	AGKD04465533.1 Salmo salar breed double haploid jcf1000455944_0_0, whole genome shotgun sequence	178
AX-88185804	111.04	160.08	AGKD04581921.1 Salmo salar breed double haploid jcf1001239802_0_0, whole genome shotgun sequence	193
AX-88120416	111.04	164.27	AGKD04037945.1 Salmo salar breed double haploid jcf1001251188_0_0, whole genome shotgun sequence	2798
AX-87891187	111.04	164.27	AGKD04022365.1 Salmo salar breed double haploid jcf1000119512_0_0, whole genome shotgun sequence	4131
AX-88177304	111.04	164.27	AGKD04032334.1 Salmo salar breed double haploid jcf1000361425_0_0, whole genome shotgun sequence	4554
AX-88274916	111.04	167.46	AGKD04275921.1 Salmo salar breed double haploid jcf1000066814_0_0, whole genome shotgun sequence	351
AX-88232260	111.04	167.46	AGKD04022365.1 Salmo salar breed double haploid jcf1000119512_0_0, whole genome shotgun sequence	4091
AX-88244758	111.04	171.45	AGKD04751651.1 Salmo salar breed double haploid jcf1000258481_0_0, whole genome shotgun sequence	207
AX-88209550	111.04	174.05	AGKD04710720.1 Salmo salar breed double haploid jcf1000590690_0_0, whole genome shotgun sequence	536
AX-88233810	111.04	174.3	AGKD04781825.1 Salmo salar breed double haploid jcf1000149769_0_0, whole genome shotgun sequence	373
AX-88069644	111.04	175.07	AGKD04656170.1 Salmo salar breed double haploid jcf1000101237_0_0, whole genome shotgun sequence	84
AX-88126617	111.04	178.7	AGKD04325626.1 Salmo salar breed double haploid jcf1000590117_0_0, whole genome shotgun sequence	120
AX-88157660	111.04	180.53	AGKD04384229.1 Salmo salar breed double haploid jcf1000259870_0_0, whole genome shotgun sequence	705
AX-88217596	111.04	184.82	AGKD04673222.1 Salmo salar breed double haploid jcf1000740775_0_0, whole genome shotgun sequence	466
AX-88195587	111.04	189.5	AGKD04695568.1 Salmo salar breed double haploid jcf1000649128_0_0, whole genome shotgun sequence	531
AX-88130770	111.81	198.54	AGKD04522325.1 Salmo salar breed double haploid jcf1000655362_0_0, whole genome shotgun sequence	474
AX-87971729	111.81	198.54	AGKD04522325.1 Salmo salar breed double haploid jcf1000655362_0_0, whole genome shotgun sequence	468
AX-87996999	111.81	201.61	AGKD04611157.1 Salmo salar breed double haploid jcf1000855753_0_0, whole genome shotgun sequence	166
AX-88132571	111.81	201.61	AGKD04443412.1 Salmo salar breed double haploid jcf1001233318_0_0, whole genome shotgun sequence	274
AX-88273713	113.42	208.32	AGKD04359919.1 Salmo salar breed double haploid jcf1000120540_0_0, whole genome shotgun sequence	525
AX-88011657	113.42	209.3	AGKD04709660.1 Salmo salar breed double haploid jcf1000852757_0_0, whole genome shotgun sequence	165
AX-87961086	113.42	209.5	AGKD04401964.1 Salmo salar breed double haploid jcf1000289507_0_0, whole genome shotgun sequence	747
AX-87922089	113.42	213.86	AGKD04255969.1 Salmo salar breed double haploid jcf1000585268_0_0, whole genome shotgun sequence	733
AX-88313368	113.42	213.86	AGKD04255969.1 Salmo salar breed double haploid jcf1000585268_0_0, whole genome shotgun sequence	527
AX-87963100	113.42	213.86	AGKD04255969.1 Salmo salar breed double haploid jcf1000585268_0_0, whole genome shotgun sequence	623
AX-87875399	113.42	213.86	AGKD04255969.1 Salmo salar breed double haploid jcf1000585268_0_0, whole genome shotgun sequence	908
AX-87942170	113.42	213.86	AGKD04255969.1 Salmo salar breed double haploid jcf1000585268_0_0, whole genome shotgun sequence	650
AX-87904677	113.42	213.86	AGKD04447316.1 Salmo salar breed double haploid jcf1000859665_0_0, whole genome shotgun sequence	211
AX-88092804	114.27	217.23	AGKD04716137.1 Salmo salar breed double haploid jcf1000779120_0_0, whole genome shotgun sequence	494
AX-88311115	114.27	218.41	AGKD04488614.1 Salmo salar breed double haploid jcf1000531692_0_0, whole genome shotgun sequence	461
AX-87962950	117.06	224.54	AGKD04280988.1 Salmo salar breed double haploid jcf1000616580_0_0, whole genome shotgun sequence	184
AX-87984033	117.06	224.73	AGKD04609802.1 Salmo salar breed double haploid jcf1001255668_0_0, whole genome shotgun sequence	151
AX-88263107	118.33	227.63	AGKD04708082.1 Salmo salar breed double haploid jcf1000637141_0_0, whole genome shotgun sequence	202
AX-88241498	118.78	229.48	AGKD04509960.1 Salmo salar breed double haploid jcf1000898127_0_0, whole genome shotgun sequence	604
AX-88243507	119.22	230.1	AGKD04686292.1 Salmo salar breed double haploid jcf1000164650_0_0, whole genome shotgun sequence	261
AX-88306048	119.22	230.1	AGKD04770672.1 Salmo salar breed double haploid jcf1000427241_0_0, whole genome shotgun sequence	259
AX-88299338	129.03	243.81	AGKD04505921.1 Salmo salar breed double haploid jcf1000155367_0_0, whole genome shotgun sequence	334
AX-88160549	129.44	244.63	AGKD04038308.1 Salmo salar breed double haploid jcf1000424297_0_0, whole genome shotgun sequence	2548
AX-88040663	129.44	244.63	AGKD04067998.1 Salmo salar breed double haploid jcf1000706999_0_0, whole genome shotgun sequence	567
AX-88176866	133.92	246.97	AGKD04628832.1 Salmo salar breed double haploid jcf1000979208_0_0, whole genome shotgun sequence	493
AX-88061637	139.26	248.95	AGKD04440871.1 Salmo salar breed double haploid jcf1001124327_0_0, whole genome shotgun sequence	641
AX-88231584	139.26	248.95	AGKD04035058.1 Salmo salar breed double haploid jcf1000931548_0_0, whole genome shotgun sequence	3019
AX-87874149	146.22	248.95	AGKD04019575.1 Salmo salar breed double haploid jcf1001088138_0_0, whole genome shotgun sequence	5214
AX-88020298	146.61	248.95	AGKD04018834.1 Salmo salar breed double haploid jcf1000353718_0_0, whole genome shotgun sequence	3380
AX-88294130	146.61	248.95	AGKD04018834.1 Salmo salar breed double haploid jcf1000353718_0_0, whole genome shotgun sequence	3125
AX-87926557	147.64	248.95	AGKD04015221.1 Salmo salar breed double haploid jcf1000493739_0_0, whole genome shotgun sequence	8595
AX-87877672	147.64	248.95	AGKD04017843.1 Salmo salar breed double haploid jcf1000122835_0_0, whole genome shotgun sequence	14212
AX-88209162	147.64	248.95	AGKD04017843.1 Salmo salar breed double haploid jcf1000122835_0_0, whole genome shotgun sequence	14250
AX-88260643	149.25	248.95	AGKD04023120.1 Salmo salar breed double haploid jcf1000340552_0_0, whole genome shotgun sequence	6303
AX-88141168	159.4	248.95	AGKD04024346.1 Salmo salar breed double haploid jcf1000144442_0_0, whole genome shotgun sequence	5174
AX-87998728	159.54	248.95	AGKD04014985.1 Salmo salar breed double haploid jcf1000074064_0_0, whole genome shotgun sequence	5787
AX-88051681	159.54	248.95	AGKD04014985.1 Salmo salar breed double haploid jcf1000074064_0_0, whole genome shotgun sequence	6119
AX-88170049	159.69	248.95	AGKD04023180.1 Salmo salar breed double haploid jcf1000807559_0_0, whole genome shotgun sequence	6689
AX-88298872	159.69	248.95	AGKD04016811.1 Salmo salar breed double haploid jcf1000939118_0_0, whole genome shotgun sequence	8861
AX-88025689	159.69	248.95	AGKD04015808.1 Salmo salar breed double haploid jcf1000053862_0_0, whole genome shotgun sequence	15645
AX-87881452	159.92	248.95	AGKD04016811.1 Salmo salar breed double haploid jcf1000939118_0_0, whole genome shotgun sequence	6929
AX-88070913	159.92	248.95	AGKD04011906.1 Salmo salar breed double haploid jcf1000349633_0_0, whole genome shotgun sequence	25482
AX-88211579	160.15	248.95	AGKD04016811.1 Salmo salar breed double haploid jcf1000939118_0_0, whole genome shotgun sequence	11404
AX-88205610	160.15	248.95	AGKD04015808.1 Salmo salar breed double haploid jcf1000053862_0_0, whole genome shotgun sequence	11191
AX-88056194	164.47	248.95	AGKD04758348.1 Salmo salar breed double haploid jcf1001041412_0_0, whole genome shotgun sequence	540
AX-88046488	170.35	248.95	AGKD04015310.1 Salmo salar breed double haploid jcf1000318294_0_0, whole genome shotgun sequence	4915
AX-88048900	171.5	248.95	AGKD04020341.1 Salmo salar breed double haploid jcf1000336244_0_0, whole genome shotgun sequence	11138
AX-88295236	171.5	248.95	AGKD04025151.1 Salmo salar breed double haploid jcf1001195643_0_0, whole genome shotgun sequence	7272
AX-87899489	171.5	248.95	AGKD04011723.1 Salmo salar breed double haploid jcf1001173147_0_0, whole genome shotgun sequence	4717
AX-88031542	171.5	248.95	AGKD04019994.1 Salmo salar breed double haploid jcf1000386050_0_0, whole genome shotgun sequence	2815
AX-88048628	171.5	248.95	AGKD04031853.1 Salmo salar breed double haploid jcf1001231029_0_0, whole genome shotgun sequence	1931
AX-88276344	175.02	248.95	AGKD04226206.1 Salmo salar breed double haploid jcf1000676779_0_0, whole genome shotgun sequence	535
AX-88143082	177.35	248.95	AGKD04015414.1 Salmo salar breed double haploid jcf1000942677_0_0, whole genome shotgun sequence	19521
AX-88306886	179.17	248.95	AGKD04017872.1 Salmo salar breed double haploid jcf1000934685_0_0, whole genome shotgun sequence	8252
AX-88220193	179.17	248.95	AGKD04015515.1 Salmo salar breed double haploid jcf1001107978_0_0, whole genome shotgun sequence	4413
AX-88040530	182.26	248.95	AGKD04506388.1 Salmo salar breed double haploid jcf1000394986_0_0, whole genome shotgun sequence	70
AX-88214828	182.26	248.95	AGKD04016799.1 Salmo salar breed double haploid jcf1000574126_0_0, whole genome shotgun sequence	5668
AX-88307672	182.51	248.95	AGKD04017558.1 Salmo salar breed double haploid jcf1001249584_0_0, whole genome shotgun sequence	2534
AX-88051826	182.51	248.95	AGKD04017558.1 Salmo salar breed double haploid jcf1001249584_0_0, whole genome shotgun sequence	11161
AX-88149074	182.51	248.95	AGKD04017558.1 Salmo salar breed double haploid jcf1001249584_0_0, whole genome shotgun sequence	11157
AX-88224752	183.71	248.95	AGKD04021517.1 Salmo salar breed double haploid jcf1000945928_0_0, whole genome shotgun sequence	9044

## Sheet: ch8_unassigned_contigs
Marker	Male_position (cM)	female_position (cM)	Contig_ID	Physical_distance (bp)
AX-88055021	5.66	2.85	AGKD04232648.1 Salmo salar breed double haploid jcf1000917606_0_0, whole genome shotgun sequence	540
AX-88076359	16.39	44.45	AGKD04041222.1 Salmo salar breed double haploid jcf1000603815_0_0, whole genome shotgun sequence	2643
AX-88256278	16.39	44.45	AGKD04829576.1 Salmo salar breed double haploid jcf1001039759_0_0, whole genome shotgun sequence	349
AX-88089260	16.39	44.66	AGKD04694972.1 Salmo salar breed double haploid jcf1000114484_0_0, whole genome shotgun sequence	233
AX-87952465	16.39	44.66	AGKD04723934.1 Salmo salar breed double haploid jcf1000936885_0_0, whole genome shotgun sequence	204
AX-87890412	16.39	48.36	AGKD04040742.1 Salmo salar breed double haploid jcf1000911139_0_0, whole genome shotgun sequence	809
AX-88057619	16.39	49.4	AGKD04320646.1 Salmo salar breed double haploid jcf1000501032_0_0, whole genome shotgun sequence	294
AX-88247336	16.39	50.69	AGKD04040742.1 Salmo salar breed double haploid jcf1000911139_0_0, whole genome shotgun sequence	981
AX-88092172	16.53	55.77	AGKD04773097.1 Salmo salar breed double haploid jcf1000268800_0_0, whole genome shotgun sequence	378
AX-88240490	35.04	74.43	AGKD04639808.1 Salmo salar breed double haploid jcf1000904957_0_0, whole genome shotgun sequence	656
AX-87891627	35.04	74.43	AGKD04639808.1 Salmo salar breed double haploid jcf1000904957_0_0, whole genome shotgun sequence	277
AX-87980287	35.04	75.34	AGKD04664969.1 Salmo salar breed double haploid jcf1000460859_0_0, whole genome shotgun sequence	192
AX-88160874	35.04	75.42	AGKD04627394.1 Salmo salar breed double haploid jcf1001256677_0_0, whole genome shotgun sequence	208
AX-88269601	35.04	76.02	AGKD04650397.1 Salmo salar breed double haploid jcf1000864947_0_0, whole genome shotgun sequence	535
AX-88257247	35.04	76.02	AGKD04410144.1 Salmo salar breed double haploid jcf1001193452_0_0, whole genome shotgun sequence	461
AX-87895727	35.04	76.02	AGKD04437033.1 Salmo salar breed double haploid jcf1000213221_0_0, whole genome shotgun sequence	166
AX-88084308	35.04	76.02	AGKD04410144.1 Salmo salar breed double haploid jcf1001193452_0_0, whole genome shotgun sequence	148
AX-87925438	35.04	80.21	AGKD04715146.1 Salmo salar breed double haploid jcf1001044617_0_0, whole genome shotgun sequence	505
AX-88113897	35.04	90.02	AGKD04651285.1 Salmo salar breed double haploid jcf1000255590_0_0, whole genome shotgun sequence	393
AX-88048292	35.04	95.4	AGKD04580184.1 Salmo salar breed double haploid jcf1000299741_0_0, whole genome shotgun sequence	139
AX-88234305	35.23	96.84	AGKD04702718.1 Salmo salar breed double haploid jcf1000823228_0_0, whole genome shotgun sequence	275
AX-88285736	37.2	105.46	AGKD04445485.1 Salmo salar breed double haploid jcf1001141876_0_0, whole genome shotgun sequence	107
AX-87907795	37.28	107.07	AGKD04016224.1 Salmo salar breed double haploid jcf1000809538_0_0, whole genome shotgun sequence	18104
AX-88290661	37.35	107.07	AGKD04035300.1 Salmo salar breed double haploid jcf1000575924_0_0, whole genome shotgun sequence	639
AX-87879090	37.46	107.07	AGKD04276937.1 Salmo salar breed double haploid jcf1000755451_0_0, whole genome shotgun sequence	47
AX-88312696	37.52	107.07	AGKD04021432.1 Salmo salar breed double haploid jcf1001064789_0_0, whole genome shotgun sequence	8331
AX-87942859	37.57	107.07	AGKD04552418.1 Salmo salar breed double haploid jcf1000440340_0_0, whole genome shotgun sequence	514
AX-88142017	38.05	109.2	AGKD04032093.1 Salmo salar breed double haploid jcf1000929482_0_0, whole genome shotgun sequence	992
AX-88292188	38.05	111.36	AGKD04043591.1 Salmo salar breed double haploid jcf1000332774_0_0, whole genome shotgun sequence	177
AX-87934986	38.05	112.02	AGKD04022694.1 Salmo salar breed double haploid jcf1000824651_0_0, whole genome shotgun sequence	9422
AX-88107639	38.05	112.18	AGKD04023863.1 Salmo salar breed double haploid jcf1000470740_0_0, whole genome shotgun sequence	7575
AX-87910428	38.05	112.18	AGKD04032364.1 Salmo salar breed double haploid jcf1000708880_0_0, whole genome shotgun sequence	3740
AX-88007049	38.05	112.18	AGKD04802557.1 Salmo salar breed double haploid jcf1000296003_0_0, whole genome shotgun sequence	522
AX-88037012	38.05	112.18	AGKD04565245.1 Salmo salar breed double haploid jcf1000892946_0_0, whole genome shotgun sequence	333
AX-88003286	38.05	112.18	AGKD04017826.1 Salmo salar breed double haploid jcf1000293185_0_0, whole genome shotgun sequence	12744
AX-87874476	38.05	112.18	AGKD04702017.1 Salmo salar breed double haploid jcf1000161496_0_0, whole genome shotgun sequence	303
AX-88066010	38.05	112.18	AGKD04567836.1 Salmo salar breed double haploid jcf1001024182_0_0, whole genome shotgun sequence	474
AX-87996229	38.05	113.03	AGKD04702017.1 Salmo salar breed double haploid jcf1000161496_0_0, whole genome shotgun sequence	229
AX-88007987	38.05	114.83	AGKD04416148.1 Salmo salar breed double haploid jcf1000225571_0_0, whole genome shotgun sequence	259
AX-88145371	38.05	114.83	AGKD04031167.1 Salmo salar breed double haploid jcf1001076000_0_0, whole genome shotgun sequence	2995
AX-88008476	38.05	116.59	AGKD04608970.1 Salmo salar breed double haploid jcf1000721352_0_0, whole genome shotgun sequence	42
AX-88280095	38.05	117.58	AGKD04059012.1 Salmo salar breed double haploid jcf1001127758_0_0, whole genome shotgun sequence	1543
AX-88215828	38.05	118.08	AGKD04629194.1 Salmo salar breed double haploid jcf1001227792_0_0, whole genome shotgun sequence	615
AX-88297018	38.05	118.08	AGKD04026070.1 Salmo salar breed double haploid jcf1001241687_0_0, whole genome shotgun sequence	6223
AX-87928490	38.07	118.1	AGKD04026070.1 Salmo salar breed double haploid jcf1001241687_0_0, whole genome shotgun sequence	4007
AX-87981083	44.76	119.4	AGKD04761890.1 Salmo salar breed double haploid jcf1000678444_0_0, whole genome shotgun sequence	196
AX-88017429	44.76	119.41	AGKD04756886.1 Salmo salar breed double haploid jcf1000394443_0_0, whole genome shotgun sequence	328
AX-88230263	44.78	121.53	AGKD04401411.1 Salmo salar breed double haploid jcf1001106305_0_0, whole genome shotgun sequence	246
AX-88204048	44.84	128.31	AGKD04015913.1 Salmo salar breed double haploid jcf1000227469_0_0, whole genome shotgun sequence	15337
AX-88269956	44.84	128.31	AGKD04015913.1 Salmo salar breed double haploid jcf1000227469_0_0, whole genome shotgun sequence	16327
AX-88153933	44.85	130.46	AGKD04433308.1 Salmo salar breed double haploid jcf1000617245_0_0, whole genome shotgun sequence	603
AX-87961952	44.86	131.15	AGKD04017666.1 Salmo salar breed double haploid jcf1001182197_0_0, whole genome shotgun sequence	3915
AX-87905040	44.86	132.41	AGKD04015542.1 Salmo salar breed double haploid jcf1000717618_0_0, whole genome shotgun sequence	1684
AX-87954375	44.87	133.92	AGKD04772249.1 Salmo salar breed double haploid jcf1000255779_0_0, whole genome shotgun sequence	247
AX-88231513	44.87	133.92	AGKD04012551.1 Salmo salar breed double haploid jcf1000734152_0_0, whole genome shotgun sequence	26883
AX-88126713	44.87	133.92	AGKD04039446.1 Salmo salar breed double haploid jcf1000858241_0_0, whole genome shotgun sequence	2584
AX-88287201	44.87	133.92	AGKD04560573.1 Salmo salar breed double haploid jcf1000957577_0_0, whole genome shotgun sequence	205
AX-88186567	44.88	133.92	AGKD04059975.1 Salmo salar breed double haploid jcf1000225724_0_0, whole genome shotgun sequence	1717
AX-88068990	44.9	133.92	AGKD04270420.1 Salmo salar breed double haploid jcf1000990451_0_0, whole genome shotgun sequence	820
AX-88013573	44.9	134.84	AGKD04592869.1 Salmo salar breed double haploid jcf1001107759_0_0, whole genome shotgun sequence	651
AX-88212130	44.9	134.96	AGKD04033178.1 Salmo salar breed double haploid jcf1000811358_0_0, whole genome shotgun sequence	2418
AX-88158590	44.9	135.14	AGKD04752559.1 Salmo salar breed double haploid jcf1000095168_0_0, whole genome shotgun sequence	157
AX-87947931	52.24	136.36	AGKD04040845.1 Salmo salar breed double haploid jcf1001144307_0_0, whole genome shotgun sequence	1872
AX-87942363	52.24	137.19	AGKD04594967.1 Salmo salar breed double haploid jcf1001122788_0_0, whole genome shotgun sequence	533
AX-88060623	52.24	137.43	AGKD04030982.1 Salmo salar breed double haploid jcf1001075287_0_0, whole genome shotgun sequence	1785
AX-88171271	52.24	137.82	AGKD04017275.1 Salmo salar breed double haploid jcf1000640784_0_0, whole genome shotgun sequence	1794
AX-87975008	52.24	138.16	AGKD04029372.1 Salmo salar breed double haploid jcf1000034059_0_0, whole genome shotgun sequence	1503
AX-88297062	52.24	138.16	AGKD04495256.1 Salmo salar breed double haploid jcf1000007260_0_0, whole genome shotgun sequence	125
AX-88155127	52.24	138.16	AGKD04804163.1 Salmo salar breed double haploid jcf1000956833_0_0, whole genome shotgun sequence	389
AX-88242042	52.46	141.18	AGKD04046626.1 Salmo salar breed double haploid jcf1001091266_0_0, whole genome shotgun sequence	2794
AX-88226076	52.46	142.9	AGKD04015542.1 Salmo salar breed double haploid jcf1000717618_0_0, whole genome shotgun sequence	3821
AX-87926901	52.46	142.9	AGKD04252240.1 Salmo salar breed double haploid jcf1000564319_0_0, whole genome shotgun sequence	72
AX-88098752	53.81	142.9	AGKD04017356.1 Salmo salar breed double haploid jcf1000368628_0_0, whole genome shotgun sequence	4708
AX-88252686	53.81	142.9	AGKD04072204.1 Salmo salar breed double haploid jcf1000002508_0_0, whole genome shotgun sequence	1355
AX-87918464	54.58	142.9	AGKD04015542.1 Salmo salar breed double haploid jcf1000717618_0_0, whole genome shotgun sequence	1394
AX-88288513	54.58	142.9	AGKD04015542.1 Salmo salar breed double haploid jcf1000717618_0_0, whole genome shotgun sequence	990
AX-87938130	54.58	142.9	AGKD04015542.1 Salmo salar breed double haploid jcf1000717618_0_0, whole genome shotgun sequence	3456
AX-87936269	54.58	142.9	AGKD04023399.1 Salmo salar breed double haploid jcf1000822201_0_0, whole genome shotgun sequence	5995
AX-88236203	54.62	145.19	AGKD04835461.1 Salmo salar breed double haploid jcf1000361753_0_0, whole genome shotgun sequence	397
AX-87998201	59.72	145.47	AGKD04044147.1 Salmo salar breed double haploid jcf1000321391_0_0, whole genome shotgun sequence	2237
AX-88214866	60.44	145.53	AGKD04270420.1 Salmo salar breed double haploid jcf1000990451_0_0, whole genome shotgun sequence	822
AX-88030869	60.92	150.2	AGKD04021437.1 Salmo salar breed double haploid jcf1000943471_0_0, whole genome shotgun sequence	2406
AX-88309938	65.5	158.48	AGKD04051906.1 Salmo salar breed double haploid jcf1000797649_0_0, whole genome shotgun sequence	2118
AX-88183960	66.2	159.64	AGKD04029059.1 Salmo salar breed double haploid jcf1000478253_0_0, whole genome shotgun sequence	4960
AX-88264283	70.49	159.74	AGKD04020168.1 Salmo salar breed double haploid jcf1000828479_0_0, whole genome shotgun sequence	2475
AX-88282905	82.29	170.37	AGKD04015440.1 Salmo salar breed double haploid jcf1001184196_0_0, whole genome shotgun sequence	15423
AX-88197798	89.47	173.24	AGKD04780489.1 Salmo salar breed double haploid jcf1000539760_0_0, whole genome shotgun sequence	510
AX-88004080	98.16	173.97	AGKD04053111.1 Salmo salar breed double haploid jcf1000223869_0_0, whole genome shotgun sequence	1791
AX-87995411	98.16	176.92	AGKD04009498.1 Salmo salar breed double haploid jcf1000522732_0-0_0_0, whole genome shotgun sequence	19958
AX-88274440	98.64	179.29	AGKD04034922.1 Salmo salar breed double haploid jcf1000920330_0_0, whole genome shotgun sequence	1236
AX-87945502	98.66	179.29	AGKD04053111.1 Salmo salar breed double haploid jcf1000223869_0_0, whole genome shotgun sequence	820
AX-87955663	100.03	179.56	AGKD04031431.1 Salmo salar breed double haploid jcf1001250009_0_0, whole genome shotgun sequence	5424
AX-88043012	130.41	206.13	AGKD04009515.1 Salmo salar breed double haploid jcf1000210754_0-0_0_0, whole genome shotgun sequence	8925
AX-87903925	180.1	283.71	AGKD04125854.1 Salmo salar breed double haploid jcf1000888575_0_0, whole genome shotgun sequence	579
AX-87904446	180.19	304.91	AGKD04652133.1 Salmo salar breed double haploid jcf1000885212_0_0, whole genome shotgun sequence	487

## Sheet: ch9_unassigned_contigs
Marker	Male_position (cM)	female_position (cM)	Contig_ID	Physical_distance (bp)
AX-88145281	2.03	0.51	AGKD04342210.1 Salmo salar breed double haploid jcf1001006067_0_0, whole genome shotgun sequence	56
AX-87882976	2.03	0.51	AGKD04660600.1 Salmo salar breed double haploid jcf1000920906_0_0, whole genome shotgun sequence	253
AX-88302616	2.03	0.51	AGKD04368708.1 Salmo salar breed double haploid jcf1001078160_0_0, whole genome shotgun sequence	345
AX-87930144	2.03	0.51	AGKD04464882.1 Salmo salar breed double haploid jcf1000099494_0_0, whole genome shotgun sequence	118
AX-88309385	2.03	0.51	AGKD04504960.1 Salmo salar breed double haploid jcf1000926522_0_0, whole genome shotgun sequence	679
AX-88173128	2.03	1.66	AGKD04434164.1 Salmo salar breed double haploid jcf1001107491_0_0, whole genome shotgun sequence	171
AX-88040701	2.03	5.18	AGKD04633489.1 Salmo salar breed double haploid jcf1000355550_0_0, whole genome shotgun sequence	444
AX-88111061	2.03	5.37	AGKD04586045.1 Salmo salar breed double haploid jcf1001033347_0_0, whole genome shotgun sequence	556
AX-87921109	2.34	5.37	AGKD04677839.1 Salmo salar breed double haploid jcf1000767289_0_0, whole genome shotgun sequence	482
AX-88125481	2.48	5.37	AGKD04032550.1 Salmo salar breed double haploid jcf1000847238_0_0, whole genome shotgun sequence	5206
AX-88075878	2.48	5.37	AGKD04663339.1 Salmo salar breed double haploid jcf1000458416_0_0, whole genome shotgun sequence	115
AX-88160275	2.48	5.37	AGKD04818988.1 Salmo salar breed double haploid jcf1001150965_0_0, whole genome shotgun sequence	401
AX-88050331	2.48	5.37	AGKD04032166.1 Salmo salar breed double haploid jcf1000558955_0_0, whole genome shotgun sequence	2299
AX-88283091	2.48	6.13	AGKD04586045.1 Salmo salar breed double haploid jcf1001033347_0_0, whole genome shotgun sequence	574
AX-87944368	2.48	9.61	AGKD04700911.1 Salmo salar breed double haploid jcf1000448074_0_0, whole genome shotgun sequence	552
AX-88009472	2.48	9.82	AGKD04836289.1 Salmo salar breed double haploid jcf1000918347_0_0, whole genome shotgun sequence	211
AX-87885847	2.48	15.92	AGKD04832193.1 Salmo salar breed double haploid jcf1000685038_0_0, whole genome shotgun sequence	285
AX-88158914	2.48	18.56	AGKD04551047.1 Salmo salar breed double haploid jcf1000984869_0_0, whole genome shotgun sequence	398
AX-88089408	2.48	19.4	AGKD04767578.1 Salmo salar breed double haploid jcf1000917235_0_0, whole genome shotgun sequence	155
AX-88307276	2.48	19.4	AGKD04023904.1 Salmo salar breed double haploid jcf1000454827_0_0, whole genome shotgun sequence	5575
AX-87942636	2.48	19.44	AGKD04023904.1 Salmo salar breed double haploid jcf1000454827_0_0, whole genome shotgun sequence	5489
AX-88071986	2.48	19.6	AGKD04657921.1 Salmo salar breed double haploid jcf1000177377_0_0, whole genome shotgun sequence	496
AX-88172844	2.48	19.6	AGKD04227436.1 Salmo salar breed double haploid jcf1000435699_0_0, whole genome shotgun sequence	170
AX-88153821	3.0	20.23	AGKD04800703.1 Salmo salar breed double haploid jcf1000641803_0_0, whole genome shotgun sequence	180
AX-87933283	3.97	23.6	AGKD04789599.1 Salmo salar breed double haploid jcf1000715601_0_0, whole genome shotgun sequence	478
AX-88308423	3.97	33.76	AGKD04728441.1 Salmo salar breed double haploid jcf1000509506_0_0, whole genome shotgun sequence	462
AX-88166990	3.97	34.16	AGKD04430125.1 Salmo salar breed double haploid jcf1000031120_0_0, whole genome shotgun sequence	615
AX-88039967	5.47	40.34	AGKD04031885.1 Salmo salar breed double haploid jcf1000400928_0_0, whole genome shotgun sequence	3551
AX-88098317	5.47	40.34	AGKD04036025.1 Salmo salar breed double haploid jcf1000388787_0_0, whole genome shotgun sequence	3175
AX-88044948	7.57	48.19	AGKD04503557.1 Salmo salar breed double haploid jcf1000219703_0_0, whole genome shotgun sequence	252
AX-87895955	11.98	50.91	AGKD04315045.1 Salmo salar breed double haploid jcf1000681858_0_0, whole genome shotgun sequence	436
AX-87958748	11.98	52.34	AGKD04648773.1 Salmo salar breed double haploid jcf1000911896_0_0, whole genome shotgun sequence	309
AX-88123520	11.98	55.44	AGKD04744010.1 Salmo salar breed double haploid jcf1000013213_0_0, whole genome shotgun sequence	125
AX-88255792	13.43	56.24	AGKD04239485.1 Salmo salar breed double haploid jcf1000737701_0_0, whole genome shotgun sequence	584
AX-88164091	13.43	59.31	AGKD04490560.1 Salmo salar breed double haploid jcf1000227975_0_0, whole genome shotgun sequence	514
AX-88069456	16.62	64.48	AGKD04604020.1 Salmo salar breed double haploid jcf1000217656_0_0, whole genome shotgun sequence	188
AX-88148033	19.55	68.44	AGKD04726020.1 Salmo salar breed double haploid jcf1000533476_0_0, whole genome shotgun sequence	213
AX-87976345	20.67	69.56	AGKD04632677.1 Salmo salar breed double haploid jcf1001061044_0_0, whole genome shotgun sequence	159
AX-88207518	25.37	73.97	AGKD04496361.1 Salmo salar breed double haploid jcf1000544155_0_0, whole genome shotgun sequence	436
AX-88192526	25.37	76.3	AGKD04566151.1 Salmo salar breed double haploid jcf1000111092_0_0, whole genome shotgun sequence	495
AX-87956776	26.71	78.02	AGKD04225771.1 Salmo salar breed double haploid jcf1000473295_0_0, whole genome shotgun sequence	136
AX-88254219	32.42	83.66	AGKD04659362.1 Salmo salar breed double haploid jcf1001223586_0_0, whole genome shotgun sequence	254
AX-88042673	35.49	89.59	AGKD04659362.1 Salmo salar breed double haploid jcf1001223586_0_0, whole genome shotgun sequence	577
AX-88222800	35.49	89.59	AGKD04666631.1 Salmo salar breed double haploid jcf1000522594_0_0, whole genome shotgun sequence	40
AX-88246922	35.49	89.59	AGKD04512521.1 Salmo salar breed double haploid jcf1000892613_0_0, whole genome shotgun sequence	588
AX-87874036	36.84	93.3	AGKD04032294.1 Salmo salar breed double haploid jcf1000066018_0_0, whole genome shotgun sequence	3464
AX-87874577	36.84	93.92	AGKD04016775.1 Salmo salar breed double haploid jcf1000356320_0_0, whole genome shotgun sequence	15064
AX-88099394	36.84	93.92	AGKD04036792.1 Salmo salar breed double haploid jcf1000557100_0_0, whole genome shotgun sequence	3463
AX-88294331	36.84	96.65	AGKD04580913.1 Salmo salar breed double haploid jcf1000703021_0_0, whole genome shotgun sequence	616
AX-88152003	38.18	97.24	AGKD04015425.1 Salmo salar breed double haploid jcf1000549027_0_0, whole genome shotgun sequence	13615
AX-88008903	38.18	97.24	AGKD04017840.1 Salmo salar breed double haploid jcf1000619695_0_0, whole genome shotgun sequence	2666
AX-87931388	38.18	97.43	AGKD04036792.1 Salmo salar breed double haploid jcf1000557100_0_0, whole genome shotgun sequence	1144
AX-87931827	40.88	97.43	AGKD04010513.1 Salmo salar breed double haploid jcf1000236242_9382-15256_unknown_934_0, whole genome shotgun sequence	1512
AX-88113415	42.04	97.43	AGKD04755746.1 Salmo salar breed double haploid jcf1000172573_0_0, whole genome shotgun sequence	201
AX-87939998	44.92	99.33	AGKD04023615.1 Salmo salar breed double haploid jcf1000271744_0_0, whole genome shotgun sequence	5430
AX-88124341	44.92	101.58	AGKD04015070.1 Salmo salar breed double haploid jcf1001110895_0_0, whole genome shotgun sequence	20686
AX-88287730	44.92	101.61	AGKD04225771.1 Salmo salar breed double haploid jcf1000473295_0_0, whole genome shotgun sequence	180
AX-88063430	44.92	101.73	AGKD04010866.1 Salmo salar breed double haploid jcf1001137038_0_0, whole genome shotgun sequence	44377
AX-87946478	47.95	105.07	AGKD04016810.1 Salmo salar breed double haploid jcf1001100947_0_0, whole genome shotgun sequence	4560
AX-87976258	47.95	105.07	AGKD04296882.1 Salmo salar breed double haploid jcf1000624129_0_0, whole genome shotgun sequence	149
AX-87996316	47.95	105.07	AGKD04711531.1 Salmo salar breed double haploid jcf1000097278_0_0, whole genome shotgun sequence	326
AX-87881258	47.95	105.86	AGKD04600965.1 Salmo salar breed double haploid jcf1000887260_0_0, whole genome shotgun sequence	604
AX-88201695	63.04	120.94	AGKD04411177.1 Salmo salar breed double haploid jcf1000637650_0_0, whole genome shotgun sequence	374
AX-87994664	63.04	120.94	AGKD04051898.1 Salmo salar breed double haploid jcf1000518150_0_0, whole genome shotgun sequence	2052
AX-88175299	63.04	120.94	AGKD04694238.1 Salmo salar breed double haploid jcf1000705786_0_0, whole genome shotgun sequence	143
AX-88090821	64.43	123.57	AGKD04018402.1 Salmo salar breed double haploid jcf1000672173_0_0, whole genome shotgun sequence	7685
AX-88008135	64.43	125.43	AGKD04721053.1 Salmo salar breed double haploid jcf1000533576_0_0, whole genome shotgun sequence	253
AX-87904640	67.21	126.85	AGKD04021132.1 Salmo salar breed double haploid jcf1000809828_0_0, whole genome shotgun sequence	8897
AX-88053916	67.21	126.85	AGKD04680921.1 Salmo salar breed double haploid jcf1000794802_0_0, whole genome shotgun sequence	321
AX-88163031	67.21	127.45	AGKD04011115.1 Salmo salar breed double haploid jcf1000470544_0_0, whole genome shotgun sequence	33252
AX-88260496	68.6	128.26	AGKD04031363.1 Salmo salar breed double haploid jcf1000683093_0_0, whole genome shotgun sequence	636
AX-88147402	70.0	128.86	AGKD04027098.1 Salmo salar breed double haploid jcf1000689994_0_0, whole genome shotgun sequence	4860
AX-88244656	70.0	129.65	AGKD04355391.1 Salmo salar breed double haploid jcf1000635225_0_0, whole genome shotgun sequence	67
AX-88216123	70.0	129.65	AGKD04699445.1 Salmo salar breed double haploid jcf1000420242_0_0, whole genome shotgun sequence	358
AX-88146635	73.17	129.65	AGKD04020427.1 Salmo salar breed double haploid jcf1001069689_0_0, whole genome shotgun sequence	5223
AX-87901434	73.17	129.65	AGKD04355391.1 Salmo salar breed double haploid jcf1000635225_0_0, whole genome shotgun sequence	558
AX-87877298	74.55	129.65	AGKD04266718.1 Salmo salar breed double haploid jcf1001160940_0_0, whole genome shotgun sequence	568
AX-87959773	74.55	129.65	AGKD04010934.1 Salmo salar breed double haploid jcf1000137467_0_0, whole genome shotgun sequence	18877
AX-88021414	74.55	129.65	AGKD04014804.1 Salmo salar breed double haploid jcf1001251484_0_0, whole genome shotgun sequence	6244
AX-88183886	78.72	138.76	AGKD04707853.1 Salmo salar breed double haploid jcf1000427846_0_0, whole genome shotgun sequence	371
AX-88054787	80.1	141.72	AGKD04499690.1 Salmo salar breed double haploid jcf1000876419_0_0, whole genome shotgun sequence	662
AX-88040774	84.95	150.54	AGKD04225771.1 Salmo salar breed double haploid jcf1000473295_0_0, whole genome shotgun sequence	288
AX-88259914	85.34	151.15	AGKD04540350.1 Salmo salar breed double haploid jcf1000688061_0_0, whole genome shotgun sequence	263
AX-88053818	94.4	163.27	AGKD04018821.1 Salmo salar breed double haploid jcf1000367755_0_0, whole genome shotgun sequence	6838
AX-88118700	94.68	164.8	AGKD04300314.1 Salmo salar breed double haploid jcf1000400888_0_0, whole genome shotgun sequence	91
AX-87964813	97.64	168.23	AGKD04267413.1 Salmo salar breed double haploid jcf1000006565_0_0, whole genome shotgun sequence	283
AX-88157327	98.47	168.46	AGKD04014870.1 Salmo salar breed double haploid jcf1000248363_0_0, whole genome shotgun sequence	4086
AX-88191646	99.36	171.15	AGKD04012058.1 Salmo salar breed double haploid jcf1000799169_0_0, whole genome shotgun sequence	8959
AX-88173739	99.36	171.15	AGKD04012740.1 Salmo salar breed double haploid jcf1000216590_0_0, whole genome shotgun sequence	10969
AX-87911924	99.36	171.15	AGKD04784078.1 Salmo salar breed double haploid jcf1000975682_0_0, whole genome shotgun sequence	116
AX-88226933	100.25	172.03	AGKD04545415.1 Salmo salar breed double haploid jcf1000614051_0_0, whole genome shotgun sequence	275
AX-88019406	100.25	174.19	AGKD04527659.1 Salmo salar breed double haploid jcf1000746168_0_0, whole genome shotgun sequence	558
AX-88034125	102.02	176.02	AGKD04834054.1 Salmo salar breed double haploid jcf1001048830_0_0, whole genome shotgun sequence	251
AX-88116206	102.02	176.02	AGKD04126952.1 Salmo salar breed double haploid jcf1000309059_0_0, whole genome shotgun sequence	948
AX-88276654	102.02	176.34	AGKD04012479.1 Salmo salar breed double haploid jcf1000858590_0_0, whole genome shotgun sequence	32224
AX-88043682	102.02	176.9	AGKD04232940.1 Salmo salar breed double haploid jcf1000491762_0_0, whole genome shotgun sequence	768
AX-87948384	102.02	176.9	AGKD04509518.1 Salmo salar breed double haploid jcf1000672777_0_0, whole genome shotgun sequence	594
AX-88183360	102.05	177.31	AGKD04012740.1 Salmo salar breed double haploid jcf1000216590_0_0, whole genome shotgun sequence	36379
AX-87956423	102.41	179.72	AGKD04016114.1 Salmo salar breed double haploid jcf1001187763_0_0, whole genome shotgun sequence	6797
AX-88168319	102.61	190.28	AGKD04244416.1 Salmo salar breed double haploid jcf1000058966_0_0, whole genome shotgun sequence	428
AX-88218922	114.44	200.62	AGKD04547202.1 Salmo salar breed double haploid jcf1000246322_0_0, whole genome shotgun sequence	455
AX-88052505	119.3	202.56	AGKD04012544.1 Salmo salar breed double haploid jcf1000975037_0_0, whole genome shotgun sequence	37817
AX-88208604	120.68	204.12	AGKD04443881.1 Salmo salar breed double haploid jcf1000236509_0_0, whole genome shotgun sequence	506
AX-87941887	122.06	206.97	AGKD04787221.1 Salmo salar breed double haploid jcf1000841801_0_0, whole genome shotgun sequence	125
AX-88055493	129.9	212.57	AGKD04504689.1 Salmo salar breed double haploid jcf1000778517_0_0, whole genome shotgun sequence	75
AX-88167431	129.9	213.48	AGKD04504689.1 Salmo salar breed double haploid jcf1000778517_0_0, whole genome shotgun sequence	71
AX-87886422	129.9	214.24	AGKD04426184.1 Salmo salar breed double haploid jcf1000237000_0_0, whole genome shotgun sequence	687
AX-88267089	129.9	214.62	AGKD04730254.1 Salmo salar breed double haploid jcf1001142386_0_0, whole genome shotgun sequence	553
AX-88124094	130.3	214.84	AGKD04334067.1 Salmo salar breed double haploid jcf1000155426_0_0, whole genome shotgun sequence	124
AX-88032478	130.48	214.87	AGKD04506940.1 Salmo salar breed double haploid jcf1000667533_0_0, whole genome shotgun sequence	83
AX-88016728	131.25	215.76	AGKD04679123.1 Salmo salar breed double haploid jcf1000628436_0_0, whole genome shotgun sequence	637
AX-87919376	131.42	217.28	AGKD04239851.1 Salmo salar breed double haploid jcf1000846542_0_0, whole genome shotgun sequence	301
AX-87942414	131.42	217.28	AGKD04032970.1 Salmo salar breed double haploid jcf1000095397_0_0, whole genome shotgun sequence	380
AX-88127352	131.77	221.86	AGKD04502704.1 Salmo salar breed double haploid jcf1001062632_0_0, whole genome shotgun sequence	561
AX-88064017	132.94	222.17	AGKD04067771.1 Salmo salar breed double haploid jcf1000641349_0_0, whole genome shotgun sequence	871
AX-88192393	132.94	223.38	AGKD04032970.1 Salmo salar breed double haploid jcf1000095397_0_0, whole genome shotgun sequence	286
AX-88100735	132.94	224.33	AGKD04425604.1 Salmo salar breed double haploid jcf1001125622_0_0, whole genome shotgun sequence	308
AX-88313347	132.94	225.93	AGKD04222515.1 Salmo salar breed double haploid jcf1000104394_0_0, whole genome shotgun sequence	1036
AX-88005974	132.94	226.02	AGKD04784984.1 Salmo salar breed double haploid jcf1001117726_0_0, whole genome shotgun sequence	137
AX-88008161	132.94	226.15	AGKD04635083.1 Salmo salar breed double haploid jcf1000165594_0_0, whole genome shotgun sequence	548
AX-87883910	134.68	230.76	AGKD04301694.1 Salmo salar breed double haploid jcf1000323457_0_0, whole genome shotgun sequence	587
AX-88109128	135.19	234.0	AGKD04011376.1 Salmo salar breed double haploid jcf1001048117_0_0, whole genome shotgun sequence	2587
AX-88197668	136.62	236.39	AGKD04376983.1 Salmo salar breed double haploid jcf1000357343_0_0, whole genome shotgun sequence	536
AX-88233280	136.62	236.58	AGKD04684773.1 Salmo salar breed double haploid jcf1000200402_0_0, whole genome shotgun sequence	297
AX-87937620	136.62	236.58	AGKD04328553.1 Salmo salar breed double haploid jcf1000551993_0_0, whole genome shotgun sequence	314
AX-88238718	136.62	236.58	AGKD04552658.1 Salmo salar breed double haploid jcf1000550977_0_0, whole genome shotgun sequence	44
AX-88182061	136.62	236.77	AGKD04009737.1 Salmo salar breed double haploid jcf1000896661_72566-103186_unknown_20_0, whole genome shotgun sequence	8882
AX-88027986	136.62	237.91	AGKD04825115.1 Salmo salar breed double haploid jcf1001103516_0_0, whole genome shotgun sequence	299
AX-88013245	136.62	237.91	AGKD04018911.1 Salmo salar breed double haploid jcf1000504232_0_0, whole genome shotgun sequence	1766
AX-88170436	136.62	238.29	AGKD04537143.1 Salmo salar breed double haploid jcf1000330986_0_0, whole genome shotgun sequence	88
AX-88252672	136.62	238.29	AGKD04017926.1 Salmo salar breed double haploid jcf1000631100_0_0, whole genome shotgun sequence	4067
AX-88088778	136.97	240.57	AGKD04015021.1 Salmo salar breed double haploid jcf1000648922_0_0, whole genome shotgun sequence	7655
AX-88009849	137.01	240.57	AGKD04024630.1 Salmo salar breed double haploid jcf1000834684_0_0, whole genome shotgun sequence	7267
AX-88138124	137.01	242.47	AGKD04562572.1 Salmo salar breed double haploid jcf1000746863_0_0, whole genome shotgun sequence	187
AX-87958087	137.01	242.47	AGKD04017926.1 Salmo salar breed double haploid jcf1000631100_0_0, whole genome shotgun sequence	12867
AX-88002224	138.19	243.61	AGKD04011292.1 Salmo salar breed double haploid jcf1000091029_0_0, whole genome shotgun sequence	38182
AX-88193960	138.32	243.8	AGKD04026365.1 Salmo salar breed double haploid jcf1001110980_0_0, whole genome shotgun sequence	4150
AX-88294221	138.77	243.99	AGKD04728892.1 Salmo salar breed double haploid jcf1000956849_0_0, whole genome shotgun sequence	411
AX-88262506	139.36	244.18	AGKD04023543.1 Salmo salar breed double haploid jcf1000124248_0_0, whole genome shotgun sequence	3491
AX-88190509	139.36	244.18	AGKD04045901.1 Salmo salar breed double haploid jcf1001150536_0_0, whole genome shotgun sequence	262
AX-88032977	139.36	244.18	AGKD04220578.1 Salmo salar breed double haploid jcf1000753444_0_0, whole genome shotgun sequence	755
AX-88051234	139.74	244.38	AGKD04220578.1 Salmo salar breed double haploid jcf1000753444_0_0, whole genome shotgun sequence	773
AX-88180593	140.13	244.38	AGKD04316158.1 Salmo salar breed double haploid jcf1000910541_0_0, whole genome shotgun sequence	380
AX-87990819	140.13	244.38	AGKD04026752.1 Salmo salar breed double haploid jcf1000734026_0_0, whole genome shotgun sequence	3849
AX-88057978	140.52	244.57	AGKD04695000.1 Salmo salar breed double haploid jcf1000137928_0_0, whole genome shotgun sequence	136
AX-88028190	141.1	244.57	AGKD04695000.1 Salmo salar breed double haploid jcf1000137928_0_0, whole genome shotgun sequence	313
AX-88115810	142.73	244.58	AGKD04321800.1 Salmo salar breed double haploid jcf1000681073_0_0, whole genome shotgun sequence	368
AX-88225610	143.77	245.16	AGKD04725342.1 Salmo salar breed double haploid jcf1001104191_0_0, whole genome shotgun sequence	340
AX-88211455	146.95	245.73	AGKD04209228.1 Salmo salar breed double haploid jcf1000012064_0_0, whole genome shotgun sequence	976
AX-88276365	148.13	246.88	AGKD04077972.1 Salmo salar breed double haploid jcf1001007559_0_0, whole genome shotgun sequence	1650
AX-88171918	149.3	246.88	AGKD04014918.1 Salmo salar breed double haploid jcf1000776979_0_0, whole genome shotgun sequence	1134
AX-88168345	149.3	246.88	AGKD04014918.1 Salmo salar breed double haploid jcf1000776979_0_0, whole genome shotgun sequence	11043
AX-88196707	149.3	246.88	AGKD04015516.1 Salmo salar breed double haploid jcf1000725424_0_0, whole genome shotgun sequence	14997
AX-88052319	149.3	246.88	AGKD04014918.1 Salmo salar breed double haploid jcf1000776979_0_0, whole genome shotgun sequence	11045
AX-88106649	149.4	246.88	AGKD04015516.1 Salmo salar breed double haploid jcf1000725424_0_0, whole genome shotgun sequence	15507
AX-88235315	149.69	246.88	AGKD04675733.1 Salmo salar breed double haploid jcf1000270343_0_0, whole genome shotgun sequence	174
AX-87999324	150.83	246.88	AGKD04814320.1 Salmo salar breed double haploid jcf1001166732_0_0, whole genome shotgun sequence	282
AX-88132608	150.83	246.88	AGKD04814320.1 Salmo salar breed double haploid jcf1001166732_0_0, whole genome shotgun sequence	214
AX-88198180	151.04	246.88	AGKD04814320.1 Salmo salar breed double haploid jcf1001166732_0_0, whole genome shotgun sequence	313
AX-88260488	155.34	246.88	AGKD04028631.1 Salmo salar breed double haploid jcf1000757451_0_0, whole genome shotgun sequence	3303
AX-88052306	155.45	246.88	AGKD04433055.1 Salmo salar breed double haploid jcf1000464383_0_0, whole genome shotgun sequence	266
AX-87990254	155.45	246.88	AGKD04778469.1 Salmo salar breed double haploid jcf1001034923_0_0, whole genome shotgun sequence	133
AX-87875420	155.45	246.88	AGKD04010979.1 Salmo salar breed double haploid jcf1000145061_0_0, whole genome shotgun sequence	15363
AX-88142318	156.6	246.88	AGKD04014860.1 Salmo salar breed double haploid jcf1000263291_0_0, whole genome shotgun sequence	22213
AX-88049153	175.25	270.07	AGKD04838288.1 Salmo salar breed double haploid jcf1000073951_0_0, whole genome shotgun sequence	207
AX-87988193	177.45	271.85	AGKD04736160.1 Salmo salar breed double haploid jcf1001202619_0_0, whole genome shotgun sequence	561
AX-87981483	180.63	276.95	AGKD04031824.1 Salmo salar breed double haploid jcf1001051265_0_0, whole genome shotgun sequence	1425
AX-88240276	184.43	280.23	AGKD04727900.1 Salmo salar breed double haploid jcf1001208452_0_0, whole genome shotgun sequence	251
AX-88009465	191.64	287.34	AGKD04031824.1 Salmo salar breed double haploid jcf1001051265_0_0, whole genome shotgun sequence	1664
AX-88108230	193.04	289.29	AGKD04739550.1 Salmo salar breed double haploid jcf1001122766_0_0, whole genome shotgun sequence	110
AX-88156187	193.55	289.29	AGKD04271339.1 Salmo salar breed double haploid jcf1000256906_0_0, whole genome shotgun sequence	630
AX-88127947	196.02	294.09	AGKD04639076.1 Salmo salar breed double haploid jcf1000403463_0_0, whole genome shotgun sequence	626
AX-88144466	200.63	300.54	AGKD04021902.1 Salmo salar breed double haploid jcf1000646978_0_0, whole genome shotgun sequence	841
AX-88068271	200.63	300.54	AGKD04021902.1 Salmo salar breed double haploid jcf1000646978_0_0, whole genome shotgun sequence	7616
AX-88198167	200.63	304.82	AGKD04684854.1 Salmo salar breed double haploid jcf1000255436_0_0, whole genome shotgun sequence	210
AX-88123594	200.63	305.27	AGKD04245120.1 Salmo salar breed double haploid jcf1000824599_0_0, whole genome shotgun sequence	133
AX-88101422	201.18	305.45	AGKD04747523.1 Salmo salar breed double haploid jcf1000362826_0_0, whole genome shotgun sequence	219
AX-87887141	201.52	307.87	AGKD04012740.1 Salmo salar breed double haploid jcf1000216590_0_0, whole genome shotgun sequence	33310
AX-87996303	201.96	309.33	AGKD04321496.1 Salmo salar breed double haploid jcf1000318932_0_0, whole genome shotgun sequence	579
AX-88309998	206.89	311.85	AGKD04034961.1 Salmo salar breed double haploid jcf1000634281_0_0, whole genome shotgun sequence	3322
AX-87996723	207.73	315.65	AGKD04015120.1 Salmo salar breed double haploid jcf1000838150_0_0, whole genome shotgun sequence	23329
AX-88142029	209.17	323.25	AGKD04017271.1 Salmo salar breed double haploid jcf1000911269_0_0, whole genome shotgun sequence	5590
AX-88011040	209.17	323.25	AGKD04014870.1 Salmo salar breed double haploid jcf1000248363_0_0, whole genome shotgun sequence	4634
AX-88111326	209.17	323.25	AGKD04009964.1 Salmo salar breed double haploid jcf1000071863_88764-104741_unknown_20_0, whole genome shotgun sequence	12490
AX-87975981	210.82	326.15	AGKD04016863.1 Salmo salar breed double haploid jcf1000728135_0_0, whole genome shotgun sequence	9962
AX-88021177	210.82	326.15	AGKD04015120.1 Salmo salar breed double haploid jcf1000838150_0_0, whole genome shotgun sequence	23264
AX-88247657	214.41	329.2	AGKD04350820.1 Salmo salar breed double haploid jcf1000069377_0_0, whole genome shotgun sequence	583
AX-88021796	214.68	329.2	AGKD04831028.1 Salmo salar breed double haploid jcf1000569681_0_0, whole genome shotgun sequence	144
AX-88005735	217.66	333.73	AGKD04037926.1 Salmo salar breed double haploid jcf1000391754_0_0, whole genome shotgun sequence	366
AX-88015162	217.66	334.14	AGKD04748406.1 Salmo salar breed double haploid jcf1000137748_0_0, whole genome shotgun sequence	313
AX-88003893	219.04	336.06	AGKD04325109.1 Salmo salar breed double haploid jcf1001172131_0_0, whole genome shotgun sequence	567
AX-87875743	219.04	336.06	AGKD04239590.1 Salmo salar breed double haploid jcf1001117730_0_0, whole genome shotgun sequence	115
AX-88264845	220.42	338.83	AGKD04739420.1 Salmo salar breed double haploid jcf1000986848_0_0, whole genome shotgun sequence	311
AX-88077331	220.42	338.83	AGKD04784676.1 Salmo salar breed double haploid jcf1000659464_0_0, whole genome shotgun sequence	328
AX-88100963	223.29	342.48	AGKD04784676.1 Salmo salar breed double haploid jcf1000659464_0_0, whole genome shotgun sequence	159
AX-87981930	224.71	342.98	AGKD04716168.1 Salmo salar breed double haploid jcf1000805048_0_0, whole genome shotgun sequence	318
AX-88051399	224.71	342.98	AGKD04535635.1 Salmo salar breed double haploid jcf1000829915_0_0, whole genome shotgun sequence	120
AX-88028685	224.71	342.98	AGKD04019077.1 Salmo salar breed double haploid jcf1000347243_0_0, whole genome shotgun sequence	10638
AX-87900458	224.71	343.41	AGKD04010164.1 Salmo salar breed double haploid jcf1000476250_0-17274_unknown_0_623, whole genome shotgun sequence	10049
AX-88219061	224.71	343.83	AGKD04529069.1 Salmo salar breed double haploid jcf1000144458_0_0, whole genome shotgun sequence	285
AX-87931353	245.1	390.41	AGKD04014860.1 Salmo salar breed double haploid jcf1000263291_0_0, whole genome shotgun sequence	24204
AX-88052303	250.46	391.39	AGKD04030455.1 Salmo salar breed double haploid jcf1001072238_0_0, whole genome shotgun sequence	4238
AX-88259423	250.46	391.39	AGKD04030455.1 Salmo salar breed double haploid jcf1001072238_0_0, whole genome shotgun sequence	3669
AX-87989660	250.46	391.39	AGKD04018125.1 Salmo salar breed double haploid jcf1000560798_0_0, whole genome shotgun sequence	8582
AX-87900869	255.64	391.39	AGKD04011321.1 Salmo salar breed double haploid jcf1000435819_0_0, whole genome shotgun sequence	22127
AX-87970345	255.64	391.39	AGKD04023609.1 Salmo salar breed double haploid jcf1000250119_0_0, whole genome shotgun sequence	5280
AX-87951351	255.64	391.39	AGKD04018031.1 Salmo salar breed double haploid jcf1000472164_0_0, whole genome shotgun sequence	2583
AX-88211135	278.79	391.39	AGKD04023268.1 Salmo salar breed double haploid jcf1000153538_0_0, whole genome shotgun sequence	8319
AX-88112767	278.8	392.18	AGKD04720427.1 Salmo salar breed double haploid jcf1001151814_0_0, whole genome shotgun sequence	167

## Sheet: ch10_unassigned_contigs
Marker	Male_position (cM)	female_position (cM)	Contig_ID	Physical_distance (bp)
AX-88294255	0.0	1.24	AGKD04835201.1 Salmo salar breed double haploid jcf1001013974_0_0, whole genome shotgun sequence	465
AX-88165972	0.0	1.24	AGKD04065162.1 Salmo salar breed double haploid jcf1000876212_0_0, whole genome shotgun sequence	1122
AX-87988340	0.0	2.13	AGKD04559167.1 Salmo salar breed double haploid jcf1000178369_0_0, whole genome shotgun sequence	352
AX-88160120	0.0	2.13	AGKD04015963.1 Salmo salar breed double haploid jcf1000301670_0_0, whole genome shotgun sequence	5578
AX-88227042	0.0	2.13	AGKD04483669.1 Salmo salar breed double haploid jcf1000687450_0_0, whole genome shotgun sequence	576
AX-88248798	0.0	2.13	AGKD04339217.1 Salmo salar breed double haploid jcf1000067549_0_0, whole genome shotgun sequence	462
AX-88302747	0.0	2.13	AGKD04019774.1 Salmo salar breed double haploid jcf1001026477_0_0, whole genome shotgun sequence	3958
AX-88243424	0.0	2.13	AGKD04019774.1 Salmo salar breed double haploid jcf1001026477_0_0, whole genome shotgun sequence	3982
AX-87912882	0.0	2.13	AGKD04017636.1 Salmo salar breed double haploid jcf1001085586_0_0, whole genome shotgun sequence	9780
AX-88263027	0.0	2.13	AGKD04019213.1 Salmo salar breed double haploid jcf1001211476_0_0, whole genome shotgun sequence	9907
AX-88039086	0.0	2.13	AGKD04366926.1 Salmo salar breed double haploid jcf1000160650_0_0, whole genome shotgun sequence	272
AX-88304362	0.0	2.13	AGKD04015963.1 Salmo salar breed double haploid jcf1000301670_0_0, whole genome shotgun sequence	11696
AX-88094501	1.5	8.43	AGKD04520014.1 Salmo salar breed double haploid jcf1000793482_0_0, whole genome shotgun sequence	108
AX-88237602	1.5	10.34	AGKD04716135.1 Salmo salar breed double haploid jcf1000778814_0_0, whole genome shotgun sequence	532
AX-88131822	1.5	27.31	AGKD04702727.1 Salmo salar breed double haploid jcf1000831657_0_0, whole genome shotgun sequence	355
AX-88099734	1.5	28.18	AGKD04757846.1 Salmo salar breed double haploid jcf1000371041_0_0, whole genome shotgun sequence	233
AX-88110142	3.14	29.91	AGKD04757846.1 Salmo salar breed double haploid jcf1000371041_0_0, whole genome shotgun sequence	525
AX-87896995	3.14	31.2	AGKD04522387.1 Salmo salar breed double haploid jcf1000684448_0_0, whole genome shotgun sequence	491
AX-88219528	3.14	31.2	AGKD04267708.1 Salmo salar breed double haploid jcf1000658777_0_0, whole genome shotgun sequence	353
AX-87995743	3.14	31.41	AGKD04691927.1 Salmo salar breed double haploid jcf1001155509_0_0, whole genome shotgun sequence	88
AX-87998526	3.14	35.18	AGKD04043373.1 Salmo salar breed double haploid jcf1000943753_0_0, whole genome shotgun sequence	100
AX-87888673	3.14	35.18	AGKD04288456.1 Salmo salar breed double haploid jcf1000240376_0_0, whole genome shotgun sequence	231
AX-87886336	3.14	35.85	AGKD04600654.1 Salmo salar breed double haploid jcf1000685411_0_0, whole genome shotgun sequence	336
AX-87892075	3.14	35.85	AGKD04791259.1 Salmo salar breed double haploid jcf1000891258_0_0, whole genome shotgun sequence	307
AX-88134009	3.14	36.29	AGKD04764887.1 Salmo salar breed double haploid jcf1000998417_0_0, whole genome shotgun sequence	266
AX-87923992	3.14	36.29	AGKD04333258.1 Salmo salar breed double haploid jcf1000386148_0_0, whole genome shotgun sequence	523
AX-88022915	3.14	37.61	AGKD04456691.1 Salmo salar breed double haploid jcf1000831971_0_0, whole genome shotgun sequence	330
AX-88283698	3.14	37.87	AGKD04294411.1 Salmo salar breed double haploid jcf1001019765_0_0, whole genome shotgun sequence	269
AX-88068506	3.14	37.87	AGKD04758313.1 Salmo salar breed double haploid jcf1000996394_0_0, whole genome shotgun sequence	330
AX-88052410	3.14	37.87	AGKD04333258.1 Salmo salar breed double haploid jcf1000386148_0_0, whole genome shotgun sequence	42
AX-88147229	3.14	39.96	AGKD04710110.1 Salmo salar breed double haploid jcf1000021032_0_0, whole genome shotgun sequence	239
AX-88276181	3.14	39.96	AGKD04684889.1 Salmo salar breed double haploid jcf1000283148_0_0, whole genome shotgun sequence	309
AX-88124683	3.14	40.65	AGKD04690614.1 Salmo salar breed double haploid jcf1000017302_0_0, whole genome shotgun sequence	290
AX-88162474	3.14	43.71	AGKD04345018.1 Salmo salar breed double haploid jcf1000625976_0_0, whole genome shotgun sequence	74
AX-87908564	3.14	44.32	AGKD04029233.1 Salmo salar breed double haploid jcf1000366870_0_0, whole genome shotgun sequence	3399
AX-87919105	3.14	44.32	AGKD04652027.1 Salmo salar breed double haploid jcf1000806906_0_0, whole genome shotgun sequence	470
AX-88273065	3.14	44.32	AGKD04029233.1 Salmo salar breed double haploid jcf1000366870_0_0, whole genome shotgun sequence	3486
AX-88234172	3.14	46.54	AGKD04041169.1 Salmo salar breed double haploid jcf1000180381_0_0, whole genome shotgun sequence	94
AX-87879842	3.14	46.54	AGKD04258101.1 Salmo salar breed double haploid jcf1000056021_0_0, whole genome shotgun sequence	281
AX-88090541	3.14	49.42	AGKD04359322.1 Salmo salar breed double haploid jcf1000611995_0_0, whole genome shotgun sequence	721
AX-88258797	3.14	49.42	AGKD04652202.1 Salmo salar breed double haploid jcf1000936118_0_0, whole genome shotgun sequence	164
AX-87922552	3.14	49.42	AGKD04522788.1 Salmo salar breed double haploid jcf1000857687_0_0, whole genome shotgun sequence	323
AX-88084726	3.14	50.75	AGKD04672667.1 Salmo salar breed double haploid jcf1000292101_0_0, whole genome shotgun sequence	227
AX-87987707	6.18	52.51	AGKD04671150.1 Salmo salar breed double haploid jcf1000317680_0_0, whole genome shotgun sequence	79
AX-88063409	6.52	54.4	AGKD04576895.1 Salmo salar breed double haploid jcf1000971061_0_0, whole genome shotgun sequence	594
AX-88290180	6.93	54.4	AGKD04415807.1 Salmo salar breed double haploid jcf1001253171_0_0, whole genome shotgun sequence	483
AX-88094268	6.93	54.63	AGKD04039320.1 Salmo salar breed double haploid jcf1001022094_0_0, whole genome shotgun sequence	3414
AX-88169980	6.93	55.51	AGKD04710778.1 Salmo salar breed double haploid jcf1000641967_0_0, whole genome shotgun sequence	138
AX-87954283	6.93	55.51	AGKD04238984.1 Salmo salar breed double haploid jcf1001226780_0_0, whole genome shotgun sequence	290
AX-88019625	6.93	55.73	AGKD04043599.1 Salmo salar breed double haploid jcf1000685706_0_0, whole genome shotgun sequence	623
AX-88164654	6.93	56.39	AGKD04238984.1 Salmo salar breed double haploid jcf1001226780_0_0, whole genome shotgun sequence	291
AX-88298528	6.93	56.39	AGKD04721554.1 Salmo salar breed double haploid jcf1001030397_0_0, whole genome shotgun sequence	138
AX-87926535	6.93	59.06	AGKD04626659.1 Salmo salar breed double haploid jcf1000801726_0_0, whole genome shotgun sequence	610
AX-87878689	6.93	59.06	AGKD04028870.1 Salmo salar breed double haploid jcf1000030379_0_0, whole genome shotgun sequence	5129
AX-88203742	6.93	59.91	AGKD04238984.1 Salmo salar breed double haploid jcf1001226780_0_0, whole genome shotgun sequence	767
AX-88235442	6.93	59.91	AGKD04498863.1 Salmo salar breed double haploid jcf1000492778_0_0, whole genome shotgun sequence	495
AX-88086869	6.93	59.91	AGKD04342897.1 Salmo salar breed double haploid jcf1000552008_0_0, whole genome shotgun sequence	292
AX-87897392	6.93	61.96	AGKD04659516.1 Salmo salar breed double haploid jcf1000085930_0_0, whole genome shotgun sequence	92
AX-87906583	6.93	61.96	AGKD04557560.1 Salmo salar breed double haploid jcf1000576941_0_0, whole genome shotgun sequence	517
AX-87992544	6.93	62.21	AGKD04020525.1 Salmo salar breed double haploid jcf1000008245_0_0, whole genome shotgun sequence	1881
AX-88080138	6.93	62.37	AGKD04567777.1 Salmo salar breed double haploid jcf1000979424_0_0, whole genome shotgun sequence	98
AX-88008100	6.93	63.62	AGKD04482013.1 Salmo salar breed double haploid jcf1001091359_0_0, whole genome shotgun sequence	532
AX-88047364	6.93	63.62	AGKD04014823.1 Salmo salar breed double haploid jcf1000192905_0_0, whole genome shotgun sequence	23048
AX-88216705	6.93	63.62	AGKD04016462.1 Salmo salar breed double haploid jcf1000989355_0_0, whole genome shotgun sequence	3157
AX-88120450	6.93	63.83	AGKD04737322.1 Salmo salar breed double haploid jcf1001223599_0_0, whole genome shotgun sequence	419
AX-88055595	6.93	64.04	AGKD04046495.1 Salmo salar breed double haploid jcf1000758905_0_0, whole genome shotgun sequence	237
AX-87914558	6.93	65.06	AGKD04693200.1 Salmo salar breed double haploid jcf1001036584_0_0, whole genome shotgun sequence	262
AX-88060960	6.93	65.06	AGKD04023626.1 Salmo salar breed double haploid jcf1000457628_0_0, whole genome shotgun sequence	6790
AX-88206537	6.93	65.85	AGKD04036606.1 Salmo salar breed double haploid jcf1000136244_0_0, whole genome shotgun sequence	2535
AX-88314112	6.93	67.17	AGKD04032332.1 Salmo salar breed double haploid jcf1000060020_0_0, whole genome shotgun sequence	4645
AX-88270550	6.93	67.17	AGKD04032332.1 Salmo salar breed double haploid jcf1000060020_0_0, whole genome shotgun sequence	2105
AX-87983740	6.93	68.02	AGKD04822801.1 Salmo salar breed double haploid jcf1001130958_0_0, whole genome shotgun sequence	302
AX-87892943	6.93	68.02	AGKD04029907.1 Salmo salar breed double haploid jcf1000930655_0_0, whole genome shotgun sequence	2447
AX-88105364	6.93	68.45	AGKD04604279.1 Salmo salar breed double haploid jcf1000376348_0_0, whole genome shotgun sequence	419
AX-88232977	6.93	68.45	AGKD04650963.1 Salmo salar breed double haploid jcf1000013671_0_0, whole genome shotgun sequence	381
AX-88098331	6.93	70.97	AGKD04515541.1 Salmo salar breed double haploid jcf1001104194_0_0, whole genome shotgun sequence	608
AX-87968039	6.93	72.08	AGKD04025956.1 Salmo salar breed double haploid jcf1000581696_0_0, whole genome shotgun sequence	5322
AX-88234982	6.93	72.3	AGKD04307617.1 Salmo salar breed double haploid jcf1001252596_0_0, whole genome shotgun sequence	237
AX-87948556	6.93	72.75	AGKD04765584.1 Salmo salar breed double haploid jcf1000713086_0_0, whole genome shotgun sequence	499
AX-87972700	6.93	74.85	AGKD04694569.1 Salmo salar breed double haploid jcf1001009023_0_0, whole genome shotgun sequence	488
AX-87981265	6.93	82.09	AGKD04018292.1 Salmo salar breed double haploid jcf1001108290_0_0, whole genome shotgun sequence	11508
AX-88286447	6.93	82.09	AGKD04511977.1 Salmo salar breed double haploid jcf1000620865_0_0, whole genome shotgun sequence	180
AX-88048355	6.93	82.7	AGKD04016434.1 Salmo salar breed double haploid jcf1000538188_0_0, whole genome shotgun sequence	8748
AX-88209902	6.93	82.91	AGKD04528323.1 Salmo salar breed double haploid jcf1001052760_0_0, whole genome shotgun sequence	500
AX-88221253	6.93	82.91	AGKD04687365.1 Salmo salar breed double haploid jcf1001031930_0_0, whole genome shotgun sequence	609
AX-88234335	6.93	89.36	AGKD04682039.1 Salmo salar breed double haploid jcf1000446673_0_0, whole genome shotgun sequence	586
AX-88245162	9.82	96.88	AGKD04049948.1 Salmo salar breed double haploid jcf1000595954_0_0, whole genome shotgun sequence	98
AX-88092371	9.82	97.3	AGKD04729626.1 Salmo salar breed double haploid jcf1000479297_0_0, whole genome shotgun sequence	358
AX-88156552	9.82	97.3	AGKD04638959.1 Salmo salar breed double haploid jcf1000319754_0_0, whole genome shotgun sequence	208
AX-88268837	9.82	97.3	AGKD04258765.1 Salmo salar breed double haploid jcf1000240213_0_0, whole genome shotgun sequence	516
AX-88008999	9.82	97.3	AGKD04470948.1 Salmo salar breed double haploid jcf1000725605_0_0, whole genome shotgun sequence	209
AX-88260679	9.82	97.3	AGKD04037467.1 Salmo salar breed double haploid jcf1000645162_0_0, whole genome shotgun sequence	3730
AX-88117340	9.82	97.94	AGKD04764049.1 Salmo salar breed double haploid jcf1001066918_0_0, whole genome shotgun sequence	548
AX-88161971	12.47	109.52	AGKD04581029.1 Salmo salar breed double haploid jcf1000767078_0_0, whole genome shotgun sequence	452
AX-88252028	12.47	111.19	AGKD04777834.1 Salmo salar breed double haploid jcf1000019106_0_0, whole genome shotgun sequence	207
AX-87904269	12.47	111.19	AGKD04455948.1 Salmo salar breed double haploid jcf1000470828_0_0, whole genome shotgun sequence	445
AX-88079954	13.79	118.33	AGKD04688026.1 Salmo salar breed double haploid jcf1000345731_0_0, whole genome shotgun sequence	294
AX-88211646	13.79	118.33	AGKD04779931.1 Salmo salar breed double haploid jcf1000880222_0_0, whole genome shotgun sequence	332
AX-88286583	13.79	119.39	AGKD04486183.1 Salmo salar breed double haploid jcf1000627536_0_0, whole genome shotgun sequence	63
AX-88313618	13.79	119.39	AGKD04784038.1 Salmo salar breed double haploid jcf1000906222_0_0, whole genome shotgun sequence	379
AX-88119910	13.79	120.65	AGKD04383040.1 Salmo salar breed double haploid jcf1000341492_0_0, whole genome shotgun sequence	272
AX-88053187	13.79	125.68	AGKD04747757.1 Salmo salar breed double haploid jcf1000638342_0_0, whole genome shotgun sequence	587
AX-88292884	13.79	126.51	AGKD04793697.1 Salmo salar breed double haploid jcf1000939795_0_0, whole genome shotgun sequence	40
AX-87873621	13.79	127.14	AGKD04800970.1 Salmo salar breed double haploid jcf1001128532_0_0, whole genome shotgun sequence	68
AX-88039571	14.16	128.62	AGKD04044208.1 Salmo salar breed double haploid jcf1001248678_0_0, whole genome shotgun sequence	120
AX-88171336	14.16	128.62	AGKD04044208.1 Salmo salar breed double haploid jcf1001248678_0_0, whole genome shotgun sequence	239
AX-88268330	14.16	128.62	AGKD04321576.1 Salmo salar breed double haploid jcf1000419278_0_0, whole genome shotgun sequence	287
AX-88085096	14.59	131.53	AGKD04829988.1 Salmo salar breed double haploid jcf1000743382_0_0, whole genome shotgun sequence	48
AX-88141476	15.48	132.72	AGKD04755839.1 Salmo salar breed double haploid jcf1000287760_0_0, whole genome shotgun sequence	49
AX-88253408	19.44	134.3	AGKD04144321.1 Salmo salar breed double haploid jcf1000358388_0_0, whole genome shotgun sequence	765
AX-88289716	19.44	134.3	AGKD04624490.1 Salmo salar breed double haploid jcf1000572158_0_0, whole genome shotgun sequence	241
AX-87918087	19.44	135.69	AGKD04662563.1 Salmo salar breed double haploid jcf1001136014_0_0, whole genome shotgun sequence	646
AX-87975605	19.44	136.48	AGKD04416031.1 Salmo salar breed double haploid jcf1000152325_0_0, whole genome shotgun sequence	416
AX-88180591	19.44	136.67	AGKD04500170.1 Salmo salar breed double haploid jcf1001095297_0_0, whole genome shotgun sequence	456
AX-87885456	19.44	136.67	AGKD04723546.1 Salmo salar breed double haploid jcf1000540054_0_0, whole genome shotgun sequence	209
AX-88095410	22.1	136.67	AGKD04718373.1 Salmo salar breed double haploid jcf1000387392_0_0, whole genome shotgun sequence	457
AX-87884785	22.1	138.09	AGKD04319827.1 Salmo salar breed double haploid jcf1000729416_0_0, whole genome shotgun sequence	757
AX-87913763	22.1	140.9	AGKD04600891.1 Salmo salar breed double haploid jcf1000840881_0_0, whole genome shotgun sequence	557
AX-88289617	22.1	141.1	AGKD04615359.1 Salmo salar breed double haploid jcf1000975135_0_0, whole genome shotgun sequence	71
AX-88104811	22.1	142.5	AGKD04635243.1 Salmo salar breed double haploid jcf1000275598_0_0, whole genome shotgun sequence	263
AX-88068371	22.1	143.0	AGKD04275805.1 Salmo salar breed double haploid jcf1001086320_0_0, whole genome shotgun sequence	108
AX-88193165	22.67	143.13	AGKD04009620.1 Salmo salar breed double haploid jcf1000626972_0-0_0_0, whole genome shotgun sequence	4331
AX-88085024	23.11	143.13	AGKD04380714.1 Salmo salar breed double haploid jcf1000515585_0_0, whole genome shotgun sequence	196
AX-88312713	23.23	143.13	AGKD04601698.1 Salmo salar breed double haploid jcf1000028001_0_0, whole genome shotgun sequence	541
AX-88006526	23.23	143.13	AGKD04717187.1 Salmo salar breed double haploid jcf1000455914_0_0, whole genome shotgun sequence	300
AX-87939338	23.23	143.13	AGKD04701117.1 Salmo salar breed double haploid jcf1000643000_0_0, whole genome shotgun sequence	133
AX-87914228	23.23	143.13	AGKD04367370.1 Salmo salar breed double haploid jcf1000736895_0_0, whole genome shotgun sequence	460
AX-87957537	23.23	143.36	AGKD04275805.1 Salmo salar breed double haploid jcf1001086320_0_0, whole genome shotgun sequence	67
AX-88069176	24.56	144.54	AGKD04772573.1 Salmo salar breed double haploid jcf1000708096_0_0, whole genome shotgun sequence	458
AX-88246807	24.56	144.54	AGKD04830823.1 Salmo salar breed double haploid jcf1000103936_0_0, whole genome shotgun sequence	406
AX-88269561	25.89	146.76	AGKD04746787.1 Salmo salar breed double haploid jcf1000741004_0_0, whole genome shotgun sequence	567
AX-87905166	27.21	150.61	AGKD04536064.1 Salmo salar breed double haploid jcf1001039613_0_0, whole genome shotgun sequence	654
AX-87963711	27.21	153.91	AGKD04634229.1 Salmo salar breed double haploid jcf1000857059_0_0, whole genome shotgun sequence	434
AX-88202227	28.24	155.56	AGKD04837088.1 Salmo salar breed double haploid jcf1000032987_0_0, whole genome shotgun sequence	390
AX-88212023	28.53	155.56	AGKD04053598.1 Salmo salar breed double haploid jcf1000645578_0_0, whole genome shotgun sequence	1064
AX-88076197	28.72	155.56	AGKD04772358.1 Salmo salar breed double haploid jcf1000399697_0_0, whole genome shotgun sequence	72
AX-88277768	31.93	159.28	AGKD04049590.1 Salmo salar breed double haploid jcf1000135690_0_0, whole genome shotgun sequence	2075
AX-88254111	32.12	159.28	AGKD04049590.1 Salmo salar breed double haploid jcf1000135690_0_0, whole genome shotgun sequence	2037
AX-88048666	35.17	159.5	AGKD04024515.1 Salmo salar breed double haploid jcf1000683128_0_0, whole genome shotgun sequence	3330
AX-87882423	36.1	159.5	AGKD04337337.1 Salmo salar breed double haploid jcf1000384352_0_0, whole genome shotgun sequence	524
AX-88027307	36.48	160.53	AGKD04032624.1 Salmo salar breed double haploid jcf1000866294_0_0, whole genome shotgun sequence	3096
AX-88294800	41.48	161.43	AGKD04017292.1 Salmo salar breed double haploid jcf1000004374_0_0, whole genome shotgun sequence	9360
AX-88195497	41.48	161.43	AGKD04009534.1 Salmo salar breed double haploid jcf1000265277_0-0_0_0, whole genome shotgun sequence	15049
AX-87994821	43.18	161.43	AGKD04016124.1 Salmo salar breed double haploid jcf1000520795_0_0, whole genome shotgun sequence	4200
AX-88153450	43.96	161.43	AGKD04016053.1 Salmo salar breed double haploid jcf1001059335_0_0, whole genome shotgun sequence	8346
AX-88253342	43.96	161.43	AGKD04603705.1 Salmo salar breed double haploid jcf1000009597_0_0, whole genome shotgun sequence	202
AX-88205081	43.96	161.43	AGKD04009555.1 Salmo salar breed double haploid jcf1000161693_0-0_0_0, whole genome shotgun sequence	5713
AX-88043105	44.15	161.43	AGKD04016124.1 Salmo salar breed double haploid jcf1000520795_0_0, whole genome shotgun sequence	4008
AX-88218058	44.15	161.43	AGKD04776817.1 Salmo salar breed double haploid jcf1000892860_0_0, whole genome shotgun sequence	384
AX-88300186	46.23	161.43	AGKD04016053.1 Salmo salar breed double haploid jcf1001059335_0_0, whole genome shotgun sequence	8347
AX-88286231	47.18	161.43	AGKD04016053.1 Salmo salar breed double haploid jcf1001059335_0_0, whole genome shotgun sequence	15187
AX-87874329	47.18	161.43	AGKD04016053.1 Salmo salar breed double haploid jcf1001059335_0_0, whole genome shotgun sequence	15448
AX-88093540	47.18	161.43	AGKD04016053.1 Salmo salar breed double haploid jcf1001059335_0_0, whole genome shotgun sequence	15136
AX-88109677	47.2	161.43	AGKD04016053.1 Salmo salar breed double haploid jcf1001059335_0_0, whole genome shotgun sequence	15126
AX-88162427	49.26	161.43	AGKD04021575.1 Salmo salar breed double haploid jcf1000469637_0_0, whole genome shotgun sequence	2246
AX-88282780	49.26	161.43	AGKD04021575.1 Salmo salar breed double haploid jcf1000469637_0_0, whole genome shotgun sequence	10204
AX-87981490	60.59	162.48	AGKD04228547.1 Salmo salar breed double haploid jcf1000120591_0_0, whole genome shotgun sequence	463
AX-88080555	62.6	162.48	AGKD04016490.1 Salmo salar breed double haploid jcf1000586137_0_0, whole genome shotgun sequence	6728
AX-88094909	63.61	162.59	AGKD04239786.1 Salmo salar breed double haploid jcf1000568266_0_0, whole genome shotgun sequence	237
AX-88024246	63.73	162.99	AGKD04024152.1 Salmo salar breed double haploid jcf1000883218_0_0, whole genome shotgun sequence	5048
AX-87967469	63.73	163.7	AGKD04016490.1 Salmo salar breed double haploid jcf1000586137_0_0, whole genome shotgun sequence	6637
AX-87884954	63.73	163.7	AGKD04228840.1 Salmo salar breed double haploid jcf1000575430_0_0, whole genome shotgun sequence	590
AX-88097981	67.16	163.7	AGKD04009479.1 Salmo salar breed double haploid jcf1000298128_0-0_0_0, whole genome shotgun sequence	36441
AX-88093931	67.22	163.7	AGKD04542586.1 Salmo salar breed double haploid jcf1000494736_0_0, whole genome shotgun sequence	96
AX-88175071	69.97	163.7	AGKD04017388.1 Salmo salar breed double haploid jcf1000756761_0_0, whole genome shotgun sequence	799
AX-88293456	69.97	163.7	AGKD04743696.1 Salmo salar breed double haploid jcf1000932986_0_0, whole genome shotgun sequence	309
AX-87923147	70.56	163.7	AGKD04017388.1 Salmo salar breed double haploid jcf1000756761_0_0, whole genome shotgun sequence	788
AX-88019968	70.56	163.7	AGKD04017388.1 Salmo salar breed double haploid jcf1000756761_0_0, whole genome shotgun sequence	8750
AX-88259848	70.56	163.7	AGKD04017388.1 Salmo salar breed double haploid jcf1000756761_0_0, whole genome shotgun sequence	9562
AX-87951115	70.56	165.64	AGKD04017388.1 Salmo salar breed double haploid jcf1000756761_0_0, whole genome shotgun sequence	852
AX-88262996	73.85	165.64	AGKD04402811.1 Salmo salar breed double haploid jcf1000903987_0_0, whole genome shotgun sequence	71
AX-88064047	75.25	165.64	AGKD04809093.1 Salmo salar breed double haploid jcf1000356290_0_0, whole genome shotgun sequence	425
AX-87895158	75.25	165.64	AGKD04687734.1 Salmo salar breed double haploid jcf1000076957_0_0, whole genome shotgun sequence	190
AX-87934793	75.83	165.64	AGKD04643106.1 Salmo salar breed double haploid jcf1000649412_0_0, whole genome shotgun sequence	266
AX-88097115	77.61	165.64	AGKD04015081.1 Salmo salar breed double haploid jcf1000637955_0_0, whole genome shotgun sequence	5941
AX-88159333	78.03	165.64	AGKD04028345.1 Salmo salar breed double haploid jcf1001078532_0_0, whole genome shotgun sequence	5788
AX-88052820	78.03	165.64	AGKD04817870.1 Salmo salar breed double haploid jcf1000264310_0_0, whole genome shotgun sequence	398
AX-88031716	82.53	165.64	AGKD04014993.1 Salmo salar breed double haploid jcf1000550655_0_0, whole genome shotgun sequence	19771
AX-88022006	82.53	165.64	AGKD04016093.1 Salmo salar breed double haploid jcf1000550798_0_0, whole genome shotgun sequence	5169
AX-88261557	82.53	165.64	AGKD04594319.1 Salmo salar breed double haploid jcf1000754945_0_0, whole genome shotgun sequence	406
AX-88135332	82.83	166.83	AGKD04016416.1 Salmo salar breed double haploid jcf1000701278_0_0, whole genome shotgun sequence	14709

[truncated: 19 more sheets: ch11_unassigned_contigs, ch12_unassigned_contigs, ch13_unassigned_contigs, ch14_unassigned_contigs, ch15_unassigned_contigs, ch16_unassigned_contigs, ch17_unassigned_contigs, ch18_unassigned_contigs, ch19_unassigned_contigs, ch20_unassigned_contigs, ch21_unassigned_contigs, ch22_unassigned_contigs, ch23_unassigned_contigs, ch24_unassigned_contigs, ch25_unassigned_contigs, ch26_unassigned_contigs, ch27_unassigned_contigs, ch28_unassigned_contigs, ch29_unassigned_contigs]
