# Supplementary material for: Construction and Annotation of a High Density SNP Linkage Map of the Atlantic Salmon (Salmo salar) Genome
Source: G3 (Bethesda). 2016 May 17;6(7):2173–9. doi: 10.1534/g3.116.029009 (PMC4938670; doi:10.1534/g3.116.029009)
Supplement: Supplemental Material [file supp_g3.116.029009_FileS5.xlsx]

## Sheet: Featurecounts-salmon
Geneid	Chr	Start	End	Strand	Length	Description	e-Value	sim mean
XLOC_000001	AGKD04009448.1	30350;31001;32722;41045;41759;46838;52948;53592;54622	30553;31297;32783;41249;41859;46973;53143;53668;54777	+;+;+;+;+;+;+;+;+	1434	Esox lucius myelin regulatory factor (myrf), mRNA	0	90.08
XLOC_000002	AGKD04009448.1	54	1425	+	1372	---NA---	-	-
XLOC_000003	AGKD04009452.1	691;2702;3687;7436;13806;14826;15446;16942;17677;18919;34519;34604;35543;36749;37312;37608;38532;64774;68409;69726;69972;70042;70462;70532;76131;77424;78118;86057;88760	972;2843;3804;7558;13910;14917;15563;17064;17802;19044;34545;34770;35690;36902;37468;37704;38608;64850;68517;69845;69982;70054;70474;70731;76163;77558;79576;87593;88851	+;+;+;+;+;+;+;+;+;+;+;+;+;+;+;+;+;+;+;+;+;+;+;+;+;+;+;+;+	5981	cytoplasmic fmr1-interacting protein 1	3.8e-21	0.874
XLOC_000004	AGKD04009452.1	44272;44923;52452	44395;45122;52544	+;+;+	417	cytoplasmic fmr1-interacting protein 1	7.9e-86	0.98
XLOC_000005	AGKD04009452.1	54743;57602;57854;89532	54943;57692;58054;89747	+;+;+;+	709	cytoplasmic fmr1-interacting protein 1	5.4e-43	0.994
XLOC_000006	AGKD04009452.1	57324;87910;89529	57650;88847;89922	-;-;-	1659	cytoplasmic fmr1-interacting protein 1	8.7e-42	0.982
XLOC_000007	AGKD04009452.1	125512;137896	125561;138136	-;-	291	mesothelin-like protein	2.3e-24	0.6805
XLOC_000008	AGKD04009452.1	58145	58666	+	522	protein prqfv-amide	3e-08	0.5094
XLOC_000009	AGKD04009453.1	2845	3456	+	612	---NA---	-	-
XLOC_000010	AGKD04009455.1	30316	31133	+	818	---NA---	-	-
XLOC_000011	AGKD04009458.1	22012;35897;37759;39541	22413;35985;38594;39803	-;-;-;-	1590	tumor protein p63-regulated gene 1-like protein	1.2e-77	0.894
XLOC_000012	AGKD04009459.1	78934;79525	79458;80158	+;+	1159	---NA---	-	-
XLOC_000013	AGKD04009459.1	37128;43410;44426;45873;48426;51627;54463;57683;63285;63453;63931;64745;65111	37462;43484;44494;47300;48521;51818;54558;57748;63349;63552;64047;64882;65149	-;-;-;-;-;-;-;-;-;-;-;-;-	2816	udp- c:betagal beta- -n-acetylglucosaminyltransferase-like protein 1	0	0.853
XLOC_000014	AGKD04009459.1	78934;80782;81110;81463;82004	80160;81015;81367;81574;82140	-;-;-;-;-	1968	epsin-3-like	5.9e-86	0.632
XLOC_000015	AGKD04009459.1	58100	58779	+	680	coagulation factor v	1.8e-16	0.4985
XLOC_000016	AGKD04009460.1	13699;15716	15510;15856	-;-	1953	aftiphilin-like isoform x2	7.9e-16	0.7745
XLOC_000017	AGKD04009460.1	17058	18470	+	1413	enterin neuropeptides-like	2.3e-20	0.516
XLOC_000018	AGKD04009461.1	35961;45302;45495;48569;51033	39908;45371;47582;49517;51339	-;-;-;-;-	7362	receptor activity-modifying protein 1	1e-53	0.8495
XLOC_000019	AGKD04009461.1	55043	55491	+	449	---NA---	-	-
XLOC_000020	AGKD04009463.1	3897;4831;4967;5071;5490;5863;6830;9449	4763;4889;4975;5143;5624;6596;7384;12288	+;+;+;+;+;+;+;+	5272	unnamed protein product	7.7e-33	0.9335
XLOC_000021	AGKD04009463.1	13012	14344	+	1333	unnamed protein product, partial	2.5e-46	0.9165
XLOC_000022	AGKD04009463.1	17838	19629	+	1792	unnamed protein product	1.2e-34	0.8525
XLOC_000023	AGKD04009464.1	734;5522;7028;13961	917;5615;7105;14128	-;-;-;-	524	cyclic amp-responsive element-binding protein 5-like isoform x1	5.8e-57	0.953
XLOC_000024	AGKD04009465.1	21315;22225;32255	21804;22635;36242	+;+;+	4889	zinc finger protein 850-like isoform x1	1e-73	0.7535
XLOC_000025	AGKD04009465.1	13948	14954	+	1007	zinc finger protein 135-like	1.2e-99	0.7375
XLOC_000026	AGKD04009465.1	43488	44009	+	522	---NA---	-	-
XLOC_000027	AGKD04009465.1	49038	49746	+	709	gastrula zinc finger	4.9e-73	0.7305
XLOC_000028	AGKD04009466.1	34602;34622;34683;34726;34839;34914;35234;35515;35939;36704;39765;40087;40396;40617;42257;42417;43030;44356	34609;34661;34713;34765;34869;34921;35493;35545;36117;37440;39985;40197;40456;40680;42320;42764;43149;44451	+;+;+;+;+;+;+;+;+;+;+;+;+;+;+;+;+;+	2450	e3 ubiquitin-protein ligase rbbp6 isoform x1	4.3e-55	0.631
XLOC_000029	AGKD04009467.1	29191;29880	29714;31363	+;+	2008	transcription elongation factor spt5-like	1.5e-10	0.5443
XLOC_000030	AGKD04009467.1	29191;33717;39776	31709;33804;40051	-;-;-	2883	thy-1 membrane glyco	1e-45	0.6355
XLOC_000031	AGKD04009469.1	6;2820;3226;3694	972;3098;3326;4513	-;-;-;-	2167	unnamed protein product	9.1e-39	0.898
XLOC_000032	AGKD04009472.1	38494	39682	+	1189	l96 partial	4.6e-17	0.6055
XLOC_000033	AGKD04009472.1	39895	40821	+	927	glutamine-rich protein partial	2.2e-37	0.663
XLOC_000034	AGKD04009473.1	26225;28280	28159;29513	+;+	3169	tripartite motif-containing protein 46-like	3.7e-63	0.7855
XLOC_000035	AGKD04009473.1	17107;17773;18037;21692	17641;17897;18118;22325	-;-;-;-	1376	prvb_opsta ame: full=parvalbumin beta ame: full=parvalbumin iiif	7.7e-65	0.7167
XLOC_000036	AGKD04009473.1	26225;31823;32007;32836;35688;36590;37010;37303;37788;38041	29509;31890;32236;34271;36417;36922;37131;37556;37883;38360	-;-;-;-;-;-;-;-;-;-	6874	tripartite motif-containing protein 46 isoform x2	0	0.895
XLOC_000037	AGKD04009473.1	39950	41588	+	1639	Salmo salar IgH locus B genomic sequence	1e-109	81.02
XLOC_000038	AGKD04009474.1	1429;1806;1933;2182;2396;2629;3243;3438;3848;7201;7382	1653;1843;2009;2264;2433;2705;3354;3712;4100;7259;7574	-;-;-;-;-;-;-;-;-;-;-	1430	little elongation complex subunit 1 isoform x1	4.3e-67	0.6805
XLOC_000039	AGKD04009474.1	4798	6977	-	2180	zinc metalloprotease	4.1e-08	0.4183
XLOC_000040	AGKD04009475.1	32891;36295;38611;39594;39732;39838;39992;40867;41224;42274	36121;36438;38793;39638;39776;39882;40310;40962;41258;43268	-;-;-;-;-;-;-;-;-;-	5138	f-box only protein 32	9.3e-149	0.937
XLOC_000041	AGKD04009475.1	31681	32311	+	631	ferm and pdz domain-containing protein 2	0.035	0.63
XLOC_000042	AGKD04009476.1	29626;30664;36959;39237	30212;30819;37032;39599	+;+;+;+	1180	ubiquitin-protein ligase e3a isoform x2	4.6e-122	0.875
XLOC_000043	AGKD04009476.1	42611	44015	+	1405	keratin-associated protein 10-6-like	1.3e-61	0.441
XLOC_000044	AGKD04009477.1	42836;43542	43038;43728	+;+	390	glycerol-3-phosphate dehydrogenase 1-like protein	5.2e-42	0.9415
XLOC_000045	AGKD04009477.1	41760	42575	+	816	oxysterol-binding protein 10	4.6e-17	0.75
XLOC_000046	AGKD04009479.1	23936;24086;33542;34161;35548;37463	24007;32081;33617;34315;35692;37614	-;-;-;-;-;-	8596	mitochondrial glutamate carrier 1-like	1.1e-109	0.93
XLOC_000047	AGKD04009480.1	16730;20276;21407;23639	18263;20354;21453;23888	-;-;-;-	1910	myomegalin isoform x6	1.1e-22	0.9225
XLOC_000048	AGKD04009480.1	21863;25574;26103;26439;27554;27899;28856;30771	22009;25851;26344;26628;27673;28030;30294;31421	-;-;-;-;-;-;-;-	3199	myomegalin-like isoform x6	0	0.7405
XLOC_000049	AGKD04009480.1	15518	16506	+	989	---NA---	-	-
XLOC_000050	AGKD04009480.1	18708	19140	+	433	transposable element tc1 transposase	1.6e-30	0.709
XLOC_000051	AGKD04009480.1	20627	21087	+	461	low quality protein: zonadhesin isoform partial	0.00012	0.4854
XLOC_000052	AGKD04009480.1	32576	34468	+	1893	platelet-activating factor acetylhydrolase ib subunit beta homolog	5.1e-40	0.5711
XLOC_000053	AGKD04009480.1	34982	35763	+	782	unnamed protein product	3.3e-111	0.847
XLOC_000054	AGKD04009480.1	36812	37622	+	811	unnamed protein product	2.5e-58	0.926
XLOC_000055	AGKD04009480.1	37697	39143	+	1447	gastrula zinc finger protein	8.6e-23	0.5967
XLOC_000056	AGKD04009482.1	33211;37446;37986;38442	33578;37674;38083;38548	+;+;+;+	802	PREDICTED: uncharacterized protein LOC102800279 isoform X2	2.9e-104	0.8415
XLOC_000057	AGKD04009484.1	1220;16862	1616;17034	+;+	570	cgmp-dependent protein kinase 1	6.2e-95	0.929
XLOC_000058	AGKD04009484.1	32489	33862	+	1374	---NA---	-	-
XLOC_000059	AGKD04009485.1	17419;23451;26827;29682	17574;23554;26992;31806	+;+;+;+	2551	ras-related protein rab-27b	5e-103	0.869
XLOC_000060	AGKD04009485.1	30655;31967	31916;31993	-;-	1289	PREDICTED: Esox lucius RAB27B, member RAS oncogene family (rab27b), transcript variant X3, mRNA	0.016	100
XLOC_000061	AGKD04009485.1	33672	34793	+	1122	ZK1236.4, partial	2.4e-18	0.6563
XLOC_000062	AGKD04009487.1	1180;1293;1532;3815;4189;22427	1204;1523;1556;3984;4383;22555	+;+;+;+;+;+	775	vacuolar protein sorting-associated protein 13b	3.4e-78	0.8385
XLOC_000063	AGKD04009487.1	486	1123	+	638	1748-like partial	3.4e-05	0.4457
XLOC_000064	AGKD04009488.1	25786;28211	26116;28597	+;+	718	brain-specific angiogenesis inhibitor 1-associated protein 2-like isoform x4	1.6e-66	0.8865
XLOC_000065	AGKD04009488.1	13749	14585	+	837	zinc finger bed domain-containing protein 1-like	9.4e-112	0.6785
XLOC_000066	AGKD04009489.1	154;635	344;1766	+;+	1323	ubiquitin-conjugating enzyme e2 d3 isoform x1	4.6e-36	0.9695
XLOC_000067	AGKD04009491.1	14;3357;4209;8548;19034;19575;20388;20678;21129;25476;25685	983;3514;4378;8680;19090;19702;20440;20713;21255;25550;25899	-;-;-;-;-;-;-;-;-;-;-	2122	nuclear factor 1 x-type-like isoform x7	5.8e-50	0.966
XLOC_000068	AGKD04009495.1	28;4313;6298;7007;7469	159;4445;6519;7067;7623	-;-;-;-;-	703	patatin-like phospholipase domain-containing protein 2	4.8e-67	0.7205
XLOC_000069	AGKD04009495.1	20592;21508	20989;22143	-;-	1034	patatin-like phospholipase domain-containing protein 2	6.5e-85	0.9285
XLOC_000070	AGKD04009495.1	9406	10673	+	1268	unnamed protein product, partial	7e-105	0.793
XLOC_000071	AGKD04009495.1	27449	28159	+	711	asparagine-rich antigen	5.4e-17	0.5545
XLOC_000072	AGKD04009496.1	1962;2489;4103;4547;6241;9538;9857;10726;13451;14597;15000;16619;20216;20634;21047;22920;24110;26946;28205	2191;2785;4333;4695;7150;9718;9983;11916;13939;14726;15289;16762;20492;20783;21348;23058;24262;27032;28792	-;-;-;-;-;-;-;-;-;-;-;-;-;-;-;-;-;-;-	6065	centrosomal protein of 192 kda isoform x1	0	0.6775
XLOC_000073	AGKD04009497.1	14063;15327;15582;16586	14178;15436;15746;16848	+;+;+;+	654	serine threonine-protein kinase 3- partial	9.8e-106	0.995
XLOC_000074	AGKD04009497.1	18206	19022	+	817	hypothetical protein BRAFLDRAFT_102995	1.1e-05	0.4325
XLOC_000075	AGKD04009498.1	19822;20413;20628;20855	20315;20522;20741;20988	-;-;-;-	852	caspase-14-like	1.6e-123	0.607
XLOC_000076	AGKD04009498.1	4	827	+	824	keratin-associated protein 10-1-like isoform x1	0.0022	0.4886
XLOC_000077	AGKD04009498.1	12212	12946	+	735	---NA---	-	-
XLOC_000078	AGKD04009499.1	2557;5891;6025	5866;5962;12167	+;+;+	9525	bone morphogenetic protein receptor type- partial	7.3e-21	0.6855
XLOC_000079	AGKD04009499.1	2557;3072;22650	2976;12173;24659	-;-;-	11532	bone morphogenetic protein receptor type-2	3.7e-115	0.6245
XLOC_000080	AGKD04009500.1	3335	4060	+	726	tc1-like transposase	2.6e-55	0.736
XLOC_000081	AGKD04009500.1	8982	11535	+	2554	pq-loop repeat-containing protein partial	1.7e-11	0.5473
XLOC_000082	AGKD04009500.1	11617	12992	+	1376	beta- -galactosyltransferase 1-like	6.2e-147	0.754
XLOC_000083	AGKD04009511.1	1650	5485	+	3836	f-box lrr-repeat protein 14	0	0.9845
XLOC_000084	AGKD04009511.1	5775	6824	+	1050	---NA---	-	-
XLOC_000085	AGKD04009511.1	8388	9727	+	1340	keratin-associated protein 4-6-like	3.7e-16	0.4495
XLOC_000086	AGKD04009511.1	10668	11539	+	872	high mobility group-t protein	1.4e-21	0.5741
XLOC_000087	AGKD04009513.1	5458	5936	+	479	sjchgc04714 protein	7.3e-05	0.665
XLOC_000088	AGKD04009513.1	6204	8903	+	2700	orf2 protein	2.3e-30	0.936
XLOC_000089	AGKD04009513.1	12328	13276	+	949	eukaryotic translation initiation factor x-chromosomal	7.1e-09	0.6283
XLOC_000090	AGKD04009515.1	2216;2942;3427;4135;4363;4591;4931;5258	2433;3037;3762;4253;4432;4660;5111;5564	+;+;+;+;+;+;+;+	1397	heparan-alpha-glucosaminide n-acetyltransferase isoform x1	3.2e-126	0.8185
XLOC_000091	AGKD04009515.1	6809;7238;8612;9057;9283;9685;11247;12245;12575	7099;7353;8733;9183;9369;9762;11317;12357;13118	+;+;+;+;+;+;+;+;+	1549	heparan-alpha-glucosaminide n-acetyltransferase isoform x2	0	0.887
XLOC_000092	AGKD04009515.1	17402;19405;20080	17512;19500;20303	+;+;+	431	recombining binding protein suppressor of hairless isoform x2	2.8e-62	0.931
XLOC_000093	AGKD04009517.1	2898;3162;4050	3008;3366;7640	+;+;+	3907	transposable element tc1 partial	3.3e-65	0.651
XLOC_000094	AGKD04009517.1	7955;10591	10521;11208	+;+	3185	unnamed protein product	2.7e-06	0.74
XLOC_000095	AGKD04009520.1	9064	9353	+	290	hephaestin-like protein 1	8.2e-39	0.9035
XLOC_000096	AGKD04009521.1	1319;4460;5819;6266;6880	1850;4629;5910;6341;6994	+;+;+;+;+	985	serine threonine-protein phosphatase 2a 55 kda regulatory subunit b gamma isoform-like	4.1e-131	0.982
XLOC_000097	AGKD04009521.1	10845;14059;14516;14953;15025;15267;15339	13891;14202;14602;14974;15046;15288;15819	-;-;-;-;-;-;-	3825	wolframin-like	2.8e-79	0.727
XLOC_000098	AGKD04009521.1	7164	9102	+	1939	zinc finger e-box-binding homeobox 2-like	4e-26	0.5385
XLOC_000099	AGKD04009522.1	10960;12599;12690;12786;17610	11573;12627;12720;13736;17829	+;+;+;+;+	1845	equilibrative nucleoside transporter 4	3.8e-46	0.9055
XLOC_000100	AGKD04009522.1	10336;11078	10531;11778	-;-	897	Oncorhynchus mykiss Onmy-LDA gene for MHC class I antigen, allele: Onmy-LDA*0101, and other genes, complete cds	2e-20	90
XLOC_000101	AGKD04009522.1	11955;12922	12828;13712	-;-	1665	equilibrative nucleoside transporter 4	2.1e-08	0.8139
XLOC_000102	AGKD04009522.1	2074	2367	+	294	---NA---	-	-
XLOC_000103	AGKD04009522.1	3052	4601	+	1550	unnamed protein product	3.1e-18	0.8491
XLOC_000104	AGKD04009522.1	5940	7881	+	1942	protein	5.2e-21	0.5242
XLOC_000105	AGKD04009522.1	18050	18517	+	468	equilibrative nucleoside transporter 4	2.6e-15	0.905
XLOC_000106	AGKD04009523.1	3373	3924	+	552	Salmo salar clone ssal-rgf-512-320 unknown large open reading frame mRNA, novel cds	0	95.81
XLOC_000107	AGKD04009524.1	3691;4828;6334;6974;12027	3726;4922;6505;7116;12215	-;-;-;-;-	635	atp-binding cassette sub-family d member 1	1e-116	0.8665
XLOC_000108	AGKD04009525.1	13142;15173;15664	14743;15282;15853	-;-;-	1902	glutamate receptor kainate 5-like	1.2e-81	0.9735
XLOC_000109	AGKD04009526.1	2757;3043;3415	2819;3304;3725	+;+;+	636	histone-lysine n-methyltransferase ash1l-like isoform x1	2.3e-63	0.755
XLOC_000110	AGKD04009528.1	7073;7420;8935;11006	7172;7515;9037;11162	+;+;+;+	456	semaphorin-7a	4.2e-59	0.8655
XLOC_000111	AGKD04009529.1	9446;14424	10378;14747	-;-	1257	transmembrane emp24 domain-containing protein 1-like	8.9e-111	0.812
XLOC_000112	AGKD04009529.1	209	2467	+	2259	---NA---	-	-
XLOC_000113	AGKD04009529.1	7645	8317	+	673	Salmo salar Transmembrane emp24 domain-containing protein 1 (tmed1), mRNA	1e-124	99.6
XLOC_000114	AGKD04009531.1	9;1479	293;1628	+;+	435	Salmo salar clone ssal-rgb2-520-363 60S ribosomal protein L9 putative mRNA, complete cds	6e-132	100
XLOC_000115	AGKD04009531.1	7230;8917;10099	7357;9054;10233	+;+;+	401	replication factor c subunit 1	9.1e-05	0.731
XLOC_000116	AGKD04009531.1	15852	16132	+	281	replication factor c subunit 1 isoform x2	4.7e-14	0.7245
XLOC_000117	AGKD04009533.1	9705	11268	+	1564	af206618_1carboxyl-ester lipase	1.1e-45	0.5083
XLOC_000118	AGKD04009533.1	11590	13163	+	1574	pdz domain-containing protein 2	9.3e-72	0.616
XLOC_000119	AGKD04009534.1	4596;5341;5664;6641;7346	4769;5443;5754;6737;7413	-;-;-;-;-	533	dual oxidase 1-like	5.9e-91	0.869
XLOC_000120	AGKD04009536.1	2442;7332	7231;9430	+;+	6889	unnamed protein product	9e-152	0.9295
XLOC_000121	AGKD04009536.1	2442;7313;9071;14062	7212;7998;9342;14166	-;-;-;-	5834	unnamed protein product	1.9e-152	0.9295
XLOC_000122	AGKD04009538.1	4150;7224	5544;7463	-;-	1635	zinc finger protein 391-like	0	0.647
XLOC_000123	AGKD04009538.1	9818	13873	+	4056	zinc finger protein 391-like	4.8e-114	0.731
XLOC_000124	AGKD04009540.1	811;1791	837;2008	+;+	245	protein fam184b	1.2e-12	0.843
XLOC_000125	AGKD04009540.1	788;1378;1782;4838;5767;6525;7718;9632;12183	920;1653;1912;4858;5945;6641;7835;9749;12699	-;-;-;-;-;-;-;-;-	1610	protein fam184b	3e-42	0.7375
XLOC_000126	AGKD04009541.1	1019	14230	+	13212	pol protein	1.6e-38	0.5435
XLOC_000127	AGKD04009541.1	1019;8439	7119;14189	-;-	11852	pol protein	1.3e-38	0.5435
XLOC_000128	AGKD04009542.1	1805;5110;7360;11196;11541;12135	1935;5260;7951;11214;11622;12364	-;-;-;-;-;-	1205	plexin-b1-like	8e-149	0.93
XLOC_000129	AGKD04009543.1	6520	6952	+	433	---NA---	-	-
XLOC_000130	AGKD04009545.1	2574	3804	+	1231	pol-like protein	2.8e-121	0.5575
XLOC_000131	AGKD04009547.1	4674;7457;8386;10699;11131;11505;11698;11892;12146;12217;12288;12544;12674;13014;13195	4924;8188;8479;10781;11158;11553;11889;11919;12173;12237;12310;12567;12834;13036;13841	+;+;+;+;+;+;+;+;+;+;+;+;+;+;+	2384	h aca ribonucleoprotein complex non-core subunit naf1	7.7e-56	0.7915
XLOC_000132	AGKD04009547.1	714;3181;3315;4665	1237;3218;3424;4926	-;-;-;-	934	translation machinery-associated protein 16	2e-37	0.7785
XLOC_000133	AGKD04009547.1	7381;7904	7807;8188	-;-	712	unnamed protein product	2.4e-19	0.75
XLOC_000134	AGKD04009549.1	6;674;2196;3426	415;1050;2335;3746	-;-;-;-	1248	e3 sumo-protein ligase nse2	1.8e-38	0.853
XLOC_000135	AGKD04009549.1	7253;7974;8691;12211;12968;13836	7688;8061;8844;12307;13097;14058	-;-;-;-;-;-	1128	wash complex subunit strumpellin	6.2e-137	0.938
XLOC_000136	AGKD04009553.1	3011;4584	3440;4879	-;-	726	histone-lysine n-methyltransferase suv420h1	1.6e-45	0.8025
XLOC_000137	AGKD04009553.1	10872	12076	+	1205	zinc finger bed domain-containing protein 1-like	4.2e-06	0.5455
XLOC_000138	AGKD04009555.1	755;2085;2389;3343;4490;7668;9712;10252	1065;2196;2494;3484;4673;7891;9795;10598	+;+;+;+;+;+;+;+	1510	probable phospholipid-transporting atpase im isoform x1	0	0.922
XLOC_000139	AGKD04009556.1	5992	7212	+	1221	synapsin-2-like isoform x2	1.6e-06	0.76
XLOC_000140	AGKD04009557.1	9101	9735	+	635	basic salivary proline-rich protein 1-like	0.31	0.42
XLOC_000141	AGKD04009558.1	8226	8721	+	496	protein xrp2	5.8e-117	0.9515
XLOC_000142	AGKD04009559.1	4014;6953	4769;6987	-;-	791	hypothetical protein CFIO01_06319	1.3	0.55
XLOC_000143	AGKD04009559.1	2205	2920	+	716	piggybac transposable element-derived protein 4- partial	6.2e-21	0.536
XLOC_000144	AGKD04009559.1	3029	3787	+	759	Salmo salar clone BAC CHORI214-68O19 genomic sequence	9e-33	88.55
XLOC_000145	AGKD04009563.1	1927;3526;5013	2874;4377;11622	+;+;+	8410	potassium voltage-gated channel subfamily s member 2	0	0.8965
XLOC_000146	AGKD04009564.1	9516;10180;10783	9872;10337;10983	+;+;+	716	transcriptional coactivator yap1-like isoform x1	2.7e-49	0.6805
XLOC_000147	AGKD04009565.1	5427	6195	+	769	a2 protein	2.6	0.4535
XLOC_000148	AGKD04009566.1	903;5586	1214;5896	+;+	623	translin-associated protein x	4.6e-47	0.8705
XLOC_000149	AGKD04009566.1	6612	8269	+	1658	pol-like protein	1e-29	0.551
XLOC_000150	AGKD04009566.1	8667	10201	+	1535	type ii cytoskeletal 78	2.2e-53	0.4805
XLOC_000151	AGKD04009567.1	939;1358;2595;4613	1158;1501;2682;4853	-;-;-;-	693	mesothelin-like protein	4.5e-95	0.7375
XLOC_000152	AGKD04009569.1	9;2358	525;2655	+;+	815	enhancer of partial	3.7e-41	0.962
XLOC_000153	AGKD04009573.1	99	891	+	793	---NA---	-	-
XLOC_000154	AGKD04009573.1	1042	1778	+	737	endonuclease reverse transcriptase	3e-23	0.615
XLOC_000155	AGKD04009581.1	4230;4630;4884;8220;8409	4426;4731;5009;8280;8486	+;+;+;+;+	564	delta-6 fatty acyl desaturase	2.3e-115	0.934
XLOC_000156	AGKD04009581.1	9134	11078	+	1945	unnamed protein product, partial	1e-24	0.8529
XLOC_000157	AGKD04009586.1	2546;3625;5199	2623;3708;5554	-;-;-	518	glutamate receptor-interacting protein 1 isoform x6	3.5e-46	0.99
XLOC_000158	AGKD04009589.1	5176	5778	+	603	---NA---	-	-
XLOC_000159	AGKD04009592.1	3;4687;6953;9869	2073;4843;7109;9994	+;+;+;+	2511	methylsterol monooxygenase 1	8.7e-38	0.888
XLOC_000160	AGKD04009593.1	2737;4507;5412;5491;8230;9859	2857;4736;5464;5948;8327;9949	-;-;-;-;-;-	1051	atp-binding cassette sub-family a member 5-like	2.8e-76	0.918
XLOC_000161	AGKD04009594.1	5002;7654	7173;7912	-;-	2431	rho-related gtp-binding protein	5.7e-74	0.858
XLOC_000162	AGKD04009595.1	1637;7180;7573;8472;8779	1753;7371;7876;8645;9049	+;+;+;+;+	1058	complement factor h-related 1	4e-52	0.509
XLOC_000163	AGKD04009597.1	617;2209;3083;3352;3883;8732;9008	1677;2343;3179;3624;4076;8830;9244	-;-;-;-;-;-;-	2096	von willebrand factor a domain-containing protein 7-like	4.1e-120	0.7915
XLOC_000164	AGKD04009598.1	7459	8997	+	1539	unnamed protein product	0.00011	0.525
XLOC_000165	AGKD04009600.1	2443;7180	3799;8219	+;+	2397	upf0668 protein c10orf76 homolog	4.6e-35	0.9785
XLOC_000166	AGKD04009609.1	3079	3692	+	614	chromodomain-helicase-dna-binding protein 1-like	1.7e-18	0.9025
XLOC_000167	AGKD04009614.1	842;2444;2924;3388	1074;2669;3068;3515	-;-;-;-	732	semaphorin-5b-like	6e-136	0.8545
XLOC_000168	AGKD04009624.1	768	1284	+	517	unnamed protein product	3.4	0.67
XLOC_000169	AGKD04009626.1	3053	3686	+	634	transcript antisense to ribosomal rna protein	1.9e-27	0.734
XLOC_000170	AGKD04009635.1	1	2828	+	2828	retrovirus-related pol polyprotein from transposon 412	2.7e-60	0.727
XLOC_000171	AGKD04009639.1	4	1384	+	1381	Salmo salar clone 257A09 TCR gamma locus region	3e-50	77.81
XLOC_000172	AGKD04009648.1	1;354;1306	218;848;1534	-;-;-	942	polyadenylate-binding protein 1	1.3e-117	0.9515
XLOC_000173	AGKD04009655.1	373	628	+	256	cell adhesion molecule-related down-regulated by oncogenes	4.9e-23	0.8395
XLOC_000174	AGKD04009674.1	3;173;431;4608	32;355;567;4804	-;-;-;-	547	proprotein convertase subtilisin kexin type 6-like	9.5e-73	0.7835
XLOC_000175	AGKD04009676.1	24837	25082	+	246	---NA---	-	-
XLOC_000176	AGKD04009678.1	3973;4077;4251;5152;6114	4026;4109;4443;5263;6300	+;+;+;+;+	579	gtp-binding protein 1-like isoform x1	5.4e-87	0.8455
XLOC_000177	AGKD04009678.1	3;2989;4236	253;3029;4407	-;-;-	464	gtp-binding protein 1-like isoform x1	7.8e-20	0.7125
XLOC_000178	AGKD04009685.1	1585;2464;2976;4975	1815;2601;3143;10736	+;+;+;+	6299	ankyrin repeat and sterile alpha motif domain-containing protein 1b	5.6e-10	0.9425
XLOC_000179	AGKD04009685.1	3145;7629	7562;10610	-;-	7400	ankyrin repeat and sterile alpha motif domain-containing protein 1b isoform x3	2.2e-15	0.8417
XLOC_000180	AGKD04009685.1	25509	26610	+	1102	pseudouridine synthase%2c rsu	1e-21	0.5105
XLOC_000181	AGKD04009685.1	34733	35449	+	717	wd repeat-containing protein 7-like	3.5e-17	0.4535
XLOC_000182	AGKD04009687.1	1060	1257	+	198	PREDICTED: Pseudopodoces humilis ankyrin repeat and sterile alpha motif domain containing 1B (ANKS1B), mRNA	4e-20	87.91
XLOC_000183	AGKD04009700.1	58	935	+	878	senescence-associated protein	4.5e-66	0.794
XLOC_000184	AGKD04009700.1	1746	2513	+	768	senescence-associated protein	2.7e-70	0.7845
XLOC_000185	AGKD04009702.1	95;1229	227;1314	-;-	219	importin-5	4.4e-43	1
XLOC_000186	AGKD04009708.1	31372	32136	+	765	sjchgc01615 protein	5e-10	0.75
XLOC_000187	AGKD04009719.1	2	1181	+	1180	hypothetical protein MTR_5g050970	1.1e-74	0.7765
XLOC_000188	AGKD04009730.1	2118	3668	+	1551	unnamed protein product	1.8e-34	0.723
XLOC_000189	AGKD04009734.1	3113;3957;6494	3664;4067;7681	+;+;+	1851	asporin	2.1e-73	0.88
XLOC_000190	AGKD04009736.1	1712;2429;3133	2304;3020;4044	-;-;-	2097	ephexin-1- partial	4.4e-59	0.8665
XLOC_000191	AGKD04009738.1	2081	2726	+	646	histone-lysine n-methyltransferase 2d	2.6e-14	0.58
XLOC_000192	AGKD04009762.1	17;1230	390;1418	+;+	563	calponin-3	3.1e-53	0.9375
XLOC_000193	AGKD04009777.1	14	531	+	518	sex comb on midleg-like protein 1	7.5e-15	0.4835
XLOC_000194	AGKD04009796.1	35791;36308;37216	35910;36344;38081	+;+;+	1023	er membrane protein complex subunit 1 isoform x1	6.8e-33	0.928
XLOC_000195	AGKD04009824.1	34006	34613	+	608	zinc finger rna-binding protein isoform x2	3.5e-23	0.9255
XLOC_000196	AGKD04009837.1	1216;2944;3480	1285;3043;4408	+;+;+	1099	prestalk protein	8.7e-27	0.4785
XLOC_000197	AGKD04009845.1	2329	3394	+	1066	PREDICTED: Stegastes partitus collagen alpha-1(II) chain-like (LOC103358639), transcript variant X3, mRNA	5e-17	95.31
XLOC_000198	AGKD04009846.1	248;1125;1557	419;1178;1753	+;+;+	423	collagen alpha-1 chain precursor	1.9	0.56
XLOC_000199	AGKD04009862.1	54959;55355;55624;58014	55165;55486;55764;58215	+;+;+;+	682	PREDICTED: uncharacterized protein LOC104930903	1.1e-69	0.7175
XLOC_000200	AGKD04009862.1	30153;35604;35814;36708;37350	34328;35659;35880;36850;37446	-;-;-;-;-	4539	nuclear nucleic acid-binding protein c1d	3.3e-137	0.804
XLOC_000201	AGKD04009863.1	6781	7356	+	576	molecular chaperone	1.5e-10	0.5425
XLOC_000202	AGKD04009869.1	1	1201	+	1201	---NA---	-	-
XLOC_000203	AGKD04009871.1	794;5090	1026;5272	-;-	416	copine-5- partial	6.5e-68	0.9965
XLOC_000204	AGKD04009901.1	1178	2697	+	1520	foot protein 1 variant partial	2.7e-10	0.37
XLOC_000205	AGKD04009902.1	5	671	+	667	keratin-associated protein 9-1-like	1.1	0.455
XLOC_000206	AGKD04009907.1	35776;39293;41721;43500;44630;45007	36284;39445;41762;43572;44724;45154	-;-;-;-;-;-	1020	zinc finger protein dpf3-like isoform x2	1e-78	0.8345
XLOC_000207	AGKD04009909.1	142	1253	+	1112	sh2b adapter protein 2	0	0.831
XLOC_000208	AGKD04009918.1	332;1536;2274;2718	469;1589;2413;3178	+;+;+;+	793	transcription factor spt20 homolog isoform x2	1.8e-97	0.964
XLOC_000209	AGKD04009923.1	1296;1995	1586;3332	-;-	1629	poly	3.3e-17	0.9615
XLOC_000210	AGKD04009923.1	47	878	+	832	---NA---	-	-
XLOC_000211	AGKD04009938.1	2210;3751	2508;3882	-;-	431	Salmo salar clone BAC CHORI214-114L13 von Willebrand factor A domain containing 5A (VWA5A) gene, complete cds; gaps in BAC sequence with unknown sequence contribute to premature stops in the CDS (VWA5A-like protein) pseudogene, complete sequence; and MHC class I antigen (Sasa-SAA) gene, Sasa-SAA*0101 allele and v-akt murine thymoma viral oncogene 2-like protein (AKT2) gene, complete cds	3e-154	100
XLOC_000212	AGKD04009952.1	65	1016	+	952	transposase	4.3e-170	0.826
XLOC_000213	AGKD04009959.1	2	535	+	534	myosin 1	2.5e-24	0.7607
XLOC_000214	AGKD04009974.1	1777;2403;3214;8163;10661;11969	2013;2504;5256;10262;10808;12337	-;-;-;-;-;-	4999	reverse transcriptase-like protein	9.6e-145	0.847
XLOC_000215	AGKD04009974.1	2	491	+	490	---NA---	-	-
XLOC_000216	AGKD04009974.1	6268	7313	+	1046	rna-directed dna polymerase from mobile element jockey-like	6.3e-45	0.6735
XLOC_000217	AGKD04009978.1	3427	4121	+	695	casein kinase i isoform gamma- partial	4.5e-48	0.997
XLOC_000218	AGKD04009983.1	6291	6612	+	322	procollagen- -oxoglutarate 5-dioxygenase 2 isoform x1	1.4e-19	0.9435
XLOC_000219	AGKD04009999.1	7;1021	313;1053	-;-	340	---NA---	-	-
XLOC_000220	AGKD04009999.1	1174;1763	1526;2193	-;-	784	e3 ubiquitin-protein ligase chip	1e-83	0.916
XLOC_000221	AGKD04010009.1	8;2936	2326;3161	-;-	2545	nf-kappa-b inhibitor zeta	1.2e-26	0.8545
XLOC_000222	AGKD04010013.1	1	745	+	745	retrotransposable element tf2 155 kda protein type 3	3.3e-29	0.6725
XLOC_000223	AGKD04010044.1	26048	27715	+	1668	---NA---	-	-
XLOC_000224	AGKD04010058.1	4990;5621;6486	5164;5811;6806	+;+;+	687	protein saal1	2.2e-46	0.8325
XLOC_000225	AGKD04010068.1	2225	2441	+	217	son of sevenless homolog 2	3.2e-41	0.938
XLOC_000226	AGKD04010080.1	960	1361	+	402	reverse transcriptase-like protein	1.1e-80	0.715
XLOC_000227	AGKD04010109.1	2685	3579	+	895	lipocalin precursor	3e-21	0.848
XLOC_000228	AGKD04010110.1	3	1768	+	1766	Oncorhynchus masou formosanus prostaglandine D synthase (ptgds) mRNA, complete cds	7e-57	94.12
XLOC_000229	AGKD04010147.1	6685	7378	+	694	---NA---	-	-
XLOC_000230	AGKD04010148.1	3355;5060;5534	4265;5154;5827	+;+;+	1300	microsomal glutathione s-transferase 1	6.3e-72	0.845
XLOC_000231	AGKD04010148.1	7945	8353	+	409	---NA---	-	-
XLOC_000232	AGKD04010155.1	1	872	+	872	---NA---	-	-
XLOC_000233	AGKD04010164.1	3;2266;4942	1047;4008;12169	+;+;+	10016	unnamed protein product	3.7e-06	0.97
XLOC_000234	AGKD04010189.1	2;356	282;511	+;+	437	---NA---	-	-
XLOC_000235	AGKD04010199.1	11855	12525	+	671	unnamed protein product	1.9e-131	0.9085
XLOC_000236	AGKD04010199.1	12597	13390	+	794	unnamed protein product	1.2e-167	0.8915
XLOC_000237	AGKD04010199.1	25370	25981	+	612	hypothetical protein PHACADRAFT_189718	2.4	0.46
XLOC_000238	AGKD04010199.1	82775	83211	+	437	unnamed protein product	0.0064	0.71
XLOC_000239	AGKD04010208.1	37989;41496	41433;42001	+;+	3951	tyrosine-protein phosphatase non-receptor type 2 isoform x2	2.2e-16	0.756
XLOC_000240	AGKD04010208.1	37989;41124;41261	40998;41232;42001	-;-;-	3860	tyrosine-protein phosphatase non-receptor type 2 isoform x1	2.1e-16	0.761
XLOC_000241	AGKD04010209.1	6221;7429	7236;7512	+;+	1100	---NA---	-	-
XLOC_000242	AGKD04010209.1	3531;6220;6393	4638;6275;7512	-;-;-	2284	carnitine o-palmitoyltransferase liver isoform-like	3.2e-18	0.771
XLOC_000243	AGKD04010209.1	618	2385	+	1768	methyltransferase nsun7	4.6e-157	0.605
XLOC_000244	AGKD04010217.1	17	951	+	935	transposable element tcb1 transposase	1.5e-174	0.83
XLOC_000245	AGKD04010225.1	1132	2346	+	1215	---NA---	-	-
XLOC_000246	AGKD04010236.1	2574;3675;5141;10492	2679;3831;10155;10738	-;-;-;-	5525	plexin- partial	1.2e-35	0.9415
XLOC_000247	AGKD04010240.1	4910;5747	5105;5858	+;+	308	angiopoietin-2-like	8e-41	0.8175
XLOC_000248	AGKD04010246.1	6208	7548	+	1341	reverse transcriptase and intron maturase	0.00023	0.581
XLOC_000249	AGKD04010249.1	2	1415	+	1414	tpa: transposase	4.4e-99	0.75
XLOC_000250	AGKD04010250.1	17978	19212	+	1235	paired box protein and transposase domain containing protein	6.2e-40	0.7065
XLOC_000251	AGKD04010251.1	2391;7948;8709	2615;8469;8870	-;-;-	909	tbc1 domain family member 2a isoform x1	2.2e-96	0.7
XLOC_000252	AGKD04010251.1	3186	4651	+	1466	unnamed protein product	0.065	0.595
XLOC_000253	AGKD04010252.1	2474;2973;3405	2881;3121;3938	+;+;+	1091	tumor protein d52	2.1e-49	0.8655
XLOC_000254	AGKD04010267.1	7332	7927	+	596	hypothetical protein	0.084	0.45
XLOC_000255	AGKD04010270.1	1120;3982	1878;5526	-;-	2304	tcdd-inducible poly	1.7e-55	0.8475
XLOC_000256	AGKD04010270.1	82	1042	+	961	PREDICTED: mucin-2-like	7.1e-24	0.3925
XLOC_000257	AGKD04010271.1	25	657	+	633	fc receptor-like protein 3	3e-21	0.6925
XLOC_000258	AGKD04010275.1	25139	28089	+	2951	Salmo salar clone BAC CHORI214-92I04, complete sequence	3e-63	75.64
XLOC_000259	AGKD04010275.1	59859	61280	+	1422	zinc finger protein 180	1.1e-173	0.732
XLOC_000260	AGKD04010290.1	3470;7410;9219;9485;9608;9899;13363	3557;7538;9233;9515;9798;9974;14271	-;-;-;-;-;-;-	1439	acyl- dehydrogenase family member mitochondrial	6.4e-116	0.952
XLOC_000261	AGKD04010299.1	2807	4201	+	1395	unnamed protein product	4.7e-164	0.8905
XLOC_000262	AGKD04010306.1	2241;4414	4317;5724	-;-	3388	PREDICTED: uncharacterized protein LOC106078111	9.3e-12	0.585
XLOC_000263	AGKD04010316.1	1	800	+	800	---NA---	-	-
XLOC_000264	AGKD04010326.1	2658;4268;4614	3798;4411;7570	+;+;+	4242	protein phosphatase 1f	3.6e-79	0.881
XLOC_000265	AGKD04010327.1	346	1093	+	748	protein phosphatase 1f	1.9e-13	0.841
XLOC_000266	AGKD04010338.1	3434;3956	3762;4127	+;+	501	ras-related protein rab-38-like	1.4e-41	0.914
XLOC_000267	AGKD04010341.1	2951;6142	3022;6612	-;-	543	protein memo1	1.7e-29	0.98
XLOC_000268	AGKD04010361.1	2617;3932;4465;5788	2673;4045;4557;5827	+;+;+;+	304	myc box-dependent-interacting protein 1-like isoform x3	2.4e-43	0.9135
XLOC_000269	AGKD04010363.1	2965	3232	+	268	protein jade-3	6.2e-17	0.97
XLOC_000270	AGKD04010366.1	35485;35683	35487;36437	+;+	758	gtpase imap family member 8-like	5.4e-129	0.7
XLOC_000271	AGKD04010366.1	3641	5528	+	1888	sjchgc04011 protein	8.6e-11	0.7585
XLOC_000272	AGKD04010366.1	7125	8001	+	877	sjchgc04011 protein	3.5e-08	0.739
XLOC_000273	AGKD04010366.1	29341	31969	+	2629	sjchgc04714 protein	0.005	0.62
XLOC_000274	AGKD04010366.1	32580	34108	+	1529	sjchgc04714 protein	5.7e-05	0.6875
XLOC_000275	AGKD04010366.1	34191	35093	+	903	unnamed protein product	3.4e-05	0.66
XLOC_000276	AGKD04010380.1	1347	2377	+	1031	reverse transcriptase-like protein	4.1e-21	0.644
XLOC_000277	AGKD04010389.1	2932;3827	3580;4897	+;+	1720	lanosterol synthase	0.0018	0.5417
XLOC_000278	AGKD04010389.1	2934;5716;6694;7183	5302;5896;6925;9047	-;-;-;-	4647	pdz and lim domain protein 7	5e-113	0.8835
XLOC_000279	AGKD04010389.1	35	770	+	736	---NA---	-	-
XLOC_000280	AGKD04010391.1	176618;198969;199661	176720;199531;201704	+;+;+	2710	protein nlrc3-like	2.9e-63	0.8535
XLOC_000281	AGKD04010391.1	220103;225290;228033;228192;235419;236463;238355;238583	225088;227506;228083;228298;235470;236576;238431;238665	+;+;+;+;+;+;+;+	7687	regulator of g-protein signaling 11	7.1e-102	0.951
XLOC_000282	AGKD04010391.1	81494	81990	+	497	protein nlrc3- partial	5.6e-13	0.878
XLOC_000283	AGKD04010391.1	89621	89961	+	341	unnamed protein product	1.3e-53	0.9465
XLOC_000284	AGKD04010391.1	121306	122305	+	1000	---NA---	-	-
XLOC_000285	AGKD04010391.1	148077	148790	+	714	transposable element tcb1 transposase	2e-49	0.6925
XLOC_000286	AGKD04010391.1	148970	149146	+	177	protein nlrc3-like	3.5e-27	0.9425
XLOC_000287	AGKD04010391.1	156800	157223	+	424	Salmo salar IgH locus B genomic sequence	0	96.63
XLOC_000288	AGKD04010391.1	192839	193261	+	423	Salmo salar IgH locus A genomic sequence	1e-13	94.64
XLOC_000289	AGKD04010391.1	202270	211474	+	9205	envelope polyprotein	4.2e-99	0.6575
XLOC_000290	AGKD04010391.1	212513	219437	+	6925	unnamed protein product	1e-166	0.866
XLOC_000291	AGKD04010394.1	1646;2586	1888;4673	+;+	2331	neurotrypsin-like	2.7e-45	0.7245
XLOC_000292	AGKD04010394.1	1646;4781;5218;5459;5907;6130	4668;5052;5367;5743;6048;6358	-;-;-;-;-;-	4101	neurotrypsin-like	8.6e-118	0.776
XLOC_000293	AGKD04010402.1	3325;3696;4080;4379;4723;5054;5279;5872;6360;7244	3585;3785;4193;4399;4743;5131;5450;5919;6451;7423	+;+;+;+;+;+;+;+;+;+	1077	terminal uridylyltransferase 7-like	2.8e-99	0.872
XLOC_000294	AGKD04010412.1	23412;23624	23543;23743	-;-	252	dna polymerase delta catalytic subunit	2.3e-50	0.8935
XLOC_000295	AGKD04010420.1	4405	4702	+	298	hypothetical protein	0.0012	0.5233
XLOC_000296	AGKD04010437.1	263	820	+	558	autotransporter	9.6e-13	0.41
XLOC_000297	AGKD04010451.1	72;1086;1951;4783	337;1168;2017;7799	+;+;+;+	3433	protein phosphatase 1 regulatory subunit 12a-like isoform x5	1.6e-38	0.765
XLOC_000298	AGKD04010465.1	7898	11720	+	3823	acidic leucine-rich nuclear phosphoprotein 32 family member b	1.4e-26	0.7578
XLOC_000299	AGKD04010465.1	12451	13299	+	849	splicing regulatory glutamine lysine-rich protein 1- partial	1.8	0.4
XLOC_000300	AGKD04010465.1	14613	16576	+	1964	asc-type amino acid transporter 1	8e-47	0.6735
XLOC_000301	AGKD04010477.1	2983	4204	+	1222	hypothetical protein EGM_13164, partial	3.2e-09	0.5056
XLOC_000302	AGKD04010483.1	16985;22924;23311	17243;22998;23385	-;-;-	409	px domain-containing protein kinase-like protein	1.2e-44	0.8855
XLOC_000303	AGKD04010488.1	2657	3091	+	435	domain protein	7.7e-34	0.576
XLOC_000304	AGKD04010489.1	3262;4246;6721;9317	3430;4338;6813;9450	+;+;+;+	489	protein furry homolog isoform x3	1.3e-73	0.959
XLOC_000305	AGKD04010499.1	11	510	+	500	phosphofurin acidic cluster sorting protein 2 isoform x2	2e-24	0.9535
XLOC_000306	AGKD04010505.1	2915;5001;5486	3058;5098;6400	-;-;-	1157	phosphatidate cytidylyltransferase 1	1.1e-09	0.94
XLOC_000307	AGKD04010512.1	1247	2055	+	809	Salmo salar clone ssal-rgf-517-305 N-arachidonyl glycine receptor putative mRNA, complete cds	3e-53	96.3
XLOC_000308	AGKD04010513.1	926	2875	+	1950	Salmo salar clone 39N03 TCR-alpha/delta locus, genomic sequence	7e-157	88.47
XLOC_000309	AGKD04010523.1	36903;37666;37936;38246;38447;40436;40671	37007;37784;37975;38283;38488;40533;41161	+;+;+;+;+;+;+	933	protein-tyrosine kinase 2-beta	1.4e-76	0.825
XLOC_000310	AGKD04010523.1	39478;40101	40024;40406	-;-	853	aggrecan core protein	5.3e-12	0.4833
XLOC_000311	AGKD04010523.1	41316	42783	+	1468	Salmo salar homeobox protein HoxD13aa (HoxD13aa) gene, partial sequence; and homeobox protein HoxD13aa, homeobox protein HoxD12aa (HoxD12aa), homeobox protein HoxD11aa (HoxD11aa), homeobox protein HoxD10aa (HoxD10aa), homeobox protein HoxD9aa (HoxD9aa), homeobox protein HoxD4aa (HoxD4aa), homeobox protein HoxD3aa (HoxD3aa), and homeobox protein HoxD1aa (HoxD1aa) genes, complete cds	1e-34	83.15
XLOC_000312	AGKD04010537.1	1730	2252	+	523	guanine nucleotide-binding protein subunit alpha-13	5.6e-38	0.9015
XLOC_000313	AGKD04010545.1	44;3174	218;3624	-;-	626	vesicle-trafficking protein sec22c	1.7e-76	0.876
XLOC_000314	AGKD04010561.1	10221;14384;14603	10961;14470;15252	+;+;+	1478	bcl2 adenovirus e1b 19 kda protein-interacting protein 2 isoform x1	5.9e-64	0.979
XLOC_000315	AGKD04010563.1	50025	53822	+	3798	zinc finger protein 420-like	6.7e-178	0.7345
XLOC_000316	AGKD04010563.1	87082	88186	+	1105	zinc finger protein 180	2.5e-180	0.7445
XLOC_000317	AGKD04010563.1	95631	97412	+	1782	zinc finger protein 180-like protein	2.2e-40	0.7293
XLOC_000318	AGKD04010565.1	18704;22973;25287	22148;24643;26355	-;-;-	6185	---NA---	-	-
XLOC_000319	AGKD04010565.1	4437	4937	+	501	---NA---	-	-
XLOC_000320	AGKD04010569.1	1806	2309	+	504	---NA---	-	-
XLOC_000321	AGKD04010581.1	31378	31835	+	458	---NA---	-	-
XLOC_000322	AGKD04010581.1	37663	37772	+	110	Salmo salar clone BHMS346 microsatellite sequence	8e-15	91.3
XLOC_000323	AGKD04010586.1	34552	34904	+	353	---NA---	-	-
XLOC_000324	AGKD04010591.1	2614;3426;4296	3052;3556;4438	+;+;+	713	syntaxin-binding protein 1 isoform x2	4.4e-67	0.937
XLOC_000325	AGKD04010595.1	49111	49631	+	521	fish-egg lectin	1.6e-19	0.7565
XLOC_000326	AGKD04010598.1	122;2593	205;3674	-;-	1166	tetraspanin-18	2.2e-46	0.83
XLOC_000327	AGKD04010606.1	14136	14590	+	455	---NA---	-	-
XLOC_000328	AGKD04010645.1	2	1562	+	1561	keratin-associated protein 10-4-like	3.7e-40	0.7855
XLOC_000329	AGKD04010654.1	2466	2937	+	472	repetin isoform x2	2.8e-06	0.5033
XLOC_000330	AGKD04010667.1	1543	2361	+	819	sjchgc04011 protein	9.4e-14	0.6959
XLOC_000331	AGKD04010681.1	6378;8733;9639	6506;9168;9690	+;+;+	617	otu domain-containing protein 4	0.0004	0.669
XLOC_000332	AGKD04010716.1	8131	9778	+	1648	olfactory receptor family c subfamily 4 member 11	8.1e-13	0.7538
XLOC_000333	AGKD04010716.1	9975	11580	+	1606	sjchgc04714 protein	0.013	0.625
XLOC_000334	AGKD04010726.1	2	293	+	292	---NA---	-	-
XLOC_000335	AGKD04010726.1	21912	23106	+	1195	zinc finger protein 831	0.013	0.5678
XLOC_000336	AGKD04010739.1	319	1240	+	922	predicted protein	8e-15	0.45
XLOC_000337	AGKD04010753.1	2232;3776	2638;3918	+;+	550	aminopeptidase n-like	6.7e-21	0.7675
XLOC_000338	AGKD04010755.1	30647	31670	+	1024	---NA---	-	-
XLOC_000339	AGKD04010763.1	2368	2898	+	531	surface protein bspa- partial	8.8e-11	0.7185
XLOC_000340	AGKD04010764.1	64	639	+	576	surface protein bspa- partial	3.6e-05	0.7105
XLOC_000341	AGKD04010774.1	214099;214363;216298	214261;216214;216466	+;+;+	2184	lrr and pyd domains-containing protein 12-like isoform x1	0	0.8055
XLOC_000342	AGKD04010779.1	151921	152915	+	995	senescence-associated protein	4.3e-69	0.7645
XLOC_000343	AGKD04010780.1	131128;136766	131514;137286	-;-	908	transposable element tc1 transposase	9.8e-17	0.603
XLOC_000344	AGKD04010780.1	129945	130436	+	492	PREDICTED: uncharacterized protein LOC105031405	0.61	0.87
XLOC_000345	AGKD04010780.1	150621	152207	+	1587	zinc finger protein ozf-like	6.2e-116	0.724
XLOC_000346	AGKD04010781.1	148443	148904	+	462	unnamed protein product	2.1e-07	0.618
XLOC_000347	AGKD04010784.1	144680	146407	+	1728	zinc finger protein 260-like isoform x1	1.9e-77	0.667
XLOC_000348	AGKD04010787.1	144559	147199	+	2641	zinc finger protein 180 isoform x4	1.4e-179	0.717
XLOC_000349	AGKD04010787.1	147994	148393	+	400	---NA---	-	-
XLOC_000350	AGKD04010791.1	137508	138037	+	530	unnamed protein product	0.42	0.8757
XLOC_000351	AGKD04010794.1	139090	143752	+	4663	unnamed protein product, partial	3e-16	0.835
XLOC_000352	AGKD04010795.1	3108	3735	+	628	senescence-associated protein	3e-45	0.8855
XLOC_000353	AGKD04010796.1	89	1001	+	913	hypothetical protein MTR_5g050970	1e-79	0.769
XLOC_000354	AGKD04010797.1	7	531	+	525	senescence-associated protein	5.5e-29	0.941
XLOC_000355	AGKD04010805.1	144232	144384	+	153	Salmo salar clone 249L01 TCR-alpha/delta locus, genomic sequence	2e-71	99.35
XLOC_000356	AGKD04010806.1	145359	145921	+	563	senescence-associated protein	1.9e-35	0.942
XLOC_000357	AGKD04010822.1	2	847	+	846	TPA: hypothetical protein BOS_23236	3.3e-51	0.8845
XLOC_000358	AGKD04010843.1	41614;48187	43740;48877	-;-	2818	zinc finger protein 883-like protein isoform x2	6.2e-146	0.69
XLOC_000359	AGKD04010843.1	75535;78115	76947;78592	-;-	1891	---NA---	-	-
XLOC_000360	AGKD04010844.1	28241;29089;33074;33791;38885;42742;43564;44353;45755;48253	28446;29289;33163;33848;38919;42814;43768;44509;45861;48504	-;-;-;-;-;-;-;-;-;-	1384	centrosomal protein of 89 kda	2e-66	0.523
XLOC_000361	AGKD04010844.1	55153	55471	+	319	Salmo salar clone BHMS413 microsatellite sequence	1e-37	90.84
XLOC_000362	AGKD04010845.1	84265;84418;85371	84281;84997;85506	+;+;+	733	stonustoxin subunit beta-like	1.2e-63	0.6645
XLOC_000363	AGKD04010845.1	52031;52122;53605;54635	52031;52875;54498;54680	-;-;-;-	1695	lrr and pyd domains-containing protein 5-like isoform x1	2.2e-50	0.705
XLOC_000364	AGKD04010847.1	49784	51337	+	1554	unnamed protein product	4.8e-19	1
XLOC_000365	AGKD04010848.1	62334	62827	+	494	---NA---	-	-
XLOC_000366	AGKD04010849.1	33536	34927	+	1392	gag partial	9e-05	0.6055
XLOC_000367	AGKD04010849.1	35721	36439	+	719	---NA---	-	-
XLOC_000368	AGKD04010849.1	58645	59134	+	490	tetra-peptide repeat homeobox protein 1-like	0.035	0.465
XLOC_000369	AGKD04010849.1	88514	89384	+	871	---NA---	-	-
XLOC_000370	AGKD04010850.1	52207	52859	+	653	PREDICTED: repetin-like	0.049	0.52
XLOC_000371	AGKD04010850.1	61994	63446	+	1453	zinc finger protein 260-like isoform x1	4.5e-137	0.665
XLOC_000372	AGKD04010851.1	1388	2950	+	1563	zinc finger protein 180	3e-159	0.745
XLOC_000373	AGKD04010851.1	3194	4562	+	1369	unnamed protein product	3.3e-18	0.75
XLOC_000374	AGKD04010852.1	9072	10308	+	1237	Salmo salar olfactory receptor family C subfamily 4 member 7 gene, complete cds	4e-23	84.09
XLOC_000375	AGKD04010852.1	23315	24639	+	1325	PREDICTED: putative uncharacterized protein DDB_G0271982	0.094	0.63
XLOC_000376	AGKD04010852.1	37982	39245	+	1264	c-type mbl-2 protein	2.8e-97	0.7355
XLOC_000377	AGKD04010853.1	10857;14416;51823	11032;14857;51851	+;+;+	647	threonylcarbamoyladenosine trna methylthiotransferase	1.7e-15	0.994
XLOC_000378	AGKD04010853.1	19023	19983	+	961	---NA---	-	-
XLOC_000379	AGKD04010857.1	438;2254;3002;3298;3432;3865;4184;4850;5856;10600;12448	656;2371;3100;3326;3574;3901;4733;5014;6031;11424;13118	+;+;+;+;+;+;+;+;+;+;+	3032	pleckstrin homology domain-containing family g member 4b isoform x3	0	0.762
XLOC_000380	AGKD04010857.1	27163;27905;39770;40241;41812	27555;28129;39940;40418;42249	+;+;+;+;+	1405	pleckstrin homology domain-containing family g member 4b isoform x3	7.6e-168	0.9365
XLOC_000381	AGKD04010857.1	75585;76186;76779;77093;78673	75748;76310;76937;77355;81009	+;+;+;+;+	3048	phosphatidylserine synthase 1	6.8e-20	0.932
XLOC_000382	AGKD04010857.1	24132	25070	+	939	proline-rich extensin-like protein epr1	6.8e-42	0.481
XLOC_000383	AGKD04010857.1	77824	78096	+	273	transposable element tc1 partial	3.7e-23	0.6385
XLOC_000384	AGKD04010858.1	36330;39676;40612;41542;43314;44226;44585;46896;47528;47809;48058;48365;49542;50232;50481;50518;50767;50829;50863;51200;51237;51426;53036;56419;57325;57790;57823;58839;60623;62031;62444;66589;67424;67602;68027;68375;72255;72460;77794;78546	37209;39872;40767;41617;43412;44307;44705;47016;47595;47909;48082;49226;49563;50253;50502;50539;50788;50850;50884;51221;51258;51515;53125;56559;57465;57799;58137;59018;61554;62143;62523;66656;67485;67702;68121;71889;72315;72566;77886;79337	-;-;-;-;-;-;-;-;-;-;-;-;-;-;-;-;-;-;-;-;-;-;-;-;-;-;-;-;-;-;-;-;-;-;-;-;-;-;-;-	9972	methionine synthase	0	0.927
XLOC_000385	AGKD04010858.1	80527;82057	80973;82312	-;-	703	methionine synthase	1.1e-34	0.7675
XLOC_000386	AGKD04010858.1	82655;84847;85711	84815;85341;86312	-;-;-	3258	alpha-actinin-2 isoform x3	1.1e-46	0.9045
XLOC_000387	AGKD04010858.1	45486	46270	+	785	hypothetical protein N310_03093, partial	4.8	0.48
XLOC_000388	AGKD04010859.1	2776;3326;3536;10560;10955;11363;11874;12167;12508;16231;16503;17121;17508	3059;3432;3673;10777;11135;11485;11959;12243;12762;16338;16611;17219;19389	+;+;+;+;+;+;+;+;+;+;+;+;+	3667	f-box only protein 11	0	0.98
XLOC_000389	AGKD04010860.1	2701	4564	+	1864	unnamed protein product	4.1e-52	0.7981
XLOC_000390	AGKD04010862.1	15352;15582;20931;28282;30388;30595;54310;70257;75446;80485	15384;15907;21179;28436;30421;30745;54434;70350;75472;80687	+;+;+;+;+;+;+;+;+;+	1397	serine palmitoyltransferase 3	3.3e-122	0.763
XLOC_000391	AGKD04010864.1	36306;37177	36657;37262	-;-	438	conserved hypothetical protein	2.4	0.44
XLOC_000392	AGKD04010865.1	38675;43097;44463;46069;49014;51283;54437;55542;57565;60490;61656;62667;63760;67726;77865	38820;43157;44560;46228;49326;51375;55028;55756;57651;60641;61841;62784;63915;67810;78027	+;+;+;+;+;+;+;+;+;+;+;+;+;+;+	2625	voltage-dependent t-type calcium channel subunit alpha-1h	0	0.742
XLOC_000393	AGKD04010866.1	47733;50520;50701;51461;51653;52351;52630	49725;50611;51183;51537;52199;52454;52936	-;-;-;-;-;-;-	3603	sorting nexin-9-like	1.2e-169	0.9165
XLOC_000394	AGKD04010867.1	33877;35807;37127;37589;37893;38605	35580;36410;37220;37734;38061;39563	-;-;-;-;-;-	3676	serine threonine-protein kinase plk1	0	0.944
XLOC_000395	AGKD04010868.1	34159;35879;40945;42111	34189;35980;41119;42172	+;+;+;+	370	t-box transcription factor tbx22	8.1e-81	0.98
XLOC_000396	AGKD04010868.1	47358;48550	47391;49846	+;+	1331	t-box transcription factor tbx22	1.8e-38	0.4995
XLOC_000397	AGKD04010868.1	33239	33531	+	293	t-box transcription factor tbx22-like	6.8e-17	0.755
XLOC_000398	AGKD04010869.1	17277	17937	+	661	gastrula zinc finger isoform x2	4.8e-60	0.736
XLOC_000399	AGKD04010869.1	29696	30588	+	893	zinc finger protein 883-like	5.4e-20	0.5875
XLOC_000400	AGKD04010869.1	44195	45384	+	1190	nb-arc domain-containing protein	0.012	0.3829
XLOC_000401	AGKD04010869.1	59121	59817	+	697	zinc finger protein 501-like isoform x2	1.5e-14	0.649
XLOC_000402	AGKD04010872.1	38521;42742	39414;44236	+;+	2389	receptor expression-enhancing protein 3	4.8e-33	0.8675
XLOC_000403	AGKD04010874.1	2904	3473	+	570	Salmo salar hypothetical protein gene, partial cds; and zinc finger protein 180-like protein isoform X2, zinc finger protein 180-like protein, zinc finger protein 883-like protein isoform X2, ORF2 protein, and tripartite motif-containing protein 16-like protein genes, complete cds	4e-164	89.89
XLOC_000404	AGKD04010877.1	53676;55679	55101;57037	-;-	2785	interferon regulatory factor 2-binding protein 2-a-like	0	0.812
XLOC_000405	AGKD04010877.1	47385	48147	+	763	hypothetical protein GUITHDRAFT_47531, partial	5.2	0.39
XLOC_000406	AGKD04010877.1	52697	53541	+	845	protein split ends-like	0.0057	0.7123
XLOC_000407	AGKD04010881.1	34866	35073	+	208	---NA---	-	-
XLOC_000408	AGKD04010881.1	35193	35986	+	794	gastrula zinc finger isoform x3	1.4e-07	0.4011
XLOC_000409	AGKD04010881.1	41877	42635	+	759	protein nlrc3- partial	1.4e-40	0.901
XLOC_000410	AGKD04010881.1	42924	43929	+	1006	stonustoxin subunit beta-like	3.5e-85	0.823
XLOC_000411	AGKD04010882.1	62033;62697;63197;64012;64266;64536;64873;65196;65360;66262;66689;66869;67078;67218;67369;67409;67468;67783;68041;68301	62270;62790;63347;64135;64321;64626;64945;65259;65446;66368;66842;66891;67083;67230;67375;67424;67473;67895;68110;69872	+;+;+;+;+;+;+;+;+;+;+;+;+;+;+;+;+;+;+;+	3065	pachytene checkpoint protein 2 homolog	2.5e-44	0.8585
XLOC_000412	AGKD04010884.1	1437;2529;6324;6599;6869;7252	1610;2825;6492;6764;7108;8014	+;+;+;+;+;+	1809	lws opsin	0	0.9315
XLOC_000413	AGKD04010885.1	10945;12566	11477;12791	+;+	759	oxysterol-binding protein 10- partial	2.5e-26	0.894
XLOC_000414	AGKD04010885.1	55243;73339;73832	56078;73525;74194	+;+;+	1386	oxysterol-binding protein 10	3.5e-109	0.9295
XLOC_000415	AGKD04010885.1	1644	3035	+	1392	unnamed protein product	0.065	0.695
XLOC_000416	AGKD04010885.1	7695	8452	+	758	unnamed protein product	5.3e-37	0.7155
XLOC_000417	AGKD04010885.1	76694	77490	+	797	lwamide neuropeptide	1.2e-08	0.5056
XLOC_000418	AGKD04010888.1	36787;43030	42810;43126	+;+	6121	rna-directed dna polymerase from mobile element jockey-like	3.4e-58	0.6275
XLOC_000419	AGKD04010888.1	44563	46880	+	2318	tetra-peptide repeat homeobox protein 1-like	4.1e-20	0.5605
XLOC_000420	AGKD04010888.1	48792	49425	+	634	microtubule-associated protein 1a-like	4.7e-17	0.567
XLOC_000421	AGKD04010894.1	37364;40743;42734	40123;40829;43096	-;-;-	3210	gtpase imap family member 7-like	6.8e-110	0.766
XLOC_000422	AGKD04010894.1	63877	65552	+	1676	unnamed protein product	7.3e-30	0.8125
XLOC_000423	AGKD04010894.1	65889	67531	+	1643	unnamed protein product	0	0.8935
XLOC_000424	AGKD04010896.1	35866;39096;39717;40941;44173;50830;51750	36090;39226;39839;41080;46210;51672;51779	+;+;+;+;+;+;+	3530	probable domain-containing histone demethylation protein 2c isoform x2	2.3e-170	0.92
XLOC_000425	AGKD04010896.1	59641;65465;66816;67286;68401	64730;65505;66900;67308;68685	-;-;-;-;-	5524	nuclear receptor-binding factor 2	6e-112	0.703
XLOC_000426	AGKD04010903.1	26686;27055;27947;30098	26810;27200;28117;30336	-;-;-;-	681	calsyntenin-2 isoform x2	8.6e-129	0.833
XLOC_000427	AGKD04010904.1	50521;60271;62336;67218;69061;72339	59035;60457;66019;67237;69079;72358	-;-;-;-;-;-	12445	sodium calcium exchanger 3 isoform x3	9.9e-112	0.9725
XLOC_000428	AGKD04010904.1	74073	74164	+	92	PREDICTED: Esox lucius solute carrier family 8 (sodium/calcium exchanger), member 3 (slc8a3), transcript variant X7, mRNA	5e-31	94.57
XLOC_000429	AGKD04010906.1	38515	39190	+	676	zinc finger protein 180 isoform x1	2.3e-63	0.736
XLOC_000430	AGKD04010911.1	33134;35448;35659;35910;36338;36703;37074;39731;39935	33432;35506;35713;36223;36406;36775;37167;39846;42833	+;+;+;+;+;+;+;+;+	3978	e3 ubiquitin-protein ligase rnf115	1e-155	0.7935
XLOC_000431	AGKD04010911.1	41053;41864	41780;42764	-;-	1629	repeat antigen 1	1e-35	0.557
XLOC_000432	AGKD04010913.1	26198	27338	+	1141	gastrin-releasing peptide receptor-like	2.1e-13	0.6255
XLOC_000433	AGKD04010913.1	27534	28527	+	994	Salmo salar clone 242N16 formin-binding protein 1 gene, partial sequence and TCR gamma locus region	3e-113	86.56
XLOC_000434	AGKD04010913.1	28941	29492	+	552	zinc finger protein 180-like protein isoform x2	6.2e-09	0.7262
XLOC_000435	AGKD04010913.1	38713	40060	+	1348	zinc finger protein 180 isoform x1	5.6e-178	0.7205
XLOC_000436	AGKD04010913.1	40372	41682	+	1311	unnamed protein product	3.2e-19	1
XLOC_000437	AGKD04010913.1	72793	74071	+	1279	zinc finger protein 850-like isoform x2	0	0.7315
XLOC_000438	AGKD04010929.1	2	431	+	430	---NA---	-	-
XLOC_000439	AGKD04010934.1	20486;25613;27065	20537;25727;27244	+;+;+	347	alpha-actinin-1- partial	9.4e-46	0.888
XLOC_000440	AGKD04010942.1	23629;23910;24264	23753;23969;25378	+;+;+	1300	intraflagellar transport protein 27 homolog	7.6e-65	0.6595
XLOC_000441	AGKD04010942.1	29318	32151	+	2834	voltage-dependent calcium channel gamma-2 subunit	6.9e-71	0.8585
XLOC_000442	AGKD04010945.1	53207;58059	53249;58237	+;+	222	neurobeachin-like isoform x9	1.6e-26	0.977
XLOC_000443	AGKD04010945.1	67463;69290;69614	67516;69385;69722	+;+;+	259	neurobeachin- partial	3.1e-46	0.97
XLOC_000444	AGKD04010946.1	15299;15991;17277;18957	15498;16146;17456;20293	+;+;+;+	1873	ankyrin-2-like isoform x4	2.8e-30	0.605
XLOC_000445	AGKD04010946.1	14560	15228	+	669	uncharacterized threonine-rich gpi-anchored glyco	1.9e-09	0.516
XLOC_000446	AGKD04010947.1	15181;15430;45383;53228;54364;54694;55159;56379;56662;57021;57790;59417;59642;60542	15208;16121;45451;53377;54443;54747;55231;56479;56828;57167;57947;59499;59726;60725	+;+;+;+;+;+;+;+;+;+;+;+;+;+	2071	1-phosphatidylinositol -bisphosphate phosphodiesterase beta-3	1e-09	0.769
XLOC_000447	AGKD04010948.1	23583;24950	24164;25053	-;-	686	gtpase imap family member 8-like	1.3e-112	0.7025
XLOC_000448	AGKD04010950.1	8643;9593;10125	9194;9975;11477	+;+;+	2288	glycogenin-1 isoform x2	8.1e-15	0.927
XLOC_000449	AGKD04010950.1	8640;9341;13597;20949;21468;21724;22048;23029	9194;11487;13822;21075;21630;21898;22183;23170	-;-;-;-;-;-;-;-	3671	glycogenin-1-like	0	0.847
XLOC_000450	AGKD04010950.1	2187	2692	+	506	---NA---	-	-
XLOC_000451	AGKD04010951.1	31053	33733	+	2681	unnamed protein product, partial	1.3e-06	0.76
XLOC_000452	AGKD04010954.1	4892;5223;6148	5135;5985;7734	+;+;+	2594	Salmo salar clone 115J17 TCR gamma locus region	2e-133	99.63
XLOC_000453	AGKD04010954.1	8621;13670;15260;16786;18517;19253;24964;25234;26871;34891;42446;54505;63215	12301;13852;15409;16935;18613;19356;25087;25255;27024;35016;42597;54709;63466	-;-;-;-;-;-;-;-;-;-;-;-;-	5400	asc-type amino acid transporter 1-like	0	0.925
XLOC_000454	AGKD04010955.1	5729;17798;20130;23506;24498;25685	6008;17822;20231;23681;24724;26400	-;-;-;-;-;-	1526	probable palmitoyltransferase zdhhc1 isoform x1	8e-111	0.925
XLOC_000455	AGKD04010957.1	18978;19792;20039;20301;23183;23857;25565;27894;28196;36342;40572;45478;59708;61818	19337;19938;20216;20438;23358;23974;25695;27988;28332;36489;40672;45586;59885;67911	+;+;+;+;+;+;+;+;+;+;+;+;+;+	8110	transcriptional regulator atrx isoform x2	0	0.928
XLOC_000456	AGKD04010961.1	970;10825;32443;32779	1276;10908;32556;32896	+;+;+;+	623	dna (cytosine-5)-methyltransferase 3a-like isoform x2	6.1e-20	0.5655
XLOC_000457	AGKD04010961.1	49771;52441;52726;61552;62385;62546	49881;52600;52872;61596;62464;62701	+;+;+;+;+;+	699	dna (cytosine-5)-methyltransferase 3a isoform x4	1e-118	0.898
XLOC_000458	AGKD04010961.1	40746	40829	+	84	Salmo salar IgH locus A genomic sequence	1e-31	97.62
XLOC_000459	AGKD04010966.1	14376;18619;21356;22061	14616;18707;21461;22174	-;-;-;-	550	sodium hydrogen exchanger 7	1.6e-86	0.974
XLOC_000460	AGKD04010966.1	19832	20561	+	730	unnamed protein product	9.4e-31	0.725
XLOC_000461	AGKD04010966.1	51150	51664	+	515	protein xrp2 isoform x1	3.6e-09	0.795
XLOC_000462	AGKD04010968.1	21247	21776	+	530	---NA---	-	-
XLOC_000463	AGKD04010968.1	22492	23372	+	881	zinc finger protein 2 homolog	7e-42	0.738
XLOC_000464	AGKD04010968.1	25515	28858	+	3344	zinc finger protein 135-like	1.2e-114	0.7225
XLOC_000465	AGKD04010969.1	59574;62576	59698;62859	+;+	409	mitochondrial sodium hydrogen exchanger 9b2-like	3.4e-18	0.8795
XLOC_000466	AGKD04010969.1	1626;2820	2690;3396	-;-	1642	ccr4-not transcription complex subunit 4	7.6e-34	0.7025
XLOC_000467	AGKD04010969.1	59275;59560;62580;63050	59402;59702;62750;63098	-;-;-;-	491	mitochondrial sodium hydrogen exchanger 9b2-like	1.9e-52	0.871
XLOC_000468	AGKD04010970.1	7;5779;10222;10960;11700;12015;13310;13689;13730;16445;16828;18790;19560;22839;23277	1735;5941;10322;11070;11812;12180;13435;13719;13757;16543;16914;18952;19641;23091;26712	+;+;+;+;+;+;+;+;+;+;+;+;+;+;+	6688	unnamed protein product	1.6e-162	0.9165
XLOC_000469	AGKD04010970.1	27217;34300;34347	34160;34315;35371	+;+;+	7985	sjchgc03009 protein	1.5e-25	0.906
XLOC_000470	AGKD04010970.1	41850;45496	45141;46042	+;+	3839	olfactory receptor family c subfamily 2 member 2	3.9e-149	0.892
XLOC_000471	AGKD04010970.1	41850;49238;49529;51987;54753;57231;57743;58468;58928;59319	46047;49353;49636;52633;54771;57236;57889;58655;59090;59946	-;-;-;-;-;-;-;-;-;-	6220	protein niban	1.7e-84	0.703
XLOC_000472	AGKD04010971.1	60;7686;8038;8239;8443;9302;11976	328;7841;8122;8331;9130;9420;13404	+;+;+;+;+;+;+	2839	phosphatidylinositol -trisphosphate 5-phosphatase 2	0	0.783
XLOC_000473	AGKD04010971.1	13786	14357	+	572	---NA---	-	-
XLOC_000474	AGKD04010971.1	14840	15509	+	670	PREDICTED: Esox lucius paired-like homeobox 2a (phox2a), mRNA	5e-35	85.62
XLOC_000475	AGKD04010971.1	15760	19299	+	3540	paired mesoderm homeobox protein 2a	1.6e-49	0.848
XLOC_000476	AGKD04010971.1	21505	22178	+	674	paired mesoderm homeobox protein 2a	1.4e-38	0.957
XLOC_000477	AGKD04010973.1	51921;52640;58608;58975	52412;58034;58740;60187	-;-;-;-	7233	neurobeachin-like protein 2 isoform x1	2.6e-44	0.877
XLOC_000478	AGKD04010973.1	49714	51210	+	1497	dna-directed rna polymerase subunit beta -like	1.8e-10	0.437
XLOC_000479	AGKD04010976.1	9742;10179;10263;10358;13247;13811;14062;16347	9887;10248;10303;10358;13438;13907;14229;20087	+;+;+;+;+;+;+;+	4456	microfibril-associated glycoprotein 4-like	1.1e-114	0.7705
XLOC_000480	AGKD04010979.1	2545;6914;9424	2691;9283;10142	+;+;+	3236	galectin-4-like isoform x2	2.3e-39	0.848
XLOC_000481	AGKD04010979.1	15051;15459	15295;18556	+;+	3343	membrane protein	0.55	0.6
XLOC_000482	AGKD04010979.1	6922;8269	8079;10142	-;-	3032	partial	1.3e-23	0.5975
XLOC_000483	AGKD04010979.1	11225;14047;23833	12881;14183;24391	-;-;-	2353	tyrosine-protein kinase receptor ufo	2.1e-113	0.8305
XLOC_000484	AGKD04010979.1	29488;32129;33540;33887;47866;50069;53531;55435;56255	29917;32222;33617;33982;47957;50198;53554;55579;56437	-;-;-;-;-;-;-;-;-	1272	tyrosine-protein kinase receptor ufo	1.2e-136	0.89
XLOC_000485	AGKD04010979.1	162	964	+	803	Salmo salar clone 272P16 chaperonin gene, complete cds; myosin 1 gene, partial cds; and TCR-gamma locus, partial sequence	8e-14	89.86
XLOC_000486	AGKD04010979.1	13190	13734	+	545	predicted protein	1.3	0.57
XLOC_000487	AGKD04010979.1	53107	53369	+	263	---NA---	-	-
XLOC_000488	AGKD04010980.1	5545;6050;6776;6857;6948;7403;7629;8616;12870;13870;14116;16129;17481;18306;20612;22725	5717;6148;6826;6907;7046;7501;7727;8813;12968;13968;14313;16227;17681;18503;20710;23258	-;-;-;-;-;-;-;-;-;-;-;-;-;-;-;-	2396	ankyrin-2-like isoform x5	0	0.9685
XLOC_000489	AGKD04010980.1	45904	47025	+	1122	conserved domain protein	6.4e-07	0.651
XLOC_000490	AGKD04010983.1	4422;21897	4524;22047	+;+	254	serine threonine-protein kinase ulk4	1.2e-24	0.7305
XLOC_000491	AGKD04010985.1	2117;2955;3135;7348;9499;10114	2282;3034;3189;9383;9662;10218	+;+;+;+;+;+	2606	serine threonine-protein kinase ppk4-like	0	0.6515
XLOC_000492	AGKD04010985.1	10286;10609;11836;12038	10334;10738;11936;12468	+;+;+;+	711	serine threonine-protein kinase endoribonuclease ire1-like	1.2e-88	0.761
XLOC_000493	AGKD04010986.1	2564;6166;10231;10687;12046;16819;18037;23963;30229;31427;34682;35117;47106;48231;54963;59017	2719;6349;10512;10848;12249;16947;18164;24197;30802;31686;34835;35663;47238;48528;55047;59294	-;-;-;-;-;-;-;-;-;-;-;-;-;-;-;-	3809	adamts-like protein 3 isoform x1	1.4e-112	0.7845
XLOC_000494	AGKD04010987.1	55205;55512	55283;55571	-;-	139	protein trichome birefringence-like isoform x2	3e-12	0.755
XLOC_000495	AGKD04010991.1	27850;35890;36141;37819;38352;38629;40497;46669	32424;36042;36241;38001;38498;38730;40629;47822	+;+;+;+;+;+;+;+	6548	zinc finger ccch domain-containing protein 15	0	0.8655
XLOC_000496	AGKD04010991.1	49005	49916	+	912	unnamed protein product	6.9e-79	0.746
XLOC_000497	AGKD04010991.1	55704	56357	+	654	sjchgc09823 protein	2.3e-32	0.8433
XLOC_000498	AGKD04010991.1	58523	59100	+	578	envelope polyprotein	9.1e-21	0.7245
XLOC_000499	AGKD04010992.1	33435;55938	33870;55982	-;-	481	retinoic acid receptor rxr-gamma-b-like isoform x1	1.7e-17	0.8285
XLOC_000500	AGKD04010993.1	10531;17902;18127	11161;17973;18400	+;+;+	977	short coiled-coil protein isoform x1	2.7e-28	0.8245
XLOC_000501	AGKD04010993.1	48463;49113;49535;49930;51054;51617;51883;52233;52727;53979	48957;49215;49672;50012;51186;51705;52029;52375;52800;55045	+;+;+;+;+;+;+;+;+;+	2472	exosome complex component rrp45	0	0.896
XLOC_000502	AGKD04010993.1	10403;17896	11155;18205	-;-	1063	short coiled-coil protein isoform x1	4.2e-18	0.4921
XLOC_000503	AGKD04010993.1	6768	9579	+	2812	reverse transcriptase-like protein	1.3e-82	0.5925
XLOC_000504	AGKD04010994.1	25740;29190;30634	26012;29356;30778	+;+;+	585	calsyntenin- partial	2.7e-105	0.959
XLOC_000505	AGKD04010995.1	4785;4965;5337;8639;9097	4868;5109;5470;8693;9281	+;+;+;+;+	603	f-bar and double sh3 domains protein 2 isoform x2	3.3e-116	0.9455
XLOC_000506	AGKD04010997.1	24554;25420	24580;25521	+;+	129	---NA---	-	-
XLOC_000507	AGKD04010997.1	2167;4617;5348;5770;8965;10489;15597;24403;24546;25424	3202;4751;5370;5802;9018;10623;15650;24462;24584;25599	-;-;-;-;-;-;-;-;-;-	1745	globoside alpha- -n-acetylgalactosaminyltransferase 1-like isoform x1	0	0.8025
XLOC_000508	AGKD04010999.1	51096;53596	52313;55107	-;-	2730	serine threonine-protein kinase sbk2-like	7.2e-177	0.8205
XLOC_000509	AGKD04011002.1	5131;17921	8408;18816	-;-	4174	zinc finger protein ozf-like	4.4e-89	0.6725
XLOC_000510	AGKD04011002.1	29657;56145	31501;56820	-;-	2521	zinc finger protein 260-like isoform x1	3.3e-143	0.6685
XLOC_000511	AGKD04011003.1	706;5040;6479;7195;7604;7886;9486;20126	998;5114;6609;7230;7724;7960;9548;20181	-;-;-;-;-;-;-;-	850	nuclear factor 1 x-type isoform x5	7.9e-109	0.9785
XLOC_000512	AGKD04011004.1	35295;36060;38833	35405;36162;41940	+;+;+	3322	nipped-b-like partial	3.2e-25	0.517
XLOC_000513	AGKD04011004.1	38840;41035	40826;41435	-;-	2388	low quality protein: probable palmitoyltransferase zdhhc1	9.3e-13	0.5535
XLOC_000514	AGKD04011008.1	25465	26504	+	1040	tpa: transposase	5.6e-96	0.7345
XLOC_000515	AGKD04011008.1	31571	31984	+	414	unnamed protein product	6.6e-06	0.678
XLOC_000516	AGKD04011010.1	37198;37887;38138;42565	37296;37983;38305;42888	+;+;+;+	688	microfibril-associated glycoprotein 4-like	6.2e-115	0.7615
XLOC_000517	AGKD04011010.1	42969	44043	+	1075	PREDICTED: uncharacterized protein LOC100201123	0.018	0.58
XLOC_000518	AGKD04011011.1	43118	43970	+	853	low quality protein: mucin-19	1.6e-23	0.5093
XLOC_000519	AGKD04011012.1	32086;33130;33607;33887;34228;34658;37094;37383;40404;52167;54074	32198;33221;33721;34014;34376;34802;37259;37453;40548;52315;54224	+;+;+;+;+;+;+;+;+;+;+	1424	integrin alpha-11	0	0.9495
XLOC_000520	AGKD04011013.1	33780;34365;36284;40938;58085	33972;34492;36432;41045;58178	-;-;-;-;-	672	probable e3 ubiquitin-protein ligase mid2 isoform x1	5.8e-125	0.973
XLOC_000521	AGKD04011014.1	22140;22379;25820;28043;32773;35830;37515;41224;42054;49333;50151;50414;52119;52778;53107;53696;53999;55806;56046;56981;57373;57642;58005	22295;22547;26202;28179;32927;35958;37634;41357;42115;49397;50259;50582;52244;52931;53136;53832;54116;55908;56161;57096;57513;57761;58278	+;+;+;+;+;+;+;+;+;+;+;+;+;+;+;+;+;+;+;+;+;+;+	3223	neurobeachin-like isoform x6	0	0.9235
XLOC_000522	AGKD04011015.1	4933;19172;20292;21124;21685	5253;19277;20416;21270;21723	+;+;+;+;+	738	probable domain-containing histone demethylation protein 2c isoform x1	3.3e-84	0.9365
XLOC_000523	AGKD04011015.1	840	1624	+	785	hypothetical protein EPH_0040070	0.021	0.55
XLOC_000524	AGKD04011015.1	1938	3411	+	1474	polymorphic outer membrane protein	3.5e-15	0.5035
XLOC_000525	AGKD04011015.1	3743	4676	+	934	rna-directed dna polymerase from transposon x-element	1.1e-35	0.695
XLOC_000526	AGKD04011018.1	677;2603;5079;5443	797;2735;5155;6496	+;+;+;+	1385	vascular endothelial growth factor receptor 3	6.8e-31	0.656
XLOC_000527	AGKD04011018.1	18181;21337;27356	18292;21441;27405	-;-;-	267	endoplasmic reticulum-golgi intermediate compartment protein 1	1.6e-40	0.913
XLOC_000528	AGKD04011019.1	6129;21087;25202;34200;50201;53444;54334	6304;21200;25306;34256;50298;53636;54394	+;+;+;+;+;+;+	804	v-type proton atpase subunit h isoform x1	2.1e-175	0.9535
XLOC_000529	AGKD04011020.1	36775;38640;38928;39750	38541;38719;39096;40133	-;-;-;-	2400	intercellular adhesion molecule 1-like isoform x2	1e-65	0.616
XLOC_000530	AGKD04011020.1	48588;57088;57525	51388;57354;57875	-;-;-	3419	vascular cell adhesion protein 1-like	1e-66	0.5915
XLOC_000531	AGKD04011020.1	43622	47265	+	3644	membrane partial	1.6e-31	0.5815
XLOC_000532	AGKD04011021.1	771;9744;12372;19368;19575	1087;9882;12461;19469;20526	+;+;+;+;+	1600	ras-related protein rab-10	2.2e-107	0.978
XLOC_000533	AGKD04011023.1	191	2787	+	2597	major outer membrane lipoprotein	3.2e-15	0.6568
XLOC_000534	AGKD04011024.1	48195;51513	51370;56155	+;+	7819	sphingomyelin synthase-related protein 1-like	1.8e-66	0.946
XLOC_000535	AGKD04011024.1	3555	14124	-	10570	transposable element tcb1 transposase	0	0.7675
XLOC_000536	AGKD04011024.1	48195;51513;57029	51372;56503;57776	-;-;-	8917	sphingomyelin synthase-related protein 1-like	1e-81	0.935
XLOC_000537	AGKD04011024.1	15697	16865	+	1169	unnamed protein product	0.34	0.69
XLOC_000538	AGKD04011025.1	8886	9315	+	430	filamentous hemagglutinin family outer membrane protein	3.9e-10	0.4745
XLOC_000539	AGKD04011025.1	57653	57762	+	110	protein nlrc3- partial	5.4e-14	0.8506
XLOC_000540	AGKD04011029.1	38792;49711;50105;50564;50867;52100	39021;49951;50131;50713;50945;52174	+;+;+;+;+;+	802	kelch-like protein 38	2.2e-77	0.879
XLOC_000541	AGKD04011030.1	8965	9898	+	934	---NA---	-	-
XLOC_000542	AGKD04011034.1	38244;40275;43244;43582;43983;44967;45432;46775;47230;48646;49058;49469;50385;54666;55551	38424;40401;43336;43691;44098;45046;45486;46854;47284;48762;49122;49550;50584;54807;56390	+;+;+;+;+;+;+;+;+;+;+;+;+;+;+	2343	glutamate decarboxylase-like protein 1	0	0.881
XLOC_000543	AGKD04011036.1	6550	7131	+	582	---NA---	-	-
XLOC_000544	AGKD04011036.1	8975	9737	+	763	sjchgc09658 protein	9.5e-07	0.8
XLOC_000545	AGKD04011037.1	468;1893	1882;2535	+;+	2058	plexin-b1-like	5.1e-08	0.7125
XLOC_000546	AGKD04011037.1	7;516;8332;12674;15082;16017;16064;16314;18139;18696;22854;25197	280;2036;8483;12846;15172;16039;16180;16442;18250;18804;23015;25476	-;-;-;-;-;-;-;-;-;-;-;-	3143	plexin-b1-like	0	0.7195
XLOC_000547	AGKD04011039.1	31611;41474;48564;49631	31687;41608;48701;50172	+;+;+;+	892	fibulin-2-like	2.7e-52	0.8195
XLOC_000548	AGKD04011039.1	50700	53396	+	2697	aminomethyltransferase domain protein	7.6e-18	0.6055
XLOC_000549	AGKD04011040.1	47396	48202	+	807	gtpase-activating rap ran-gap domain-like protein 3 isoform x1	1.3e-09	0.9158
XLOC_000550	AGKD04011041.1	42070;44721	44601;46103	-;-	3915	mastermind-like protein 2	4e-121	0.564
XLOC_000551	AGKD04011043.1	20789;22616;25687;28581	21069;22751;25816;30689	+;+;+;+	2656	serine palmitoyltransferase 3	3.4e-82	0.899
XLOC_000552	AGKD04011045.1	11057;11247;11642;11827	11149;11442;11690;12060	+;+;+;+	572	myosin heavy fast skeletal muscle-like	1.9e-41	0.913
XLOC_000553	AGKD04011045.1	17085;17228;18820;19331;20033	17087;17326;18923;19469;20156	+;+;+;+;+	469	myosin heavy fast skeletal muscle-like	7.5e-105	0.964
XLOC_000554	AGKD04011045.1	20983;23763;23923;24835	21308;23827;24245;25173	+;+;+;+	1053	myosin heavy fast skeletal muscle-like	9.9e-138	0.826
XLOC_000555	AGKD04011045.1	31693;32508;36094;40657;40975	32313;32626;36290;40840;41145	+;+;+;+;+	1292	myosin heavy fast skeletal muscle-like	2.3e-171	0.97
XLOC_000556	AGKD04011045.1	52163	53229	+	1067	myosin heavy fast skeletal muscle-like	9.6e-23	0.963
XLOC_000557	AGKD04011045.1	16432	16542	+	111	myosin heavy fast skeletal muscle-like	1.5e-14	0.9655
XLOC_000558	AGKD04011045.1	42264	42473	+	210	myosin heavy fast skeletal muscle-like	3.3e-34	0.9495
XLOC_000559	AGKD04011045.1	42601	42839	+	239	myosin heavy fast skeletal muscle-like	4.4e-18	0.961
XLOC_000560	AGKD04011045.1	48023	49317	+	1295	sjchgc08991 protein	3.5e-86	0.805
XLOC_000561	AGKD04011045.1	51379	51680	+	302	myosin heavy chain	6.1e-27	0.656
XLOC_000562	AGKD04011046.1	13054	16522	+	3469	zinc finger and btb domain-containing protein 14-like	0	0.7635
XLOC_000563	AGKD04011051.1	35759;39364;39868;40202;40436;40782;42148;42341;42740;46572	39067;39674;39984;40335;40635;40919;42245;42487;42835;50032	+;+;+;+;+;+;+;+;+;+	8011	glutamine and serine-rich protein 1	5.7e-17	0.9195
XLOC_000564	AGKD04011052.1	22510;22569;25098;27890;37062	22533;22592;25462;28094;37250	-;-;-;-;-	807	histone deacetylase 4-like isoform x1	2.2e-30	0.7742
XLOC_000565	AGKD04011053.1	9;4182;7097	3948;4425;7577	-;-;-	4665	heat repeat-containing protein 5b isoform x1	7.9e-92	0.8655
XLOC_000566	AGKD04011053.1	9128;10572;10777;11114;12190	10102;10753;10877;11374;15043	-;-;-;-;-	4373	heat repeat-containing protein 5b isoform x1	2.6e-77	0.9235
XLOC_000567	AGKD04011055.1	35;2157;2477;3053;3349	622;2252;2632;3142;5521	+;+;+;+;+	3103	serine threonine-protein kinase sgk1 isoform x2	1.2e-165	0.9655
XLOC_000568	AGKD04011056.1	35492;36297;37033;50190;50727;51566	35531;36394;37149;50344;50862;51715	+;+;+;+;+;+	696	receptor-type tyrosine-protein phosphatase u isoform x2	4.4e-143	0.965
XLOC_000569	AGKD04011057.1	7315;7879;11291;18288;33455	7404;7998;11420;18672;33713	+;+;+;+;+	984	protein diaphanous homolog 3-like	9.2e-85	0.9075
XLOC_000570	AGKD04011058.1	5615;12494;12756;13235;14757;17783;18646;19952;23539	6096;12605;12855;13340;14881;17915;18722;23479;24291	+;+;+;+;+;+;+;+;+	5416	vascular endothelial growth factor receptor 3	1.3e-143	0.823
XLOC_000571	AGKD04011058.1	19957;25088;25608;25688;25810;26140;26269	24285;25210;25674;25717;25866;26167;26296	-;-;-;-;-;-;-	4662	endoplasmic reticulum-golgi intermediate compartment protein 1	1.3e-44	0.998
XLOC_000572	AGKD04011058.1	27228	27813	+	586	---NA---	-	-
XLOC_000573	AGKD04011059.1	30631;46741;49285;49326	31352;47379;49310;49513	-;-;-;-	1575	poly -binding-splicing factor puf60 isoform x3	6.2e-90	0.8935
XLOC_000574	AGKD04011059.1	9058	10262	+	1205	Zebrafish DNA sequence from clone DKEY-250D11 in linkage group 13, complete sequence	0.001	100
XLOC_000575	AGKD04011061.1	7533;7768;8302;9616;9930	7645;7855;9495;9826;11460	+;+;+;+;+	3137	transposable element tcb2 transposase	5.5e-15	0.73
XLOC_000576	AGKD04011061.1	15405;16261;17553;19331;20636	16194;16363;17633;19627;21929	+;+;+;+;+	2565	upf0472 protein c16orf72 homolog	2.6e-105	0.81
XLOC_000577	AGKD04011061.1	379;1179;1708;5923;10661;16850	698;1296;1767;6456;10706;17058	-;-;-;-;-;-	1287	atp-binding cassette sub-family g member 2-like	1.3e-70	0.808
XLOC_000578	AGKD04011062.1	17008	17412	+	405	acetate permease	3.3e-15	0.593
XLOC_000579	AGKD04011063.1	42860;52258;53474	43062;52319;53514	+;+;+	306	transmembrane protein 131 isoform x2	3.5e-27	0.7775
XLOC_000580	AGKD04011065.1	41979;42124;42878;43066;43585;46675;54550	42078;42174;42956;43264;43688;46775;54870	+;+;+;+;+;+;+	955	coiled-coil domain-containing protein 115	2e-108	0.7665
XLOC_000581	AGKD04011068.1	12	485	+	474	lwamide neuropeptides-like	7e-09	0.566
XLOC_000582	AGKD04011077.1	35606;45919;52129	35835;46113;52723	-;-;-	1020	eh domain-binding protein 1 isoform x1	1.6e-20	0.5805
XLOC_000583	AGKD04011077.1	18021	18813	+	793	eh domain-binding protein 1 isoform x2	9.2e-36	0.988
XLOC_000584	AGKD04011077.1	20016	21348	+	1333	eh domain-binding protein 1-like	5.5e-34	0.9645
XLOC_000585	AGKD04011077.1	21872	23265	+	1394	atepr1 extensin proline-rich 1	1.6e-06	0.4321
XLOC_000586	AGKD04011077.1	53582	53956	+	375	histidine-rich glyco	3.3e-09	0.5495
XLOC_000587	AGKD04011078.1	39340;46063	42470;47996	-;-	5065	zinc finger protein 883-like protein isoform x2	2.8e-75	0.682
XLOC_000588	AGKD04011080.1	15201;50850	15529;51113	-;-	593	fibronectin type-iii domain-containing protein 3a	8.6e-21	0.898
XLOC_000589	AGKD04011081.1	52062;53271	53196;53705	+;+	1570	Parahucho perryi DNA, repeat sequence, clone: Hpa(HP)-1150	4e-25	83.92
XLOC_000590	AGKD04011081.1	44604;51776;53185	48941;53114;53705	-;-;-	6198	tetraspanin-17	5e-26	0.9875
XLOC_000591	AGKD04011083.1	5054;6235;6565;6725	5829;6477;6608;6872	-;-;-;-	1211	low quality protein: mucin-5ac	7.1e-118	0.6135
XLOC_000592	AGKD04011086.1	30584;34314;34864;42164;44607;48819;49110;49410;51274;53071	31214;34419;35009;42693;44748;48937;49207;49672;51647;53281	+;+;+;+;+;+;+;+;+;+	2620	cullin-associated nedd8-dissociated protein partial	0	0.926
XLOC_000593	AGKD04011087.1	32427;35495;37279;44504	33467;35641;37425;44879	-;-;-;-	1711	glycosyltransferase-like protein large1	4e-142	0.9505
XLOC_000594	AGKD04011089.1	40557	49762	+	9206	serine threonine-protein kinase nek7	3.8e-14	0.8675
XLOC_000595	AGKD04011089.1	37841	39939	+	2099	unnamed protein product	1.8e-76	0.7965
XLOC_000596	AGKD04011092.1	31610;34678;36211	34615;36084;42508	+;+;+	10711	exosome complex component rrp43	1.5e-09	0.8745
XLOC_000597	AGKD04011092.1	31610;45542;48566;48624;50435;50506;50577	35186;46590;48617;48717;50462;50570;50619	-;-;-;-;-;-;-	4908	exosome complex component rrp43	9.7e-12	0.8655
XLOC_000598	AGKD04011093.1	41235	44077	+	2843	zinc finger protein 271	2.6e-166	0.6465
XLOC_000599	AGKD04011093.1	49075	49744	+	670	Salmo salar Zinc finger protein 391 (zn391), mRNA	2e-09	88.52
XLOC_000600	AGKD04011094.1	3980;5263;15580	4793;5358;15679	-;-;-	1010	adapter protein ciks-like	2.1e-102	0.601
XLOC_000601	AGKD04011095.1	26775;28329;28762;32462;33890;34112;34352;35795	27579;28551;28852;32604;34019;34210;34386;36052	-;-;-;-;-;-;-;-	1784	protein kinase c epsilon partial	0	0.8955
XLOC_000602	AGKD04011096.1	4570;12898;14330	5093;13178;14423	-;-;-	899	ankyrin repeat and ibr domain-containing protein 1	9.9e-90	0.8975
XLOC_000603	AGKD04011097.1	35988;36436;38711;39264	36090;36462;38998;39498	+;+;+;+	653	serine-rich adhesin for platelets-like	2.5e-58	0.582
XLOC_000604	AGKD04011097.1	39942;44471;45493;45695;46246;46490;46675	40105;44779;45555;45748;46299;46546;46762	+;+;+;+;+;+;+	789	serine-rich adhesin for platelets-like	3.2e-36	0.6065
XLOC_000605	AGKD04011097.1	48328;48634	48390;50287	+;+	1717	transposable element tcb1 transposase	9.4e-29	0.606
XLOC_000606	AGKD04011097.1	51426	53092	+	1667	gpi-anchored protein isoform x3	8.7e-26	0.5605
XLOC_000607	AGKD04011099.1	13575;14443;14728;18219;18934;21041;21095;21868;33105;33817	13668;14463;14806;18248;19101;21077;21230;21996;33258;34068	-;-;-;-;-;-;-;-;-;-	1100	dis3-like exonuclease 1	5e-110	0.8785
XLOC_000608	AGKD04011100.1	36409	47673	+	11265	rna-directed dna polymerase from transposon x-element	1.3e-180	0.8255
XLOC_000609	AGKD04011108.1	2925;3605;7853	3061;3682;7995	+;+;+	358	alsin	4.8e-48	0.854
XLOC_000610	AGKD04011108.1	14340;15582;22971;25018;31431;33259;33520;35553;35819	14461;15740;23051;25194;31476;33320;33884;35649;38717	+;+;+;+;+;+;+;+;+	4008	zinc finger bed domain-containing protein 1-like	6.5e-141	0.638
XLOC_000611	AGKD04011108.1	40369	41216	+	848	collagen alpha-2 chain-like isoform x1	6.1e-51	0.464
XLOC_000612	AGKD04011108.1	42948	45929	+	2982	dna-directed rna polymerase ii subunit rpb1-like	3.7e-06	0.5453
XLOC_000613	AGKD04011111.1	36213	36693	+	481	zinc finger protein 883-like protein isoform x2	2.6e-18	0.802
XLOC_000614	AGKD04011112.1	7739;8076;15665;29513;46955	7902;8612;15700;29674;47469	-;-;-;-;-	1414	glypican-5 isoform x2	5.7e-47	0.8005
XLOC_000615	AGKD04011112.1	48572	49460	+	889	rna-directed dna polymerase from mobile element jockey-like	4.6e-05	0.6507
XLOC_000616	AGKD04011112.1	50003	51818	+	1816	mucin-19-like isoform x7	1.4e-13	0.5395
XLOC_000617	AGKD04011113.1	388;2613;4308;5158	589;2835;5095;7932	+;+;+;+	3988	ras-related protein rab-40c	2.4e-114	0.974
XLOC_000618	AGKD04011113.1	31784	36641	+	4858	apoptosis regulator bax	2.3e-38	0.7495
XLOC_000619	AGKD04011115.1	42167;47967	47939;52409	+;+	10216	cysteine- acidic integral membrane protein	1.2e-45	0.5045
XLOC_000620	AGKD04011115.1	42036;49345	49210;52409	-;-	10240	letm1 and ef-hand domain-containing protein mitochondrial-like isoform x1	1.1e-25	0.8635
XLOC_000621	AGKD04011115.1	31588	33867	+	2280	ras-related protein rab- isoform narr	1.9e-13	0.4812
XLOC_000622	AGKD04011116.1	51408;51757	51432;52364	+;+	633	uncharacterised protein	1.1e-11	0.454
XLOC_000623	AGKD04011116.1	51192;51563	51493;52369	-;-	1109	dna-directed rna polymerase ii subunit rpb1-like	2e-08	0.4467
XLOC_000624	AGKD04011121.1	17629;25343;27479;27933;28011;31555	17691;25404;27595;27965;28188;35525	+;+;+;+;+;+	4424	lipopolysaccharide-induced tumor necrosis factor-alpha factor-like isoform x1	1.6e-70	0.744
XLOC_000625	AGKD04011121.1	2606;5052;5388;7165	3672;5165;5543;7465	-;-;-;-	1638	pentraxin-4	1.8e-20	0.6575
XLOC_000626	AGKD04011121.1	33455;39522;43700;45886;47734;49041;50085;51506	37675;39612;43771;46005;47833;49141;50162;52237	-;-;-;-;-;-;-;-	5515	ubiquitin carboxyl-terminal hydrolase 7 isoform x4	1.1e-151	0.987
XLOC_000627	AGKD04011121.1	4	410	+	407	predicted protein	3.3e-12	0.67
XLOC_000628	AGKD04011123.1	37444;39511;40407;40645;41488;41959;42232;42516;43063;48453;50490;50863;51032;51319	37513;39943;40486;40794;41604;42069;42298;42668;44327;48542;50576;50899;51102;52186	+;+;+;+;+;+;+;+;+;+;+;+;+;+	3599	serine threonine-protein kinase wnk1 isoform x1	1e-102	0.743
XLOC_000629	AGKD04011124.1	400;49338	687;49499	+;+	450	fh1 fh2 domain-containing protein 3- partial	1.4e-19	0.9375
XLOC_000630	AGKD04011125.1	45434;45970	45912;49821	+;+	4331	paired box protein and transposase domain containing protein	1.6e-41	0.8225
XLOC_000631	AGKD04011125.1	25666;29569;30501;31080;31554;32174;32888;32975;33439;33783;34008;34326;34934;44596;45525	27573;29738;30690;31239;31744;32279;32898;33150;33602;33892;34107;34478;35045;44846;49973	-;-;-;-;-;-;-;-;-;-;-;-;-;-;-	8251	heat repeat-containing protein 5b isoform x2	0	0.976
XLOC_000632	AGKD04011125.1	24850	25604	+	755	---NA---	-	-
XLOC_000633	AGKD04011128.1	6090;10737	6412;10999	+;+	586	lipoma-preferred partner	1.8e-14	0.91
XLOC_000634	AGKD04011129.1	39559;40211;42103;42700	39661;40411;42211;43657	+;+;+;+	1371	small edrk-rich factor 2	1.4e-28	0.869
XLOC_000635	AGKD04011129.1	48744;48792	48784;49493	+;+	743	---NA---	-	-
XLOC_000636	AGKD04011130.1	1132	1830	+	699	fish virus induced trim protein	1.5e-49	0.82
XLOC_000637	AGKD04011130.1	4310	4505	+	196	fish virus induced trim protein	1.5e-33	0.9145
XLOC_000638	AGKD04011131.1	3502;5371;5697;5846;6403	3627;5483;5753;5981;6520	-;-;-;-;-	550	tumor necrosis factor ligand superfamily member 13b-like	3.4e-120	0.6145
XLOC_000639	AGKD04011134.1	8151;9155;47005	8533;9192;47021	+;+;+	438	immunoglobulin g-binding protein a	4.1e-20	0.492
XLOC_000640	AGKD04011134.1	47152;47605;48103;48370;49076	47416;47861;48237;49073;49107	+;+;+;+;+	1393	sterile alpha motif domain-containing protein 9-like	3.7e-144	0.7415
XLOC_000641	AGKD04011134.1	40302	41038	+	737	reverse transcriptase-like protein	9.4e-38	0.6285
XLOC_000642	AGKD04011134.1	41838	42108	+	271	Salmo salar clone 39N03 TCR-alpha/delta locus, genomic sequence	3e-113	94.49
XLOC_000643	AGKD04011139.1	32316;34645;35145;35554;36000;36874;37202;37471;37742;38045;38466;38815;39385;49953;50301;50453;51149	32692;34875;35306;35724;36203;36999;37312;37584;37919;38169;38637;39006;39478;50103;50346;50570;51227	-;-;-;-;-;-;-;-;-;-;-;-;-;-;-;-;-	2651	multidrug resistance protein 1-like	0	0.832
XLOC_000644	AGKD04011141.1	37547;38582;40653;41236;46463	37726;38668;40739;41351;47123	+;+;+;+;+	1131	deoxyribonuclease-1-like 2	3.6e-79	0.8535
XLOC_000645	AGKD04011142.1	22160	23676	+	1517	unnamed protein product	4.2e-15	0.76
XLOC_000646	AGKD04011143.1	20673;20808;24334;24706;24887;26088;30403;30970;31576;35665;36088;45619;45852;48167	20729;20960;24578;24772;25043;26228;30620;31200;31765;35802;36186;45758;45949;48548	+;+;+;+;+;+;+;+;+;+;+;+;+;+	2316	lysosomal-trafficking regulator	0	0.955
XLOC_000647	AGKD04011145.1	36194;36613;37734;37808;38257;40327;40685;41089;43448;43699	36430;36986;37761;37963;38352;40547;40860;41377;43470;43724	+;+;+;+;+;+;+;+;+;+	1626	cullin-associated nedd8-dissociated protein partial	0	0.937
XLOC_000648	AGKD04011145.1	47156	47680	+	525	---NA---	-	-
XLOC_000649	AGKD04011146.1	33121;34570;35144;39212	33327;34687;35289;39643	-;-;-;-	903	cytoplasmic dynein 1 intermediate chain partial	6.1e-33	0.88
XLOC_000650	AGKD04011146.1	41776;46001;49855	42737;46075;49988	-;-;-	1171	protein tyrosine phosphatase type iva 3 isoform x3	6.8e-65	0.9495
XLOC_000651	AGKD04011147.1	44086;44368	44257;44464	-;-	269	immunoglobulin mu heavy partial	6.6e-44	0.8835
XLOC_000652	AGKD04011149.1	30653;33787;39310	30976;33809;40168	-;-;-	1206	angiopoietin-1 isoform x1	1.7e-33	0.535
XLOC_000653	AGKD04011150.1	37634;49808	38089;49922	+;+	571	mucin-5ac-like isoform x1	1.2e-27	0.7379
XLOC_000654	AGKD04011150.1	36630;37634;37980;49083	36798;37875;38738;50811	-;-;-;-	2899	intestinal mucin-like	6.3e-52	0.6095
XLOC_000655	AGKD04011150.1	39133	39394	+	262	Salmo salar clone BAC CHORI214-129P21 genomic sequence	3e-88	89.81
XLOC_000656	AGKD04011151.1	1312;1930	1631;4971	-;-	3362	serine threonine-protein kinase endoribonuclease ire1-like	4.2e-24	0.908
XLOC_000657	AGKD04011151.1	5862;9102;9341;9808;10563;13052;13142;13236;13362;13761;15227	6169;9229;9497;9858;10762;13079;13170;13265;13458;13950;15402	-;-;-;-;-;-;-;-;-;-;-	1394	serine threonine-protein kinase endoribonuclease ire1-like	4.5e-130	0.8935
XLOC_000658	AGKD04011151.1	21474;22293;22443;24747;26378;26718;33824;34176;36171;36732;38119;42693;44894	22275;22365;23835;25288;26437;26819;33946;34248;36243;36765;38233;43495;44920	-;-;-;-;-;-;-;-;-;-;-;-;-	4220	serine threonine-protein kinase endoribonuclease ire1-like	0	0.9045
XLOC_000659	AGKD04011151.1	46097;46630	46529;50787	-;-	4591	choline-binding protein	1e-41	0.485
XLOC_000660	AGKD04011151.1	17233	18333	+	1101	vomeronasal type-2 receptor 1-like	3.2e-84	0.6675
XLOC_000661	AGKD04011151.1	19574	20353	+	780	unnamed protein product	1.1e-44	0.709
XLOC_000662	AGKD04011151.1	28197	28566	+	370	adenine-specific dna methylase	4.2e-18	0.6215
XLOC_000663	AGKD04011153.1	24107;30677	24436;30888	-;-	542	solute carrier family 12 member 5	0.75	0.47
XLOC_000664	AGKD04011153.1	7674	9080	+	1407	dna-directed rna polymerase ii subunit rpb1 isoform x3	6.4e-06	0.4333
XLOC_000665	AGKD04011155.1	40059	40352	+	294	myosin heavy fast skeletal muscle-like	3.1e-09	0.963
XLOC_000666	AGKD04011155.1	43124	43432	+	309	myosin heavy fast skeletal muscle-like	3.8e-20	0.924
XLOC_000667	AGKD04011156.1	32941	35078	+	2138	PREDICTED: Esox lucius NCK adaptor protein 1 (nck1), transcript variant X2, mRNA	3e-07	95.45
XLOC_000668	AGKD04011156.1	37095	39101	+	2007	PREDICTED: suprabasin-like	0.053	0.4
XLOC_000669	AGKD04011158.1	2720;11580	4161;13355	+;+	3218	testican-2	3.4e-28	0.941
XLOC_000670	AGKD04011159.1	22705;46745	22736;46952	+;+	240	glycosyltransferase-like protein large1	2.6e-14	0.9384
XLOC_000671	AGKD04011163.1	43015;45934;47565	45857;46419;48057	-;-;-	3822	clarin-3	2.7e-69	0.7865
XLOC_000672	AGKD04011164.1	6417	6770	+	354	PREDICTED: Esox lucius gastrula zinc finger protein XlCGF17.1-like (LOC105010320), mRNA	3e-34	80.26
XLOC_000673	AGKD04011164.1	36865	38667	+	1803	zinc finger protein 883-like	7.1e-121	0.7055
XLOC_000674	AGKD04011165.1	2326;2853;3010;3339;3874	2543;2874;3062;3501;4877	+;+;+;+;+	1460	zymogen granule membrane protein 16-like	1.1e-115	0.7475
XLOC_000675	AGKD04011170.1	43264	47023	+	3760	2-aminoethanethiol dioxygenase	1.2e-114	0.743
XLOC_000676	AGKD04011171.1	45178;46593	45323;46940	+;+	494	slit homolog 2 protein	5.4e-60	0.9485
XLOC_000677	AGKD04011172.1	4124;7877	4354;7994	+;+	349	zinc finger protein 2 homolog	5.5e-23	0.7755
XLOC_000678	AGKD04011173.1	3256;4190;10510;10817;13589	3287;4285;10655;10914;13627	-;-;-;-;-	411	caskin-1-like isoform x2	1.1e-83	0.941
XLOC_000679	AGKD04011174.1	34272;34517;35498	34328;35274;35709	+;+;+	1027	t-cell receptor beta chain	2.2e-67	0.748
XLOC_000680	AGKD04011175.1	32208	33675	+	1468	endothelial partial	2.7e-17	0.392
XLOC_000681	AGKD04011177.1	23;1540;1858;2114;2309;3384;3836;4076;4341;4524;4730;5305;5713	1423;1705;1986;2206;2362;3550;3908;4132;4394;4596;4867;5417;5844	-;-;-;-;-;-;-;-;-;-;-;-;-	2650	immunoglobulin superfamily member 1-like	1.3e-36	0.485
XLOC_000682	AGKD04011177.1	2496	3307	+	812	unnamed protein product, partial	3.2e-05	0.85
XLOC_000683	AGKD04011178.1	4953	6684	+	1732	vomeronasal type-2 receptor 1-like	2e-34	0.6585
XLOC_000684	AGKD04011179.1	7459;7882;18579;19572;24996;25232;27275;28791;37634;43088	7576;8235;18668;19663;25102;25319;27714;28977;37775;43253	-;-;-;-;-;-;-;-;-;-	1784	lysine-specific demethylase phf2-like isoform x2	2.6e-130	0.9675
XLOC_000685	AGKD04011182.1	2154;7753;16124;24023;33509	2257;7881;16232;24093;33792	+;+;+;+;+	697	dedicator of cytokinesis protein 1	3.4e-106	0.9665
XLOC_000686	AGKD04011184.1	36837;44605;49210	37047;44797;49285	+;+;+	480	39s ribosomal protein mitochondrial	4.6e-46	0.7945
XLOC_000687	AGKD04011184.1	34789;36712	36523;37048	-;-	2072	tpa: transposase	3.5e-51	0.5995
XLOC_000688	AGKD04011185.1	6067;12107;18236;19656;24245;25453;25860;27499;35322;39246	6232;12276;18358;20228;24452;25677;25877;28201;35537;39477	+;+;+;+;+;+;+;+;+;+	2634	Salmo salar IgH locus B genomic sequence	3e-55	88.02
XLOC_000689	AGKD04011188.1	1001;1662;7074;11372;16096;38457;45493;46165	1090;1781;7136;11477;16268;39366;45536;46186	-;-;-;-;-;-;-;-	1528	ras guanyl-releasing protein 1-like	2.9e-107	0.788
XLOC_000690	AGKD04011190.1	21353;21735;22915;23293;23462;23796	21372;22096;23172;23350;23701;24037	-;-;-;-;-;-	1180	delta-like protein b	0	0.929
XLOC_000691	AGKD04011193.1	45875	46661	+	787	zinc finger protein 391	3.6e-101	0.6585
XLOC_000692	AGKD04011195.1	3363	7429	+	4067	zinc finger protein 260-like isoform x1	1.1e-163	0.6665
XLOC_000693	AGKD04011195.1	7653	8559	+	907	malate l-lactate dehydrogenase	0.0011	0.488
XLOC_000694	AGKD04011195.1	20357	24780	+	4424	zinc finger protein ozf-like	4.5e-142	0.719
XLOC_000695	AGKD04011196.1	42829;43907;44078	42949;43984;44535	+;+;+	657	gtpase imap family member 7-like	2.1e-95	0.7535
XLOC_000696	AGKD04011196.1	6	2282	+	2277	olfactory receptor family c subfamily 4 member 11	2.6e-10	0.7017
XLOC_000697	AGKD04011196.1	4638	8639	+	4002	unnamed protein product	2.2e-140	0.9065
XLOC_000698	AGKD04011196.1	11591	12957	+	1367	Salmo salar BAC CH214-397C7 (Children's Hospital Oakland Research Institute Atlantic Salmon BAC Library) complete sequence	2e-100	88.27
XLOC_000699	AGKD04011199.1	1173;3521	1307;3666	-;-	281	death-associated protein kinase 2-like	0.015	0.6
XLOC_000700	AGKD04011202.1	6206	6362	+	157	ephrin type-a receptor 3-like isoform x2	2.3e-23	0.92
XLOC_000701	AGKD04011203.1	34140	35250	+	1111	fish virus induced trim protein	4.4e-98	0.824
XLOC_000702	AGKD04011203.1	36933	37795	+	863	upf0676	6.1e-39	0.7495
XLOC_000703	AGKD04011204.1	41914	47899	+	5986	unnamed protein product	8e-30	0.722
XLOC_000704	AGKD04011204.1	31979	33354	+	1376	transposable element tcb2 transposase	5.1e-51	0.701
XLOC_000705	AGKD04011204.1	36733	41572	+	4840	alpha-( )-fucosyltransferase 9	1.1e-163	0.659
XLOC_000706	AGKD04011205.1	36837;37100;37992	37051;37138;38180	-;-;-	443	a disintegrin and metalloproteinase with thrombospondin motifs 14	2.9e-58	0.932
XLOC_000707	AGKD04011206.1	8128;17205	17118;18135	+;+	9922	unnamed protein product	1.5e-76	0.872
XLOC_000708	AGKD04011206.1	7760;17593;23383;26561	17464;18161;24334;26767	-;-;-;-	11433	unnamed protein product	1.7e-76	0.872
XLOC_000709	AGKD04011206.1	34503;36921;37146;45225;45430	34629;36952;37271;45316;46068	-;-;-;-;-	1016	serrate rna effector molecule	6.8e-48	0.802
XLOC_000710	AGKD04011206.1	3636	4246	+	611	reverse partial	1.8e-07	0.6405
XLOC_000711	AGKD04011206.1	4613	6564	+	1952	avirulence protein s3	5.2e-33	0.536
XLOC_000712	AGKD04011206.1	18335	23019	+	4685	collagen alpha-1 chain-like	9.2e-21	0.4785
XLOC_000713	AGKD04011209.1	32864	38386	+	5523	unnamed protein product	1.3e-46	0.8625
XLOC_000714	AGKD04011212.1	33	1101	+	1069	pericentrin isoform x4	4.2e-05	0.4785
XLOC_000715	AGKD04011214.1	27896	28470	+	575	---NA---	-	-
XLOC_000716	AGKD04011215.1	34957;37576	35198;37834	-;-	501	serine threonine-protein kinase pim-2-like	7.2e-43	0.7555
XLOC_000717	AGKD04011216.1	4178;6011;6274;8804	5799;6135;6355;9071	-;-;-;-	2097	unnamed protein product	9.9e-61	0.7688
XLOC_000718	AGKD04011217.1	6167;7468;7704	7289;7605;8654	-;-;-	2212	glycylpeptide n-tetradecanoyltransferase 2 isoform x2	1.1e-56	0.911
XLOC_000719	AGKD04011218.1	33108;36113;36886;37258;37879;38279;38451;39228;40020;40271;40864	33321;36286;37068;37431;38052;38328;39040;39303;40153;40547;40989	+;+;+;+;+;+;+;+;+;+;+	2172	lrr and pyd domains-containing protein 12-like	1.7e-46	0.688
XLOC_000720	AGKD04011219.1	20936;46583;47606	21048;46737;48682	+;+;+	1345	guanylate cyclase soluble subunit alpha-2	5.3e-85	0.953
XLOC_000721	AGKD04011221.1	33648	34617	+	970	PREDICTED: Stegastes partitus solute carrier family 35, member F3 (slc35f3), mRNA	1e-32	84.3
XLOC_000722	AGKD04011221.1	46538	47969	+	1432	probable methyltransferase tarbp1	8.7e-21	0.957
XLOC_000723	AGKD04011226.1	42331;45069	43167;45091	+;+	860	PREDICTED: Esox lucius casein kinase I isoform delta-B-like (LOC105031325), mRNA	2e-123	82.05
XLOC_000724	AGKD04011226.1	26303;27061	26385;27367	-;-	390	cytosolic endo-beta-n-acetylglucosaminidase	1.1e-06	0.6133
XLOC_000725	AGKD04011232.1	38107;40994;42655;46993	40917;41481;42840;47570	-;-;-;-	4063	clarin-3	2.4e-131	0.756
XLOC_000726	AGKD04011238.1	7747;8429	8336;9348	+;+	1510	orcokinin peptides type b	4.1e-17	0.5535
XLOC_000727	AGKD04011238.1	9625	11545	+	1921	keratin-associated protein 5-1-like isoform x2	2.3e-14	0.4025
XLOC_000728	AGKD04011239.1	38321;40542	38917;40649	+;+	705	fad-linked sulfhydryl oxidase alr	2.3e-17	0.698
XLOC_000729	AGKD04011239.1	34438;36370;38323	35602;36598;39089	-;-;-	2161	fad-linked sulfhydryl oxidase alr	2.9e-99	0.7625
XLOC_000730	AGKD04011242.1	39632	40312	+	681	---NA---	-	-
XLOC_000731	AGKD04011248.1	47075;47440	47343;47960	+;+	790	cd209 antigen-like protein a	1.6e-45	0.7485
XLOC_000732	AGKD04011252.1	4633;6474;6935;12715	4774;6753;7154;12805	-;-;-;-	733	serine threonine-protein kinase wnk1 isoform x4	4.2e-92	0.786
XLOC_000733	AGKD04011253.1	46528	46986	+	459	gtpase imap family member 4-like	4.5e-13	0.6715
XLOC_000734	AGKD04011254.1	38971	40216	+	1246	tpa: transposase	0	0.8285
XLOC_000735	AGKD04011255.1	7702;12592	7985;12816	-;-	509	receptor-type tyrosine-protein phosphatase delta-like	1.3e-65	0.875
XLOC_000736	AGKD04011260.1	39173;39806;42026	39642;40148;42245	+;+;+	1033	b-cell receptor cd22-like	5.2e-67	0.6735
XLOC_000737	AGKD04011261.1	31822;34989;37069;37497	31939;35135;37167;37559	+;+;+;+	427	dedicator of cytokinesis protein partial	6.1e-63	0.949
XLOC_000738	AGKD04011262.1	35798;37341;37558;37959;38225;39647;41136;41184;42937;43198;43612	36154;37460;37683;38022;38377;39772;41169;41303;43062;43314;44428	-;-;-;-;-;-;-;-;-;-;-	2160	fibrillin-1	0	0.877
XLOC_000739	AGKD04011265.1	33544;36693;38898;46567	33650;36846;39060;46981	+;+;+;+	839	leucine-rich repeat serine threonine-protein kinase 1	5.8e-60	0.683
XLOC_000740	AGKD04011265.1	5053	5277	+	225	leucine-rich repeat serine threonine-protein kinase 1	7.2e-21	0.821
XLOC_000741	AGKD04011265.1	18731	19047	+	317	---NA---	-	-
XLOC_000742	AGKD04011265.1	31350	32398	+	1049	neurofilament protein h form h2	8.5e-22	0.5715
XLOC_000743	AGKD04011266.1	32858;40035;40254;40732;41066	33134;40162;40324;40881;41269	+;+;+;+;+	830	transcription factor mitochondrial precursor	3.4e-82	0.828
XLOC_000744	AGKD04011266.1	42890	45856	+	2967	transcription factor mitochondrial	4.7e-21	0.9225
XLOC_000745	AGKD04011266.1	42903;44429	43748;45468	-;-	1886	transcription factor mitochondrial	4e-20	0.9225
XLOC_000746	AGKD04011266.1	29740	30564	+	825	PREDICTED: importin-11-like	1.9	0.67
XLOC_000747	AGKD04011267.1	38822;40396;41813;42068;42614;43046;44373;44596;44881	39067;40521;41871;42184;42687;43104;44424;44695;44977	+;+;+;+;+;+;+;+;+	930	coiled-coil and c2 domain-containing protein 1b	2.2e-159	0.8855
XLOC_000748	AGKD04011268.1	36971;38521;42208;42600	37147;38820;42322;42716	-;-;-;-	709	mast stem cell growth factor receptor kita-like	2.2e-66	0.8185
XLOC_000749	AGKD04011280.1	32370	38316	+	5947	deoxynucleoside triphosphate triphosphohydrolase samhd1 isoform x1	1.9e-34	0.83
XLOC_000750	AGKD04011280.1	32364;33220;37261;37495;40318;40873;41189;41395;42142;43677;43925	32944;34622;37352;37603;40418;41052;41259;41510;42302;43749;45078	-;-;-;-;-;-;-;-;-;-;-	4041	deoxynucleoside triphosphate triphosphohydrolase samhd1	0	0.864
XLOC_000751	AGKD04011281.1	37916;40582	38137;41024	+;+	665	ph-interacting protein	2.1e-47	0.939
XLOC_000752	AGKD04011283.1	43529;46248	43753;46661	+;+	639	glutamate receptor nmda 2b-like	4.7e-130	0.8455
XLOC_000753	AGKD04011287.1	38466;40467;43087;44696;45252	40369;42333;43154;44789;45398	+;+;+;+;+	4080	transmembrane 9 superfamily member 2	1.7e-88	0.8315
XLOC_000754	AGKD04011289.1	36606;38540	36735;38706	-;-	297	exportin-t	1.4e-25	0.844
XLOC_000755	AGKD04011289.1	2593	3562	+	970	exportin-t	5.2e-30	0.928
XLOC_000756	AGKD04011291.1	6872;7882;8974	6895;8139;9000	-;-;-	309	protein nlrc3-like isoform x1	4.7e-17	0.6555
XLOC_000757	AGKD04011293.1	32855	38582	+	5728	Salmo salar physical map contig 483, genomic sequence	9e-41	86.75
XLOC_000758	AGKD04011293.1	38680	42231	+	3552	unnamed protein product	1.2e-10	0.7
XLOC_000759	AGKD04011293.1	42939	43698	+	760	Salmo salar clone ssal-evd-579-325 Ubiquinone biosynthesis methyltransferase COQ5, mitochondrial precursor putative mRNA, complete cds	2e-09	90.91
XLOC_000760	AGKD04011294.1	7734;10265;16574	7808;11059;16625	+;+;+	922	neuroligin-3 isoform x1	1.4e-94	0.8215
XLOC_000761	AGKD04011294.1	18	526	+	509	predicted protein	2.7e-05	0.3991
XLOC_000762	AGKD04011298.1	8273;19971;20467	8387;20077;20598	+;+;+	354	protein sidekick-1- partial	9.9e-59	0.849
XLOC_000763	AGKD04011301.1	27065	29285	-	2221	tc1-like transporase	9.5e-17	0.495
XLOC_000764	AGKD04011301.1	30140	30976	+	837	protein fam161a-like	0.0017	0.7125
XLOC_000765	AGKD04011301.1	32498	35988	+	3491	transposable element tc1 transposase	7.6e-132	0.8815
XLOC_000766	AGKD04011307.1	5302;10047	5672;10788	+;+	1113	serine threonine-protein kinase sbk2	9.2e-22	0.9375
XLOC_000767	AGKD04011309.1	36178;45021	42202;45241	+;+	6246	rna-directed dna polymerase from transposon x-element	1.9e-97	0.776
XLOC_000768	AGKD04011309.1	36178;45014	42195;45259	-;-	6264	rna-directed dna polymerase from transposon x-element	1.9e-97	0.776
XLOC_000769	AGKD04011309.1	45491	46566	+	1076	chondroitin proteoglycan-2- partial	2e-14	0.5445
XLOC_000770	AGKD04011313.1	2601;5720	2839;6396	+;+	916	elongator complex protein 4	5e-37	0.9275
XLOC_000771	AGKD04011313.1	8644	9265	+	622	---NA---	-	-
XLOC_000772	AGKD04011314.1	5387	6497	+	1111	unnamed protein product, partial	0	0.92
XLOC_000773	AGKD04011320.1	34710;35079;35573;36545;37525;39773;43811;44420;45325	35062;35221;35697;36758;37759;39956;44060;44497;46352	-;-;-;-;-;-;-;-;-	2610	nuclear receptor coactivator 2 isoform x1	1.2e-59	0.641
XLOC_000774	AGKD04011321.1	25166;26609;29265;36837	25218;26688;29589;37011	+;+;+;+	633	b-cell cll lymphoma 9-like protein	5.3e-29	0.935
XLOC_000775	AGKD04011328.1	43720	44202	+	483	amyloid-like protein 2 isoform x2	2.1e-27	0.9565
XLOC_000776	AGKD04011330.1	30098;37216;37305	36666;37243;37657	+;+;+	6950	transposable element tc1 partial	6e-55	0.7165
XLOC_000777	AGKD04011330.1	3729;5303;8664;11907;26291;29468;29731	4849;5433;8818;12339;26729;29571;29978	-;-;-;-;-;-;-	2631	methyltransferase nsun3	1.9e-140	0.7165
XLOC_000778	AGKD04011330.1	14437;22367;38610;41802;42777;43873	21379;22435;39010;41870;43023;44075	-;-;-;-;-;-	7932	adp-ribosylation factor-like protein 13b isoform x2	5.2e-27	0.6615
XLOC_000779	AGKD04011330.1	30332;36316	35837;36659	-;-	5850	transposable element tc1 partial	6.3e-55	0.7165
XLOC_000780	AGKD04011331.1	33970;42711;44353;44450;46026	34421;43318;44417;44982;46216	+;+;+;+;+	1849	epsin-2 isoform x1	8.1e-80	0.9865
XLOC_000781	AGKD04011331.1	45645	46004	+	360	serine threonine rich low complexity protein	2.2e-10	0.518
XLOC_000782	AGKD04011339.1	8063	10555	-	2493	hypothetical protein EAI_05501, partial	7.4e-09	0.43
XLOC_000783	AGKD04011339.1	5995	7513	+	1519	protein partial	8.2e-21	0.6933
XLOC_000784	AGKD04011342.1	5;2666;4307;4450;41030;41530;43441;43743;45314;45815	157;3383;4447;4501;41132;41574;43517;43845;45486;45999	+;+;+;+;+;+;+;+;+;+	1750	lim domain-binding protein 1 isoform x1	1.1e-116	0.99
XLOC_000785	AGKD04011342.1	4506	5152	+	647	sjchgc04011 protein	3.2e-18	0.7529
XLOC_000786	AGKD04011342.1	5301	6235	+	935	small proline-rich protein 3 isoform x1	1.4e-23	0.597
XLOC_000787	AGKD04011342.1	6398	6789	+	392	unnamed protein product, partial	0.078	0.67
XLOC_000788	AGKD04011342.1	6845	7405	+	561	Salmo salar clone BAC S0085O16, partial sequence	7e-08	93.48
XLOC_000789	AGKD04011342.1	8806	11050	+	2245	rna-directed dna polymerase from mobile element jockey-like	5.7e-46	0.745
XLOC_000790	AGKD04011343.1	38621	39247	+	627	---NA---	-	-
XLOC_000791	AGKD04011349.1	31966;33309;33507;34402;37132;37393;39037;44404	32188;33384;33659;34488;37151;37498;39171;44623	-;-;-;-;-;-;-;-	1020	transmembrane protein 131	3.1e-117	0.795
XLOC_000792	AGKD04011353.1	39135	40127	+	993	PREDICTED: uncharacterized protein LOC105007295	0.00012	0.66
XLOC_000793	AGKD04011354.1	4542;43527;45056;45722	5482;43586;45110;45862	+;+;+;+	1197	calcium calmodulin-dependent protein kinase type ii delta 2 chain	9.6e-51	0.993
XLOC_000794	AGKD04011355.1	39279	39764	+	486	serine threonine protein kinase	2.1e-08	0.475
XLOC_000795	AGKD04011356.1	305;12975;13637;18066;38561;39028	392;13174;16072;18423;38758;40525	+;+;+;+;+;+	4778	thymidylate kinase	6.5e-70	0.874
XLOC_000796	AGKD04011356.1	39024;40353;40699;41028	40003;40449;40755;41361	-;-;-;-	1468	cysteine protease atg4b	4.6e-65	0.8805
XLOC_000797	AGKD04011356.1	2234	3521	+	1288	integrase core domain protein	3.8e-21	0.6555
XLOC_000798	AGKD04011357.1	43217;45247	44977;45510	-;-	2025	fascin-2-like	1.2e-70	0.853
XLOC_000799	AGKD04011357.1	41173	42726	+	1554	unnamed protein product	1.7e-17	0.69
XLOC_000800	AGKD04011360.1	35997;39700	36214;39859	-;-	378	low quality protein: protein nlrc3-like	0.026	0.682
XLOC_000801	AGKD04011362.1	10903;13325;13837;14911;17225;19698;20905;38390	11320;13699;13895;14969;17321;19750;20995;44383	+;+;+;+;+;+;+;+	7146	up-regulator of cell proliferation-like	0	0.8085
XLOC_000802	AGKD04011362.1	24382	25111	+	730	unnamed protein product	1.6e-24	0.66
XLOC_000803	AGKD04011363.1	34991;35351;37394;38989;41244;41608	35173;37019;37443;39093;41343;43265	-;-;-;-;-;-	3765	alpha- and gamma-adaptin-binding protein p34	3.1e-60	0.804
XLOC_000804	AGKD04011364.1	40786;42128;42446;42562;42678	42008;42310;42473;42585;42883	-;-;-;-;-	1664	serine threonine-protein kinase plk1	5.2e-104	0.9125
XLOC_000805	AGKD04011365.1	38419;39752	38741;41391	-;-	1963	trafficking kinesin-binding protein 1	1.4e-33	0.926
XLOC_000806	AGKD04011366.1	40976;42201;43821	41573;42340;43942	-;-;-	860	Cyprinus carpio genome assembly common carp genome ,scaffold 000000616	0.003	100
XLOC_000807	AGKD04011369.1	29473;33483;35540;35935	33261;34411;35671;36347	-;-;-;-	5263	collagen alpha-2 partial	1.8e-44	0.816
XLOC_000808	AGKD04011369.1	40959	42651	+	1693	unnamed protein product	3.6e-38	0.5815
XLOC_000809	AGKD04011369.1	44375	45607	+	1233	d hordein	5.3e-25	0.5785
XLOC_000810	AGKD04011371.1	37217	38227	+	1011	Salmo salar epsin 1 (epn1), mRNA	4e-162	95.12
XLOC_000811	AGKD04011374.1	15375;17101;18561;19953;25916;30729;32957;35932;36207;36529	16735;17262;18742;24859;29255;30824;33300;36061;36291;36560	-;-;-;-;-;-;-;-;-;-	10639	zinc-binding protein a33-like isoform x1	4e-124	0.8625
XLOC_000812	AGKD04011374.1	13147	14163	+	1017	collagen alpha-2 chain-like	1.7e-10	0.4255
XLOC_000813	AGKD04011375.1	49;1050;2960;3377;4036;4225;5055;5424;5610;6014;7796;8155;8349;8542	516;1203;3049;3406;4113;4841;5270;5519;5759;6046;7969;8223;8378;11553	+;+;+;+;+;+;+;+;+;+;+;+;+;+	5217	tensin-1 isoform x4	0	0.8185
XLOC_000814	AGKD04011376.1	37100;39158	38154;39398	-;-	1296	transmembrane protein 42-like	1.4e-40	0.848
XLOC_000815	AGKD04011376.1	2799	3722	+	924	lysophosphatidylcholine acyltransferase 1-like	1.8e-15	0.7967
XLOC_000816	AGKD04011376.1	41698	42847	+	1150	PREDICTED: formin-2-like	9.3e-06	0.4467
XLOC_000817	AGKD04011380.1	41066;43418;43624	43061;43497;45383	-;-;-	3836	zinc finger c-x8-c-x5-c-x3-h type family partial	3.2e-14	0.614
XLOC_000818	AGKD04011383.1	319	877	+	559	zinc finger protein 883-like protein isoform x2	9.2e-06	0.8268
XLOC_000819	AGKD04011384.1	1834;2477;3675;6726;9728;12615	2159;2602;3818;6882;9912;13459	-;-;-;-;-;-	1783	neurobeachin-like protein 2 isoform x1	1.8e-175	0.8075
XLOC_000820	AGKD04011384.1	23810;27986;29258;30038;30292;32062;33031;33668;33812;35725;35864;36499;36638;38286;39536;40934;43303;44576	24259;28145;29413;30191;31063;32232;33064;33756;33971;35752;35892;36527;36776;38378;39618;41264;43422;44964	-;-;-;-;-;-;-;-;-;-;-;-;-;-;-;-;-;-	3387	neurobeachin-like protein 2	2.2e-52	0.884
XLOC_000821	AGKD04011391.1	37566;40816;41524;42101	40649;40932;41628;42585	-;-;-;-	3791	fc receptor-like protein 5	2.7e-46	0.6995
XLOC_000822	AGKD04011397.1	33693;34949;40225;44111	34846;35093;41804;44535	-;-;-;-	3304	c-type lectin domain family 4 member m-like	3.2e-95	0.659
XLOC_000823	AGKD04011398.1	32741	33220	+	480	---NA---	-	-
XLOC_000824	AGKD04011399.1	37017	38570	+	1554	unnamed protein product	7.5e-19	0.76
XLOC_000825	AGKD04011403.1	527;8848;9961;22972;23672;28120;28887;39783;40975;43446	1304;9369;10137;23076;23905;28293;29054;40064;41340;43524	+;+;+;+;+;+;+;+;+;+	2885	microtubule cross-linking factor 1 isoform x2	0	0.746
XLOC_000826	AGKD04011410.1	397;3499	432;4353	+;+	891	unnamed protein product	4.2e-22	0.88
XLOC_000827	AGKD04011410.1	3384;4190	4039;4353	-;-	820	adipocyte enhancer-binding protein 1-like isoform x3	1.4e-22	0.5911
XLOC_000828	AGKD04011412.1	64	3078	+	3015	keratin-associated protein 10-4-like	6.6e-32	0.428
XLOC_000829	AGKD04011412.1	3619	6866	+	3248	ubiquitin-protein ligase e3a- partial	1.9e-18	0.812
XLOC_000830	AGKD04011417.1	1774	1921	+	148	ankyrin repeat and ibr domain-containing protein 1-like isoform x1	8.4e-13	0.91
XLOC_000831	AGKD04011425.1	38643;41270;42354	38798;41429;42501	-;-;-	464	abc transporter g family member 23-like	2.4e-82	0.885
XLOC_000832	AGKD04011435.1	38338;42442	42275;44791	-;-	6288	zinc transporter zip9	1.3e-60	0.9275
XLOC_000833	AGKD04011439.1	36124;37265;37900;38213;38505;39474;39820	36748;37360;38025;38282;38616;39617;40694	-;-;-;-;-;-;-	2048	sodium-dependent phosphate transport protein 2b-like	4.8e-110	0.867
XLOC_000834	AGKD04011439.1	39174	39421	+	248	---NA---	-	-
XLOC_000835	AGKD04011440.1	5900	6397	+	498	fish virus induced trim protein	4.4e-13	0.9635
XLOC_000836	AGKD04011441.1	36958	39088	+	2131	PREDICTED: Astyanax mexicanus ELKS/Rab6-interacting/CAST family member 1-like (LOC103037322), mRNA	1e-06	97.44
XLOC_000837	AGKD04011445.1	38611	43471	+	4861	thioredoxin domain-containing protein 2 isoform x5	3.6e-65	0.4235
XLOC_000838	AGKD04011451.1	31731;37489;38969;44343	32026;37719;40492;44524	+;+;+;+	2233	PREDICTED: uncharacterized protein KIAA1958 homolog isoform X5	4.9e-94	0.675
XLOC_000839	AGKD04011452.1	39983	41404	+	1422	zinc finger protein ozf-like	3.2e-144	0.7185
XLOC_000840	AGKD04011458.1	39508	42190	+	2683	ubiquitin-like modifier-activating enzyme 1	4.2e-18	0.8965
XLOC_000841	AGKD04011458.1	43842	44477	+	636	---NA---	-	-
XLOC_000842	AGKD04011462.1	4312	5936	+	1625	reverse transcriptase-like protein	5.6e-140	0.6825
XLOC_000843	AGKD04011462.1	43662	44357	+	696	tbc1 domain family member 31	1.2e-05	0.7974
XLOC_000844	AGKD04011468.1	41486	44367	+	2882	proteoglycan 4-like	2e-61	0.4265
XLOC_000845	AGKD04011470.1	34631	38442	+	3812	fish virus induced trim protein	8.4e-81	0.8065
XLOC_000846	AGKD04011473.1	9523	9955	+	433	---NA---	-	-
XLOC_000847	AGKD04011488.1	9306;13133;20096;21637;24624	9612;13259;20231;21766;33210	+;+;+;+;+	9287	serine palmitoyltransferase 3	3.7e-122	0.9005
XLOC_000848	AGKD04011490.1	34335	35673	+	1339	zinc finger protein 883-like	1.9e-117	0.708
XLOC_000849	AGKD04011491.1	7864;11997;33568	7892;12045;33860	-;-;-	371	lipoma-preferred partner homolog isoform x1	3.7e-39	0.805
XLOC_000850	AGKD04011498.1	7169;10356;13000;17063	7416;10440;13112;17243	-;-;-;-	627	plasma membrane calcium-transporting atpase 3-like isoform x2	7.8e-89	0.9155
XLOC_000851	AGKD04011498.1	17445	18164	+	720	lwamide neuropeptides	1.2e-12	0.4885
XLOC_000852	AGKD04011500.1	37319	37936	+	618	zinc finger bed domain-containing protein 1-like	6.3e-78	0.7455
XLOC_000853	AGKD04011502.1	36287;36528;37133;39219;39457;41488	36379;36628;37231;39356;39666;42338	+;+;+;+;+;+	1492	tyrosine-protein phosphatase non-receptor type 2-like isoform x2	1.3e-173	0.9125
XLOC_000854	AGKD04011502.1	161	830	+	670	cysteine proteinase inhibitor	0.38	0.5033
XLOC_000855	AGKD04011502.1	42541	43688	+	1148	unnamed protein product	4.6e-07	0.5378
XLOC_000856	AGKD04011503.1	22336;22528;24693;33177;34763;41060	22470;23828;24897;33273;34887;41408	-;-;-;-;-;-	2212	heat repeat-containing protein 6	7.5e-160	0.816
XLOC_000857	AGKD04011503.1	43504	44037	+	534	dna helicase	2.7	0.55
XLOC_000858	AGKD04011504.1	35154;37618	36170;37758	-;-	1158	casein kinase i isoform delta isoform x2	3.4e-26	0.996
XLOC_000859	AGKD04011512.1	6905	7557	+	653	polycystin-1	7.9e-19	0.5833
XLOC_000860	AGKD04011513.1	19806;25846;28960;31482;32154;34830;36513	20219;26016;29125;31622;32215;34901;37027	+;+;+;+;+;+;+	1541	mosc domain-containing protein mitochondrial precursor	0	0.865
XLOC_000861	AGKD04011517.1	38763	39179	+	417	---NA---	-	-
XLOC_000862	AGKD04011518.1	29860;34012;34345;36506;38179;39754	29922;34176;34592;36766;38347;40024	+;+;+;+;+;+	1177	polycystin-1 isoform x2	1.8e-157	0.7475
XLOC_000863	AGKD04011524.1	30331;34650;41423;41751;42439	30507;34746;41495;41833;42666	+;+;+;+;+	658	protein kinase c-binding protein nell2	2e-127	0.9235
XLOC_000864	AGKD04011533.1	42385	43553	+	1169	unnamed protein product	7.8e-07	0.4388
XLOC_000865	AGKD04011535.1	40458	41144	+	687	hypothetical protein BUMB_02141	1.3e-58	0.774
XLOC_000866	AGKD04011535.1	41206	41579	+	374	senescence associated protein	3e-11	0.7545
XLOC_000867	AGKD04011537.1	33847	34440	+	594	luc7-like protein 3	7e-13	0.821
XLOC_000868	AGKD04011538.1	34811;40314	37426;40496	-;-	2799	interleukin-18 receptor 1-like	4.1e-36	0.5245
XLOC_000869	AGKD04011540.1	36643;40566;41451	37385;40613;41530	+;+;+	871	germ cell-specific gene 1-like protein	4.7e-29	0.9025
XLOC_000870	AGKD04011540.1	331	690	+	360	---NA---	-	-
XLOC_000871	AGKD04011543.1	1343	11000	+	9658	transposable element tcb2 transposase	1.7e-54	0.783
XLOC_000872	AGKD04011545.1	34163;36255;38071;38711;39286;43440	35019;36324;38233;38751;39912;43628	+;+;+;+;+;+	1947	inner nuclear membrane protein man1	1.9e-31	0.7635
XLOC_000873	AGKD04011545.1	31771	33121	+	1351	ribosome-binding protein partial	0.0012	0.42
XLOC_000874	AGKD04011548.1	34675	34870	+	196	liprin-alpha-1 isoform x2	1.1e-25	0.967
XLOC_000875	AGKD04011548.1	35793	38692	+	2900	PREDICTED: Stegastes partitus protein tyrosine phosphatase, receptor type, f polypeptide (PTPRF), interacting protein (liprin), alpha 1 (ppfia1), transcript variant X8, mRNA	5e-36	82.52
XLOC_000876	AGKD04011551.1	3626;4257;7493	3993;4310;7574	-;-;-	504	---NA---	-	-
XLOC_000877	AGKD04011556.1	11909;12257;13213;21068	12176;12282;13296;21243	-;-;-;-	554	a disintegrin and metalloproteinase with thrombospondin motifs 17	2e-47	0.8655
XLOC_000878	AGKD04011557.1	36829	43513	+	6685	tpa_exp: transposase	4.8e-170	0.855
XLOC_000879	AGKD04011562.1	4819;8785;9684	4975;8915;10798	+;+;+	1403	angiopoietin-1	2.2e-87	0.9115
XLOC_000880	AGKD04011569.1	37040;37646;37650;40458;42971	37355;37646;37757;40595;43167	-;-;-;-;-	760	trinucleotide repeat-containing gene 6a protein	2.4e-97	0.8045
XLOC_000881	AGKD04011577.1	35912	37688	+	1777	PREDICTED: uncharacterized protein LOC102080169	1e-75	0.7375
XLOC_000882	AGKD04011584.1	4530;4768;4820;4871;4925;4979;5033;5082;5132;5188;6312;6523;6703;10615;11241;13646;19944;23088;25694;29694;33000;33412;34504;34593;34860;35038;35127;35217	4647;4797;4849;4900;4954;5008;5062;5111;5164;5217;6457;6547;6727;10730;11529;13727;20156;23201;25807;30328;33116;33522;34587;34612;34904;35096;35141;35300	+;+;+;+;+;+;+;+;+;+;+;+;+;+;+;+;+;+;+;+;+;+;+;+;+;+;+;+	2685	serine cytosolic	1.9e-79	0.927
XLOC_000883	AGKD04011584.1	38325	40149	+	1825	a-agglutinin anchorage subunit-like	2.1e-19	0.5495
XLOC_000884	AGKD04011584.1	40225	41189	+	965	Salmo salar clone ssal-rgf-537-145 unknown large open reading frame mRNA, novel cds	1e-36	84.27
XLOC_000885	AGKD04011593.1	5218;9905;10223;13670;16717;17036;17313;18269;22657;22973;26431;26668;34741	5525;10033;10300;13740;16882;17142;17642;18443;22827;23121;26583;26824;35046	+;+;+;+;+;+;+;+;+;+;+;+;+	2300	trichohyalin-like isoform x1	7.7e-69	0.7375
XLOC_000886	AGKD04011602.1	14812;15398	15308;22761	+;+	7861	unnamed protein product	1.3e-86	0.8265
XLOC_000887	AGKD04011602.1	8869;9657	8902;10989	-;-	1367	sjchgc09461 protein	3.6e-07	0.58
XLOC_000888	AGKD04011602.1	14812;15714;22974;30253;30952;31921	15659;22543;23502;30328;31112;32076	-;-;-;-;-;-	8600	monocyte to macrophage differentiation factor 2-like	1.8e-146	0.9275
XLOC_000889	AGKD04011608.1	2845;2963;3670	2880;3057;3826	+;+;+	288	lrr and pyd domains-containing protein 1-like isoform x1	1.7e-39	0.6026
XLOC_000890	AGKD04011608.1	37967;39602;41798;42063;42812	39120;41696;41930;42791;43068	-;-;-;-;-	4368	sterile alpha motif domain-containing protein 9-like	6.9e-89	0.638
XLOC_000891	AGKD04011608.1	481	1162	+	682	Salmo salar Abl interactor 1 (abi1), mRNA	8e-53	83.26
XLOC_000892	AGKD04011610.1	35329;39987	36122;40156	+;+	964	14-3-3 protein beta alpha-a-like	1.9e-57	0.919
XLOC_000893	AGKD04011615.1	38492	40454	+	1963	Salmo salar clone Contig405 Elongation factor 1-delta putative mRNA, complete cds	3e-06	95.12
XLOC_000894	AGKD04011616.1	1;72;135;209;956;3421;7064;11687;12122;13165;13562	36;103;170;237;1070;3535;8240;11811;12326;13348;13730	-;-;-;-;-;-;-;-;-;-;-	2223	transmembrane protein 8a	1.4e-144	0.7645
XLOC_000895	AGKD04011617.1	42555	42974	+	420	sodium-dependent neutral amino acid transporter b at1-like	6.3e-24	0.9145
XLOC_000896	AGKD04011620.1	3167;4060;4471;4813;6497;6531	3920;4216;4537;4911;6529;6554	-;-;-;-;-;-	1134	serine threonine-protein kinase atr	4.3e-64	0.962
XLOC_000897	AGKD04011620.1	7544;9819;10056;12505;12720;13410;13599;15596;15762;15954;16645;17348;17531;17796;18124;18977;19370;19647;19913;20143;20971;21142;21406;21781;24525;24759;25066;25837;26614;27147;27832;28808;29050;29444	8077;9954;10069;12639;12949;13507;13741;15675;15861;16116;17265;17439;17695;17962;18334;19114;19490;19762;20026;20756;21064;21285;21632;22808;24680;24930;25690;26527;27053;27289;28718;28960;29141;29685	-;-;-;-;-;-;-;-;-;-;-;-;-;-;-;-;-;-;-;-;-;-;-;-;-;-;-;-;-;-;-;-;-;-	9086	serine threonine-protein kinase atr	0	0.919
XLOC_000898	AGKD04011620.1	33161;33985;34245;34460;35229;35579;35747;36129;37441	33846;34109;34368;34593;35343;35657;35942;36224;37796	-;-;-;-;-;-;-;-;-	1911	plastin-1	0	0.8585
XLOC_000899	AGKD04011620.1	38626;41735	38769;42122	-;-	532	plastin-1-like	2.3e-50	0.898
XLOC_000900	AGKD04011622.1	36483;36766;37204;37446;39446;41261;42043	36561;36854;37332;37550;39664;41926;42240	+;+;+;+;+;+;+	1485	ryanodine receptor 2-like	0	0.9555
XLOC_000901	AGKD04011622.1	42639	42997	+	359	magnesium h subunit	0.079	0.488
XLOC_000902	AGKD04011632.1	624;1577;2573	768;1758;2683	-;-;-	438	g patch domain-containing protein partial	7.3e-14	0.596
XLOC_000903	AGKD04011637.1	31724	32711	+	988	zinc finger protein 135-like	9.5e-101	0.736
XLOC_000904	AGKD04011645.1	42152	42800	+	649	calcium-binding and coiled-coil domain-containing protein 2-like	1.4e-28	0.5235
XLOC_000905	AGKD04011651.1	5939;18448	5966;18831	-;-	412	---NA---	-	-
XLOC_000906	AGKD04011652.1	34809;35501;37368;41214;41535	35264;35703;37584;41316;41797	-;-;-;-;-	1242	calcium-binding and coiled-coil domain-containing protein 1	3.2e-119	0.8675
XLOC_000907	AGKD04011662.1	23262;23898;33706	23544;24011;34039	-;-;-	731	protein nlrc3-like	9e-35	0.653
XLOC_000908	AGKD04011665.1	36467	38825	+	2359	stonustoxin subunit beta-like	1.4e-87	0.8205
XLOC_000909	AGKD04011672.1	5782;6911;7350;7613;8049;8545;15889;16391	6018;7094;7428;7793;8182;8577;15932;16516	+;+;+;+;+;+;+;+	1018	chymotrypsin a-like	2.6e-101	0.895
XLOC_000910	AGKD04011672.1	23187;26706	24096;26745	-;-	950	agouti-related protein	2.7e-44	0.7635
XLOC_000911	AGKD04011680.1	5160	5408	+	249	thyrotropin-releasing hormone-degrading ectoenzyme	4.8e-48	0.9465
XLOC_000912	AGKD04011683.1	4905;5353;5606;6941;16082	5164;5567;6173;6999;16759	-;-;-;-;-	1780	re1-silencing transcription factor	0.00015	0.549
XLOC_000913	AGKD04011683.1	18551;19512;23771;29836;30567;30925;31272;31529;33466;33893	19416;19558;24761;30487;30743;31101;31445;33362;33626;34154	-;-;-;-;-;-;-;-;-;-	5341	lrr and pyd domains-containing protein 12-like isoform x1	0	0.775
XLOC_000914	AGKD04011683.1	7334	8546	+	1213	transposable element tcb1 transposase	4.7e-137	0.7295
XLOC_000915	AGKD04011695.1	37944;40472	39398;41090	-;-	2074	hypothetical protein	0.58	0.59
XLOC_000916	AGKD04011696.1	18997;20621;20802;20984;24725;25693	19277;20699;20878;21093;24750;25886	-;-;-;-;-;-	767	disintegrin and metalloproteinase domain-containing protein 9-like	8.1e-52	0.7045
XLOC_000917	AGKD04011699.1	36073	36882	+	810	camp-inducible prespore protein d7-like	4.5e-17	0.5812
XLOC_000918	AGKD04011707.1	37486;41667;41981	37754;41867;42180	+;+;+	670	chromosome transmission fidelity protein 18 homolog	3.8e-52	0.5555
XLOC_000919	AGKD04011707.1	28795	30420	+	1626	reverse transcriptase	3.5e-36	0.6613
XLOC_000920	AGKD04011709.1	3631;6516;6743;8289;9446;15461;22090;28832;32056;35926;36707;39844;40134;40751;40991	3720;6651;6849;8420;9592;15766;22198;28955;32621;36276;36876;39961;40306;40887;41259	-;-;-;-;-;-;-;-;-;-;-;-;-;-;-	2935	vascular endothelial growth factor receptor 1 isoform x2	1e-178	0.8235
XLOC_000921	AGKD04011709.1	33040	34182	+	1143	---NA---	-	-
XLOC_000922	AGKD04011714.1	3075;3315;6752;7813;10871	3310;3315;6900;7912;11133	+;+;+;+;+	749	retinoic acid-inducible protein i	8.8e-88	0.836
XLOC_000923	AGKD04011714.1	12569;13439;14259;14407;14505;15557;17475	13300;13479;14331;14492;14548;15698;22416	+;+;+;+;+;+;+	6060	retinoic acid-inducible gene-i	1.6e-34	0.839
XLOC_000924	AGKD04011714.1	32072	33605	+	1534	acidic proline-rich protein prp25-like	3.4e-05	0.38
XLOC_000925	AGKD04011717.1	4932;7782;14171;15037	6893;8002;14344;15216	-;-;-;-	2537	28s ribosomal protein mitochondrial	1.3e-39	0.895
XLOC_000926	AGKD04011720.1	31839;33271	32147;33439	+;+	478	partitioning defective 3 homolog b-like	4.3e-22	0.7455
XLOC_000927	AGKD04011723.1	39068;40911	39212;41370	-;-	605	nf-x1-type zinc finger protein nfxl1	3.2e-15	0.792
XLOC_000928	AGKD04011736.1	3915;6117;6480	4347;6225;6623	+;+;+	686	epithelial membrane protein 2	9.1e-71	0.866
XLOC_000929	AGKD04011737.1	32837;38721;40593	33378;38807;41694	-;-;-	1731	bifunctional heparan sulfate n-deacetylase n-sulfotransferase 4-like isoform x1	1.2e-129	0.8555
XLOC_000930	AGKD04011741.1	12472;18513;18870;26082;29144;33060;39999	12716;18651;18991;26299;29228;33220;40309	-;-;-;-;-;-;-	1281	attractin isoform x3	0	0.874
XLOC_000931	AGKD04011752.1	30675;34616;35754;39314	31574;34725;35877;39451	-;-;-;-	1272	calmodulin-binding transcription activator 2-like	6.2e-21	0.907
XLOC_000932	AGKD04011758.1	37015	37138	+	124	alpha-glucan-branching enzyme	3.3e-16	0.884
XLOC_000933	AGKD04011763.1	5232;12612;12787;20970;21168;21440	5936;12696;12881;21083;21258;21525	+;+;+;+;+;+	1176	annexin a5	8.4e-105	0.926
XLOC_000934	AGKD04011763.1	29954;32036;35527;35756;37570	31656;32096;35586;35878;38923	+;+;+;+;+	3301	annexin a5	4.9e-49	0.934
XLOC_000935	AGKD04011763.1	39943	41657	+	1715	translation initiation factor if-2	8.2e-20	0.592
XLOC_000936	AGKD04011764.1	30905;31216;34189;36481;37291	30988;31341;34282;36727;37651	-;-;-;-;-	912	ets-related transcription factor elf-2 isoform x1	4.8e-56	0.798
XLOC_000937	AGKD04011765.1	34883;38046	35300;39487	+;+	1860	predicted protein	0.19	0.55
XLOC_000938	AGKD04011765.1	37968;38662	38553;39474	-;-	1399	adenylate cyclase	1.1e-08	0.4833
XLOC_000939	AGKD04011766.1	366;3035;3967;4317;5338	1047;3871;4107;4409;5893	-;-;-;-;-	2309	tbc1 domain family member 31	1.9e-70	0.7405
XLOC_000940	AGKD04011767.1	53	1715	+	1663	collagen alpha-2 partial	2.5e-17	0.4595
XLOC_000941	AGKD04011767.1	40854	41828	+	975	---NA---	-	-
XLOC_000942	AGKD04011776.1	27654	30434	+	2781	serine threonine-protein kinase fray2- partial	1.6e-27	0.564
XLOC_000943	AGKD04011776.1	30671	31431	+	761	ankyrin repeat domain-containing protein 17-like	1.4e-06	0.4375
XLOC_000944	AGKD04011782.1	3109;5207;5343;5447;5657;5715;5765;5821;6187;12190;13438;14509	5190;5300;5366;5574;5684;5750;5816;5914;6319;12284;13551;15585	+;+;+;+;+;+;+;+;+;+;+;+	3957	multidrug and toxin extrusion protein 1-like	1.8e-114	0.645
XLOC_000945	AGKD04011791.1	36147	36315	+	169	protein nlrc3- partial	6.3e-27	0.939
XLOC_000946	AGKD04011791.1	37044	37960	+	917	unnamed protein product	2.2e-98	0.778
XLOC_000947	AGKD04011791.1	38104	38844	+	741	---NA---	-	-
XLOC_000948	AGKD04011811.1	33599;35833	35576;35918	-;-	2064	otu domain-containing protein 7a	1.9e-164	0.695
XLOC_000949	AGKD04011814.1	30587	32022	+	1436	Salmo salar hypothetical protein gene, partial cds; and zinc finger protein 180-like protein isoform X2, zinc finger protein 180-like protein, zinc finger protein 883-like protein isoform X2, ORF2 protein, and tripartite motif-containing protein 16-like protein genes, complete cds	0	96
XLOC_000950	AGKD04011816.1	38697;40122	38778;40342	+;+	303	rna-binding protein 10-like isoform x1	7.7e-20	0.5782
XLOC_000951	AGKD04011819.1	16499;17447;24306;26632;34977;37379;39119;40002	17032;17631;24397;26721;36581;37506;39321;40105	+;+;+;+;+;+;+;+	2941	aryl hydrocarbon receptor	7.8e-86	0.7915
XLOC_000952	AGKD04011823.1	3040;4291;4453	3650;4375;4896	-;-;-	1140	l-aspartate dehydrogenase	5.6e-70	0.8345
XLOC_000953	AGKD04011823.1	8661	8832	+	172	lauroyl acyltransferase	5.4	0.54
XLOC_000954	AGKD04011828.1	1626;3943	1825;4168	-;-	426	probable phospholipid-transporting atpase va	3.1e-77	0.916
XLOC_000955	AGKD04011832.1	33727	35046	+	1320	zinc finger protein 14-like	5.2e-70	0.5995
XLOC_000956	AGKD04011833.1	40762	41577	+	816	Salmo salar clone 39N03 TCR-alpha/delta locus, genomic sequence	1e-76	94.79
XLOC_000957	AGKD04011841.1	41278	41550	+	273	Salmo salar lunapark (Lnp) and even-skipped homeobox 2 (Evx2) genes, complete cds; HoxD13ab pseudogene, complete sequence; homeobox protein HoxD12ab (HoxD12ab), homeobox protein HoxD11ab (HoxD11ab), homeobox protein HoxD10ab (HoxD10ab), homeobox protein HoxD9ab (HoxD9ab), homeobox protein HoxD4ab (HoxD4ab), and homeobox protein HoxD3ab (HoxD3ab) genes, complete cds; and HoxD1ab pseudogene, comple…	7e-15	96.36
XLOC_000958	AGKD04011844.1	34166;34644;38790;41022	34200;34753;38918;41104	+;+;+;+	357	lactase-like protein isoform x1	3.7e-73	0.9485
XLOC_000959	AGKD04011853.1	34610	35444	+	835	protein myomaker	2.6e-19	0.521
XLOC_000960	AGKD04011858.1	36984	37665	+	682	Salmo salar clone 11F04_73D15 interferon alpha 1-like gene, complete sequence; growth hormone 1 gene, complete cds; and skeletal muscle sodium channel alpha subunit-like, myosin alkali light chain-like, and microtubule-associated protein Tau-like genes, complete sequence	3e-07	97.44
XLOC_000961	AGKD04011874.1	30615;33783;35402;36953	30713;33941;35546;37091	+;+;+;+	542	vacuolar protein sorting-associated protein 13b-like	4.5e-59	0.98
XLOC_000962	AGKD04011885.1	29589;34803;34998;37683;38175;40954	29897;34858;35622;37935;38358;40983	-;-;-;-;-;-	1457	lysine-specific demethylase 4c-like isoform x4	1.3e-45	0.894
XLOC_000963	AGKD04011885.1	37275	37612	+	338	---NA---	-	-
XLOC_000964	AGKD04011895.1	27766;28325;28525	27962;28432;28631	-;-;-	412	fh2 domain-containing protein 1	3.8e-42	0.906
XLOC_000965	AGKD04011895.1	37102;37741	37243;38009	-;-	411	fh2 domain-containing protein 1-like	1e-19	0.7975
XLOC_000966	AGKD04011896.1	5248	5754	+	507	kelch domain-containing protein 3	1.3e-38	0.943
XLOC_000967	AGKD04011900.1	40513	41155	+	643	immunodominant interspersed repeat antigen	6.6e-11	0.5185
XLOC_000968	AGKD04011906.1	15849	16538	+	690	PREDICTED: mucin-2	6	0.43
XLOC_000969	AGKD04011906.1	28138	29928	+	1791	histidine-rich protein	9.7e-31	0.4735
XLOC_000970	AGKD04011909.1	3694	4501	+	808	filamentous hemagglutinin family outer membrane protein	1.6e-18	0.5075
XLOC_000971	AGKD04011910.1	31796;32146;40824	31935;32214;40883	+;+;+	269	---NA---	-	-
XLOC_000972	AGKD04011914.1	34216	35021	+	806	rna-directed dna polymerase from mobile element jockey	8.2e-151	0.6035
XLOC_000973	AGKD04011915.1	36742;37737;38842	36819;37938;38922	-;-;-	361	papilin isoform x2	1e-11	0.6625
XLOC_000974	AGKD04011915.1	3	678	+	676	---NA---	-	-
XLOC_000975	AGKD04011930.1	34591;37667;37997;38325;40234	35085;37908;38204;38602;40407	+;+;+;+;+	1397	probable domain-containing histone demethylation protein 2c isoform x1	1.3e-138	0.686
XLOC_000976	AGKD04011959.1	35022	37585	+	2564	transposase	4.3e-86	0.807
XLOC_000977	AGKD04011961.1	21128;21648;21884;22053;22808;23429;27321;27814;28407;28986	21374;21741;21968;22343;23118;23537;27459;28004;28488;29505	+;+;+;+;+;+;+;+;+;+	2069	bud13 homolog	2.4e-148	0.701
XLOC_000978	AGKD04011961.1	35283;36271;39009;40403	36200;36630;39212;40811	-;-;-;-	1891	complement c1q subcomponent subunit b-like	3.1e-99	0.6375
XLOC_000979	AGKD04011967.1	34409;35483;38997;39426;40274	35223;35643;39021;39563;40300	+;+;+;+;+	1166	growth arrest-specific protein 6	1.4e-41	0.901
XLOC_000980	AGKD04011983.1	34752;39173	34871;39762	-;-	710	constitutive coactivator of ppar-gamma-like protein 2	4.4e-79	0.964
XLOC_000981	AGKD04011983.1	3	1932	+	1930	chromosome segregation atpase	1.8e-10	0.4025
XLOC_000982	AGKD04011995.1	158;513	278;821	+;+	430	e3 ubiquitin-protein ligase rbbp6 isoform x1	7.6e-42	0.8745
XLOC_000983	AGKD04011995.1	34325	35155	+	831	---NA---	-	-
XLOC_000984	AGKD04012000.1	8953;9122;9377;9543;9733;11865;13252;16024	8990;9204;9453;9580;9815;11901;13308;16089	+;+;+;+;+;+;+;+	479	little elongation complex subunit 1 isoform x2	7.1e-55	0.684
XLOC_000985	AGKD04012000.1	17308;21429;26590;28408;29529;29740;32489;35246	20408;21586;28197;28598;29629;29838;33027;36199	+;+;+;+;+;+;+;+	6751	little elongation complex subunit 1 isoform x1	2.5e-80	0.792
XLOC_000986	AGKD04012005.1	30030	30849	+	820	---NA---	-	-
XLOC_000987	AGKD04012009.1	35090;36851	35209;37268	+;+	538	Schistosoma japonicum schistosomula protein-like (M12) gene, partial sequence	1e-28	96.39
XLOC_000988	AGKD04012009.1	35089;37082	35386;37275	-;-	492	---NA---	-	-
XLOC_000989	AGKD04012009.1	38375	39598	+	1224	---NA---	-	-
XLOC_000990	AGKD04012017.1	32479;33148	32759;34093	+;+	1227	upf0764 protein c16orf89 homolog	1.4e-32	0.7315
XLOC_000991	AGKD04012017.1	34236	36585	+	2350	novel protein dna polymerases	1.9e-42	0.6615
XLOC_000992	AGKD04012019.1	38713	40238	+	1526	junctophilin-3-like	3.2e-74	0.991
XLOC_000993	AGKD04012020.1	5481	6564	+	1084	fish virus induced trim protein	5.7e-94	0.8375
XLOC_000994	AGKD04012023.1	33699	33956	+	258	a disintegrin and metalloproteinase with thrombospondin motifs 17	1.4e-06	0.7425
XLOC_000995	AGKD04012024.1	30616;31134	30657;38071	+;+	6980	gamma-aminobutyric acid type b receptor subunit 1	2.9e-54	0.8325
XLOC_000996	AGKD04012024.1	30889;33334	33186;38071	-;-	7036	gamma-aminobutyric acid type b receptor subunit 1	3e-54	0.8325
XLOC_000997	AGKD04012030.1	34520	36139	+	1620	unnamed protein product	1.2e-44	0.744
XLOC_000998	AGKD04012036.1	38689;38891;39340;40273	38814;39106;40206;40487	-;-;-;-	1424	rna-binding protein 10-like	4.1e-85	0.767
XLOC_000999	AGKD04012037.1	40245	40654	+	410	---NA---	-	-
XLOC_001000	AGKD04012041.1	38096	39795	+	1700	cd63 antigen	0.031	0.71
XLOC_001001	AGKD04012053.1	3037	3886	+	850	zinc finger protein 180 isoform x2	5.9e-112	0.7365
XLOC_001002	AGKD04012055.1	898;1797;2031;2119;3988	1333;1890;2055;2360;4514	+;+;+;+;+	1324	voltage-dependent t-type calcium channel subunit alpha-1h-like	5e-56	0.5825
XLOC_001003	AGKD04012055.1	36012	36356	+	345	voltage-dependent t-type calcium channel subunit alpha-1h	1.4e-23	0.94
XLOC_001004	AGKD04012058.1	35738	35847	+	110	sodium calcium exchanger 3	5.8e-14	0.919
XLOC_001005	AGKD04012058.1	39673	40522	+	850	cysteine- acidic integral membrane protein	1.1e-75	0.506
XLOC_001006	AGKD04012067.1	37178	40488	+	3311	reverse transcriptase-like protein	1e-141	0.8325
XLOC_001007	AGKD04012069.1	30393;30941;31282;31604;33287;33623	30759;31059;31449;31700;33478;33678	-;-;-;-;-;-	999	microfibril-associated glycoprotein 4-like	7.3e-92	0.7905
XLOC_001008	AGKD04012069.1	28155	29601	+	1447	Uncharacterized protein C2orf16, partial	0.00019	0.51
XLOC_001009	AGKD04012069.1	38247	40364	+	2118	microfibril-associated glycoprotein 4-like	1.9e-41	0.762
XLOC_001010	AGKD04012084.1	5520;21085;21691;23699;23902;24861	5719;21133;21810;23827;24060;25159	+;+;+;+;+;+	956	exportin-1 isoform x3	0	0.981
XLOC_001011	AGKD04012084.1	34830;35382;40157	35062;35488;40352	+;+;+	536	exportin- partial	4.5e-109	0.984
XLOC_001012	AGKD04012096.1	5616;6526	5708;6673	-;-	241	pyruvate mitochondrial isoform x2	2.4e-43	0.9305
XLOC_001013	AGKD04012107.1	30456	30930	+	475	hypothetical protein	5.8	0.62
XLOC_001014	AGKD04012114.1	38415	40333	+	1919	reverse transcriptase	1.3e-147	0.487
XLOC_001015	AGKD04012115.1	2535;4064;4506;24265	2870;4299;4608;24677	-;-;-;-	1088	zinc finger protein basonuclin-1	1.4e-150	0.9345
XLOC_001016	AGKD04012123.1	36319	39570	+	3252	alpha-n-acetylgalactosaminide alpha- -sialyltransferase 3-like	7.1e-21	0.4529
XLOC_001017	AGKD04012129.1	32866	33285	+	420	transketolase-like protein 2	0.68	0.525
XLOC_001018	AGKD04012131.1	6224;38470	6259;40116	+;+	1683	papain-like cysteine prorease	1.8e-08	0.637
XLOC_001019	AGKD04012133.1	31959;34807	33059;34885	+;+	1180	cyclin-dependent kinase-like partial	6.7e-29	0.998
XLOC_001020	AGKD04012142.1	39646	40125	+	480	Salmo salar clone 63I10 growth hormone 2 gene, complete cds; and skeletal muscle sodium channel alpha subunit-like, myosin alkali light chain-like, and microtubule-associated protein Tau-like genes, complete sequence	3e-10	92.73
XLOC_001021	AGKD04012160.1	36832	37253	+	422	alpha-glucan-branching enzyme	1.2e-16	0.9595
XLOC_001022	AGKD04012183.1	29464;31978;33449;34170;34504;35065	29534;32135;33560;34308;34554;35303	+;+;+;+;+;+	770	adamts-like protein 3	1.9e-168	0.8805
XLOC_001023	AGKD04012190.1	610;987;1474;3064	682;1127;1584;3215	+;+;+;+	477	dual oxidase 1-like	6.5e-76	0.788
XLOC_001024	AGKD04012197.1	30350;32559	30797;37593	+;+	5483	vomeronasal type-2 receptor 1-like	1.2e-153	0.821
XLOC_001025	AGKD04012198.1	39540	39897	+	358	---NA---	-	-
XLOC_001026	AGKD04012200.1	34389;34788	34679;34812	-;-	316	---NA---	-	-
XLOC_001027	AGKD04012204.1	34092	35667	+	1576	surface protein a	0.015	0.6535
XLOC_001028	AGKD04012209.1	28945	29934	+	990	histidine-rich glyco partial	7.6e-08	0.6
XLOC_001029	AGKD04012213.1	895;3085	1980;4303	+;+	2305	protein fam83g-like	2.1e-127	0.5825
XLOC_001030	AGKD04012213.1	1	441	+	441	---NA---	-	-
XLOC_001031	AGKD04012214.1	974	1747	+	774	hypothetical protein	1.3	0.6233
XLOC_001032	AGKD04012223.1	30314;30661;33112;33661;36919;39141;39746	30650;30674;33183;33757;37050;39368;39948	-;-;-;-;-;-;-	1083	maguk p55 subfamily member 6-like isoform x2	3.1e-135	0.8935
XLOC_001033	AGKD04012224.1	39575	39961	+	387	zer-1 homolog	3e-12	0.6733
XLOC_001034	AGKD04012232.1	10130	10529	+	400	low quality protein: pentatricopeptide repeat-containing protein at1g03540	1.1e-16	0.4723
XLOC_001035	AGKD04012233.1	37460	37546	+	87	Salmo salar IgH locus A genomic sequence	1e-30	96.47
XLOC_001036	AGKD04012236.1	37906	39725	+	1820	myb-binding protein 1a-like	8.2e-28	0.772
XLOC_001037	AGKD04012241.1	34323;36807;38327	34362;36903;38449	+;+;+	260	n-alpha-acetyltransferase 60	3.1e-53	0.9595
XLOC_001038	AGKD04012242.1	18089;19353	18929;19593	+;+	1082	hypothetical protein	2.3	0.59
XLOC_001039	AGKD04012242.1	18097;19355;22041;22705;23333;25743;26398;29586;29931;32284	18705;19595;22450;23003;23586;25826;26542;29776;30797;32538	-;-;-;-;-;-;-;-;-;-	3355	angiomotin-like protein 2	3e-178	0.711
XLOC_001040	AGKD04012248.1	37505	38047	+	543	rab gtpase-activating protein 1 isoform x2	1.1e-13	0.804
XLOC_001041	AGKD04012254.1	34051	36553	+	2503	zinc finger protein 180 isoform x4	6.3e-128	0.689
XLOC_001042	AGKD04012256.1	175;8218;19154;20558;21496;27055;28234;34763;36555;38310;38468;39238	375;8248;19230;20894;21724;27223;28376;34821;36700;38369;38609;39541	+;+;+;+;+;+;+;+;+;+;+;+	1898	fibronectin type iii domain-containing protein 3b	1.3e-161	0.87
XLOC_001043	AGKD04012257.1	34862	39842	+	4981	reverse transcriptase-like protein	1.2e-127	0.7515
XLOC_001044	AGKD04012263.1	1;283;2291;2672;3214;33003	97;543;2569;2953;3258;33038	-;-;-;-;-;-	1000	fc receptor-like protein 5	1.4e-70	0.6015
XLOC_001045	AGKD04012263.1	29085	31122	+	2038	Salmo salar clone BAC 261D01 Foxl2-like protein (Foxl2) gene, complete cds	0	84.68
XLOC_001046	AGKD04012271.1	37126;37816	37443;38022	+;+	525	butyrophilin subfamily 1 member a1-like	3.5e-92	0.7125
XLOC_001047	AGKD04012274.1	19316;22081;22473;27507;30077;31983;35382;36807	20497;22223;22593;28364;30189;32064;35515;36857	-;-;-;-;-;-;-;-	2684	wd repeat-containing protein 59 isoform x1	4.9e-68	0.8575
XLOC_001048	AGKD04012276.1	33772	34712	+	941	Salmo salar hypothetical protein gene, partial cds; and zinc finger protein 180-like protein isoform X2, zinc finger protein 180-like protein, zinc finger protein 883-like protein isoform X2, ORF2 protein, and tripartite motif-containing protein 16-like protein genes, complete cds	3e-163	85.81
XLOC_001049	AGKD04012276.1	35028	36703	+	1676	transposable element tcb1 transposase	2.1e-27	0.8167
XLOC_001050	AGKD04012277.1	12794;24310;26804;27776	13611;24390;26884;28721	-;-;-;-	1926	regulator of g-protein signaling 19 isoform x3	5.2e-41	0.9705
XLOC_001051	AGKD04012277.1	19620	20266	+	647	unnamed protein product	1.2e-84	0.846
XLOC_001052	AGKD04012292.1	2185	2584	+	400	---NA---	-	-
XLOC_001053	AGKD04012301.1	1107;1319;2418;3084	1189;1452;2528;4460	+;+;+;+	1705	melanoma-derived growth regulatory protein	1.4e-53	0.924
XLOC_001054	AGKD04012301.1	25576	27308	+	1733	unnamed protein product	3.7e-155	0.888
XLOC_001055	AGKD04012301.1	27359	28065	+	707	unnamed protein product	1.9e-17	0.73
XLOC_001056	AGKD04012301.1	29878	30837	+	960	unnamed protein product	3.8e-84	0.854
XLOC_001057	AGKD04012303.1	29770;31340	31090;31629	-;-	1611	protein	2.4e-52	0.5575
XLOC_001058	AGKD04012306.1	5988;6248	6136;7539	+;+	1441	3-ketoacyl- peroxisomal	5.4e-38	0.971
XLOC_001059	AGKD04012306.1	9426	10136	+	711	protein pbmucl2-like	2.1e-22	0.533
XLOC_001060	AGKD04012310.1	36766	37801	+	1036	kelch-like protein 38	1e-13	0.687
XLOC_001061	AGKD04012312.1	2740;4084;21875;30964	2915;4264;22044;31709	+;+;+;+	1273	tbc1 domain family member 2b	1.9e-67	0.6755
XLOC_001062	AGKD04012313.1	1035;1938	1797;2607	+;+	1433	protein	0.00013	0.5589
XLOC_001063	AGKD04012313.1	30590;30953	30825;31463	-;-	747	eukaryotic translation initiation factor 4e type 2	2.3e-32	0.894
XLOC_001064	AGKD04012313.1	22711	23067	+	357	PREDICTED: Esox lucius protein phosphatase 5, catalytic subunit (ppp5c), mRNA	1e-22	97.1
XLOC_001065	AGKD04012316.1	20772;22334;25435	21489;22404;25574	+;+;+	929	protein kinase c beta type isoform x2	6.9e-27	0.9775
XLOC_001066	AGKD04012316.1	12612;13659;15765;16955	13542;14977;16794;17079	-;-;-;-	3405	mating pheromone alpha factor preproprotein	5.6e-07	0.5875
XLOC_001067	AGKD04012321.1	30011;30804;31195;34910;35209;39424	30558;30920;31299;34981;35301;39650	+;+;+;+;+;+	1162	c-type lectin domain family 10 member a-like	6.7e-65	0.6085
XLOC_001068	AGKD04012321.1	39014	39363	+	350	---NA---	-	-
XLOC_001069	AGKD04012322.1	26386	27645	+	1260	protein nlrc3-like	3.5e-10	0.8405
XLOC_001070	AGKD04012322.1	32451	33848	+	1398	zinc finger bed domain-containing protein 1-like	2.5e-52	0.6185
XLOC_001071	AGKD04012322.1	36725	38130	+	1406	unnamed protein product	4.4e-179	0.88
XLOC_001072	AGKD04012325.1	38954	39628	+	675	pre-mrna splicing factor atp-dependent rna helicase prp16	3.3e-10	0.4167
XLOC_001073	AGKD04012329.1	33282	34256	+	975	zinc finger protein 180 isoform x4	4.7e-89	0.7435
XLOC_001074	AGKD04012333.1	4146	7519	+	3374	zinc finger protein 180 isoform x4	7.8e-125	0.748
XLOC_001075	AGKD04012333.1	28994	31599	+	2606	zinc finger protein 850-like isoform x2	0	0.7015
XLOC_001076	AGKD04012340.1	23909	24701	+	793	threonylcarbamoyladenosine trna methylthiotransferase	2.9e-22	0.946
XLOC_001077	AGKD04012340.1	27054	27988	+	935	filamentous hemagglutinin family outer membrane protein	1.1e-09	0.5005
XLOC_001078	AGKD04012340.1	29881	32270	+	2390	polyphosphate kinase 2 family	3.9e-16	0.3986
XLOC_001079	AGKD04012348.1	37922	38189	+	268	---NA---	-	-
XLOC_001080	AGKD04012354.1	34685;37383	37268;39178	+;+	4380	arachidonate 15-lipoxygenase b-like	8.5e-37	0.4525
XLOC_001081	AGKD04012365.1	37206;39103	38633;39372	-;-	1698	protein noxp20	2.5e-30	0.8495
XLOC_001082	AGKD04012365.1	34948	36310	+	1363	smr domain protein	1.6e-09	0.6515
XLOC_001083	AGKD04012385.1	35856;36239;36468;36989;37203;37658;39083	36043;36305;36569;37093;37319;37751;39260	+;+;+;+;+;+;+	851	carboxypeptidase o-like	7.5e-104	0.822
XLOC_001084	AGKD04012388.1	36483	37977	+	1495	snake venom metalloprotease inhibitor 02a10-like	6.4e-46	0.5395
XLOC_001085	AGKD04012390.1	35841;39125	36396;39296	-;-	728	tyrosine-protein phosphatase non-receptor type 2-like isoform x1	1.7e-29	0.906
XLOC_001086	AGKD04012395.1	5045;6474;18903;37412;37612;37793	5272;7994;19521;37488;37660;37870	-;-;-;-;-;-	2572	rap guanine nucleotide exchange factor 5-like	1.2e-48	0.6432
XLOC_001087	AGKD04012395.1	28792	29783	+	992	---NA---	-	-
XLOC_001088	AGKD04012395.1	35581	36952	+	1372	reverse transcriptase-like protein	8.1e-48	0.6325
XLOC_001089	AGKD04012404.1	24121;29012;31726;38555	24191;30357;33465;39273	+;+;+;+	3876	myoinhibitory peptide	1.2e-11	0.5082
XLOC_001090	AGKD04012404.1	34212	36752	+	2541	rna-directed dna polymerase from transposon x-element	2.1e-96	0.634
XLOC_001091	AGKD04012404.1	37191	38145	+	955	Salmo salar clone BHMS7-006 microsatellite sequence	3e-153	88.89
XLOC_001092	AGKD04012408.1	1;1848;2165	103;2043;2532	-;-;-	667	cationic trypsin-like	6.8e-57	0.575
XLOC_001093	AGKD04012408.1	675	1154	+	480	---NA---	-	-
XLOC_001094	AGKD04012416.1	37418	39153	+	1736	envelope polyprotein	6.4e-23	0.5455
XLOC_001095	AGKD04012434.1	31829	32622	+	794	zinc finger protein 658-like isoform x3	4.9e-84	0.7175
XLOC_001096	AGKD04012441.1	29278;29965;33028;36985;37388	29414;30182;33226;37117;37902	-;-;-;-;-	1202	high affinity camp-specific and ibmx-insensitive 3 -cyclic phosphodiesterase 8a	5.3e-151	0.957
XLOC_001097	AGKD04012444.1	452	1188	+	737	repetitive proline-rich cell wall protein 2-like	6.3e-40	0.4605
XLOC_001098	AGKD04012449.1	25810	27232	+	1423	zinc finger protein ozf-like	1.1e-149	0.759
XLOC_001099	AGKD04012470.1	37037	37359	+	323	---NA---	-	-
XLOC_001100	AGKD04012474.1	29806;32861	32743;33048	+;+	3126	ras-related protein rab- isoform partial	1.5e-13	0.4995
XLOC_001101	AGKD04012474.1	33285	34246	+	962	leucine-rich repeat extensin-like protein 5	1.3e-12	0.436
XLOC_001102	AGKD04012502.1	9688;12692	10019;13246	-;-	887	glycine receptor subunit beta-like	5.9e-63	0.9725
XLOC_001103	AGKD04012502.1	26553;28350;33538	26660;28453;34260	-;-;-	935	---NA---	-	-
XLOC_001104	AGKD04012503.1	16387;17435;19600;31701;31957;33603;34152	17333;18594;19722;31798;32073;33710;34352	-;-;-;-;-;-;-	2754	mitochondrial import receptor subunit tom70	6.4e-137	0.975
XLOC_001105	AGKD04012512.1	2500;4294;4486;6971;7192;10528;17172;17390;17992;18077;18158;20838	2715;4400;4635;7076;7354;10607;17211;17577;18016;18101;18404;21845	-;-;-;-;-;-;-;-;-;-;-;-	2355	klotho	0	0.8915
XLOC_001106	AGKD04012523.1	23460;29516;31887;32020;37198;38170	24379;29566;31901;32431;38023;38809	+;+;+;+;+;+	2864	fascin	0	0.883
XLOC_001107	AGKD04012524.1	11031	11109	+	79	---NA---	-	-
XLOC_001108	AGKD04012531.1	1;1363	1311;8324	+;+	8273	unnamed protein product	0	0.9125
XLOC_001109	AGKD04012531.1	1;12574;21920;26815;33939	8324;12688;22027;26893;34004	-;-;-;-;-	8692	unnamed protein product	0	0.9125
XLOC_001110	AGKD04012540.1	473	1053	+	581	chk1 checkpoint-like partial	2.5e-22	0.905
XLOC_001111	AGKD04012542.1	38434	38752	+	319	---NA---	-	-
XLOC_001112	AGKD04012551.1	29785;32784	32643;33881	-;-	3957	zinc finger protein 420-like	0	0.638
XLOC_001113	AGKD04012564.1	1	1138	+	1138	Oncorhynchus mykiss growth differentiation factor 11 (GDF11) gene, complete cds	5e-07	90.38
XLOC_001114	AGKD04012566.1	24898	25852	+	955	rna-directed dna polymerase from mobile element jockey-like protein	2.3e-05	0.5392
XLOC_001115	AGKD04012566.1	27654	28422	+	769	protein cbg06094	1.3e-10	0.456
XLOC_001116	AGKD04012566.1	35816	36275	+	460	1-phosphatidylinositol -bisphosphate phosphodiesterase delta-1 isoform x1	2.5e-12	0.814
XLOC_001117	AGKD04012575.1	11523;12632;12930;13219	12057;12738;13115;13429	+;+;+;+	1039	lipid phosphate phosphatase-related protein type 3-like	5.9e-71	0.846
XLOC_001118	AGKD04012575.1	15588;15810;16231;16518;16835;18142	15646;15983;16443;16744;17294;18641	+;+;+;+;+;+	1633	lipid phosphate phosphatase-related protein type 3-like	1.6e-172	0.61
XLOC_001119	AGKD04012575.1	18865;20826	20240;21914	+;+	2465	collagen-like protein 1	0.11	0.52
XLOC_001120	AGKD04012575.1	1071;8096	1416;8770	-;-	1021	Cyprinus carpio genome assembly common carp genome ,scaffold LG13	0.004	100
XLOC_001121	AGKD04012588.1	20060	21071	+	1012	unnamed protein product	1.7e-165	0.901
XLOC_001122	AGKD04012588.1	21804	25826	+	4023	unnamed protein product	0	0.861
XLOC_001123	AGKD04012588.1	25942	27450	+	1509	300 kda antigen ag231-like	9.5e-07	0.3791
XLOC_001124	AGKD04012588.1	27600	37049	+	9450	tpa: transposase	7.3e-74	0.766
XLOC_001125	AGKD04012588.1	37148	38020	+	873	PREDICTED: uncharacterized protein LOC102080169	1.7e-97	0.737
XLOC_001126	AGKD04012620.1	29618;32485;34812;35042;35540	30099;32744;34828;35208;36010	-;-;-;-;-	1397	tbc1 domain family member 2b	3.2e-138	0.8765
XLOC_001127	AGKD04012667.1	35301	36171	+	871	hypothetical protein	1.2	0.62
XLOC_001128	AGKD04012667.1	37266	38018	+	753	stonustoxin subunit beta-like	2.8e-93	0.7985
XLOC_001129	AGKD04012668.1	1	798	+	798	transmembrane protein 26-like	6.1e-14	0.8815
XLOC_001130	AGKD04012674.1	1628	3756	-	2129	sialoadhesin-like isoform x2	5.9e-49	0.6655
XLOC_001131	AGKD04012674.1	27157	28123	+	967	protein nlrc3- partial	2.1e-28	0.904
XLOC_001132	AGKD04012677.1	18940	19507	+	568	methionine trna cytidine acetyltransferase	0.00032	0.4515
XLOC_001133	AGKD04012691.1	3162	5581	+	2420	unnamed protein product, partial	7.5e-06	0.72
XLOC_001134	AGKD04012691.1	9111	10517	+	1407	---NA---	-	-
XLOC_001135	AGKD04012691.1	11826	12677	+	852	---NA---	-	-
XLOC_001136	AGKD04012691.1	13563	16135	+	2573	---NA---	-	-
XLOC_001137	AGKD04012691.1	17122	18234	+	1113	---NA---	-	-
XLOC_001138	AGKD04012691.1	18857	19926	+	1070	pleckstrin homology-like domain family a member 3	9.5e-15	0.6445
XLOC_001139	AGKD04012691.1	33755	35124	+	1370	---NA---	-	-
XLOC_001140	AGKD04012698.1	86;189;371;9454	112;207;397;10521	+;+;+;+	1141	ectodysplasin splice variant-8 partial	2.9e-45	0.978
XLOC_001141	AGKD04012698.1	15971	16722	+	752	predicted protein	0.17	0.58
XLOC_001142	AGKD04012701.1	36359	37287	+	929	Salmo salar clone BAC 261D01 Foxl2-like protein (Foxl2) gene, complete cds	0	94.22
XLOC_001143	AGKD04012717.1	3297;4858;6401	4100;5022;6750	+;+;+	1319	claudin-11-like	3.1e-128	0.8425
XLOC_001144	AGKD04012717.1	7380;7991	7914;9625	+;+	2170	endochitinase 2-like isoform x10	5e-29	0.5335
XLOC_001145	AGKD04012717.1	16856;17108;18523;18928;24935;25351;25736;30495;30810	16987;17316;18669;19145;25172;25539;26095;30533;31044	-;-;-;-;-;-;-;-;-	1767	probable cationic amino acid transporter	0	0.946
XLOC_001146	AGKD04012717.1	9935	13783	+	3849	probable cationic amino acid transporter	7.8e-43	0.6453
XLOC_001147	AGKD04012723.1	19870	20175	+	306	unnamed protein product	1.2e-10	0.6929
XLOC_001148	AGKD04012740.1	33099;34491	34361;38111	+;+	4884	pctp-like protein	6.3e-15	0.3585
XLOC_001149	AGKD04012740.1	33099;34297	34280;38111	-;-	4997	pctp-like protein	6.3e-15	0.3585
XLOC_001150	AGKD04012741.1	29947	30774	+	828	ecto-adp-ribosyltransferase 5-like	5.2e-18	0.662
XLOC_001151	AGKD04012760.1	20668;25884;29730	21603;26077;29779	+;+;+	1180	ephrin type-a receptor 6- partial	2.5e-39	0.894
XLOC_001152	AGKD04012760.1	18989	19792	+	804	---NA---	-	-
XLOC_001153	AGKD04012771.1	33039	33903	+	865	reverse transcriptase	2.2e-19	0.6921
XLOC_001154	AGKD04012800.1	12034	12779	+	746	salivary gland secretion protein 4	4.3e-44	0.4935
XLOC_001155	AGKD04012815.1	359	1505	+	1147	unnamed protein product	4.5e-87	0.924
XLOC_001156	AGKD04012816.1	21974	23099	+	1126	extensin- partial	4.5e-09	0.4442
XLOC_001157	AGKD04012816.1	23491	25345	+	1855	bed-type containing zinc finger protein partial	8.2e-10	0.6355
XLOC_001158	AGKD04012816.1	35899	36494	+	596	unnamed protein product	0.0015	0.655
XLOC_001159	AGKD04012841.1	28890;30995;31360;32926	29835;31108;31515;33227	-;-;-;-	1518	pentraxin-4	4.3e-22	0.6415
XLOC_001160	AGKD04012867.1	36563	36968	+	406	Salmo salar hypothetical protein gene, partial cds; and zinc finger protein 180-like protein isoform X2, zinc finger protein 180-like protein, zinc finger protein 883-like protein isoform X2, ORF2 protein, and tripartite motif-containing protein 16-like protein genes, complete cds	2e-165	92.91
XLOC_001161	AGKD04012880.1	3675	4299	+	625	inner nuclear membrane protein man1	1.5e-11	0.817
XLOC_001162	AGKD04012887.1	27815;28352	28327;31090	+;+	3252	gtpase imap family member 8-like	7.7e-145	0.65
XLOC_001163	AGKD04012887.1	27768;30509;37322	30300;31115;37432	-;-;-	3251	gtpase imap family member 8-like	0	0.606
XLOC_001164	AGKD04012887.1	2524	4149	+	1626	collagen alpha-1 chain-like isoform x2	4.4	0.42
XLOC_001165	AGKD04012940.1	12664;16777;18285;19140;19486;19678;29967;30567;30846;32408	12800;16910;18382;19169;19603;19696;30016;30647;30933;32502	+;+;+;+;+;+;+;+;+;+	850	4-aminobutyrate mitochondrial	2.8e-48	0.974
XLOC_001166	AGKD04012940.1	35824	37808	+	1985	4-aminobutyrate mitochondrial	4.2e-22	0.975
XLOC_001167	AGKD04012940.1	33306	34520	+	1215	sjchgc04878 protein	2.9e-38	0.7921
XLOC_001168	AGKD04012955.1	33682;34427;34851;35015	33971;34747;34939;35427	+;+;+;+	1113	scavenger receptor cysteine-rich type 1 protein m130-like	1.5e-114	0.649
XLOC_001169	AGKD04012957.1	30245;32997;33685;34593	30400;33065;33900;34766	-;-;-;-	615	threonine aspartase 1	2.3e-43	0.777
XLOC_001170	AGKD04012957.1	1	386	+	386	110 kda partial	3.1e-05	0.555
XLOC_001171	AGKD04012994.1	36303	37724	+	1422	---NA---	-	-
XLOC_001172	AGKD04013017.1	36295	37592	+	1298	nuclear factor 1 c-type-like isoform x2	2.3e-52	0.718
XLOC_001173	AGKD04013045.1	2;834	821;1705	-;-	1692	immunoglobulin g-binding protein partial	4.5e-08	0.6505
XLOC_001174	AGKD04013096.1	41;678;928	409;806;1221	-;-;-	792	retinal dehydrogenase 2	1.7e-48	0.9785
XLOC_001175	AGKD04013118.1	8	440	+	433	unnamed protein product	1.7e-25	0.7973
XLOC_001176	AGKD04013127.1	36548	37613	+	1066	lwamide neuropeptide	3.3e-26	0.4155
XLOC_001177	AGKD04013131.1	30409	33981	+	3573	interleukin-1 receptor accessory 1-b isoform x1	3.7e-133	0.9215
XLOC_001178	AGKD04013132.1	24	1016	+	993	zinc finger protein ozf-like	7e-134	0.728
XLOC_001179	AGKD04013134.1	35994;36574	36282;36632	-;-	348	regulator of g-protein signaling 6-like	7.5e-10	0.9419
XLOC_001180	AGKD04013159.1	15	1093	+	1079	PREDICTED: uncharacterized protein LOC102640399 isoform X2	0.75	0.4618
XLOC_001181	AGKD04013164.1	354	869	+	516	---NA---	-	-
XLOC_001182	AGKD04013199.1	29358	32421	+	3064	zinc finger protein 850-like isoform x2	0	0.689
XLOC_001183	AGKD04013261.1	10512	11354	+	843	sjchgc07569 protein	0.00028	0.58
XLOC_001184	AGKD04013293.1	7	1295	+	1289	---NA---	-	-
XLOC_001185	AGKD04013306.1	36470	37417	+	948	TPA: hypothetical protein BOS_23236	2e-52	0.8845
XLOC_001186	AGKD04013309.1	26865;27778;33230;33862;35810	27580;27933;33334;33882;37445	-;-;-;-;-	2634	cd151 antigen-like isoform x1	2.1e-58	0.8365
XLOC_001187	AGKD04013320.1	3345;3928	3377;5216	+;+	1322	transposable element tc1 partial	1.2e-59	0.721
XLOC_001188	AGKD04013320.1	6031	12855	+	6825	endo- -beta-xylanase b-like	3.8e-47	0.5135
XLOC_001189	AGKD04013320.1	13500	14938	+	1439	extensin-2- partial	0.29	0.51
XLOC_001190	AGKD04013320.1	15818	17472	+	1655	epsin- partial	9e-09	0.4973
XLOC_001191	AGKD04013320.1	17523	18049	+	527	phosphoglucomutase, partial	2	0.57
XLOC_001192	AGKD04013348.1	371	781	+	411	---NA---	-	-
XLOC_001193	AGKD04013356.1	6620;7938;10914;13004;20671	6704;9293;10977;13303;21556	+;+;+;+;+	2691	star-related lipid transfer protein 13 isoform x1	0	0.801
XLOC_001194	AGKD04013356.1	21620;21920;22311;25228;26396;26810;27310	21779;22090;22470;25426;26609;26924;28204	+;+;+;+;+;+;+	1914	star-related lipid transfer protein 13 isoform x4	0	0.908
XLOC_001195	AGKD04013356.1	29818;30286;33612	30093;33483;33910	+;+;+	3773	star-related lipid transfer protein 13 isoform x1	2.4e-40	0.8705
XLOC_001196	AGKD04013356.1	29818;30213	30156;33910	-;-	4037	star-related lipid transfer protein 13 isoform x1	3e-28	0.876
XLOC_001197	AGKD04013356.1	28904	29279	+	376	m18 family aminopeptidase	5.5	0.43
XLOC_001198	AGKD04013393.1	369	1446	+	1078	protein	3e-20	0.4635
XLOC_001199	AGKD04013400.1	1080	1621	+	542	TPA_asm: Oryzias latipes strain Hd-rR, complete genome assembly, chromosome 21	8e-37	84.85
XLOC_001200	AGKD04013436.1	172	405	+	234	hyphal wall protein 1-like	0.012	0.6771
XLOC_001201	AGKD04013466.1	36634	37308	+	675	mucin isoform a	2.6e-11	0.4767
XLOC_001202	AGKD04013468.1	36392	37237	+	846	cell wall anchor partial	0.00092	0.49
XLOC_001203	AGKD04013513.1	36528	37293	+	766	---NA---	-	-
XLOC_001204	AGKD04013521.1	33779	35696	+	1918	Salmo salar clone 242N16 formin-binding protein 1 gene, partial sequence and TCR gamma locus region	2e-118	84.65
XLOC_001205	AGKD04013522.1	36186	36885	+	700	Salmo salar IgH locus B genomic sequence	0	99.78
XLOC_001206	AGKD04013524.1	35963	37210	+	1248	Salmo salar hypothetical protein gene, partial cds; and zinc finger protein 180-like protein isoform X2, zinc finger protein 180-like protein, zinc finger protein 883-like protein isoform X2, ORF2 protein, and tripartite motif-containing protein 16-like protein genes, complete cds	0	91.11
XLOC_001207	AGKD04013542.1	32	1471	+	1440	transposase-like	0	0.8735
XLOC_001208	AGKD04013546.1	36610	37243	+	634	ubiquitin thioesterase partial	9.6e-16	0.611
XLOC_001209	AGKD04013564.1	35269	36028	+	760	atp-binding cassette sub-family a member 3	5.8e-32	0.804
XLOC_001210	AGKD04013571.1	36824	37243	+	420	unnamed protein product	4.2e-30	0.8645
XLOC_001211	AGKD04013583.1	23895;31154;31910;32618;34273	24422;31293;32011;32789;34513	+;+;+;+;+	1183	t-box transcription factor tbx18	1.6e-119	0.949
XLOC_001212	AGKD04013583.1	34767	36232	+	1466	---NA---	-	-
XLOC_001213	AGKD04013613.1	2;119	66;475	+;+	422	fmrfamide neuropeptide	0.0018	0.55
XLOC_001214	AGKD04013664.1	36641;36837	36716;37111	+;+	351	formin-like protein partial	5.8e-40	0.9725
XLOC_001215	AGKD04013664.1	42	685	+	644	kalirin-like isoform x1	8.3e-22	0.868
XLOC_001216	AGKD04013705.1	1	809	+	809	---NA---	-	-
XLOC_001217	AGKD04013713.1	28774;31155;33374;33755;34335;35965	29307;31329;33545;33879;34549;37174	-;-;-;-;-;-	2431	transient receptor potential cation channel subfamily m member 1-like	0	0.909
XLOC_001218	AGKD04013713.1	27256	28689	+	1434	hypothetical protein DAPPUDRAFT_335967	1.2	0.43
XLOC_001219	AGKD04013744.1	350;819	511;1094	-;-	438	angiotensin-converting enzyme 2	4.3e-49	0.7945
XLOC_001220	AGKD04013811.1	18138;22240;25175;31375	21801;22315;25330;31588	-;-;-;-	4110	ubiquitin-conjugating enzyme e2 w	6.6e-73	0.992
XLOC_001221	AGKD04013811.1	25786;26901	26312;26922	-;-	549	---NA---	-	-
XLOC_001222	AGKD04013815.1	84	599	+	516	TPA: hypothetical protein BOS_23201	2.8e-38	0.965
XLOC_001223	AGKD04013817.1	36259	36947	+	689	---NA---	-	-
XLOC_001224	AGKD04013821.1	9	1169	+	1161	extensin-1-like isoform x3	4.5e-86	0.489
XLOC_001225	AGKD04013876.1	31841	33495	+	1655	hla class ii histocompatibility dq alpha 2 chain	6.2e-97	0.46
XLOC_001226	AGKD04013918.1	319	1101	+	783	extensin- partial	3.1e-21	0.5963
XLOC_001227	AGKD04013923.1	1273;4550;14947;18672;25295	1478;4678;15060;18785;25383	-;-;-;-;-	652	attractin isoform x3	8.3e-109	0.922
XLOC_001228	AGKD04013965.1	31196	32041	+	846	elastin- partial	1.8e-10	0.635
XLOC_001229	AGKD04013965.1	33188	33650	+	463	---NA---	-	-
XLOC_001230	AGKD04014044.1	36354	37027	+	674	predicted protein	0.00045	0.405
XLOC_001231	AGKD04014053.1	36537;36694	36586;37035	+;+	392	hypothetical protein EUGRSUZ_D00117	4	0.55
XLOC_001232	AGKD04014074.1	36398	37034	+	637	low quality protein: repetin	0.098	0.49
XLOC_001233	AGKD04014076.1	36337	37033	+	697	PREDICTED: Esox lucius BUD31 homolog (bud31), mRNA	0.0007	96.97
XLOC_001234	AGKD04014169.1	7	863	+	857	aggrecan core	0.017	0.42
XLOC_001235	AGKD04014169.1	36569	36864	+	296	---NA---	-	-
XLOC_001236	AGKD04014173.1	35	872	+	838	paternally-expressed gene 3 partial	4.2e-14	0.462
XLOC_001237	AGKD04014220.1	18	687	+	670	star-related lipid transfer protein 9	0.00053	0.46
XLOC_001238	AGKD04014252.1	2	495	+	494	thioredoxin domain-containing protein 2	1.4e-07	0.4971
XLOC_001239	AGKD04014638.1	17	673	+	657	cell surface protein	1.4e-16	0.568
XLOC_001240	AGKD04014715.1	21603	22463	+	861	rho termination factor	1.3e-16	0.5805
XLOC_001241	AGKD04014727.1	20108	21584	+	1477	zinc finger protein 180	2.6e-90	0.69
XLOC_001242	AGKD04014733.1	28961;32472	29188;33354	+;+	1111	nuclear pore complex protein nup50	6.8e-58	0.6025
XLOC_001243	AGKD04014746.1	3;734	507;1108	+;+	880	unnamed protein product	1.1e-06	0.64
XLOC_001244	AGKD04014746.1	1520;2232;2411	2153;2337;4235	+;+;+	2565	ephrin-b1	3e-50	0.9095
XLOC_001245	AGKD04014746.1	1517;5784;11248	4233;5918;11440	-;-;-	3045	ephrin-b1	2e-89	0.7905
XLOC_001246	AGKD04014748.1	9755	11041	+	1287	cam kinase-like vesicle-associated protein	9.4e-13	0.4435
XLOC_001247	AGKD04014748.1	12196	17961	+	5766	triple helix repeat-containing collagen	1.4e-44	0.441
XLOC_001248	AGKD04014748.1	18880	21891	+	3012	glutamine-rich protein 2	4.6e-39	0.5875
XLOC_001249	AGKD04014748.1	22175	23590	+	1416	charged multivesicular body protein 3	1.5e-13	0.648
XLOC_001250	AGKD04014759.1	7643;10520;11294;13644;14025;14152;14423;14980;15521;17963;21768;21953;22056;22654;22976;23259;24628;25267;25727;26914;32235	7819;10646;11457;13825;14146;14173;14443;15134;15674;18118;21798;21983;22161;22767;23063;23365;24813;25383;25810;27033;33194	+;+;+;+;+;+;+;+;+;+;+;+;+;+;+;+;+;+;+;+;+	3224	unconventional myosin-viia-like	0	0.887
XLOC_001251	AGKD04014763.1	5150;20199;20298	9695;20271;20429	-;-;-	4751	synaptopodin	0	0.699
XLOC_001252	AGKD04014773.1	19816	21810	+	1995	coiled stalk of trimeric autotransporter adhesin family protein	1.7e-32	0.68
XLOC_001253	AGKD04014773.1	16;4040;6236;7617;7909;8383;11008;11072;12055;19965;21955;24543;26181;33003	3258;4126;6311;7791;7958;8634;11032;11392;12973;19986;22699;24574;26317;33364	-;-;-;-;-;-;-;-;-;-;-;-;-;-	6446	kelch-like protein 5 isoform x2	2.2e-54	0.909
XLOC_001254	AGKD04014773.1	33464	34342	+	879	unnamed protein product	0.0017	0.678
XLOC_001255	AGKD04014775.1	7786;8887;8957;9033;9292;12373;12623;13190;20324;27912	7811;8913;8980;9169;9405;12523;12649;13433;21218;28065	+;+;+;+;+;+;+;+;+;+	1799	trinucleotide repeat-containing gene 18 protein isoform x1	1.7e-13	0.6077
XLOC_001256	AGKD04014775.1	23859	25251	+	1393	enterin partial	8.9e-09	0.598
XLOC_001257	AGKD04014775.1	30198;30633;33367	30402;30765;34928	+;+;+	1900	trinucleotide repeat-containing gene 18 protein isoform x1	1.9e-44	0.8445
XLOC_001258	AGKD04014775.1	6031	7297	+	1267	trinucleotide repeat-containing gene 18 protein isoform x1	4.3e-15	0.5171
XLOC_001259	AGKD04014777.1	42;1013;1263;2158;2410;4426;4851;12356;12437	217;1182;1435;2331;4326;4592;5128;12406;12495	-;-;-;-;-;-;-;-;-	3165	lrr and pyd domains-containing protein 3-like isoform x1	0	0.7845
XLOC_001260	AGKD04014777.1	22814;24250;27244	24046;27081;29526	-;-;-	6348	g2 m phase-specific e3 ubiquitin-protein ligase-like	5.4e-28	0.6715
XLOC_001261	AGKD04014782.1	1071;6344;6393	2216;6386;6544	-;-;-	1341	zinc finger protein 710-like isoform x1	0	0.766
XLOC_001262	AGKD04014782.1	103	630	+	528	zinc finger protein 710-like isoform x2	2.4e-42	0.962
XLOC_001263	AGKD04014793.1	8036;15952;16691	8230;16137;17388	-;-;-	1079	mitogen-activated protein kinase kinase kinase 13	5.9e-141	0.777
XLOC_001264	AGKD04014795.1	2610;5789	4652;6800	-;-	3055	endonuclease domain-containing 1	8.9e-104	0.6225
XLOC_001265	AGKD04014795.1	8081	8365	+	285	receptor-type tyrosine-protein phosphatase o	5.3e-05	0.59
XLOC_001266	AGKD04014795.1	30076	31893	+	1818	zinc finger mym-type protein 5-like	4.3e-17	0.6035
XLOC_001267	AGKD04014797.1	5867;11775	6156;11844	-;-	360	ventricular zone-expressed ph domain-containing protein homolog 1	1.8e-50	0.758
XLOC_001268	AGKD04014798.1	154	1627	+	1474	juvenile hormone epoxide hydrolase-like protein partial	4.5e-13	0.4025
XLOC_001269	AGKD04014804.1	12217	13111	+	895	hypothetical protein	5.4	0.43
XLOC_001270	AGKD04014806.1	21993	22388	+	396	---NA---	-	-
XLOC_001271	AGKD04014809.1	4453;5351;5992;8169;9527	4560;5491;6048;8315;9643	-;-;-;-;-	570	neurobeachin isoform x2	1.7e-120	0.976
XLOC_001272	AGKD04014811.1	1;2230;2691	92;2282;2760	-;-;-	215	cytochrome p450 3a27	4.4e-44	0.921
XLOC_001273	AGKD04014811.1	10719;13098;13791;17153;19496;20613;20852;26775;28894;29109	12381;13260;14017;17431;19980;20740;21000;26863;29010;29138	-;-;-;-;-;-;-;-;-;-	3330	cytochrome p450 3a27	7.9e-120	0.8585
XLOC_001274	AGKD04014811.1	8039	9006	+	968	Salmo salar clone ssal-evf-554-184 Cytochrome P450 3A27 putative mRNA, complete cds	8e-134	99.26
XLOC_001275	AGKD04014813.1	5758;22923;25775	9746;23087;26483	-;-;-	4863	runt-related transcription factor 2 isoform x1	6e-146	0.9005
XLOC_001276	AGKD04014817.1	7140;10827;13252;13784;15956;21740	7237;10912;13508;13942;17375;24003	+;+;+;+;+;+	4284	hepatocyte cell adhesion molecule-like	5.9e-24	0.5075
XLOC_001277	AGKD04014817.1	2544	3761	+	1218	hypothetical protein	0.087	0.4967
XLOC_001278	AGKD04014818.1	8304	8926	+	623	PREDICTED: Esox lucius ubiquitin-like modifier-activating enzyme 1 (LOC105006802), mRNA	3e-17	83.78
XLOC_001279	AGKD04014818.1	19712	19972	+	261	---NA---	-	-
XLOC_001280	AGKD04014819.1	4709;16833;21667;23568;24471;24900;26428;27623;28524	5040;16978;21879;23681;24626;25070;26610;27757;28588	+;+;+;+;+;+;+;+;+	1515	dystrophin isoform x5	0	0.7605
XLOC_001281	AGKD04014819.1	30585	31570	+	986	---NA---	-	-
XLOC_001282	AGKD04014819.1	33350	33664	+	315	dystrophin- partial	3.9e-17	0.883
XLOC_001283	AGKD04014821.1	4844;24828	4880;25039	-;-	249	---NA---	-	-
XLOC_001284	AGKD04014821.1	27078	27908	+	831	n66 matrix	8e-42	0.4535
XLOC_001285	AGKD04014822.1	172;694;3295;3523;5919;6565	596;816;3437;3578;6508;11676	+;+;+;+;+;+	6449	speckle-type poz	3.7e-82	0.971
XLOC_001286	AGKD04014822.1	23862;25757	24691;27359	+;+	2433	neurexophilin-2	5e-140	0.922
XLOC_001287	AGKD04014822.1	4176	11676	-	7501	transposable element tc3 transposase	1.8e-60	0.752
XLOC_001288	AGKD04014822.1	24003;25965	24530;27359	-;-	1923	neurexophilin-2	3.3e-139	0.922
XLOC_001289	AGKD04014822.1	11951	13717	+	1767	calcium calmodulin-dependent protein kinase type iv-like	1.9e-22	0.5165
XLOC_001290	AGKD04014822.1	15622	17257	+	1636	aggrecan core protein	0.0082	0.4959
XLOC_001291	AGKD04014822.1	17930	20420	+	2491	aggrecan core protein	1.3e-11	0.426
XLOC_001292	AGKD04014822.1	21520	22557	+	1038	fibronectin type iii domain-containing protein 1	2.1e-26	0.704
XLOC_001293	AGKD04014822.1	22681	23144	+	464	small proline-rich protein 3	3.7e-05	0.524
XLOC_001294	AGKD04014823.1	10683;11216;12259	11046;11329;12281	-;-;-	501	p-selectin precursor	2.5e-21	0.894
XLOC_001295	AGKD04014823.1	22796;24025;25240	23886;24149;25472	-;-;-	1449	14 kda phosphohistidine phosphatase-like	6.8e-74	0.866
XLOC_001296	AGKD04014823.1	20931	21375	+	445	p-selectin precursor	4.1e-84	0.7885
XLOC_001297	AGKD04014824.1	15179;17721;18045	15231;17750;18284	-;-;-	323	hypothetical protein TRIUR3_20037	0.36	0.62
XLOC_001298	AGKD04014824.1	25709;29233;29817	26977;29456;29903	-;-;-	1580	visual pigment-like receptor peropsin	2.4e-110	0.729
XLOC_001299	AGKD04014825.1	27155;29550;29872	27743;29777;30161	+;+;+	1107	protein disulfide-isomerase-like	3e-64	0.7615
XLOC_001300	AGKD04014825.1	2749;3222	3045;3407	-;-	483	transmembrane protein 8a	1.5e-30	0.7235
XLOC_001301	AGKD04014825.1	6962	8611	+	1650	adventurous gliding motility protein k	8.6e-15	0.66
XLOC_001302	AGKD04014825.1	11200	12954	+	1755	unnamed protein product, partial	1.8e-92	0.907
XLOC_001303	AGKD04014825.1	33466	33881	+	416	protein disulfide-isomerase a2	0.6	0.6633
XLOC_001304	AGKD04014826.1	4357;10707;20305;29074;29300	5100;10844;20461;29219;29650	-;-;-;-;-	1536	microtubule-associated protein rp eb family member 3-like isoform x2	3.3e-155	0.855
XLOC_001305	AGKD04014826.1	1581	3271	+	1691	---NA---	-	-
XLOC_001306	AGKD04014830.1	6981;8473	7745;10083	+;+	2376	maternal embryonic leucine zipper kinase	2.6e-26	0.812
XLOC_001307	AGKD04014830.1	4485	4776	+	292	1-phosphatidylinositol -bisphosphate phosphodiesterase delta-4- partial	1.3e-06	0.51
XLOC_001308	AGKD04014831.1	4019;5347;8220;9211;10366;11525;12504;21561	4072;5430;8323;9326;10546;11692;12645;21744	+;+;+;+;+;+;+;+	1033	centrosomal protein of 89 kda	4.8e-132	0.7615
XLOC_001309	AGKD04014832.1	3266	4022	+	757	proline-rich protein 9-like	3.7e-20	0.427
XLOC_001310	AGKD04014832.1	4472	5457	+	986	unnamed protein product	2.5e-16	0.84
XLOC_001311	AGKD04014833.1	17505;22824	22706;23516	+;+	5895	signal transducing adapter molecule 1	2e-12	0.57
XLOC_001312	AGKD04014833.1	4839;16740;22065;30294	5110;21955;23516;30542	-;-;-;-	7189	signal transducing adapter molecule 1	1.1e-70	0.6935
XLOC_001313	AGKD04014838.1	28894	30502	+	1609	---NA---	-	-
XLOC_001314	AGKD04014839.1	19967;20248;21692;22018;24606;25058;25632;25913;26538;30075;30451;30778	20051;20340;21874;23586;24698;25162;25741;26270;26703;30169;30707;31199	+;+;+;+;+;+;+;+;+;+;+;+	3536	trna threonylcarbamoyladenosine biosynthesis protein	0	0.755
XLOC_001315	AGKD04014839.1	8358;11076;11755;15432;16104;17924;19671	9886;11490;11768;15524;16291;17981;20074	-;-;-;-;-;-;-	2701	cis-aconitate decarboxylase-like	0	0.8685
XLOC_001316	AGKD04014843.1	17117;30052	17165;33134	+;+	3132	krueppel-like factor 13	1.6e-35	0.958
XLOC_001317	AGKD04014844.1	27;1655;25958	1136;1724;25987	-;-;-	1210	PREDICTED: uncharacterized protein LOC105009562 isoform X2	7e-78	0.623
XLOC_001318	AGKD04014845.1	3349	8123	+	4775	zinc finger protein ozf-like	2.1e-140	0.7325
XLOC_001319	AGKD04014845.1	20733	27945	+	7213	zinc finger protein ozf-like	1.6e-147	0.7165
XLOC_001320	AGKD04014848.1	17509	17950	+	442	nance-horan syndrome	5.6e-43	0.8675
XLOC_001321	AGKD04014849.1	4297;8622;9401;10455	8377;8717;9537;10785	-;-;-;-	4645	synaptojanin-2-binding protein	9.9e-66	0.802
XLOC_001322	AGKD04014849.1	11688;13441;15731;16331;17218;17559	12866;13615;15819;17104;17235;17674	-;-;-;-;-;-	2351	galectin-3-like	1.4e-87	0.827
XLOC_001323	AGKD04014850.1	658	1383	+	726	collagen alpha-1 chain-like isoform x1	6.3e-29	0.4735
XLOC_001324	AGKD04014852.1	16111;20324;22665;23743;25132;26515	16386;20537;23406;23981;25267;26650	+;+;+;+;+;+	1743	and ph domain-containing protein 1	0	0.7325
XLOC_001325	AGKD04014853.1	11943;12357	12231;12486	+;+	419	myosin heavy fast skeletal muscle-like	4.3e-58	0.95
XLOC_001326	AGKD04014853.1	9303	9519	+	217	myosin heavy fast skeletal muscle-like	3.3e-32	0.9915
XLOC_001327	AGKD04014853.1	10139	10788	+	650	myosin heavy fast skeletal muscle- partial	3.4e-14	0.9925
XLOC_001328	AGKD04014853.1	14195	14904	+	710	---NA---	-	-
XLOC_001329	AGKD04014854.1	4005	4842	+	838	---NA---	-	-
XLOC_001330	AGKD04014855.1	9524	10958	+	1435	transposable element tcb2 transposase	3.7e-21	0.7025
XLOC_001331	AGKD04014855.1	19129	19844	+	716	zinc finger protein 883-like	1.8e-100	0.7275
XLOC_001332	AGKD04014860.1	2566;2798;4168;5583;6353;7276;12206;13411;13659	2739;2825;4286;5858;6433;7712;12315;13561;13695	+;+;+;+;+;+;+;+;+	1413	ras guanyl-releasing protein 1-like	6.3e-165	0.9485
XLOC_001333	AGKD04014860.1	18596;19767	19378;20050	+;+	1067	ras guanyl-releasing protein 1-like	2e-23	0.5915
XLOC_001334	AGKD04014860.1	20172;23530;23590	23469;23559;25676	+;+;+	5415	dbf4-type zinc finger-containing protein 2 partial	1.9e-16	0.541
XLOC_001335	AGKD04014860.1	20172;28057;30874	25993;28227;32743	-;-;-	7863	histidine-rich glyco	2.1e-26	0.5855
XLOC_001336	AGKD04014864.1	16331;18115;19030;19345;19925;28239;29137	16611;18262;19213;19449;20153;28353;29469	+;+;+;+;+;+;+	1395	dnaj homolog subfamily a member 1	1.6e-108	0.889
XLOC_001337	AGKD04014866.1	7763;8413	8230;8699	-;-	755	upf0668 protein c10orf76 homolog	1.5e-25	0.979
XLOC_001338	AGKD04014866.1	19135;19846;19972;21539	19303;19902;20058;21618	-;-;-;-	393	upf0668 protein c10orf76 homolog	1.8e-48	0.9745
XLOC_001339	AGKD04014866.1	20196;20591;21754;23567;25821	20397;20698;21861;23713;25994	-;-;-;-;-	739	upf0668 protein c10orf76 homolog	5.6e-71	0.953
XLOC_001340	AGKD04014870.1	3662;9020;9485;14422;15094;24627	5929;9160;9729;14574;15231;24979	-;-;-;-;-;-	3298	gamma-aminobutyric acid receptor subunit beta-2 isoform x1	0	0.9285
XLOC_001341	AGKD04014871.1	955;1696;2925;4559;10484;14996;18377;18703;19238;21282;21634	1126;1764;3060;9391;10987;15111;18441;18802;19338;21518;21728	-;-;-;-;-;-;-;-;-;-;-	6428	udp- c:betagal beta- -n-acetylglucosaminyltransferase-like protein 1	3.2e-73	0.8605
XLOC_001342	AGKD04014874.1	87;1480;1755;2252;2460;2724;3470;3756;4106;7690;8375;12748;13098;13220	123;1644;1790;2297;2612;2818;3484;3937;4284;7728;9671;13082;13128;15513	+;+;+;+;+;+;+;+;+;+;+;+;+;+	4904	collagen alpha-2 chain-like	2e-56	0.876
XLOC_001343	AGKD04014874.1	19667;22574;24169	19828;23560;25222	+;+;+	2203	d-serine dehydratase-like	8.4e-18	0.8555
XLOC_001344	AGKD04014874.1	10857	15564	-	4708	collagen alpha-2 chain-like	6e-53	0.9085
XLOC_001345	AGKD04014874.1	25788	28035	+	2248	mucin-6- partial	4.6e-37	0.3765
XLOC_001346	AGKD04014874.1	29115	30293	+	1179	transposable element tc1 transposase	1.2e-140	0.9
XLOC_001347	AGKD04014875.1	967	1434	+	468	---NA---	-	-
XLOC_001348	AGKD04014876.1	27921;29428;29591;30200;31398;31905	28746;29487;29672;30309;31545;31996	-;-;-;-;-;-	1318	extracellular serine threonine protein kinase fam20c-like	8.8e-121	0.7545
XLOC_001349	AGKD04014878.1	5611;10048;10140;10325;11590;27672;27696	6905;10072;10229;10413;11751;27690;27779	-;-;-;-;-;-;-	1764	deoxyribonuclease gamma-like	3.5e-49	0.7665
XLOC_001350	AGKD04014878.1	4360	5174	+	815	unnamed protein product	1.4e-54	0.7484
XLOC_001351	AGKD04014879.1	13127;13533;14514;15831;15871;18271;25524;27089;28310;28501	13284;13576;15024;15865;16261;22727;25889;27454;28332;28756	-;-;-;-;-;-;-;-;-;-	6607	unnamed protein product	0	0.886
XLOC_001352	AGKD04014879.1	17065	18196	+	1132	unnamed protein product	1.1e-74	0.8815
XLOC_001353	AGKD04014879.1	28956	30027	+	1072	unnamed protein product	5.9e-70	0.744
XLOC_001354	AGKD04014880.1	9907;17849	13931;18047	-;-	4224	pupal cuticle protein	9e-47	0.57
XLOC_001355	AGKD04014881.1	9532;10058;11660;11957;15649;15960;16288;16679;24054;24735;28487;28919	9892;10117;11794;12069;15745;16075;16339;16747;24153;24814;28563;29455	+;+;+;+;+;+;+;+;+;+;+;+	1797	ryanodine receptor 1-like	0	0.9265
XLOC_001356	AGKD04014883.1	7795	8633	+	839	glutamate receptor kainate 1	4.4e-12	0.758
XLOC_001357	AGKD04014883.1	12553	13300	+	748	PREDICTED: uncharacterized protein LOC103695086	3.4e-15	0.5145
XLOC_001358	AGKD04014886.1	18449;19309	19162;19774	+;+	1180	xin actin-binding repeat-containing protein 1	7.3e-06	0.46
XLOC_001359	AGKD04014886.1	2022;3500	3234;3914	-;-	1628	complement component q b chain precursor	3.6e-23	0.444
XLOC_001360	AGKD04014886.1	21410;26009;26554;27281	21546;26303;26739;27542	-;-;-;-	880	complement c1q subcomponent subunit c-like	1.3e-119	0.6915
XLOC_001361	AGKD04014892.1	15132;15615;15937;22198	15311;15759;16179;22315	-;-;-;-	686	low affinity immunoglobulin gamma fc region receptor iii-like	4e-37	0.6915
XLOC_001362	AGKD04014892.1	17933;28852	19262;29112	-;-	1591	fc receptor-like protein 5	2.7e-61	0.6375
XLOC_001363	AGKD04014892.1	16572	17869	+	1298	Salmo salar IgH locus A genomic sequence	0	85.5
XLOC_001364	AGKD04014892.1	19336	20047	+	712	rna-directed dna polymerase from mobile element jockey- partial	5.5e-103	0.779
XLOC_001365	AGKD04014896.1	520;6098	6029;8093	+;+	7506	lipoma-preferred partner	8.6e-37	0.877
XLOC_001366	AGKD04014896.1	520;2799	2726;8093	-;-	7502	lipoma-preferred partner	8.6e-37	0.8775
XLOC_001367	AGKD04014898.1	20893	21538	+	646	cell wall anchor partial	1.9e-05	0.4435
XLOC_001368	AGKD04014898.1	29573	30214	+	642	t9ss c-terminal target domain-containing partial	1.9e-05	0.4544
XLOC_001369	AGKD04014898.1	30298	31246	+	949	protein partial	1.1e-07	0.53
XLOC_001370	AGKD04014902.1	849;2648	2565;3372	+;+	2442	aaa atpase containing von willebrand factor type a partial	0.00043	0.4921
XLOC_001371	AGKD04014902.1	9638;11543;17107	10348;11747;17319	+;+;+	1129	dihydroxyindole-2-carboxylic acid oxidase-like	2e-125	0.952
XLOC_001372	AGKD04014902.1	23583;25228	24228;27332	+;+	2751	leucine rich adaptor protein 1-like	2.5e-21	0.5525
XLOC_001373	AGKD04014902.1	46	3400	-	3355	3-ketoacyl-acp reductase	1.8e-10	0.4865
XLOC_001374	AGKD04014903.1	29689	30117	+	429	low quality protein: glutamine-rich protein 2	2.7e-17	0.496
XLOC_001375	AGKD04014905.1	3391;10933;11434;25921	3441;11056;11622;26144	-;-;-;-	588	wd repeat-containing and planar cell polarity effector protein fritz homolog	2e-55	0.8005
XLOC_001376	AGKD04014908.1	33;598;655;721;752;1012;1235;1460;4562;5068;7679	565;619;673;738;773;1083;1306;1579;4816;5184;8029	-;-;-;-;-;-;-;-;-;-;-	1601	zinc finger protein 106 isoform x2	1.7e-173	0.9235
XLOC_001377	AGKD04014908.1	8429;8871;8992;10953;11903;12428	8829;8950;9295;11808;12259;12501	-;-;-;-;-;-	2072	zinc finger protein 106 isoform x1	3.9e-61	0.506
XLOC_001378	AGKD04014908.1	22561;26317;27849	24914;26378;27954	-;-;-	2522	zinc finger protein 106	2.9e-46	0.86
XLOC_001379	AGKD04014911.1	6663	9312	+	2650	bifunctional protein ncoat-like	2.3e-13	0.9035
XLOC_001380	AGKD04014912.1	713;901;1368;14574	819;1061;1563;17963	+;+;+;+	3854	adipocyte plasma membrane-associated	3.4e-112	0.876
XLOC_001381	AGKD04014912.1	23914;25661;27304;28810;30681	23963;25929;27464;29031;30892	-;-;-;-;-	914	n-acetylglucosamine-6-sulfatase	1.2e-132	0.926
XLOC_001382	AGKD04014912.1	9049	9740	+	692	unnamed protein product	2.3e-26	0.741
XLOC_001383	AGKD04014912.1	20265	20452	+	188	---NA---	-	-
XLOC_001384	AGKD04014912.1	24064	24951	+	888	protein in rps4-rps11 intergenic region	0.072	0.48
XLOC_001385	AGKD04014914.1	186;2738;6588;19351;27020	277;2838;6716;19459;27179	+;+;+;+;+	591	dedicator of cytokinesis protein 1	2.8e-104	0.9705
XLOC_001386	AGKD04014915.1	1;989	788;2647	-;-	2447	hypothetical protein TREES_T100008716	0.37	0.42
XLOC_001387	AGKD04014917.1	5602;7377;7620;7890;8087;10356;10527;10651;10967;12438;14667;16653;18250;19180;19763;21926	5947;7526;7759;7925;9805;10432;10543;10710;11724;13949;14810;16789;18300;19317;19911;22701	+;+;+;+;+;+;+;+;+;+;+;+;+;+;+;+	6210	e3 ubiquitin-protein ligase rnf216	2.5e-170	0.887
XLOC_001388	AGKD04014917.1	11078;13744	13615;14797	-;-	3592	per-hexamer repeat protein 5	9.5e-33	0.5695
XLOC_001389	AGKD04014917.1	155	1443	+	1289	rna pseudouridylate synthase domain-containing protein 1	1e-28	0.7085
XLOC_001390	AGKD04014918.1	4012;4456;6906;9618;11023;25450;27841	4111;4537;6992;9830;11123;25644;28139	+;+;+;+;+;+;+	1077	t-lymphoma invasion and metastasis-inducing protein 1-like	2.2e-143	0.8505
XLOC_001391	AGKD04014919.1	14419;18781;24090;26178	15176;18969;24260;27145	-;-;-;-	2086	protein mal2	1.9e-100	0.8255
XLOC_001392	AGKD04014921.1	2171	5378	+	3208	probable n-acetyltransferase camello	5.9e-121	0.8605
XLOC_001393	AGKD04014924.1	1179;4559;5366;6573;10850;18729	1410;5060;5523;6687;11080;18938	-;-;-;-;-;-	1448	bone morphogenetic protein receptor type-2	3.6e-156	0.922
XLOC_001394	AGKD04014924.1	19422;21088;24915	19641;21267;25131	-;-;-	617	bone morphogenetic protein receptor type-2	4e-74	0.856
XLOC_001395	AGKD04014926.1	3185;4538	3314;4796	-;-	389	bag family molecular chaperone regulator 1	5.7e-28	0.831
XLOC_001396	AGKD04014927.1	1;1561;1855;2205;7644;9026;13465;15108;15294	108;1723;1990;3793;8966;11900;14470;15133;15385	-;-;-;-;-;-;-;-;-	7318	exonuclease 3 -5 domain-containing protein 2 isoform x1	9e-81	0.7915
XLOC_001397	AGKD04014927.1	28466;30013	29208;30496	-;-	1227	protein numb homolog isoform x2	4.3e-94	0.6025
XLOC_001398	AGKD04014927.1	3988	5329	+	1342	transposase	7.9e-125	0.801
XLOC_001399	AGKD04014927.1	5528	6085	+	558	unnamed protein product	0.48	0.6
XLOC_001400	AGKD04014927.1	26008	28354	+	2347	PREDICTED: Esox lucius numb homolog (Drosophila) (numb), transcript variant X5, mRNA	1e-56	85.9
XLOC_001401	AGKD04014928.1	13736;21733;23417;26805;28706;29110	13773;22042;23599;27063;28869;29130	-;-;-;-;-;-	975	piezo-type mechanosensitive ion channel component 2-like	4.2e-108	0.76
XLOC_001402	AGKD04014932.1	48;1006;1588;2096;2475;3068;3770;5120;5402;5788;6292;8355;9145;12927;13391;13848;14274	251;1173;1662;2218;2669;3262;3953;5231;5549;5913;6519;8691;9356;13015;13536;13966;14705	-;-;-;-;-;-;-;-;-;-;-;-;-;-;-;-;-	3093	rna-binding protein 26	2.1e-177	0.7305
XLOC_001403	AGKD04014935.1	13945;21652;27335	16569;21784;27526	-;-;-	2950	low-density lipoprotein receptor-related protein 3	1.3e-63	0.857
XLOC_001404	AGKD04014935.1	11665	13095	+	1431	sjchgc04714 protein	0.00013	0.62
XLOC_001405	AGKD04014936.1	1885;13443	2754;13668	+;+	1096	membrane protein	1.3e-45	0.5265
XLOC_001406	AGKD04014937.1	22437	23617	+	1181	zinc finger protein 180 isoform x4	4.5e-109	0.755
XLOC_001407	AGKD04014939.1	25449	26660	+	1212	interspersed repeat partial	3.4e-27	0.6285
XLOC_001408	AGKD04014940.1	2275;9015;11095;11762;18987;25771	2447;9171;11156;13239;19131;25891	+;+;+;+;+;+	2136	formin-2 isoform x2	3.1e-155	0.739
XLOC_001409	AGKD04014940.1	29784	30082	+	299	---NA---	-	-
XLOC_001410	AGKD04014941.1	4514;7327;7776;8442	4562;7375;7915;8623	-;-;-;-	420	e3 ubiquitin-protein ligase march1	2.5e-46	0.8815
XLOC_001411	AGKD04014941.1	6894;11869;12065;21580;24397	7208;11942;12118;21902;24758	-;-;-;-;-	1128	e3 ubiquitin-protein ligase march1 isoform x3	1.5e-18	0.68
XLOC_001412	AGKD04014945.1	21876	24259	+	2384	chromatin assembly factor 1 subunit c	0.14	0.395
XLOC_001413	AGKD04014948.1	11099	12732	+	1634	btb poz domain-containing protein kctd19	8.1e-14	0.674
XLOC_001414	AGKD04014949.1	2592;4312;4868;6227;7566;9489;9899	2837;4477;4919;6300;8303;9539;11160	+;+;+;+;+;+;+	2589	sodium bile acid cotransporter 7 isoform x3	3.3e-88	0.9215
XLOC_001415	AGKD04014954.1	2106	3944	+	1839	Salmo salar hypothetical protein gene, partial cds; and zinc finger protein 180-like protein isoform X2, zinc finger protein 180-like protein, zinc finger protein 883-like protein isoform X2, ORF2 protein, and tripartite motif-containing protein 16-like protein genes, complete cds	0	92.71
XLOC_001416	AGKD04014955.1	24848	26909	+	2062	tumor necrosis factor ligand superfamily member 13b-like	7.1e-16	0.7815
XLOC_001417	AGKD04014957.1	23178	24073	+	896	---NA---	-	-
XLOC_001418	AGKD04014959.1	3859;7812;10101;12868;20911	6712;7874;10144;12905;22253	-;-;-;-;-	4342	protein fam111a-like	5.4e-86	0.492
XLOC_001419	AGKD04014960.1	22456;27617;27754	27564;27649;29508	+;+;+	6897	pf11-1 protein	2.3e-06	0.581
XLOC_001420	AGKD04014960.1	9229	9538	+	310	---NA---	-	-
XLOC_001421	AGKD04014961.1	4405;5750;6808;7468;7693;7926;11741;18449;18723;18840;22406;23386;23805;24042	5101;5976;6968;7546;7820;8074;11829;18562;18790;18872;22505;23438;23898;24356	-;-;-;-;-;-;-;-;-;-;-;-;-;-	2307	cytochrome p450 3a27	0	0.892
XLOC_001422	AGKD04014963.1	13773;23316;25966	13933;23675;26361	+;+;+	917	hepacam family member 2	3.1e-48	0.7545
XLOC_001423	AGKD04014964.1	1;478;4639	147;534;7346	+;+;+	2912	mitochondrial dicarboxylate carrier	7.6e-35	0.9155
XLOC_001424	AGKD04014967.1	2509;2808	2625;3041	+;+	351	transmembrane protein 237a-like	1.9e-33	0.853
XLOC_001425	AGKD04014967.1	10508;16055	15969;21381	-;-	10789	ras-associated and pleckstrin homology domains-containing protein 1-like isoform x1	1.4e-59	0.5715
XLOC_001426	AGKD04014967.1	7901	9444	+	1544	unnamed protein product	3e-08	0.6425
XLOC_001427	AGKD04014968.1	27399	27692	+	294	sodium calcium exchanger 3 isoform x3	5.9e-15	0.934
XLOC_001428	AGKD04014969.1	170;3765;4112	395;3989;4411	+;+;+	751	polyadenylate-binding protein 1	3.2e-85	0.938
XLOC_001429	AGKD04014977.1	23250	27094	+	3845	extracellular matrix protein partial	4e-84	0.4885
XLOC_001430	AGKD04014979.1	156;1237;5845;6406;6631;6885;7016;7094;8256;8851;9914;11599	503;1320;6070;6478;6660;6914;7035;7192;8417;9156;10425;12037	+;+;+;+;+;+;+;+;+;+;+;+	2329	kinesin-like protein kif1c	7.5e-106	0.86
XLOC_001431	AGKD04014979.1	12232;15757	15625;20214	-;-	7852	kinesin-like protein kif1c-like	3.3e-36	0.5875
XLOC_001432	AGKD04014980.1	18122;20091;21771	19947;20927;22311	-;-;-	3204	sjchgc03782 protein	1e-32	0.835
XLOC_001433	AGKD04014980.1	270	3627	+	3358	zinc finger protein 260-like isoform x1	9.8e-148	0.708
XLOC_001434	AGKD04014980.1	9269	9797	+	529	unnamed protein product	0.00045	0.82
XLOC_001435	AGKD04014981.1	10879;11952;16120;17654;23681;24738;25662	10901;12017;16181;17716;23896;24776;25768	-;-;-;-;-;-;-	576	---NA---	-	-
XLOC_001436	AGKD04014981.1	105	546	+	442	malonyl -acyl carrier protein transacylase	2.1e-26	0.561
XLOC_001437	AGKD04014982.1	5273;10731;13147;18746;18999;22996;24676;25898	5928;10808;13272;18946;19135;23321;24780;26127	+;+;+;+;+;+;+;+	1859	probable phospholipid-transporting atpase va	2.6e-73	0.924
XLOC_001438	AGKD04014983.1	20026;24628	24568;26250	+;+	6166	phage infection protein	9.8e-19	0.4841
XLOC_001439	AGKD04014983.1	20026;24246;25915	21522;24324;26526	-;-;-	2188	periaxin	1.2e-12	0.663
XLOC_001440	AGKD04014983.1	8658	11179	+	2522	phytanoyl- hydroxylase-interacting isoform x2	6e-112	0.9115
XLOC_001441	AGKD04014985.1	5147;5429;6667;8810;12430	5332;5469;6892;9020;16342	+;+;+;+;+	4577	f-box wd repeat-containing protein 7 isoform x1	1.2e-119	0.9475
XLOC_001442	AGKD04014985.1	12943;17778	15999;18063	-;-	3343	f-box wd repeat-containing protein partial	6.3e-09	0.804
XLOC_001443	AGKD04014985.1	18157	19843	+	1687	collagen alpha-2 chain-like	3.3e-10	0.4445
XLOC_001444	AGKD04014986.1	18011;22483;22703	18127;22563;22837	-;-;-	333	sh3 and multiple ankyrin repeat domains protein 3-like	5.9e-46	0.8965
XLOC_001445	AGKD04014986.1	8154	9396	+	1243	sh3 and multiple ankyrin repeat domains protein 3-like isoform x2	1.7e-156	0.6235
XLOC_001446	AGKD04014986.1	9493	9979	+	487	sh3 and multiple ankyrin repeat domains protein 3-like	5.3e-41	0.781
XLOC_001447	AGKD04014987.1	13845;15262;15915;16283;16893;17398;17740;18114	15131;15351;16184;16621;17150;17643;17997;18376	-;-;-;-;-;-;-;-	3011	unnamed protein product	0	0.7195
XLOC_001448	AGKD04014989.1	25	3271	+	3247	envelope polyprotein	6.3e-32	0.638
XLOC_001449	AGKD04014989.1	20124	20740	+	617	Salmo salar clone 257A09 TCR gamma locus region	9e-17	95.24
XLOC_001450	AGKD04014991.1	15084;15423;17094	15310;15856;17197	-;-;-	765	3-beta-hydroxysteroid-delta -isomerase	6.3e-66	0.8625
XLOC_001451	AGKD04014991.1	14476	14915	+	440	unnamed protein product	0.5	0.6133
XLOC_001452	AGKD04014991.1	17616	19913	+	2298	rna-directed dna polymerase from transposon x-element	1.5e-94	0.8755
XLOC_001453	AGKD04014991.1	19965	20612	+	648	unnamed protein product	7e-77	0.843
XLOC_001454	AGKD04014997.1	1483;5102;6733;7839;12180	1729;5194;6932;8028;12349	-;-;-;-;-	900	sorting nexin- partial	4.8e-171	0.893
XLOC_001455	AGKD04014998.1	7891;8374;8791;10661;10847;11265;11389;15233;19762;20252;20847;21944	8206;8467;8843;10690;10944;11286;11502;15321;19910;20379;20925;22290	+;+;+;+;+;+;+;+;+;+;+;+	1519	cytochrome p450 3a27	2.1e-143	0.872
XLOC_001456	AGKD04014998.1	23631;24589	24498;25423	+;+	1703	cytochrome p450 3a27	4.9e-38	0.9025
XLOC_001457	AGKD04014998.1	18675	19728	+	1054	unnamed protein product	1.3e-07	0.73
XLOC_001458	AGKD04014998.1	27223	28423	+	1201	cytochrome p450 3a27	7.1e-09	0.538
XLOC_001459	AGKD04015000.1	26609	28346	+	1738	PREDICTED: Esox lucius CCR4-NOT transcription complex subunit 2 (LOC105023108), transcript variant X3, mRNA	2e-52	75.59
XLOC_001460	AGKD04015001.1	5416;14946;15967	8577;15279;16022	-;-;-	3552	zinc finger protein 135-like	1.5e-125	0.668
XLOC_001461	AGKD04015002.1	23471;26665;27981	23733;27233;28342	+;+;+	1194	suppressor of cytokine signaling 1	1e-23	0.797
XLOC_001462	AGKD04015007.1	20656	21129	+	474	leucine zipper protein	5.9	0.53
XLOC_001463	AGKD04015007.1	22683	27378	+	4696	tpa: transposase	2.7e-82	0.7595
XLOC_001464	AGKD04015008.1	6867;15397	6974;15495	+;+	207	dedicator of cytokinesis protein 1	2.1e-38	0.954
XLOC_001465	AGKD04015009.1	8150;9697;20064;21642;27449;27775	8267;9729;20233;21788;27596;28009	+;+;+;+;+;+	851	multidrug resistance-associated protein 9	5.8e-107	0.7685
XLOC_001466	AGKD04015010.1	3968;6228;7946;11489;12643;15251	4164;6372;8850;11615;12765;19196	+;+;+;+;+;+	5443	oxysterol-binding protein 3-like isoform x1	1.4e-71	0.959
XLOC_001467	AGKD04015011.1	3138	4647	+	1510	unnamed protein product	1.3e-85	0.776
XLOC_001468	AGKD04015012.1	10035	10557	+	523	receptor-type tyrosine-protein phosphatase f isoform x1	4e-35	0.97
XLOC_001469	AGKD04015014.1	6133;17786;18357;25024	13449;18237;18748;25088	-;-;-;-	8226	fk506-binding	6.2e-152	0.6985
XLOC_001470	AGKD04015015.1	304;4465;4859;8950	456;4613;5085;9076	+;+;+;+	656	leucine-rich repeat serine threonine-protein kinase 1	7.7e-114	0.818
XLOC_001471	AGKD04015016.1	14107;14837;15167;15930;16546;16989;27977	14405;14998;15259;15995;16683;17135;28095	+;+;+;+;+;+;+	1024	multidrug resistance-associated protein 1-like	5e-160	0.9635
XLOC_001472	AGKD04015018.1	15479	15992	+	514	---NA---	-	-
XLOC_001473	AGKD04015018.1	18613	21666	+	3054	low-density lipoprotein receptor class a domain-containing protein 4-like isoform x2	7.3e-44	0.758
XLOC_001474	AGKD04015020.1	7240;7370;10005;11541;11717;13728;17584;20111;21793	7349;7388;10121;11568;13229;13841;17693;20368;22048	+;+;+;+;+;+;+;+;+	2525	protein jagged-1	1.2e-74	0.7475
XLOC_001475	AGKD04015023.1	2	446	+	445	---NA---	-	-
XLOC_001476	AGKD04015026.1	13844;14516;15383;16266;26529	14109;14655;15667;16553;26841	-;-;-;-;-	1292	mast stem cell growth factor receptor kita-like isoform x1	2.3e-139	0.7065
XLOC_001477	AGKD04015028.1	21782;23180	21909;25636	+;+	2585	secretogranin-2	0	0.631
XLOC_001478	AGKD04015029.1	25349	26049	+	701	mycothiol acetyltransferase	0.9	0.48
XLOC_001479	AGKD04015032.1	10514	10875	+	362	max gene-associated protein isoform x1	3.4e-24	0.55
XLOC_001480	AGKD04015033.1	12488;16175	12634;16285	+;+	258	constitutive coactivator of ppar-gamma-like protein 1	4.4e-35	0.8565
XLOC_001481	AGKD04015033.1	16347;16584;16898;23284	16410;16719;16963;27812	+;+;+;+	4795	constitutive coactivator of ppar-gamma-like protein 2	8.1e-22	0.7935
XLOC_001482	AGKD04015034.1	17925;22716	18620;22770	+;+	751	exocyst complex component 6 isoform x3	1.5e-42	0.9585
XLOC_001483	AGKD04015034.1	27232	27789	+	558	collagen-like surface-anchored protein	1.2e-16	0.554
XLOC_001484	AGKD04015035.1	1732;3782	1835;4703	+;+	1026	guanine nucleotide-binding protein g g g subunit gamma-13-like	1.4e-35	0.94
XLOC_001485	AGKD04015035.1	3785;4348	4132;4506	-;-	507	Osmerus mordax clone omor-eva-510-363 Guanine nucleotide-binding protein GI/GS/GO gamma-13 subunit precursor putative mRNA, complete cds	3e-36	89.84
XLOC_001486	AGKD04015037.1	112;5367;10990;14055	860;6120;11838;14099	+;+;+;+	2397	mansc domain-containing protein 1	2.4e-23	0.791
XLOC_001487	AGKD04015037.1	14458;14695	14628;15881	-;-	1358	mansc domain-containing protein 1	1.2e-35	0.7817
XLOC_001488	AGKD04015037.1	19525	20747	+	1223	sel1-repeat containing protein	9.3e-07	0.4533
XLOC_001489	AGKD04015039.1	10865;19143;20040;20260;20683;24701;24907	10904;19246;20116;20518;20864;24820;25242	+;+;+;+;+;+;+	1118	mhc class ii regulatory factor rfx1 isoform x2	1.2e-69	0.9135
XLOC_001490	AGKD04015039.1	1294;1815;2041;2568;2861;3128;3920	1498;1948;2147;2717;2936;3227;4264	-;-;-;-;-;-;-	1117	transportin-2 isoform x1	2.9e-142	0.9775
XLOC_001491	AGKD04015040.1	1739;2965;3491;4248;4655;4928;6964;10763;11718;12727;13580;15413;15765;16080;16535	2002;2993;3712;4380;4796;5009;7156;10952;11831;12883;13795;15529;15924;16231;21733	+;+;+;+;+;+;+;+;+;+;+;+;+;+;+	7370	calmegin isoform x1	0	0.935
XLOC_001492	AGKD04015040.1	16066;24247;24481;24688;25510	20774;24327;24553;24718;25548	-;-;-;-;-	4933	short coiled-coil protein	3.1e-47	0.8975
XLOC_001493	AGKD04015041.1	2278	2752	+	475	unnamed protein product	2.2e-51	0.872
XLOC_001494	AGKD04015048.1	2;5975	26;9230	+;+	3281	grip and coiled-coil domain-containing	2.2e-14	0.4
XLOC_001495	AGKD04015048.1	5459;6581	6511;9269	-;-	3742	protein	6.2e-14	0.4235
XLOC_001496	AGKD04015048.1	2179	4821	+	2643	proline-rich protein partial	1.1e-81	0.662
XLOC_001497	AGKD04015048.1	21379	23000	+	1622	collagen-binding protein	5.7e-39	0.6455
XLOC_001498	AGKD04015051.1	252;11697;19842;26194	642;11816;19904;26473	+;+;+;+	854	immunoglobulin-like domain-containing receptor 2 isoform x3	8e-65	0.8615
XLOC_001499	AGKD04015053.1	3971;6647;14880	6552;6744;15024	-;-;-	2825	---NA---	-	-
XLOC_001500	AGKD04015053.1	2	2614	+	2613	threonine-rich gpi-anchored glycoprotein partial	4.5e-68	0.55
XLOC_001501	AGKD04015053.1	7778	8345	+	568	low quality protein: vitellogenin-1-like	9.3e-14	0.6271
XLOC_001502	AGKD04015054.1	21364	22219	+	856	filaggrin isoform x3	8.5e-18	0.4493
XLOC_001503	AGKD04015054.1	23021	24257	+	1237	reverse transcriptase	8.4e-16	0.4945
XLOC_001504	AGKD04015054.1	25084	25320	+	237	ribonuclease inhibitor-like	3.6e-22	0.811
XLOC_001505	AGKD04015057.1	2619;10220;18390;20111	3074;10483;18440;20557	+;+;+;+	1218	disks large homolog 4-like isoform x3	1.3e-46	0.805
XLOC_001506	AGKD04015061.1	1489;2423;3578;4812;6963;7700;8794	1766;2529;3663;4894;7633;7870;8818	+;+;+;+;+;+;+	1421	desmin-like	1.1e-62	0.7945
XLOC_001507	AGKD04015061.1	6831;8379	8022;8851	-;-	1665	t9ss c-terminal target domain-containing protein	6.2e-21	0.423
XLOC_001508	AGKD04015061.1	337	949	+	613	filaggrin isoform x5	0.00028	0.47
XLOC_001509	AGKD04015062.1	21172;23606;25697;26092;26384	22753;23768;25856;26293;27239	-;-;-;-;-	2963	sodium-dependent neutral amino acid transporter b at1-like	5e-161	0.828
XLOC_001510	AGKD04015064.1	1050;3939	1571;7159	+;+	3743	sjchgc09132 protein	4.7e-28	0.876
XLOC_001511	AGKD04015064.1	14106;16383;16480	16316;16418;17979	+;+;+	3747	circumsporozoite protein	1.3e-10	0.54
XLOC_001512	AGKD04015064.1	14106	17979	-	3874	circumsporozoite protein	9.3e-11	0.5239
XLOC_001513	AGKD04015064.1	19029;23427;23889;26485	19613;23556;23970;27222	-;-;-;-	1535	nuclear pore complex protein nup50	4.5e-108	0.677
XLOC_001514	AGKD04015064.1	67	927	+	861	protein fam47c	7.6e-08	0.4785
XLOC_001515	AGKD04015065.1	2572;3465;3761;5829;6141;6406;8338;8778;12496;12694;19183	2989;3584;3860;5919;6224;6488;8424;8867;12540;12726;19282	+;+;+;+;+;+;+;+;+;+;+	1251	solute carrier family 15 member 1-like	0	0.945
XLOC_001516	AGKD04015068.1	23595;24317;25050;25784;26099;26328;26727;27126	24310;24840;25462;25951;26182;26611;26848;27153	+;+;+;+;+;+;+;+	2339	u4 u6 small nuclear ribonucleoprotein prp3	5.4e-158	0.8505
XLOC_001517	AGKD04015068.1	1	3396	+	3396	Salmo salar BAC S0188I22, partial sequence	7e-65	85.61
XLOC_001518	AGKD04015073.1	16020;17281;19414	16528;17371;19695	-;-;-	882	neurotrypsin	6.6e-48	0.8075
XLOC_001519	AGKD04015074.1	6854;9428;10820	9350;10636;12331	-;-;-	5218	paternally-expressed gene 3 protein	3.2e-14	0.5645
XLOC_001520	AGKD04015074.1	15742;23492;23741;24498;26317	18618;23619;24025;24887;26601	-;-;-;-;-	3965	butyrophilin subfamily 1 member a1-like	1.4e-65	0.598
XLOC_001521	AGKD04015074.1	4436	5977	+	1542	adp-ribosylation factor-like protein alp41	1.4e-07	0.6067
XLOC_001522	AGKD04015074.1	12787	13672	+	886	protein bm8329	0.00054	0.5
XLOC_001523	AGKD04015075.1	4739;8095;10378;10892;12318;12749;12853;12889;13277;13843;17456;19011;22702;23379;24300	5329;8288;10507;11449;12572;12842;12878;12914;13277;13992;17647;19189;22892;23569;25954	+;+;+;+;+;+;+;+;+;+;+;+;+;+;+	4433	pre-mrna-splicing factor atp-dependent rna helicase dhx32	0	0.8335
XLOC_001524	AGKD04015075.1	4	2443	+	2440	transcription factor with ap2 domain	9.1e-20	0.581
XLOC_001525	AGKD04015077.1	5322;15528;20613;20894;22133;22807;23070;23421;25015	5550;15814;20710;21021;22205;22934;23169;23593;25256	+;+;+;+;+;+;+;+;+	1458	coiled-coil and c2 domain-containing protein 1a	1.3e-90	0.805
XLOC_001526	AGKD04015079.1	3568;3773;4775;4973;5133	3679;3872;4883;5026;5721	-;-;-;-;-	964	gamma-tubulin complex component 5	9.2e-82	0.859
XLOC_001527	AGKD04015081.1	5585;6593;9000;9290;11785;23896;25142	5999;6615;9195;9320;11980;24089;25778	+;+;+;+;+;+;+	1692	ras-related protein rab- partial	1.3e-62	0.985
XLOC_001528	AGKD04015081.1	25911	26907	+	997	---NA---	-	-
XLOC_001529	AGKD04015082.1	22772	23652	+	881	---NA---	-	-
XLOC_001530	AGKD04015083.1	1441;1873;2531;4514;5309;5749;6002;7072;7255;8674;9340;10037;10440;10857;11165;11383;20596;21324	1659;2033;4430;4687;5473;5922;6612;7118;7813;8717;9904;10251;10699;10982;11297;11412;20878;22427	+;+;+;+;+;+;+;+;+;+;+;+;+;+;+;+;+;+	6770	lrr and pyd domains-containing protein 3-like isoform x1	3.6e-165	0.735
XLOC_001531	AGKD04015085.1	13377;19255;22150	13992;20479;22175	+;+;+	1867	low quality protein: protein fam186a	1.1	0.44
XLOC_001532	AGKD04015086.1	9811;10384;12679;13113;17289;18238;18521	9951;10515;12830;13165;17306;18379;22725	+;+;+;+;+;+;+	4843	kinesin-associated protein 3	3.9e-109	0.897
XLOC_001533	AGKD04015086.1	22787	23476	+	690	unnamed protein product	0.14	0.6
XLOC_001534	AGKD04015088.1	25985	26740	+	756	dna-directed rna polymerase large	0.00082	0.442
XLOC_001535	AGKD04015089.1	14614;18535;20246;21744	14966;18615;20415;23853	+;+;+;+	2714	tolloid-like protein 1	3.4e-83	0.9485
XLOC_001536	AGKD04015089.1	21746;23327	23243;23612	-;-	1784	tryptophan-rich antigen partial	3.2e-21	0.5465
XLOC_001537	AGKD04015090.1	2088;2423;3572	2294;2568;3743	+;+;+	525	tyrosine-protein kinase receptor tie-1	2.6e-69	0.6365
XLOC_001538	AGKD04015090.1	15393;16550;17493;22070;22382	15587;16631;17591;22167;22624	+;+;+;+;+	717	angiopoietin-1 receptor	3.8e-104	0.6345
XLOC_001539	AGKD04015092.1	12635	14332	+	1698	---NA---	-	-
XLOC_001540	AGKD04015094.1	17282;19679;21393;21689	18014;21164;21509;21749	-;-;-;-	2397	troponin slow skeletal muscle	9.3e-43	0.9425
XLOC_001541	AGKD04015096.1	460;9219;11004;13397;22070	1350;9362;11046;13525;23761	+;+;+;+;+	2899	rab gtpase-activating protein 1 isoform x2	8.2e-112	0.9855
XLOC_001542	AGKD04015096.1	24185	25954	+	1770	---NA---	-	-
XLOC_001543	AGKD04015097.1	156;4693;7052;15938	405;4778;7200;16072	-;-;-;-	620	dedicator of cytokinesis protein partial	1.1e-92	0.9205
XLOC_001544	AGKD04015098.1	3215;13028;14121;17416;21677;21752;22270	3932;13119;14269;17555;21714;21812;22297	-;-;-;-;-;-;-	1226	proto-oncogene c-rel	1.8e-107	0.95
XLOC_001545	AGKD04015099.1	1679;3396;3644;4261;5520;5719;9085;10602;10922;11727;12198;12582;14023;14693;17086;17932;19932;20093;22073;24499;24760;25385;25953;26397	1801;3527;3818;4356;5604;7739;9152;10732;11091;11924;12395;12641;14304;14911;17367;18150;19986;20212;22240;24572;24870;25484;26148;26623	+;+;+;+;+;+;+;+;+;+;+;+;+;+;+;+;+;+;+;+;+;+;+;+	5510	phd finger protein 20-like protein 1 isoform x1	0	0.852
XLOC_001546	AGKD04015100.1	4383;8243;21129	4592;8373;21271	+;+;+	484	kelch-like protein 18	3.9e-93	0.974
XLOC_001547	AGKD04015100.1	1508	3838	+	2331	unnamed protein product	1.9e-23	0.8275
XLOC_001548	AGKD04015108.1	1313;3678	3232;7943	+;+	6186	transforming	1e-57	0.9665
XLOC_001549	AGKD04015108.1	11909;20310;25716	12013;20482;26431	+;+;+	994	rna-binding protein 10-like isoform x1	5e-23	0.579
XLOC_001550	AGKD04015108.1	3622;5624	5339;7801	-;-	3896	transforming	4.6e-26	0.9375
XLOC_001551	AGKD04015108.1	8184	9918	+	1735	low density lipoprotein	1.6e-13	0.5094
XLOC_001552	AGKD04015109.1	6346;7315;8473	6530;7370;10347	+;+;+	2116	regulator of g-protein signaling 5-like	5.7e-28	0.8545
XLOC_001553	AGKD04015109.1	7967;10613;11180;11457;12630	10348;10776;11232;11525;12948	-;-;-;-;-	2987	regulator of g-protein signaling 5-like	1e-79	0.8045
XLOC_001554	AGKD04015109.1	328	895	+	568	---NA---	-	-
XLOC_001555	AGKD04015109.1	2164	6167	+	4004	Salmo salar BAC CH214-397C7 (Children's Hospital Oakland Research Institute Atlantic Salmon BAC Library) complete sequence	8e-50	83.06
XLOC_001556	AGKD04015109.1	18570	19937	+	1368	calcium-binding mitochondrial carrier protein s -3-like isoform x2	1.5e-25	0.75
XLOC_001557	AGKD04015109.1	22638	24672	+	2035	aggrecan core partial	9.8e-32	0.4168
XLOC_001558	AGKD04015110.1	990;8452	1061;8598	+;+	219	glutamate receptor-interacting protein 1 isoform x6	3.3e-40	0.9755
XLOC_001559	AGKD04015112.1	21401	21989	+	589	---NA---	-	-
XLOC_001560	AGKD04015113.1	12937;13145	13041;13896	+;+	857	mitochondrial sodium hydrogen exchanger 9b2-like	3e-19	0.82
XLOC_001561	AGKD04015113.1	1664;3541;4466	1751;3604;4659	-;-;-	346	MULTISPECIES: hypothetical protein	2.3	0.57
XLOC_001562	AGKD04015113.1	12937;13699;14959;17463;17748;17973;24235	13561;13897;15095;17493;17792;18081;24768	-;-;-;-;-;-;-	1680	mitochondrial sodium hydrogen exchanger 9b2-like	1.6e-90	0.822
XLOC_001563	AGKD04015114.1	20071;20844	20728;22996	+;+	2811	repetitive proline-rich cell wall protein 2	1.2e-46	0.448
XLOC_001564	AGKD04015114.1	1319;2208	1534;2264	-;-	273	serine threonine-protein kinase nek3 isoform x1	5.5e-13	0.755
XLOC_001565	AGKD04015114.1	20043;22014;22114	21963;22033;23002	-;-;-	2830	antho-rfamide neuropeptide	1.1e-19	0.435
XLOC_001566	AGKD04015114.1	7624	8964	+	1341	cd209 antigen-like protein d	5e-64	0.594
XLOC_001567	AGKD04015114.1	9568	10505	+	938	serine--pyruvate mitochondrial-like isoform x1	1.5e-14	0.4745
XLOC_001568	AGKD04015114.1	16470	17004	+	535	predicted protein	0.057	0.45
XLOC_001569	AGKD04015115.1	12751	13641	+	891	nuclear factor 1 c-type-like isoform x2	6e-35	0.63
XLOC_001570	AGKD04015118.1	6423;11035;11733;13151	6591;11221;11925;13218	-;-;-;-	617	wd repeat and fyve domain-containing protein 3-like	2.7e-130	0.9645
XLOC_001571	AGKD04015120.1	5983;6314;6747;7592;8818;10482;10727;12432;12825;13142;13652;13964;14754;15265;15367;15819;16402;16810;17201;17405;17591;18439;18960;19359;19670;20463;21352;23897;24076;24528	6090;6495;6843;7720;8895;10586;10819;12672;12977;13281;13799;14117;14760;15271;15383;15825;16410;16966;17297;17483;17701;18558;19159;19446;19813;20553;21482;23969;24170;24807	+;+;+;+;+;+;+;+;+;+;+;+;+;+;+;+;+;+;+;+;+;+;+;+;+;+;+;+;+;+	3341	cytoplasmic fmr1-interacting protein 2	0	0.982
XLOC_001572	AGKD04015121.1	26;3925;4603;6902	2333;4045;4738;7058	-;-;-;-	2722	receptor-type tyrosine-protein phosphatase o	1.3e-72	0.958
XLOC_001573	AGKD04015121.1	22459;23406;25682	22909;23487;25823	-;-;-	675	receptor-type tyrosine-protein phosphatase o isoform x1	7.9e-34	0.9585
XLOC_001574	AGKD04015122.1	5032;5644;8203	5556;5808;8927	+;+;+	1415	mhc class ii transactivator isoform x1	1.2e-98	0.7225
XLOC_001575	AGKD04015122.1	12024;12622;13195;14633;16108;17173;17348;21249;21624;22559;23935	12476;12690;13647;14812;16173;17253;17431;21332;21707;22642;24672	+;+;+;+;+;+;+;+;+;+;+	2376	mhc class ii transactivator isoform x2	2.7e-148	0.7335
XLOC_001576	AGKD04015123.1	90;865;2899	378;1322;6340	+;+;+	4189	synaptogyrin-3	1.5e-41	0.8095
XLOC_001577	AGKD04015123.1	675;3030;3703	1306;3566;6340	-;-;-	3807	synaptogyrin-3	1e-17	0.742
XLOC_001578	AGKD04015123.1	22681	25002	+	2322	glutamate-rich protein 3	1.1e-28	0.519
XLOC_001579	AGKD04015124.1	22365	24385	+	2021	diacylglycerol o-acyltransferase 2-like	0	0.837
XLOC_001580	AGKD04015125.1	11614;12091;12320;12397;13118;13231;13603;18901;21071;21900;22212;22631;22910;24009;24174;24646;24967	11934;12253;12330;12407;13217;13253;13746;19010;21278;22010;22319;22755;22992;24120;24183;24707;25436	+;+;+;+;+;+;+;+;+;+;+;+;+;+;+;+;+	2172	ph-interacting protein	0	0.8895
XLOC_001581	AGKD04015126.1	5227;9000	8200;9128	-;-	3103	voltage-dependent t-type calcium channel subunit alpha-1h-like	6.4e-25	0.5405
XLOC_001582	AGKD04015126.1	2331	4237	+	1907	high molecular weight subunit dx5- partial	1e-11	0.4206
XLOC_001583	AGKD04015129.1	24879	25375	+	497	---NA---	-	-
XLOC_001584	AGKD04015130.1	3996	5543	+	1548	---NA---	-	-
XLOC_001585	AGKD04015130.1	9180	10978	+	1799	collagen-like protein 2	5.1e-05	0.456
XLOC_001586	AGKD04015131.1	17447;18241;20459;24028	17627;18345;20599;24157	+;+;+;+	557	aldehyde dehydrogenase family 1 member a3	1.4e-88	0.83
XLOC_001587	AGKD04015132.1	17270	23288	+	6019	type ii cytoskeletal 78	8.9e-129	0.481
XLOC_001588	AGKD04015133.1	3718	4955	+	1238	orf2 protein	2.2e-55	0.8763
XLOC_001589	AGKD04015133.1	5505	10269	+	4765	unnamed protein product	6.2e-177	0.855
XLOC_001590	AGKD04015136.1	20583;22568;24322	20961;22964;26118	+;+;+	2573	sericin 1-like isoform x1	9.7e-09	0.5575
XLOC_001591	AGKD04015136.1	16035	16129	+	95	Salmo trutta sexually dimorphic on the Y chromosome (sdY) gene, complete cds	1e-32	94.74
XLOC_001592	AGKD04015137.1	287;7738;13996;14969	5643;9151;14110;16327	+;+;+;+	8245	bicaudal d-related protein 2-like	3.1e-36	0.777
XLOC_001593	AGKD04015137.1	17198;21808	19773;22856	-;-	3625	interferon-alpha beta receptor alpha chain precursor	4.8e-41	0.5142
XLOC_001594	AGKD04015137.1	23535	26106	+	2572	olfactory receptor family c subfamily 4 member 10	2.7e-66	0.897
XLOC_001595	AGKD04015138.1	71;2336;5602;8265;11953;13000;15596;16087;16663;17661;17912;18983;20265	1055;2375;5810;8347;12059;13073;15751;16193;16786;17736;18026;19131;20648	-;-;-;-;-;-;-;-;-;-;-;-;-	2609	ras gtpase-activating protein 3 isoform x2	0	0.9555
XLOC_001596	AGKD04015138.1	22595;23580	22852;23785	-;-	464	ras gtpase-activating protein 3 isoform x1	4.1e-27	0.841
XLOC_001597	AGKD04015142.1	16571;22073	16937;22415	+;+	710	x-ray repair cross-complementing protein 5	1.3e-35	0.84
XLOC_001598	AGKD04015144.1	217;5859;6606;7033;7951;8254;8566;14016;14273;15246;16032;18318;25051	379;6025;6844;7152;8140;8407;8656;14080;14383;15341;16373;18551;25159	-;-;-;-;-;-;-;-;-;-;-;-;-	2081	membrane-associated phosphatidylinositol transfer protein 2-like isoform x1	0	0.874
XLOC_001599	AGKD04015145.1	27;2169	276;2583	-;-	665	1-phosphatidylinositol -bisphosphate phosphodiesterase delta-1-like	5.8e-69	0.918
XLOC_001600	AGKD04015145.1	14998	15264	+	267	1-phosphatidylinositol -bisphosphate phosphodiesterase delta-1 isoform x1	2.6e-42	0.8465
XLOC_001601	AGKD04015146.1	104;1623;1985;2383	178;1848;2269;12708	+;+;+;+	10912	tnf receptor-associated factor 6	3.6e-171	0.794
XLOC_001602	AGKD04015146.1	19336;24405;24656;24900	19585;24495;24728;25029	-;-;-;-	544	transient receptor potential cation channel subfamily m member 5	7.4e-75	0.807
XLOC_001603	AGKD04015149.1	3396;4310;9148;9326;9952;10404;15443;15941	3583;4361;9181;9362;10080;10493;15619;17212	+;+;+;+;+;+;+;+	1979	troponin fast skeletal muscle-like	8.7e-60	0.831
XLOC_001604	AGKD04015150.1	24823	25927	+	1105	---NA---	-	-
XLOC_001605	AGKD04015151.1	6115	7134	+	1020	---NA---	-	-
XLOC_001606	AGKD04015155.1	1;6210;10344;10728;10971;14262;15103;16631;17048;18133;20318	2589;9669;10509;10854;11025;14307;15161;16712;17167;18169;20520	-;-;-;-;-;-;-;-;-;-;-	6944	5 -amp-activated protein kinase subunit gamma-1-like isoform x1	0	0.9175
XLOC_001607	AGKD04015155.1	4553	4956	+	404	---NA---	-	-
XLOC_001608	AGKD04015156.1	4947;11870;12146;14210;17697;18888;20581;22301;23316;23662;23817	5713;11940;14078;14348;17760;18970;20680;22407;23395;23710;24511	-;-;-;-;-;-;-;-;-;-;-	4088	lish domain and heat repeat-containing protein kiaa1468 homolog isoform x3	3.4e-171	0.9395
XLOC_001609	AGKD04015156.1	121	780	+	660	---NA---	-	-
XLOC_001610	AGKD04015156.1	976	3390	+	2415	---NA---	-	-
XLOC_001611	AGKD04015158.1	19440;20134;21417;24750	19628;20303;21534;24892	+;+;+;+	620	magnesium transporter protein 1	1e-114	0.9135
XLOC_001612	AGKD04015159.1	1445	3010	+	1566	reverse transcriptase-like protein	5.6e-128	0.709
XLOC_001613	AGKD04015160.1	2934;7189	4148;7684	-;-	1711	nedd4-binding protein 2	2.1e-62	0.534
XLOC_001614	AGKD04015161.1	18453;18961	18645;19441	+;+	674	glutamate receptor 1- partial	2.3e-99	0.989
XLOC_001615	AGKD04015161.1	21275	22860	+	1586	---NA---	-	-
XLOC_001616	AGKD04015161.1	24717	25813	+	1097	---NA---	-	-
XLOC_001617	AGKD04015163.1	4095;5084;5476	4631;5139;7770	+;+;+	2888	zinc finger mym-type protein 1-like	3.9e-138	0.5885
XLOC_001618	AGKD04015163.1	8729;14441;18157	9287;14511;19764	+;+;+	2238	transcription elongation factor 1 homolog	4.6e-38	0.991
XLOC_001619	AGKD04015164.1	13171	14011	+	841	---NA---	-	-
XLOC_001620	AGKD04015165.1	6605;9501;9770;12472;14113	6989;9628;9858;12560;15460	+;+;+;+;+	2039	shikimate kinase	2.5e-17	0.5392
XLOC_001621	AGKD04015165.1	22064	24471	+	2408	zinc finger protein 135-like isoform x1	1e-108	0.7245
XLOC_001622	AGKD04015167.1	9824;12307;14284;15152;22243	9942;12396;14405;15257;22381	+;+;+;+;+	576	protein fam49b-like	4.8e-100	0.8945
XLOC_001623	AGKD04015168.1	2983;3562;4333;4609;4762;4987;5234;5677;5964;6350;6516;6720;7284;7817;8010;8202;8809;9338;10227;13075;13336;13593	3164;3651;4420;4660;4852;5048;5389;5840;6117;6466;6553;6879;7563;7903;8076;8411;8948;9423;10434;13247;13465;14852	-;-;-;-;-;-;-;-;-;-;-;-;-;-;-;-;-;-;-;-;-;-	3995	complement c3-like	0	0.792
XLOC_001624	AGKD04015168.1	19608;22528;23297;23950	19951;22728;23512;24091	-;-;-;-	903	complement c3-like	5.9e-116	0.7345
XLOC_001625	AGKD04015168.1	17912	19226	+	1315	Salmo salar C21orf62-like protein, CRFB1a, CRFB3, CRFB4a, CRFB5c, CRFBx, IFNGR2-related protein, and transmembrane 50B-like protein genes, complete cds	1e-09	97.78
XLOC_001626	AGKD04015171.1	1399;1754;1932;2632	1655;1837;2002;2867	+;+;+;+	648	polycomb protein scmh1-like isoform x1	3e-65	0.9365
XLOC_001627	AGKD04015172.1	3641;7769;7904;8032;8386;13571;20501;23362	4292;7890;7951;8195;8627;13685;20618;23837	-;-;-;-;-;-;-;-	1937	mitogen-activated protein kinase 1	7.4e-160	0.9785
XLOC_001628	AGKD04015173.1	23088	23810	+	723	ephrin type-a receptor 5-like	1.5e-169	0.9295
XLOC_001629	AGKD04015174.1	1	309	+	309	divergent aaa domain protein	1.5e-05	0.6785
XLOC_001630	AGKD04015174.1	1385	2916	+	1532	Salmo salar physical map contig 483, genomic sequence	2e-27	92.78
XLOC_001631	AGKD04015175.1	11474	12300	+	827	reverse transcriptase-like protein	1.6e-38	0.7855
XLOC_001632	AGKD04015175.1	17524	21651	+	4128	zinc finger protein ozf-like	2.1e-172	0.7505
XLOC_001633	AGKD04015176.1	17878;18599;19209;19319;22522;22808	18041;18777;19238;19445;22650;23185	-;-;-;-;-;-	1007	caspase recruitment domain-containing protein 8-like	6.3e-103	0.6385
XLOC_001634	AGKD04015176.1	2790	4230	+	1441	protein rtoa-like	1.7e-26	0.5035
XLOC_001635	AGKD04015177.1	1287;2092;4548;12208	1820;3169;12046;14239	+;+;+;+	11143	type i restriction enzyme	2.2e-11	0.566
XLOC_001636	AGKD04015177.1	17243	17854	+	612	PREDICTED: uncharacterized protein LOC106089570 isoform X1	2.9	0.46
XLOC_001637	AGKD04015178.1	14176	15560	+	1385	unnamed protein product	0	0.902
XLOC_001638	AGKD04015179.1	6443;14230;15075;15612;16244;16520;16945;19892;21620	14014;14379;15178;15642;16346;16657;19732;20959;21807	-;-;-;-;-;-;-;-;-	12142	sodium- and chloride-dependent gaba transporter 2-like	7.4e-151	0.9285
XLOC_001639	AGKD04015179.1	22468	25086	+	2619	serine threonine-protein phosphatase 2a 65 kda regulatory subunit a alpha isoform-like	7.7e-16	0.4543
XLOC_001640	AGKD04015182.1	1094;2663;3203;4045;11631;13606	1323;2893;3410;4154;11675;13718	-;-;-;-;-;-	937	neuronal acetylcholine receptor subunit alpha-3-like	0	0.983
XLOC_001641	AGKD04015184.1	5040;5560;7396;23706	5141;5648;7484;23785	-;-;-;-	360	leucine-rich repeat-containing protein 16a	9e-44	0.921
XLOC_001642	AGKD04015186.1	635;2713	877;2812	-;-	343	nf-x1-type zinc finger protein nfxl1	7.2e-34	0.9385
XLOC_001643	AGKD04015186.1	3788;4413;4705;4980;5845;5896;9020;12266	4087;4527;4856;5002;5864;6057;9198;12581	-;-;-;-;-;-;-;-	1267	nf-x1-type zinc finger protein nfxl1	1.9e-139	0.856
XLOC_001644	AGKD04015191.1	10410;15539	15483;16654	+;+	6190	transposase	4.3e-128	0.7745
XLOC_001645	AGKD04015191.1	10410;16874	16648;17110	-;-	6476	transposase	4.5e-128	0.7745
XLOC_001646	AGKD04015195.1	3030;7719;8135;8604;8842	3697;7902;8398;8765;11687	+;+;+;+;+	4124	serum deprivation-response	6.1e-91	0.6625
XLOC_001647	AGKD04015195.1	13062;14094;14377;14591;15034;15355;15793;16233;18110;18438;18683;20119;21516;22430	13841;14182;14468;14933;15153;15477;15939;16404;18241;18601;18791;20253;22217;23859	+;+;+;+;+;+;+;+;+;+;+;+;+;+	4538	vacuolar protein sorting-associated protein 16 homolog	2.4e-157	0.814
XLOC_001648	AGKD04015195.1	1730	2924	+	1195	Salmo salar clone BAC CHORI214-129P21 genomic sequence	5e-12	84.09
XLOC_001649	AGKD04015195.1	3828	5395	+	1568	---NA---	-	-
XLOC_001650	AGKD04015195.1	23934	25368	+	1435	zinc finger protein 850-like isoform x2	1.9e-35	0.427
XLOC_001651	AGKD04015196.1	8425;9431;11815;14887	8553;9568;12001;15083	+;+;+;+	651	voltage-dependent t-type calcium channel subunit alpha-1i-like	3.6e-49	0.722
XLOC_001652	AGKD04015196.1	15733	19111	+	3379	voltage-dependent t-type calcium channel subunit alpha-1i-like	1.8e-35	0.7295
XLOC_001653	AGKD04015199.1	734;2475;4532;5039;6159;8528;9302	856;2631;4673;5209;6338;8705;11237	+;+;+;+;+;+;+	2887	dihydropyrimidinase-related protein 4 isoform x1	0	0.915
XLOC_001654	AGKD04015199.1	17617;18890	18702;18971	-;-	1168	zinc-binding protein a33-like	1.4e-37	0.725
XLOC_001655	AGKD04015199.1	19608;20834	20254;22418	-;-	2232	zinc-binding protein a33-like	3.2e-63	0.7685
XLOC_001656	AGKD04015200.1	1068;7385;7637;9384;10852;11288;11404;12221	5227;7517;7779;9620;11062;11349;11625;12521	-;-;-;-;-;-;-;-	5469	ubiquitin carboxyl-terminal hydrolase 8	0	0.899
XLOC_001657	AGKD04015200.1	20425;22167;23632;23706;23950;24317	21523;22465;23651;23847;24112;25145	-;-;-;-;-;-	2552	ubiquitin carboxyl-terminal hydrolase 8	2.4e-171	0.711
XLOC_001658	AGKD04015202.1	2916;4173;4390;10267;10512;20372;21348	2946;4259;4718;10384;11109;21253;21366	+;+;+;+;+;+;+	2064	collectin-12-like	2.1e-147	0.776
XLOC_001659	AGKD04015205.1	1738	4495	+	2758	provirus ancestral env partial	7e-32	0.6255
XLOC_001660	AGKD04015211.1	3157	4495	+	1339	hypothetical protein EAI_14633, partial	3.9e-53	0.516
XLOC_001661	AGKD04015212.1	22273	22593	+	321	hypothetical protein	2.1e-07	0.5994
XLOC_001662	AGKD04015213.1	17208;17361;22804	17284;17380;23233	+;+;+	527	sperm-associated antigen 1	5.9e-74	0.7505
XLOC_001663	AGKD04015213.1	9248;17205;17361;17414;17467;22804	9353;17304;17380;17433;17486;23604	-;-;-;-;-;-	1067	sperm-associated antigen 1	2.6e-100	0.7795
XLOC_001664	AGKD04015213.1	2884	3932	+	1049	tc1-like transposase	3.2e-48	0.808
XLOC_001665	AGKD04015214.1	14381;20996	17637;21124	+;+	3386	retinitis pigmentosa 1-like 1 protein isoform x3	2.5e-39	0.5365
XLOC_001666	AGKD04015214.1	10443;10670;14475;20997	10571;13581;20091;21124	-;-;-;-	8786	retinitis pigmentosa 1-like 1 protein isoform x3	2.5e-46	0.547
XLOC_001667	AGKD04015214.1	7494	9561	+	2068	acetate permease	9.2e-22	0.6075
XLOC_001668	AGKD04015215.1	16929;23915	19836;24293	-;-	3287	cytochrome p450 2g1-like	0	0.854
XLOC_001669	AGKD04015217.1	6112;8063;13037	6268;8235;13189	-;-;-	483	dachshund homolog 2	1.8e-42	0.855
XLOC_001670	AGKD04015219.1	583;7859;11212;11525;12529;12945;15724;15977;19089;19287;22861;23269	1624;11065;11295;11608;12552;13232;15768;16009;19145;22512;23127;23559	-;-;-;-;-;-;-;-;-;-;-;-	8648	unnamed protein product	5.2e-113	0.7895
XLOC_001671	AGKD04015221.1	7865;8792;9421;10559;11376;15007	8528;8859;10070;10706;11518;15416	-;-;-;-;-;-	2083	dachshund homolog 2-like	3.5e-52	0.8345
XLOC_001672	AGKD04015228.1	8465;10679;10902;11102;11759;12913;13222;13346;15224;15443;15606;15794;15953;16227;17967;18779;19081;19242;19368;19573;21871;22053;22191;22560;22718;22922;24129;24457;24694;24947	9141;10759;10961;11177;11815;13055;13239;13552;15250;15505;15689;15847;16087;16283;18011;18901;19152;19268;19466;19608;21957;22082;22226;22619;22795;22957;24182;24525;24759;25000	+;+;+;+;+;+;+;+;+;+;+;+;+;+;+;+;+;+;+;+;+;+;+;+;+;+;+;+;+;+	2711	collagen alpha-1 chain-like	4.9e-117	0.758
XLOC_001673	AGKD04015230.1	1946;4420;6995;7610;10109;11606;12282	2156;4588;7507;7851;10331;11733;12592	-;-;-;-;-;-;-	1797	probable domain-containing histone demethylation protein 2c isoform x1	5.6e-114	0.775
XLOC_001674	AGKD04015230.1	14575;15469;18098;21054;23344	14674;15683;18386;23259;24192	-;-;-;-;-	3659	probable domain-containing histone demethylation protein 2c isoform x2	0	0.8265
XLOC_001675	AGKD04015231.1	4908;5546	5467;8605	-;-	3620	probable g-protein coupled receptor 19	0	0.8105
XLOC_001676	AGKD04015232.1	7436;14366;15236;17392;17396;17846	11135;14519;15438;17393;17725;17889	-;-;-;-;-;-	4433	tubulin polymerization-promoting protein family member 3	1.7e-92	0.934
XLOC_001677	AGKD04015232.1	17953	19148	+	1196	---NA---	-	-
XLOC_001678	AGKD04015233.1	690;2852;8764;22087;24869	759;2982;9357;22956;25019	-;-;-;-;-	1816	carbohydrate sulfotransferase 15	1.1e-137	0.8035
XLOC_001679	AGKD04015236.1	1359;2830;3274;3621;4162;9272;9917;18273	2578;3089;3488;3685;6276;9461;9965;18383	-;-;-;-;-;-;-;-	4225	sterile alpha motif domain-containing protein 9-like	4.6e-147	0.75
XLOC_001680	AGKD04015237.1	2143	2718	+	576	---NA---	-	-
XLOC_001681	AGKD04015237.1	4738	5664	+	927	zonadhesin	4.3e-23	0.444
XLOC_001682	AGKD04015242.1	18262;19119;19268;20165;20618;21140	18591;19145;19362;20285;20687;21998	+;+;+;+;+;+	1502	palmitoyltransferase zdhhc15	3.3e-100	0.9325
XLOC_001683	AGKD04015242.1	24357	24912	+	556	palmitoyltransferase zdhhc15	0.0085	0.871
XLOC_001684	AGKD04015244.1	2941;3358;3892;4032;4980;5247;5509;5775;5966;6198;6414;6701;8748	3048;3411;3945;4139;5087;5300;5598;5882;6019;6251;6467;6745;8786	-;-;-;-;-;-;-;-;-;-;-;-;-	930	collagen alpha-1 chain-like	6.6e-24	0.884
XLOC_001685	AGKD04015244.1	10325;11181;11451;15288;15625;15797;16141;16877;19565;19728;21280;21465;21593;21902;23190;23350;23609;23855	10371;11234;11612;15332;15678;15841;16194;16921;19618;19772;21333;21509;21646;21955;23243;23403;23662;23895	-;-;-;-;-;-;-;-;-;-;-;-;-;-;-;-;-;-	1015	collagen alpha-1 chain-like	2.2e-109	0.833
XLOC_001686	AGKD04015245.1	3984;4740;5173;5799	4122;4893;5416;5943	-;-;-;-	682	synaptotagmin-17 isoform x4	9.4e-110	0.8605
XLOC_001687	AGKD04015249.1	32;3302;5431;8070;8867;13334	2819;3387;5516;8177;9193;15883	+;+;+;+;+;+	5945	Salmo salar IgH locus B genomic sequence	7e-09	82.56
XLOC_001688	AGKD04015249.1	13339;14984	13739;15395	-;-	813	---NA---	-	-
XLOC_001689	AGKD04015249.1	3389	3891	+	503	---NA---	-	-
XLOC_001690	AGKD04015249.1	4043	4373	+	331	---NA---	-	-
XLOC_001691	AGKD04015249.1	4595	4809	+	215	---NA---	-	-
XLOC_001692	AGKD04015249.1	5519	6446	+	928	hypothetical protein A306_05657	2.4e-07	0.505
XLOC_001693	AGKD04015250.1	7542;9590	9515;11766	+;+	4151	ubiquitin thioesterase zranb1	1.9e-27	0.941
XLOC_001694	AGKD04015250.1	19744	24807	+	5064	transposable element tcb2 transposase	5.6e-24	0.803
XLOC_001695	AGKD04015254.1	9427	10131	+	705	upf0524 protein c3orf70 homolog	5.9e-22	0.9245
XLOC_001696	AGKD04015255.1	18739;21869	18844;22183	+;+	421	PREDICTED: Takifugu rubripes cyclin-dependent kinase-like 5 (cdkl5), mRNA	4e-18	90.79
XLOC_001697	AGKD04015256.1	9887;10853	10595;11034	+;+	891	inositol -trisphosphate receptor-interacting 2	1.3e-103	0.5785
XLOC_001698	AGKD04015256.1	6248	7309	+	1062	inositol -trisphosphate receptor-interacting 2	8.9e-12	0.564
XLOC_001699	AGKD04015256.1	15383	18845	+	3463	mucin-13 isoform x1	2.4e-20	0.523
XLOC_001700	AGKD04015257.1	9575;11051;24521	10754;17431;24599	+;+;+	7640	kremen protein 1 isoform x1	3.9e-20	0.9335
XLOC_001701	AGKD04015257.1	572	1837	+	1266	---NA---	-	-
XLOC_001702	AGKD04015259.1	543;5136;6145;22969	581;5180;6296;23483	-;-;-;-	751	neuronal acetylcholine receptor subunit non-alpha-3-like	5.6e-56	0.9075
XLOC_001703	AGKD04015260.1	19616;22604;22834;23864	19665;22689;23671;24620	+;+;+;+	1731	phage infection protein	8.4e-22	0.468
XLOC_001704	AGKD04015263.1	3544;4662;5759;6018;11871;16416;16833;18669;21031	3739;4758;5809;6124;11922;16474;16909;18750;21128	+;+;+;+;+;+;+;+;+	819	regulator of g-protein signaling 9-like	1.3e-148	0.8555
XLOC_001705	AGKD04015263.1	1628	1964	+	337	guanine nucleotide-binding protein subunit alpha-13	3.7e-58	0.9545
XLOC_001706	AGKD04015264.1	2627;6392;6590;6991;7147;8850;9921;10801;13422;15559;22471;23031;23233	2667;6436;6746;7075;7231;8951;10135;10916;13506;15693;22660;23110;24502	+;+;+;+;+;+;+;+;+;+;+;+;+	2606	cwf19-like protein 1	0	0.8175
XLOC_001707	AGKD04015265.1	3	843	+	841	spectrin alpha erythrocytic 1-like	0.39	0.49
XLOC_001708	AGKD04015265.1	4276	5354	+	1079	---NA---	-	-
XLOC_001709	AGKD04015267.1	1817;3444;3712;5232;12147;12599;17729	3090;3610;3730;5361;12231;14948;18415	+;+;+;+;+;+;+	4712	little elongation complex subunit 2	9.9e-105	0.651
XLOC_001710	AGKD04015271.1	4156;7610;8280;10111;10268;10618;11871;13702;15224;17519;20064	4680;7680;8357;10147;10319;10706;11959;13842;15302;17607;20119	-;-;-;-;-;-;-;-;-;-;-	1306	high affinity camp-specific and ibmx-insensitive 3 -cyclic phosphodiesterase 8a-like	2.9e-178	0.9725
XLOC_001711	AGKD04015273.1	2190;3247;4727;18667;20309;20589;20923	2481;3324;4848;18844;20422;20672;21086	-;-;-;-;-;-;-	1032	epsin-3 isoform x1	1.8e-130	0.8325
XLOC_001712	AGKD04015275.1	13229	13724	+	496	tumor protein 63 isoform x3	1.6e-47	0.9675
XLOC_001713	AGKD04015276.1	5541;6216	5883;6689	+;+	817	complement c1q-like protein 2-like	6.7e-17	0.627
XLOC_001714	AGKD04015276.1	7673;9735;10143;10309;10592;11209;12854;13078;13595	8231;9825;10209;10425;10758;11303;12983;13160;13825	+;+;+;+;+;+;+;+;+	1540	dual specificity protein kinase clk2 isoform x2	5.3e-135	0.8905
XLOC_001715	AGKD04015276.1	20617;20952;21531	20747;21427;22002	-;-;-	1079	cytochrome p450 mitochondrial-like	5.5e-37	0.6425
XLOC_001716	AGKD04015276.1	1	457	+	457	Gasterosteus aculeatus clone VMRC26-231C14, complete sequence	4e-54	91.12
XLOC_001717	AGKD04015276.1	1915	3968	+	2054	upf0469 protein kiaa0907 homolog isoform x1	3.4e-33	0.695
XLOC_001718	AGKD04015276.1	14966	18139	+	3174	dual specificity protein kinase clk2-like isoform x3	7.9e-15	0.741
XLOC_001719	AGKD04015277.1	21390	21829	+	440	PREDICTED: Esox lucius zinc finger protein 271-like (LOC105031049), mRNA	0.001	96.88
XLOC_001720	AGKD04015278.1	5780;7931;11117	6029;8536;11600	-;-;-	1340	intelectin-like	2.6e-93	0.841
XLOC_001721	AGKD04015280.1	9419;16595;17381;17864	10428;16924;17434;18057	+;+;+;+	1588	protein fam150b	1.1e-31	0.5535
XLOC_001722	AGKD04015283.1	21881	23715	+	1835	proline-rich protein	1.2e-11	0.422
XLOC_001723	AGKD04015284.1	5794	8416	+	2623	zinc finger protein 180 isoform x4	0	0.723
XLOC_001724	AGKD04015284.1	19545	20194	+	650	zinc finger protein 883-like protein isoform x2	3.9e-19	0.802
XLOC_001725	AGKD04015285.1	8151;14446	8595;14659	+;+	659	collagen alpha-1 chain	2.8e-26	0.7855
XLOC_001726	AGKD04015286.1	14547;16076	14839;16440	-;-	658	transcription elongation regulator 1-like protein	1.1e-12	0.6325
XLOC_001727	AGKD04015287.1	20569;22602;24022	20700;22698;24100	+;+;+	308	receptor-type tyrosine-protein phosphatase epsilon-like isoform x1	7.4e-20	0.8035
XLOC_001728	AGKD04015289.1	2263	3321	+	1059	Salmo salar clone BAC CHORI214-184H23 aryl hydrocarbon receptor 2 alpha (AhR2a) gene, partial cds; aryl hydrocarbon receptor 1 beta-like protein (AhR1b) gene, MHC class I antigen (Sasa-UHA1) gene, Sasa-UHA1*0101 allele, MHC class I antigen (Sasa-UHA2) gene, Sasa-UHA2*0101 allele, and 1-acylglycerol-3-phosphate O-acyltransferase 3 (AGPAT3) gene, complete cds; and pyroxidal kinase (PDXK) gene, part…	0.013	100
XLOC_001729	AGKD04015289.1	6442	7783	+	1342	unnamed protein product	2.4e-09	0.73
XLOC_001730	AGKD04015289.1	8520	9021	+	502	---NA---	-	-
XLOC_001731	AGKD04015292.1	10694	11646	+	953	---NA---	-	-
XLOC_001732	AGKD04015292.1	19779	20708	+	930	sjchgc04011 protein	1.4e-05	0.6382
XLOC_001733	AGKD04015292.1	20913	22968	+	2056	reverse transcriptase-like protein	8.2e-67	0.6455
XLOC_001734	AGKD04015293.1	5233;20039	5652;20220	+;+	602	g protein-coupled receptor kinase 5	0.37	0.575
XLOC_001735	AGKD04015293.1	385	1646	+	1262	nb-arc domain-containing partial	0.25	0.4525
XLOC_001736	AGKD04015294.1	2400;5369;5788;7256;7771;9263;9624;10086;16146;21603;21943;22386	2523;5400;5867;7367;7899;9419;9819;10311;16274;21759;22138;22739	+;+;+;+;+;+;+;+;+;+;+;+	1892	protein kinase c alpha type-like	1.6e-177	0.803
XLOC_001737	AGKD04015296.1	2712;8151	2796;8409	+;+	344	protein kinase c beta type- partial	6.6e-36	0.9565
XLOC_001738	AGKD04015298.1	3936	6140	+	2205	tpa: transposase	2.1e-127	0.775
XLOC_001739	AGKD04015299.1	10269;11183;14006;14197;14460;15587;17912;20543	10560;11440;14194;14198;14658;16236;18026;22160	+;+;+;+;+;+;+;+	3323	n-acyl-phosphatidylethanolamine-hydrolyzing phospholipase d isoform x2	0	0.8945
XLOC_001740	AGKD04015300.1	11;4200;7233;9010	261;4495;7281;9214	+;+;+;+	801	trinucleotide repeat-containing gene 6a protein	1e-12	0.8429
XLOC_001741	AGKD04015300.1	13702;16439;16965;18955;20404;21926;22195;23892;24142	15529;16663;17215;19032;20583;22081;22311;24026;24182	+;+;+;+;+;+;+;+;+	3011	trinucleotide repeat-containing gene 6a protein	4.6e-137	0.563
XLOC_001742	AGKD04015303.1	3154;5315;5894;6758;10509;11519;13715;14210;14731;14997;15099;15368;15919	3312;5519;6467;7541;10696;11687;13816;14465;14859;15018;15177;15389;18656	+;+;+;+;+;+;+;+;+;+;+;+;+	5427	pro-interleukin-16-like isoform x1	2e-31	0.904
XLOC_001743	AGKD04015305.1	8046	10277	+	2232	zinc finger protein 501-like isoform x4	1.1e-153	0.6935
XLOC_001744	AGKD04015305.1	10372	11397	+	1026	fp1_mytga ame: full=adhesive plaque matrix protein ame: full=foot protein 1 ame: full=mgfp-1 short=mgfp1 flags: precursor	2.7e-32	0.5185
XLOC_001745	AGKD04015307.1	10474	11066	+	593	hypothetical protein VCHE48_0366	0.00027	0.4067
XLOC_001746	AGKD04015310.1	4227;4856;5112;7729	4330;5014;5227;8161	+;+;+;+	812	f-box only protein 41	1.6e-67	0.87
XLOC_001747	AGKD04015310.1	8919	10796	+	1878	hypothetical repeat protein	1.4e-43	0.5405
XLOC_001748	AGKD04015310.1	14898	16195	+	1298	Salmo salar clone 115J17 TCR gamma locus region	0	87.24
XLOC_001749	AGKD04015314.1	2907;3727	3313;3917	-;-	598	glutamate receptor nmda 2d-like	1.1e-105	0.849
XLOC_001750	AGKD04015314.1	13	849	+	837	glutamate receptor nmda 2d-like	3.3e-25	0.8325
XLOC_001751	AGKD04015315.1	10286	12290	+	2005	zinc finger protein 180 isoform x3	3.4e-161	0.747
XLOC_001752	AGKD04015324.1	482	2052	+	1571	zinc finger protein 883-like protein isoform x2	1.1e-119	0.747
XLOC_001753	AGKD04015324.1	16683	17220	+	538	zinc finger protein 501- partial	2.3e-07	0.722
XLOC_001754	AGKD04015325.1	10485	11552	+	1068	reverse transcriptase-like protein	6.7e-38	0.6965
XLOC_001755	AGKD04015325.1	22926	23257	+	332	family -linked outer membrane protein	1.2	0.6
XLOC_001756	AGKD04015326.1	12983;15628;21157	13002;18160;21186	-;-;-	2583	mucin-5ac- partial	8.2e-26	0.707
XLOC_001757	AGKD04015326.1	13543;13674	13610;13752	-;-	147	---NA---	-	-
XLOC_001758	AGKD04015326.1	1836	3178	+	1343	reverse transcriptase	1.4e-13	0.6355
XLOC_001759	AGKD04015326.1	6757	7643	+	887	intestinal mucin-like protein	9.7e-30	0.7805
XLOC_001760	AGKD04015326.1	23117	23962	+	846	mucin-5ac- partial	1.2e-27	0.7065
XLOC_001761	AGKD04015327.1	4758	6697	+	1940	unnamed protein product	3.1e-64	0.8735
XLOC_001762	AGKD04015327.1	6776	7306	+	531	unnamed protein product	8.3e-05	0.67
XLOC_001763	AGKD04015327.1	7358	8883	+	1526	pol-like protein	1.5e-129	0.5285
XLOC_001764	AGKD04015327.1	13230	15594	+	2365	elongation factor tu gtp-binding domain-containing protein 1-like	3.4e-36	0.658
XLOC_001765	AGKD04015327.1	16073	16782	+	710	PREDICTED: uncharacterized protein LOC106067494	1e-05	0.5375
XLOC_001766	AGKD04015327.1	16962	22085	+	5124	nucleic acid binding protein	2.6e-103	0.7615
XLOC_001767	AGKD04015329.1	13563;13761;13924;20190;23298	13592;13790;14039;20302;23620	+;+;+;+;+	612	deoxyribonuclease-1-like 2	4.9e-69	0.85
XLOC_001768	AGKD04015329.1	3585;5211;8059;8839;9168;9986	3797;5307;8188;8954;9197;10188	-;-;-;-;-;-	789	n-alpha-acetyltransferase 60	1.7e-105	0.9495
XLOC_001769	AGKD04015331.1	14618;15537	15329;15808	-;-	984	neuroligin-3-like isoform x7	3.4e-168	0.9945
XLOC_001770	AGKD04015332.1	19980;22681;23015;23605	20764;22891;23145;23884	+;+;+;+	1407	nad h dehydrogenase	3.8e-75	0.8605
XLOC_001771	AGKD04015333.1	5456	6412	+	957	vegetative cell wall protein gp1-like	2e-07	0.4583
XLOC_001772	AGKD04015333.1	23236	23911	+	676	hypothetical protein DAPPUDRAFT_239056	1.8	0.55
XLOC_001773	AGKD04015336.1	10050	10481	+	432	glutamate receptor 2-like isoform x3	1.3e-06	0.88
XLOC_001774	AGKD04015338.1	11197	12362	+	1166	probable serine threonine-protein kinase kinx- partial	1.2e-25	0.5469
XLOC_001775	AGKD04015338.1	14629	15584	+	956	---NA---	-	-
XLOC_001776	AGKD04015338.1	21513	22162	+	650	probable domain-containing histone demethylation protein 2c isoform x1	2.2e-19	0.6635
XLOC_001777	AGKD04015338.1	23141	23809	+	669	---NA---	-	-
XLOC_001778	AGKD04015339.1	14823;17226	15083;17349	+;+	385	cd48 antigen-like	1.6e-79	0.82
XLOC_001779	AGKD04015340.1	501;8056;13229;13497;18635;19719	7134;8190;13358;13662;18742;19939	-;-;-;-;-;-	7394	insulin-like growth factor 1 receptor	0	0.7865
XLOC_001780	AGKD04015341.1	4070;8715;15266	4324;8826;15349	-;-;-	451	protein kinase c beta type isoform x1	2.1e-62	0.954
XLOC_001781	AGKD04015342.1	1956	3184	+	1229	protein	1.8e-45	0.4615
XLOC_001782	AGKD04015347.1	13305	15957	+	2653	zinc finger protein 260-like isoform x1	0	0.721
XLOC_001783	AGKD04015354.1	1400;1630;1829;2251;2623;3037;3463;12107;14192	1463;1746;2077;2529;2943;3309;3735;12394;14481	-;-;-;-;-;-;-;-;-	2154	fc receptor-like protein 5	0	0.7225
XLOC_001784	AGKD04015355.1	11796	12480	+	685	---NA---	-	-
XLOC_001785	AGKD04015355.1	13867	14813	+	947	---NA---	-	-
XLOC_001786	AGKD04015358.1	712;2745;12158;12795	854;2853;12303;12796	-;-;-;-	400	alpha-actinin- partial	3.9e-75	0.9385
XLOC_001787	AGKD04015362.1	18;622;895;1239;1611;1896	520;794;1161;1359;1779;2172	-;-;-;-;-;-	1510	iq calmodulin-binding motif-containing protein 1	0	0.654
XLOC_001788	AGKD04015362.1	5132;6245;6579;7615;7892;8905;9136;9870;10556;10781	6013;6377;7461;7753;8821;9048;9208;9942;10611;11032	-;-;-;-;-;-;-;-;-;-	3565	coiled-coil domain-containing protein 14	5.1e-142	0.662
XLOC_001789	AGKD04015362.1	11394;13238;13588;13818;14407;14796;15037;21933	13163;13453;13689;13981;14536;14961;15166;22264	-;-;-;-;-;-;-;-	3010	formin-like protein 2	3.3e-115	0.9295
XLOC_001790	AGKD04015364.1	19805	19994	+	190	protein numb homolog isoform x3	3.7e-21	0.979
XLOC_001791	AGKD04015364.1	22782	23571	+	790	hypothetical protein PANDA_006518, partial	7.7e-28	0.516
XLOC_001792	AGKD04015367.1	3848;8440;11894	5327;8576;12175	-;-;-	1899	junctophilin-3-like	0	0.8205
XLOC_001793	AGKD04015367.1	1156	3362	+	2207	---NA---	-	-
XLOC_001794	AGKD04015368.1	11950;20158	12011;20432	-;-	337	Salmo salar E2-induced gene 5 protein homolog (e2ig5), mRNA	6e-16	82.3
XLOC_001795	AGKD04015370.1	13153	13813	+	661	rna-binding protein mex3b	2.4e-19	0.7045
XLOC_001796	AGKD04015372.1	643;1447;1666;1883;4392;9391;10749;11869;13697;14104;15170;17518;18506;18753;21124;22687;22748;22809;23327	785;1509;1791;1945;4427;9444;10811;11931;13822;14130;15268;17583;18526;19115;21267;22700;22769;22909;23512	-;-;-;-;-;-;-;-;-;-;-;-;-;-;-;-;-;-;-	1780	collagen alpha-2 chain-like	0	0.779
XLOC_001797	AGKD04015376.1	1239;2607;3279	1402;2700;6645	+;+;+	3625	star-related lipid transfer protein 5	1e-73	0.939
XLOC_001798	AGKD04015376.1	10961;11289;11675;12086;15721	11072;11412;11879;12633;16022	+;+;+;+;+	1291	elongation factor tu gtp-binding domain-containing protein 1	0	0.796
XLOC_001799	AGKD04015378.1	14031;17731	16154;18123	-;-	2517	protein tob1-like	0	0.8895
XLOC_001800	AGKD04015378.1	10261	11172	+	912	reverse transcriptase-like protein	1.8e-113	0.833
XLOC_001801	AGKD04015381.1	779;2774;3000;3287;3828;4218	2551;2907;3130;3716;4025;4379	-;-;-;-;-;-	2828	sperm-associated antigen 17	3.4e-122	0.6315
XLOC_001802	AGKD04015381.1	6091;7947;8263	6309;8088;9330	-;-;-	1429	melanoma-associated antigen c1-like	4.2e-38	0.405
XLOC_001803	AGKD04015382.1	2857;4782;12720;19064;20126;20533	3079;5009;12861;19233;20241;20697	+;+;+;+;+;+	1044	protein unc-13 homolog c isoform x1	0	0.9565
XLOC_001804	AGKD04015386.1	4164;5541	4811;5581	+;+	689	---NA---	-	-
XLOC_001805	AGKD04015386.1	5636;7553;9878;13634;13957;16663;17573	6346;7629;10001;13757;14232;16822;17793	-;-;-;-;-;-;-	1693	coiled-coil domain-containing protein 97	1.3e-94	0.7845
XLOC_001806	AGKD04015386.1	3520	3941	+	422	Cyprinus carpio genome assembly common carp genome ,scaffold 000000902	8e-06	81.93
XLOC_001807	AGKD04015387.1	10970;11558;15686;17758	11467;13818;16385;17910	+;+;+;+	3612	metastasis suppressor protein partial	6.6e-23	0.9535
XLOC_001808	AGKD04015387.1	14862;17683;21190;23191	16432;17940;21355;23328	-;-;-;-	2133	metastasis suppressor protein partial	9.5e-67	0.909
XLOC_001809	AGKD04015388.1	1;600	508;2160	-;-	2069	tpa: transposase	2.1e-77	0.819
XLOC_001810	AGKD04015388.1	2409;4436;5781;6700;7221;14323;14756;15268;15898;16550;16908;17945	4308;4535;5872;6864;7388;14483;14878;15390;16011;16726;17131;17996	-;-;-;-;-;-;-;-;-;-;-;-	3399	oncoprotein-induced transcript 3 protein	0	0.8605
XLOC_001811	AGKD04015393.1	5149;7545;7872;10669;11138	6699;7670;7976;10816;11293	+;+;+;+;+	2086	alpha-actinin- partial	3.2e-133	0.9365
XLOC_001812	AGKD04015393.1	21734;22672	22087;23030	+;+	713	alpha-actinin-1 isoform x1	1e-61	0.986
XLOC_001813	AGKD04015393.1	19732	20261	+	530	prospero homeobox protein 1-like	1.1e-35	0.9655
XLOC_001814	AGKD04015394.1	2557;18691	2820;18797	+;+	371	1-phosphatidylinositol -bisphosphate phosphodiesterase eta-1 isoform x1	2.7e-31	0.9
XLOC_001815	AGKD04015396.1	25	1026	+	1002	rna recognition motif-containing protein	4.8e-05	0.7042
XLOC_001816	AGKD04015398.1	3077;4294	3963;5962	+;+	2556	transposase	1.5e-126	0.839
XLOC_001817	AGKD04015398.1	3028;11878;14277;18030;19777	7165;11952;14424;18098;19877	-;-;-;-;-	4531	adapter protein ciks-like	2.3e-167	0.8635
XLOC_001818	AGKD04015401.1	1101;5989;12058;14411;19374;22701	1205;6033;12212;14504;19506;22735	-;-;-;-;-;-	567	receptor tyrosine-protein kinase erbb-4-like isoform x2	5.7e-112	0.914
XLOC_001819	AGKD04015402.1	6934;8433;15112;16326;16388	8038;9962;15281;16340;17843	-;-;-;-;-	4276	protein fam83g-like	1.2e-144	0.7915
XLOC_001820	AGKD04015402.1	1	631	+	631	rna polymerase ii degradation factor 1-like	1.5e-16	0.5985
XLOC_001821	AGKD04015403.1	2;445;2654;2989;3451;5911;6127;6341;7290;7570;10134;10473;10870;11344;11859;13802;14028;15643	225;591;2753;3131;3650;6021;6215;6447;7433;7700;10341;10583;11084;11451;12039;13873;15437;17309	+;+;+;+;+;+;+;+;+;+;+;+;+;+;+;+;+;+	5368	coatomer subunit beta	0	0.9355
XLOC_001822	AGKD04015403.1	13959;14937	14840;16874	-;-	2820	coatomer subunit beta	0.0006	0.64
XLOC_001823	AGKD04015405.1	7723	8941	+	1219	transposable element tc1 transposase	3e-45	0.747
XLOC_001824	AGKD04015406.1	3228;5986	5495;6386	-;-	2669	e3 sumo-protein ligase egr2	0	0.814
XLOC_001825	AGKD04015408.1	17912;21772;22050;22337	18304;21900;22183;22928	+;+;+;+	1248	protein clec16a isoform x2	1.4e-103	0.98
XLOC_001826	AGKD04015408.1	1146	2031	+	886	hypothetical protein BRAFLDRAFT_82590	0.0066	0.46
XLOC_001827	AGKD04015408.1	2811	3753	+	943	cytosolic fe-s cluster assembly factor nubp1 protein	1.2e-19	0.4125
XLOC_001828	AGKD04015408.1	13150	14008	+	859	cell wall protein awa1-like	3.1e-05	0.4233
XLOC_001829	AGKD04015413.1	11722;14655;14752;19512;19824	11829;14749;14753;19695;19968	+;+;+;+;+	534	39s ribosomal protein mitochondrial	1e-73	0.8375
XLOC_001830	AGKD04015414.1	6657;8924;11931;13912;14666;17766	6761;8999;12045;14583;17119;18012	-;-;-;-;-;-	3669	zinc finger cw-type pwwp domain protein 1-like	2.3e-14	0.6615
XLOC_001831	AGKD04015414.1	7487	8275	+	789	proline-rich protein partial	3.4e-27	0.4055
XLOC_001832	AGKD04015414.1	10841	11549	+	709	transposable element tc1 partial	1.4e-59	0.6895
XLOC_001833	AGKD04015415.1	12309;12640	12388;12937	-;-	378	membrane-bound transcription factor site-2 protease	1.4e-45	0.8015
XLOC_001834	AGKD04015415.1	13560	16369	+	2810	rna-directed dna polymerase from transposon x-element	3.7e-140	0.7825
XLOC_001835	AGKD04015415.1	16892	17567	+	676	unnamed protein product	9.7e-06	0.73
XLOC_001836	AGKD04015415.1	18024	19585	+	1562	glutaminase liver mitochondrial	3.8e-21	0.619
XLOC_001837	AGKD04015417.1	11342	12992	+	1651	genetic suppressor element 1 isoform x1	3.5e-11	0.897
XLOC_001838	AGKD04015417.1	13183	16046	+	2864	nac-alpha domain-containing protein 1	3.4e-43	0.4625
XLOC_001839	AGKD04015419.1	23	1349	+	1327	protease inhibitor seed storage ltp family protein	1.3e-13	0.545
XLOC_001840	AGKD04015424.1	13;4204;4908;6153	3761;4572;6041;7259	+;+;+;+	6359	slain motif-containing protein 1-like isoform x4	2.7e-73	0.8345
XLOC_001841	AGKD04015425.1	4486;8682;9729;11296;15106	4949;8787;9846;11359;15341	-;-;-;-;-	988	metastasis-associated protein mta1	5.8e-103	0.974
XLOC_001842	AGKD04015426.1	6149;7742;17784;19847;20310	6437;7874;17994;20026;20458	+;+;+;+;+	962	adamts-like protein 3	5.4e-138	0.761
XLOC_001843	AGKD04015427.1	2307;5240;14728;15021	2788;5365;14865;15837	-;-;-;-	1563	vacuolar protein sorting-associated protein 13b isoform x1	3.8e-114	0.77
XLOC_001844	AGKD04015428.1	7659	8546	+	888	deoxynucleotidyltransferase terminal-interacting protein 1	1.4e-16	0.433
XLOC_001845	AGKD04015428.1	17079	17849	+	771	Salmo salar physical map contig 483, genomic sequence	4e-31	100
XLOC_001846	AGKD04015429.1	3713;6670;7291	4048;6841;7526	-;-;-	744	roundabout homolog 1 isoform x1	5.5e-68	0.963
XLOC_001847	AGKD04015430.1	16370	16634	+	265	pyruvate mitochondrial isoform x2	3.3e-23	0.936
XLOC_001848	AGKD04015432.1	8419;12597;13164;13500;14613;14984	9010;12692;13397;13589;14728;16761	+;+;+;+;+;+	2906	nuclear factor brain-like	8.2e-167	0.631
XLOC_001849	AGKD04015432.1	16972	18119	+	1148	protein nlrc3-like	1.3e-05	0.75
XLOC_001850	AGKD04015435.1	22364	22556	+	193	transposable element tcb1 transposase	1.1e-31	0.865
XLOC_001851	AGKD04015436.1	1327;2031;6346;16193;16966;17234;18021;21983;22332	1671;2117;6479;16218;17100;17344;18237;22222;22820	-;-;-;-;-;-;-;-;-	1784	kinesin-like protein kif13a	0	0.9385
XLOC_001852	AGKD04015440.1	3413;4612	4400;4808	-;-	1185	protein dok-7-like isoform x1	7.2e-28	0.734
XLOC_001853	AGKD04015440.1	18545	19638	+	1094	dna translocase	7.1e-13	0.6785
XLOC_001854	AGKD04015442.1	10313	10891	+	579	---NA---	-	-
XLOC_001855	AGKD04015443.1	10;7924;9866;10555;11538;14486;14756;14902;14975;15048;18388	555;7987;9985;10660;11667;14589;14802;14948;15021;15208;18592	-;-;-;-;-;-;-;-;-;-;-	1577	cysteine and histidine-rich domain-containing protein 1	1.8e-162	0.8755
XLOC_001856	AGKD04015444.1	14033	14477	+	445	protein nlrc3- partial	4.6e-29	0.8995
XLOC_001857	AGKD04015451.1	1891;2831;10101	2430;2883;10378	-;-;-	871	mitotic spindle assembly checkpoint protein mad1	7.9e-52	0.823
XLOC_001858	AGKD04015454.1	952;1557;1851;5141;5534	1183;1709;1964;5233;7094	+;+;+;+;+	2153	carnitine o-palmitoyltransferase liver isoform-like isoform x1	1.1e-130	0.9355
XLOC_001859	AGKD04015455.1	5001;6655;18788	5169;6758;19069	-;-;-	555	receptor-type tyrosine-protein phosphatase beta-like	6.2e-85	0.7365
XLOC_001860	AGKD04015457.1	6087;7596	6267;12059	+;+	4645	rna-binding protein 12b-like	0	0.65
XLOC_001861	AGKD04015458.1	9980	10708	+	729	claudin-4-like	7e-81	0.8675
XLOC_001862	AGKD04015459.1	232	711	+	480	Salmo salar clone BAC 217E24 Foxl2 pseudogene, complete sequence	2e-92	99.48
XLOC_001863	AGKD04015460.1	5754;7800;21614;21986;22537	6111;8272;21661;22043;22702	+;+;+;+;+	1103	PREDICTED: Esox lucius EH domain-binding protein 1-like (LOC105008409), mRNA	3e-43	76.44
XLOC_001864	AGKD04015464.1	11155	12174	+	1020	c-type mbl-2 protein	3.7e-101	0.747
XLOC_001865	AGKD04015466.1	4407	6124	+	1718	retrotransposable element tf2 protein type 1	3.5e-162	0.6265
XLOC_001866	AGKD04015473.1	16210;18125;18696	17332;18314;19069	+;+;+	1687	insulin-like growth factor 1 receptor	3.1e-127	0.9145
XLOC_001867	AGKD04015473.1	85	902	+	818	predicted protein	1e-34	0.546
XLOC_001868	AGKD04015476.1	3260;3896;4841;5098;8796;9118;14975;15393;17141;17586	3529;4646;4969;5491;8977;9231;15261;15491;17216;17866	+;+;+;+;+;+;+;+;+;+	2583	lactose-binding lectin l-2-like	3.6e-139	0.628
XLOC_001869	AGKD04015477.1	18893	19629	+	737	---NA---	-	-
XLOC_001870	AGKD04015479.1	2909;6724;10444;11793;12102	4354;7379;10498;11910;13644	+;+;+;+;+	3818	myosin-2 heavy non muscle-like	3.2e-44	0.7061
XLOC_001871	AGKD04015479.1	17824;18617;19020;19338;19642;20044	18323;18806;19182;19452;19766;20939	+;+;+;+;+;+	1989	acyl-coenzyme a thioesterase them4-like	0	0.8535
XLOC_001872	AGKD04015479.1	22;316;7009	187;430;7424	-;-;-	697	myosin-2 heavy non muscle-like	5e-36	0.695
XLOC_001873	AGKD04015479.1	13844;17161;17432;17577	13997;17287;17472;17758	-;-;-;-	504	chromosome 1 open reading frame 189	1.2e-49	0.658
XLOC_001874	AGKD04015479.1	21831	22142	+	312	Salmo salar MAP3K12-binding inhibitory protein 1 (mbip1), mRNA	2e-21	90.59
XLOC_001875	AGKD04015481.1	3781;5769	3975;5980	-;-	407	serine threonine-protein kinase endoribonuclease ire1-like	1.4e-51	0.9195
XLOC_001876	AGKD04015481.1	14483;17171;17774;18729;19694;21316;22060	14976;17369;17898;18879;20576;21375;22456	-;-;-;-;-;-;-	2309	serine threonine-protein kinase endoribonuclease ire1-like	7.7e-135	0.7745
XLOC_001877	AGKD04015481.1	8040	9593	+	1554	tpa: transposase	2.4e-95	0.766
XLOC_001878	AGKD04015483.1	4508;5027;7862;13681	4879;5748;10041;15605	+;+;+;+	5199	probable phospholipid-transporting atpase vb	7.4e-44	0.5675
XLOC_001879	AGKD04015483.1	3971;4126;4290;5082	4011;4166;4330;6498	-;-;-;-	1540	armadillo repeat-containing protein 8	2.7e-17	0.7695
XLOC_001880	AGKD04015483.1	10156	12193	+	2038	family decarboxylase	1.1e-06	0.44
XLOC_001881	AGKD04015487.1	2256;2951;3260;3631;3929;4272;4877;5378;5903;6443;6873;8980;18581	2376;3036;3307;3679;4257;4346;5137;5409;5955;6489;6917;9113;18594	+;+;+;+;+;+;+;+;+;+;+;+;+	1294	Oncorhynchus tshawytscha virus-inducible stress protein (VISP) mRNA, complete cds	4e-35	93.46
XLOC_001882	AGKD04015491.1	8673;11019	9923;11513	-;-	1746	unnamed protein product	6e-46	0.744
XLOC_001883	AGKD04015491.1	2235	3863	+	1629	unnamed protein product	5e-35	0.873
XLOC_001884	AGKD04015491.1	6350	7516	+	1167	zinc finger mym-type protein 1-like	6.8e-48	0.615
XLOC_001885	AGKD04015496.1	15	1159	+	1145	at-rich interactive domain-containing protein 4b	5.8e-14	0.9055
XLOC_001886	AGKD04015496.1	7053	8115	+	1063	leucine-rich repeat extensin-like protein 3	5.7e-14	0.5263
XLOC_001887	AGKD04015496.1	8260	8760	+	501	Salmo salar clone BAC CHORI214-439J08 MHC class I antigen (Sasa-UDA) gene, Sasa-UDA*0101 allele, complete cds; similar to INSD AY523662 (Sasa-UCA) pseudogene, Sasa-UCA*0101 allele, complete sequence; PSMB8 (PSMB8), PSMB10 (PSMB10), PSMB9b-like protein (PSMB9b-like protein), PSMB9 (PSMB9), TAP2b (TAP2b), BRD2 (BRD2), and hydroxysteroid (17-beta) dehydrogenase 8 (HSD17B8) genes, complete cds; and C…	6e-33	92.52
XLOC_001888	AGKD04015496.1	9031	10161	+	1131	low quality protein: proline-rich protein 21	2.3e-10	0.4644
XLOC_001889	AGKD04015496.1	14727	15811	+	1085	partial	9.6e-08	0.629
XLOC_001890	AGKD04015498.1	6354	8419	+	2066	zinc finger protein 260-like isoform x1	1.3e-141	0.712
XLOC_001891	AGKD04015498.1	8523	9047	+	525	Salmo salar lunapark (Lnp) and even-skipped homeobox 2 (Evx2) genes, complete cds; HoxD13ab pseudogene, complete sequence; homeobox protein HoxD12ab (HoxD12ab), homeobox protein HoxD11ab (HoxD11ab), homeobox protein HoxD10ab (HoxD10ab), homeobox protein HoxD9ab (HoxD9ab), homeobox protein HoxD4ab (HoxD4ab), and homeobox protein HoxD3ab (HoxD3ab) genes, complete cds; and HoxD1ab pseudogene, comple…	5e-143	90.4
XLOC_001892	AGKD04015499.1	13546;16941;21018	13588;17055;21187	-;-;-	328	vacuolar protein sorting-associated protein 13b	1.6e-49	0.8445
XLOC_001893	AGKD04015499.1	4219	4275	+	57	---NA---	-	-
XLOC_001894	AGKD04015500.1	844;1756	1359;2233	+;+	994	serine threonine-protein kinase partial	5.9e-142	0.8855
XLOC_001895	AGKD04015502.1	16006;16678;16771	16615;16708;17014	+;+;+	885	Salmo salar clone 11F04_73D15 interferon alpha 1-like gene, complete sequence; growth hormone 1 gene, complete cds; and skeletal muscle sodium channel alpha subunit-like, myosin alkali light chain-like, and microtubule-associated protein Tau-like genes, complete sequence	1e-21	83.08
XLOC_001896	AGKD04015502.1	17677	20839	+	3163	lwamide partial	3.4e-29	0.5785
XLOC_001897	AGKD04015502.1	7054	7732	+	679	---NA---	-	-
XLOC_001898	AGKD04015503.1	4825;7725;7924;9059;9369;11281;11844;12210;14429;18755;19221;21216	7545;7807;7988;9079;9502;11410;12049;12356;14550;18882;19275;21403	-;-;-;-;-;-;-;-;-;-;-;-	4000	leukotriene-b omega-hydroxylase 2-like	0	0.8325
XLOC_001899	AGKD04015504.1	3092	3614	+	523	unnamed protein product	9.3e-17	0.7847
XLOC_001900	AGKD04015507.1	4328;7013;7245;7429;9772;10144;10688;11779;14523;17704;18264;18473	4978;7071;7314;7476;9786;10229;10829;11920;14651;17740;18318;18727	-;-;-;-;-;-;-;-;-;-;-;-	1689	ubiquitin carboxyl-terminal hydrolase isozyme l1	8.1e-151	0.8365
XLOC_001901	AGKD04015508.1	5415;5729;6958;7432;9533;12845;13063;19878;20033;20626;21138	5612;5827;7101;7608;9777;12966;13200;19964;20062;20743;21448	-;-;-;-;-;-;-;-;-;-;-	1669	chromodomain-helicase-dna-binding protein 9 isoform x1	0	0.948
XLOC_001902	AGKD04015511.1	14792;16986	15885;17117	-;-	1226	lysophosphatidylcholine acyltransferase 1-like	6.5e-41	0.6675
XLOC_001903	AGKD04015511.1	8337	9191	+	855	Salmo salar clone 249L01 TCR-alpha/delta locus, genomic sequence	1e-145	89.41
XLOC_001904	AGKD04015511.1	12012	13744	+	1733	serine--pyruvate mitochondrial-like isoform x1	6.9e-48	0.492
XLOC_001905	AGKD04015511.1	18475	19480	+	1006	carboxypeptidase a6	1.3e-10	0.5105
XLOC_001906	AGKD04015514.1	20600;21340;22190	20725;21617;22225	-;-;-	440	equilibrative nucleoside transporter 4	2.8e-77	0.7835
XLOC_001907	AGKD04015514.1	11046	11629	+	584	hypothetical protein HMPREF9710_03680	0.045	0.4375
XLOC_001908	AGKD04015514.1	13903	14163	+	261	sheath protein 5	1.1e-05	0.5678
XLOC_001909	AGKD04015515.1	3734;5026;6336;6704;13741;13954	4391;5104;6576;6900;13898;15020	-;-;-;-;-;-	2400	reverse transcriptase-like protein	4.1e-132	0.777
XLOC_001910	AGKD04015515.1	1892	2392	+	501	---NA---	-	-
XLOC_001911	AGKD04015515.1	15727	17036	+	1310	tpa: transposase	5.1e-167	0.7465
XLOC_001912	AGKD04015515.1	17260	19030	+	1771	transposase partial	8.5e-08	0.519
XLOC_001913	AGKD04015515.1	20137	21932	+	1796	Salmo salar clone BAC882E11 CRFB5b, CRFB5a, and IFNGR2 genes, complete cds	2e-32	96.7
XLOC_001914	AGKD04015517.1	12377	12623	+	247	flocculation protein flo11-like	0.00081	0.5675
XLOC_001915	AGKD04015517.1	13032	13735	+	704	coagulation factor v	5.2e-10	0.5325
XLOC_001916	AGKD04015522.1	30;1451;2750;2973;3151;7338;15711	55;1795;2818;3014;3213;7412;15871	-;-;-;-;-;-;-	781	uncharacterised protein	8.7e-13	0.5255
XLOC_001917	AGKD04015525.1	8756;11483;16970;18230;20939;21751	8904;11645;17467;18290;21089;21824	+;+;+;+;+;+	1096	voltage-dependent calcium channel subunit alpha-2 delta-4-like	5.4e-139	0.9555
XLOC_001918	AGKD04015527.1	2555;4805;5759	2700;4881;6551	-;-;-	1016	hepatoma-derived growth factor-related protein 3	1.6e-66	0.976
XLOC_001919	AGKD04015527.1	14366;20102	18317;22094	-;-	5945	zinc finger protein basonuclin-1	0	0.6635
XLOC_001920	AGKD04015527.1	9769	11071	+	1303	Salmo salar C21orf62-like protein, CRFB1a, CRFB3, CRFB4a, CRFB5c, CRFBx, IFNGR2-related protein, and transmembrane 50B-like protein genes, complete cds	4e-103	88.02
XLOC_001921	AGKD04015527.1	11274	13735	+	2462	aryl hydrocarbon receptor 1 beta-like protein	2.7e-10	0.76
XLOC_001922	AGKD04015529.1	2;1214;2219;2852;3287;4606;4806;5784;5833;5882;6287;6471;6647;9240;15518;16382;16693;17066	107;1414;2372;2960;3312;4711;4924;5820;5870;5902;6300;6484;6790;9328;15537;16400;16815;17182	-;-;-;-;-;-;-;-;-;-;-;-;-;-;-;-;-;-	1457	transmembrane protein 131 isoform x2	0	0.8795
XLOC_001923	AGKD04015532.1	8166;8444;9697;12947;16572	8324;8567;9847;13085;16805	-;-;-;-;-	807	long-chain-fatty-acid-- ligase 3-like	2.7e-120	0.921
XLOC_001924	AGKD04015532.1	433	727	+	295	---NA---	-	-
XLOC_001925	AGKD04015533.1	7587	8262	+	676	---NA---	-	-
XLOC_001926	AGKD04015533.1	8513	9236	+	724	unnamed protein product	0.0005	0.68
XLOC_001927	AGKD04015533.1	13363	14201	+	839	---NA---	-	-
XLOC_001928	AGKD04015535.1	3017;3760;5295;7256;7906;11062;20054;20596;21043;21743	3244;4028;5444;7466;8040;11335;20199;20660;21166;21932	-;-;-;-;-;-;-;-;-;-	1792	protein unc-80 homolog	0	0.9275
XLOC_001929	AGKD04015536.1	6	1541	+	1536	stonustoxin subunit beta-like	3.5e-28	0.836
XLOC_001930	AGKD04015537.1	4;443;1255;1847;3288;3544;3947	220;577;1421;2051;3467;3810;4105	+;+;+;+;+;+;+	1330	basement membrane-specific heparan sulfate proteoglycan core	0	0.7955
XLOC_001931	AGKD04015537.1	5593	5988	+	396	Salmo salar clone BAC CHORI214-184H23 aryl hydrocarbon receptor 2 alpha (AhR2a) gene, partial cds; aryl hydrocarbon receptor 1 beta-like protein (AhR1b) gene, MHC class I antigen (Sasa-UHA1) gene, Sasa-UHA1*0101 allele, MHC class I antigen (Sasa-UHA2) gene, Sasa-UHA2*0101 allele, and 1-acylglycerol-3-phosphate O-acyltransferase 3 (AGPAT3) gene, complete cds; and pyroxidal kinase (PDXK) gene, part…	6e-12	83.7
XLOC_001932	AGKD04015541.1	7585;8874;9320;9954;10243;15658;15898;16360;17147;17603;20170	7893;9149;9466;10053;10442;15694;16180;16389;17337;17922;21898	-;-;-;-;-;-;-;-;-;-;-	3622	activin receptor type-1-like	0	0.807
XLOC_001933	AGKD04015541.1	18884	20089	+	1206	unnamed protein product	2.4e-07	0.615
XLOC_001934	AGKD04015542.1	20	4272	-	4253	ferm and pdz domain-containing protein 1-like	3.4e-109	0.817
XLOC_001935	AGKD04015542.1	7583;8973;9466	8095;9117;9606	-;-;-	799	ferm and pdz domain-containing protein 1-like	3.9e-70	0.8745
XLOC_001936	AGKD04015545.1	3004;5670;6153;13023;13410	3411;5810;6397;13175;13706	-;-;-;-;-	1244	gamma-aminobutyric acid receptor subunit beta-2 isoform x1	0	0.9235
XLOC_001937	AGKD04015548.1	9069	10795	+	1727	zinc finger protein 850-like isoform x1	3.6e-93	0.633
XLOC_001938	AGKD04015549.1	11924	12538	+	615	neurobeachin-like isoform x1	6.5e-38	0.7675
XLOC_001939	AGKD04015550.1	878;1867;4850	917;4709;8434	+;+;+	6468	rio1 protein	2.4e-12	0.6283
XLOC_001940	AGKD04015550.1	10864;11553;12931;13263;16148;18591;19290	10939;11669;13043;13353;16188;19211;20850	+;+;+;+;+;+;+	2620	troponin fast skeletal muscle isoform x7	5.1e-35	0.8975
XLOC_001941	AGKD04015550.1	1865;5795	5641;8434	-;-	6417	reverse transcriptase-like protein	8.7e-29	0.7147
XLOC_001942	AGKD04015550.1	15580	20850	-	5271	protein	5.2e-33	0.51
XLOC_001943	AGKD04015553.1	11528;15833;16258;16363	14006;16082;16283;16680	-;-;-;-	3073	bromodomain-containing protein 4-like	5.7e-30	0.684
XLOC_001944	AGKD04015553.1	10	1289	+	1280	magnesium h subunit	1e-05	0.5736
XLOC_001945	AGKD04015553.1	19281	20484	+	1204	histidine-rich glyco partial	2.8e-11	0.4689
XLOC_001946	AGKD04015553.1	21002	21563	+	562	glucose-dependent insulinotropic receptor	3.6e-12	0.526
XLOC_001947	AGKD04015554.1	13790	14329	+	540	PREDICTED: Esox lucius zinc finger and SCAN domain-containing protein 21-like (LOC105009205), mRNA	8e-17	91.55
XLOC_001948	AGKD04015555.1	9057;9718;10227	9472;9874;10674	+;+;+	1021	endonuclease domain-containing 1	1.1e-172	0.8595
XLOC_001949	AGKD04015555.1	11805;12511;13643;14019;14369;15630;17994	12055;12747;13856;14113;15360;16285;18194	-;-;-;-;-;-;-	2646	trpm8 channel-associated factor homolog	2.3e-133	0.805
XLOC_001950	AGKD04015556.1	12255;18129;19909	12598;18354;20390	+;+;+	1052	latrophilin-3-like isoform x2	2.9e-71	0.9645
XLOC_001951	AGKD04015559.1	3575;5964;6818;7940;11661;13273;14791;15661;16802	4255;6001;7324;8935;12134;13410;14928;15855;18781	+;+;+;+;+;+;+;+;+	5147	g protein-coupled receptor kinase 4 isoform x1	3.2e-89	0.9195
XLOC_001952	AGKD04015559.1	2336	2830	+	495	---NA---	-	-
XLOC_001953	AGKD04015562.1	11777	12614	+	838	zinc transporter zip8	1.8e-22	0.6264
XLOC_001954	AGKD04015567.1	3936;8068;8770;8981;9297	7559;8138;8868;9091;9507	-;-;-;-;-	4116	trafficking protein particle complex subunit 1	5.8e-94	0.894
XLOC_001955	AGKD04015569.1	20;329;615;4161;20885;21435	213;428;746;4372;21088;21731	-;-;-;-;-;-	1139	chromodomain-helicase-dna-binding protein 4 isoform x1	0	0.922
XLOC_001956	AGKD04015577.1	793;7528;7678;8063;8929;9174;17538;17855;18199;18490	838;7563;7803;8326;9008;9312;17702;18039;18303;20836	+;+;+;+;+;+;+;+;+;+	3493	leucine-rich repeat flightless-interacting protein 2-like isoform x2	1.7e-77	0.795
XLOC_001957	AGKD04015577.1	103	523	+	421	---NA---	-	-
XLOC_001958	AGKD04015577.1	872	2438	+	1567	deoxyribonuclease gamma precursor	9.5e-06	0.7
XLOC_001959	AGKD04015577.1	2501	4254	+	1754	Salmo salar clone BAC CHORI214-114L13 von Willebrand factor A domain containing 5A (VWA5A) gene, complete cds; gaps in BAC sequence with unknown sequence contribute to premature stops in the CDS (VWA5A-like protein) pseudogene, complete sequence; and MHC class I antigen (Sasa-SAA) gene, Sasa-SAA*0101 allele and v-akt murine thymoma viral oncogene 2-like protein (AKT2) gene, complete cds	2e-07	95.35
XLOC_001960	AGKD04015578.1	2929	4175	+	1247	c-terminal-binding protein 2-like isoform x1	0	0.722
XLOC_001961	AGKD04015579.1	461;936;2020;2711	756;1096;2357;3103	-;-;-;-	1188	complement factor i	1.2e-68	0.638
XLOC_001962	AGKD04015579.1	1478;1714	1597;1897	-;-	304	complement factor i	1e-51	0.615
XLOC_001963	AGKD04015579.1	11587;20115;21178	18595;20231;21406	-;-;-	7355	tetratricopeptide repeat protein 39b-like	9.4e-58	0.925
XLOC_001964	AGKD04015580.1	8888;9359;9627	9109;9525;11375	+;+;+	2138	lrr and pyd domains-containing protein 12-like isoform x1	0	0.807
XLOC_001965	AGKD04015580.1	12044;13473;13656;14444	12836;13519;14256;15581	+;+;+;+	2579	protein nlrc3-like	9.7e-96	0.6795
XLOC_001966	AGKD04015580.1	3721	4038	+	318	---NA---	-	-
XLOC_001967	AGKD04015580.1	18079	18676	+	598	hypothetical protein NEMVEDRAFT_v1g225663	0.53	0.47
XLOC_001968	AGKD04015584.1	15135;19601	19269;21593	-;-	6128	zinc finger protein basonuclin-1	0	0.669
XLOC_001969	AGKD04015584.1	5048	5769	+	722	PREDICTED: Esox lucius hepatoma-derived growth factor-related protein 3 (LOC105014683), transcript variant X4, mRNA	2e-48	85.85
XLOC_001970	AGKD04015586.1	12590;17187;18743	12689;17233;19718	-;-;-	1123	sjchgc04011 protein	1.2e-15	0.726
XLOC_001971	AGKD04015586.1	4798	5391	+	594	---NA---	-	-
XLOC_001972	AGKD04015587.1	3240;3744;5420;5866;6730;7078;7506;7929;12857;14518;15109;15480;15892;16206;16849;18454;20088	3564;3892;5513;5982;6849;7200;7631;8045;12964;14650;15236;15603;16029;16343;16968;18746;20767	+;+;+;+;+;+;+;+;+;+;+;+;+;+;+;+;+	3033	low-density lipoprotein receptor-related protein 1-like	0	0.917
XLOC_001973	AGKD04015587.1	10831;12454	12335;12761	-;-	1813	sjchgc03019 protein	1.9e-42	0.8725
XLOC_001974	AGKD04015588.1	5264;6518;8821;11241;12986	6023;6607;8848;12888;19105	-;-;-;-;-	8646	PREDICTED: uncharacterized protein K02A2.6-like, partial	0	0.7
XLOC_001975	AGKD04015588.1	3556	4545	+	990	reverse partial	7.6e-11	0.59
XLOC_001976	AGKD04015591.1	14677	15743	+	1067	---NA---	-	-
XLOC_001977	AGKD04015592.1	8723;9772	9661;12589	+;+	3757	transposable element tc1 transposase	6.5e-51	0.836
XLOC_001978	AGKD04015592.1	19838;20457;20704;20794;21154;21329	19871;20536;20723;20813;21244;21551	-;-;-;-;-;-	468	annexin a5	2.9e-62	0.9225
XLOC_001979	AGKD04015592.1	15526	18952	+	3427	annexin a5	2.5e-10	0.74
XLOC_001980	AGKD04015593.1	10941	11703	+	763	probable phospholipid-transporting atpase va	2.4e-70	0.93
XLOC_001981	AGKD04015595.1	4956;10247;14443;14842	5157;10336;14680;14949	+;+;+;+	638	retinal-specific atp-binding cassette transporter-like	6.8e-108	0.8635
XLOC_001982	AGKD04015595.1	15721;16040;18049;20281;21133	15826;16237;18254;20457;21256	+;+;+;+;+	811	retinal-specific atp-binding cassette transporter-like isoform x1	8e-161	0.894
XLOC_001983	AGKD04015599.1	4047	4800	+	754	stonustoxin subunit beta-like	2.1e-62	0.817
XLOC_001984	AGKD04015599.1	5410	6528	+	1119	---NA---	-	-
XLOC_001985	AGKD04015600.1	1800;3629;5402;7656;7919;8812;9112;9680;9963;10793;10873;11752;14016;15117;15297;15944	2127;4806;5430;7763;7982;8936;9133;9787;9983;10813;10891;12115;14117;15142;15402;16570	-;-;-;-;-;-;-;-;-;-;-;-;-;-;-;-	3248	src kinase-associated phosphoprotein 2	2e-49	0.814
XLOC_001986	AGKD04015601.1	18139	18527	+	389	---NA---	-	-
XLOC_001987	AGKD04015604.1	5122;12356	11701;12517	-;-	6742	proline-rich protein 5	5.3e-84	0.6195
XLOC_001988	AGKD04015605.1	7658;8286	8151;12529	+;+	4738	lysophosphatidic acid receptor 1	5.7e-53	0.927
XLOC_001989	AGKD04015605.1	7658;8437	8366;12529	-;-	4802	lysophosphatidic acid receptor 1	1.2e-52	0.927
XLOC_001990	AGKD04015606.1	5257	6579	+	1323	gastrula zinc finger protein	9.4e-14	0.81
XLOC_001991	AGKD04015607.1	15066;16883	15323;17131	+;+	507	lipoma-preferred partner homolog isoform x1	9.1e-64	0.977
XLOC_001992	AGKD04015609.1	1637;5016;5522;6375;7428;11004	1825;5179;5618;6521;7511;11275	-;-;-;-;-;-	953	ezrin-like isoform x2	3.6e-137	0.935
XLOC_001993	AGKD04015609.1	14103;14720	14344;14965	-;-	488	ezrin	5.4e-24	0.866
XLOC_001994	AGKD04015609.1	244	602	+	359	---NA---	-	-
XLOC_001995	AGKD04015610.1	19010	20142	+	1133	---NA---	-	-
XLOC_001996	AGKD04015611.1	8309;14520;14883;19132	8412;14622;14951;19281	+;+;+;+	426	replication protein a 70 kda dna-binding subunit-like	3.7e-55	0.77
XLOC_001997	AGKD04015611.1	870	1441	+	572	PREDICTED: uncharacterized protein LOC103692720	3.5	0.68
XLOC_001998	AGKD04015614.1	1	9645	+	9645	e3 ubiquitin-protein ligase su	1e-05	0.4738
XLOC_001999	AGKD04015614.1	16319	21388	+	5070	otu domain-containing protein 7a	7.9e-70	0.687
[truncated: 63,804 more rows]
