# Supplementary material for: Construction and Annotation of a High Density SNP Linkage Map of the Atlantic Salmon (Salmo salar) Genome
Source: G3 (Bethesda). 2016 May 17;6(7):2173–9. doi: 10.1534/g3.116.029009 (PMC4938670; doi:10.1534/g3.116.029009)
Supplement: Supplemental Material [file supp_g3.116.029009_FileS7.xlsx]

## Sheet: Hoja2
Salmon chromosome	Number of genes in previously unassigned scaffolds
CM003279.1 - chromosome ssa01	83
CM003280.1 - chromosome ssa02	170
CM003281.1 - chromosome ssa03	116
CM003282.1 - chromosome ssa04	42
CM003283.1 - chromosome ssa05	93
CM003284.1 - chromosome ssa06	85
CM003285.1 - chromosome ssa07	59
CM003286.1 - chromosome ssa08	25
CM003287.1 - chromosome ssa09	53
CM003288.1 - chromosome ssa10	40
CM003289.1 - chromosome ssa11	92
CM003290.1 - chromosome ssa12	116
CM003291.1 - chromosome ssa13	38
CM003292.1 - chromosome ssa14	33
CM003293.1 - chromosome ssa15	52
CM003294.1 - chromosome ssa16	113
CM003295.1 - chromosome ssa17	82
CM003296.1 - chromosome ssa18	62
CM003297.1 - chromosome ssa19	39
CM003298.1 - chromosome ssa20	37
CM003299.1 - chromosome ssa21	24
CM003300.1 - chromosome ssa22	8
CM003301.1 - chromosome ssa23	15
CM003302.1 - chromosome ssa24	7
CM003303.1 - chromosome ssa25	32
CM003304.1 - chromosome ssa26	92
CM003305.1 - chromosome ssa27	3
CM003306.1 - chromosome ssa28	17
CM003307.1 - chromosome ssa29	19
Total	1647
