# Supplementary material for: Construction and Annotation of a High Density SNP Linkage Map of the Atlantic Salmon (Salmo salar) Genome
Source: G3 (Bethesda). 2016 May 17;6(7):2173–9. doi: 10.1534/g3.116.029009 (PMC4938670; doi:10.1534/g3.116.029009)
Supplement: Supplemental Material [file supp_g3.116.029009_FileS8.xlsx]

## Sheet: Unique position
Chromosome	Position	SNP ID	Genomic Variant	Alternative Variant	Effect	Protein ID	Gene ID	Gene Annotation	Effect	Protein ID	Gene ID	Gene Annotation
AGKD04009448.1	6536	AX-88147256	T	C	intergenic_region
AGKD04009448.1	31099	AX-88239322	A	G	intergenic_region
AGKD04009449.1	6736	AX-87875362	G	A	intergenic_region
AGKD04009450.1	4826	AX-88114762	C	A	intergenic_region
AGKD04009451.1	27129	AX-88130012	C	G	intergenic_region
AGKD04009452.1	8370	AX-88055630	C	T	intron_variant	TCONS_00000018_g.17	XLOC_000003	cytoplasmic fmr1-interacting protein 1
AGKD04009459.1	51942	AX-88186839	C	T	intron_variant	TCONS_00000046_g.39	XLOC_000013	udp- c:betagal beta- -n-acetylglucosaminyltransferase-like protein 1
AGKD04009459.1	51953	AX-88168790	C	T	intron_variant	TCONS_00000046_g.39	XLOC_000013	udp- c:betagal beta- -n-acetylglucosaminyltransferase-like protein 1
AGKD04009460.1	14007	AX-88087308	T	C	intergenic_region
AGKD04009460.1	14047	AX-88013991	T	C	intergenic_region
AGKD04009461.1	47354	AX-88265495	T	G	intergenic_region
AGKD04009461.1	61529	AX-88083070	C	A	intergenic_region
AGKD04009463.1	12851	AX-88131631	A	C	intergenic_region
AGKD04009463.1	18973	AX-87875170	T	G	intergenic_region
AGKD04009464.1	49631	AX-88227978	C	A	intergenic_region
AGKD04009464.1	49638	AX-88009961	T	G	intergenic_region
AGKD04009465.1	48873	AX-88154708	G	T	intergenic_region
AGKD04009469.1	3789	AX-88195883	C	T	intergenic_region
AGKD04009472.1	39569	AX-87990470	G	T	intergenic_region
AGKD04009472.1	39599	AX-87978641	T	C	intergenic_region
AGKD04009472.1	39909	AX-87955137	A	G	3_prime_UTR_variant	TCONS_00000108_g.136	XLOC_000033	glutamine-rich protein partial
AGKD04009473.1	33395	AX-87902938	T	G	intergenic_region
AGKD04009475.1	35973	AX-88094563	G	A	3_prime_UTR_variant	TCONS_00000125_g.162	XLOC_000040	f-box only protein 32
AGKD04009479.1	29633	AX-87933939	T	C	3_prime_UTR_variant	TCONS_00000137_g.170	XLOC_000046	mitochondrial glutamate carrier 1-like
AGKD04009479.1	36441	AX-88097981	T	C	intron_variant	TCONS_00000137_g.170	XLOC_000046	mitochondrial glutamate carrier 1-like
AGKD04009485.1	31176	AX-87902122	T	C	3_prime_UTR_variant	TCONS_00000156_g.184	XLOC_000059	ras-related protein rab-27b
AGKD04009488.1	15228	AX-88068541	A	C	intergenic_region
AGKD04009491.1	7260	AX-88179184	C	T	intron_variant	TCONS_00000169_g.196	XLOC_000067	nuclear factor 1 x-type-like isoform x7
AGKD04009496.1	28335	AX-87968200	A	G	intergenic_region
AGKD04009498.1	19958	AX-87995411	C	T	3_prime_UTR_variant	TCONS_00000192_g.240	XLOC_000075	caspase-14-like
AGKD04009499.1	8490	AX-88286777	C	G	3_prime_UTR_variant	TCONS_00000210_g.281	XLOC_000079	bone morphogenetic protein receptor type-2
AGKD04009499.1	25009	AX-87899422	G	C	intergenic_region
AGKD04009515.1	8925	AX-88043012	A	G	intron_variant	TCONS_00000226_g.309	XLOC_000091	heparan-alpha-glucosaminide n-acetyltransferase isoform x2
AGKD04009518.1	17066	AX-88243544	G	T	intergenic_region
AGKD04009524.1	3924	AX-88080122	T	C	intron_variant	TCONS_00000253_g.337	XLOC_000107	atp-binding cassette sub-family d member 1
AGKD04009524.1	14082	AX-88153725	G	T	intergenic_region
AGKD04009524.1	14636	AX-88051660	G	A	intergenic_region
AGKD04009534.1	15049	AX-88195497	A	G	intergenic_region
AGKD04009544.1	2885	AX-88218687	C	T	intergenic_region
AGKD04009554.1	4859	AX-88044675	T	A	intergenic_region
AGKD04009555.1	5713	AX-88205081	A	G	intron_variant	TCONS_00000328_g.450	XLOC_000138	probable phospholipid-transporting atpase im isoform x1
AGKD04009581.1	10244	AX-87983535	G	A	intergenic_region
AGKD04009585.1	4773	AX-87918210	A	G	intergenic_region
AGKD04009598.1	1361	AX-88256553	C	A	intergenic_region
AGKD04009605.1	2097	AX-87892384	C	T	intergenic_region
AGKD04009620.1	4331	AX-88193165	A	T	intergenic_region
AGKD04009642.1	1056	AX-88179396	T	C	intergenic_region
AGKD04009648.1	1038	AX-88017437	A	C	intron_variant	TCONS_00000374_g.484	XLOC_000172	polyadenylate-binding protein 1
AGKD04009678.1	2852	AX-87981871	C	T	intergenic_region
AGKD04009678.1	2917	AX-88044237	A	G	intergenic_region
AGKD04009678.1	4412	AX-88191874	T	A	missense_variant: p.Val72Glu	TCONS_00000378_g.486	XLOC_000176	gtp-binding protein 1-like isoform x1
AGKD04009678.1	5533	AX-88272743	T	G	intron_variant	TCONS_00000378_g.486	XLOC_000176	gtp-binding protein 1-like isoform x1
AGKD04009680.1	7102	AX-88105144	C	G	intergenic_region
AGKD04009700.1	5149	AX-88287063	A	G	intergenic_region
AGKD04009700.1	5206	AX-88287815	C	T	intergenic_region
AGKD04009721.1	31878	AX-87952704	A	G	intergenic_region
AGKD04009737.1	8882	AX-88182061	C	T	intergenic_region
AGKD04009744.1	4418	AX-87913400	T	G	intergenic_region
AGKD04009754.1	536	AX-87900834	C	A	intergenic_region
AGKD04009754.1	564	AX-88188116	A	G	intergenic_region
AGKD04009763.1	808	AX-88309883	C	G	intergenic_region
AGKD04009808.1	114	AX-88277083	G	C	intergenic_region
AGKD04009837.1	1279	AX-88273518	A	C	synonymous_variant	TCONS_00000408_g.508	XLOC_000196	prestalk protein
AGKD04009862.1	58378	AX-88019879	T	G	intergenic_region
AGKD04009871.1	5237	AX-88237610	C	T	missense_variant: p.Met12Ile	TCONS_00000415_g.511	XLOC_000203	copine-5- partial
AGKD04009947.1	238	AX-88194736	A	C	intergenic_region
AGKD04009964.1	12490	AX-88111326	G	A	intergenic_region
AGKD04009974.1	1519	AX-88038455	C	T	intergenic_region
AGKD04009978.1	4339	AX-88204480	G	T	intergenic_region
AGKD04009984.1	3425	AX-88155415	G	T	intergenic_region
AGKD04010020.1	1634	AX-88197932	T	G	intergenic_region
AGKD04010023.1	1356	AX-88188891	A	G	intergenic_region
AGKD04010028.1	6414	AX-88065193	T	C	intergenic_region
AGKD04010035.1	132	AX-88205977	G	A	intergenic_region
AGKD04010110.1	1682	AX-87999416	A	C	intergenic_region
AGKD04010114.1	904	AX-88139400	C	T	intergenic_region
AGKD04010114.1	1389	AX-87937018	G	A	intergenic_region
AGKD04010153.1	3015	AX-88004619	A	G	intergenic_region
AGKD04010164.1	6008	AX-88205365	C	A	intergenic_region
AGKD04010164.1	10049	AX-87900458	T	G	intergenic_region
AGKD04010197.1	34972	AX-87885854	G	A	intergenic_region
AGKD04010208.1	44148	AX-88095043	G	A	intergenic_region
AGKD04010225.1	1320	AX-87896103	C	A	intergenic_region
AGKD04010243.1	994	AX-87962408	C	G	intergenic_region
AGKD04010283.1	1299	AX-88258935	T	C	intergenic_region
AGKD04010290.1	9969	AX-88039517	C	T	intergenic_region
AGKD04010306.1	2845	AX-88244284	G	A	intergenic_region
AGKD04010318.1	1247	AX-88089659	G	A	intergenic_region
AGKD04010451.1	148	AX-88306055	A	G	synonymous_variant	TCONS_00000548_g.599	XLOC_000297	protein phosphatase 1 regulatory subunit 12a-like isoform x5
AGKD04010464.1	1709	AX-88107100	T	G	intergenic_region
AGKD04010477.1	1763	AX-88152231	A	G	intergenic_region
AGKD04010477.1	1889	AX-87914329	C	T	intergenic_region
AGKD04010513.1	1512	AX-87931827	G	A	intergenic_region
AGKD04010531.1	4000	AX-88152537	C	T	intergenic_region
AGKD04010537.1	178	AX-88022596	G	A	intergenic_region
AGKD04010537.1	2635	AX-88175689	A	T	intergenic_region
AGKD04010545.1	966	AX-88010099	A	G	intron_variant	TCONS_00000567_g.613	XLOC_000313	vesicle-trafficking protein sec22c
AGKD04010565.1	3682	AX-87985694	A	G	intergenic_region
AGKD04010565.1	3697	AX-88221669	C	T	intergenic_region
AGKD04010565.1	3698	AX-88066004	A	G	intergenic_region
AGKD04010565.1	3710	AX-88120451	A	G	intergenic_region
AGKD04010619.1	7902	AX-87897320	T	C	intergenic_region
AGKD04010633.1	21675	AX-88311314	G	C	intergenic_region
AGKD04010687.1	395	AX-88193144	C	G	intergenic_region
AGKD04010716.1	4090	AX-87987462	T	G	intergenic_region
AGKD04010748.1	31454	AX-88198746	A	C	intergenic_region
AGKD04010759.1	3307	AX-88207671	C	A	intergenic_region
AGKD04010778.1	14378	AX-87911825	A	G	intergenic_region
AGKD04010780.1	151127	AX-88219831	T	C	intergenic_region
AGKD04010844.1	34941	AX-88299705	C	T	intron_variant	TCONS_00000623_g.632	XLOC_000360	centrosomal protein of 89 kda
AGKD04010850.1	51539	AX-88306585	A	G	intergenic_region
AGKD04010853.1	65005	AX-87918249	A	G	intergenic_region
AGKD04010857.1	87164	AX-87887440	T	C	intergenic_region
AGKD04010859.1	52066	AX-88224572	T	C	intergenic_region
AGKD04010861.1	13747	AX-88295527	C	T	intergenic_region
AGKD04010861.1	36108	AX-88272369	C	G	intergenic_region
AGKD04010866.1	44377	AX-88063430	G	A	intergenic_region
AGKD04010885.1	1064	AX-88226037	G	T	intergenic_region
AGKD04010885.1	2608	AX-88295768	C	T	intergenic_region
AGKD04010885.1	2735	AX-88140907	G	T	intergenic_region
AGKD04010894.1	39579	AX-87888458	C	T	synonymous_variant	TCONS_00000748_g.793	XLOC_000421	gtpase imap family member 7-like
AGKD04010934.1	18877	AX-87959773	C	A	intergenic_region
AGKD04010942.1	24885	AX-87874877	T	C	intergenic_region
AGKD04010950.1	2991	AX-88043037	G	T	intergenic_region
AGKD04010950.1	15937	AX-87916091	T	C	intron_variant	TCONS_00000789_g.840	XLOC_000449	glycogenin-1-like
AGKD04010950.1	22281	AX-87894108	T	G	intron_variant	TCONS_00000789_g.840	XLOC_000449	glycogenin-1-like
AGKD04010950.1	22796	AX-88029591	A	C	intron_variant	TCONS_00000789_g.840	XLOC_000449	glycogenin-1-like
AGKD04010950.1	22810	AX-88147509	G	A	intron_variant	TCONS_00000789_g.840	XLOC_000449	glycogenin-1-like
AGKD04010954.1	15285	AX-87962836	C	T	intron_variant	TCONS_00000797_g.851	XLOC_000453	asc-type amino acid transporter 1-like
AGKD04010970.1	58784	AX-88274336	C	G	intron_variant	TCONS_00000837_g.921	XLOC_000471	protein niban
AGKD04010974.1	4111	AX-88120958	G	A	intergenic_region
AGKD04010979.1	15363	AX-87875420	A	G	intron_variant	TCONS_00000857_g.943	XLOC_000483	tyrosine-protein kinase receptor ufo
AGKD04010986.1	26474	AX-87883768	T	C	intron_variant	TCONS_00000875_g.966	XLOC_000493	adamts-like protein 3 isoform x1
AGKD04010988.1	52729	AX-88163075	C	T	intergenic_region
AGKD04010993.1	51962	AX-88132798	G	T	missense_variant: p.Val248Leu	TCONS_00000886_g.977	XLOC_000501	exosome complex component rrp45
AGKD04011003.1	727	AX-88295197	T	C	3_prime_UTR_variant	TCONS_00000905_g.995	XLOC_000511	nuclear factor 1 x-type isoform x5
AGKD04011003.1	734	AX-88005396	A	G	3_prime_UTR_variant	TCONS_00000905_g.995	XLOC_000511	nuclear factor 1 x-type isoform x5
AGKD04011008.1	17630	AX-88031246	G	T	intergenic_region
AGKD04011014.1	32902	AX-87916392	G	A	synonymous_variant	TCONS_00000925_g.1024	XLOC_000521	neurobeachin-like isoform x6
AGKD04011014.1	37189	AX-88193577	C	A	intron_variant	TCONS_00000925_g.1024	XLOC_000521	neurobeachin-like isoform x6
AGKD04011014.1	43024	AX-87986998	C	T	intron_variant	TCONS_00000925_g.1024	XLOC_000521	neurobeachin-like isoform x6
AGKD04011014.1	43034	AX-88116351	C	T	intron_variant	TCONS_00000925_g.1024	XLOC_000521	neurobeachin-like isoform x6
AGKD04011014.1	43247	AX-88047717	G	T	intron_variant	TCONS_00000925_g.1024	XLOC_000521	neurobeachin-like isoform x6
AGKD04011014.1	43249	AX-88057125	A	C	intron_variant	TCONS_00000925_g.1024	XLOC_000521	neurobeachin-like isoform x6
AGKD04011014.1	53307	AX-88023646	T	C	intron_variant	TCONS_00000925_g.1024	XLOC_000521	neurobeachin-like isoform x6
AGKD04011014.1	57463	AX-87992191	G	A	missense_variant: p.Gly912Ser	TCONS_00000925_g.1024	XLOC_000521	neurobeachin-like isoform x6
AGKD04011020.1	49217	AX-87950854	C	A	3_prime_UTR_variant	TCONS_00000936_g.1037	XLOC_000530	vascular cell adhesion protein 1-like
AGKD04011021.1	27066	AX-88017656	G	A	intergenic_region
AGKD04011022.1	23678	AX-88096109	G	C	intergenic_region
AGKD04011024.1	18116	AX-88297596	T	C	intergenic_region
AGKD04011026.1	34939	AX-87875350	G	T	intergenic_region
AGKD04011026.1	34965	AX-88188531	T	C	intergenic_region
AGKD04011037.1	18655	AX-87908208	A	G	intergenic_region
AGKD04011037.1	20305	AX-88008013	A	G	intergenic_region
AGKD04011038.1	56074	AX-88266169	C	G	intergenic_region
AGKD04011045.1	28077	AX-88062498	T	G	intergenic_region
AGKD04011045.1	28331	AX-88045946	C	T	intergenic_region
AGKD04011045.1	45714	AX-88308756	T	C	intergenic_region
AGKD04011045.1	46087	AX-88066306	G	C	intergenic_region
AGKD04011045.1	49852	AX-87877822	A	G	intergenic_region
AGKD04011047.1	2851	AX-88122777	T	C	intergenic_region
AGKD04011051.1	36541	AX-88174640	C	A	intergenic_region
AGKD04011051.1	46381	AX-88025386	C	A	intergenic_region
AGKD04011055.1	3178	AX-87979434	T	G	intron_variant	TCONS_00000997_g.1096	XLOC_000567	serine threonine-protein kinase sgk1 isoform x2
AGKD04011055.1	27655	AX-88026385	A	T	intergenic_region
AGKD04011055.1	46571	AX-88267608	C	T	intergenic_region
AGKD04011058.1	13310	AX-88213273	G	A	synonymous_variant	TCONS_00001002_g.1103	XLOC_000570	vascular endothelial growth factor receptor 3
AGKD04011058.1	17900	AX-88216162	T	C	synonymous_variant	TCONS_00001002_g.1103	XLOC_000570	vascular endothelial growth factor receptor 3
AGKD04011058.1	20569	AX-88108885	C	T	3_prime_UTR_variant	TCONS_00001002_g.1103	XLOC_000570	vascular endothelial growth factor receptor 3
AGKD04011061.1	5822	AX-88041655	A	G	intron_variant	TCONS_00001019_g.1114	XLOC_000577	atp-binding cassette sub-family g member 2-like
AGKD04011061.1	16824	AX-87966689	G	T	intron_variant	TCONS_00001017_g.1116	XLOC_000576	upf0472 protein c16orf72 homolog
AGKD04011061.1	20345	AX-88227690	G	T	intron_variant	TCONS_00001017_g.1116	XLOC_000576	upf0472 protein c16orf72 homolog
AGKD04011071.1	26018	AX-87996897	T	C	intergenic_region
AGKD04011073.1	47482	AX-88164172	G	A	intergenic_region
AGKD04011076.1	8043	AX-88278989	T	C	intergenic_region
AGKD04011076.1	8068	AX-88054487	T	C	intergenic_region
AGKD04011076.1	20116	AX-87913101	T	C	intergenic_region
AGKD04011077.1	11364	AX-88117527	T	C	intergenic_region
AGKD04011080.1	13451	AX-88162373	G	T	intergenic_region
AGKD04011080.1	27425	AX-88094845	T	C	intergenic_region
AGKD04011080.1	39242	AX-88245121	T	A	intergenic_region
AGKD04011080.1	39668	AX-88091097	G	T	intergenic_region
AGKD04011080.1	52357	AX-88301607	C	T	intergenic_region
AGKD04011089.1	39014	AX-88301126	G	A	intergenic_region
AGKD04011092.1	37926	AX-87999217	A	G	intergenic_region
AGKD04011097.1	40413	AX-87888384	T	C	intron_variant	TCONS_00001083_g.1197	XLOC_000604	serine-rich adhesin for platelets-like
AGKD04011108.1	3679	AX-88215296	C	A	synonymous_variant	TCONS_00001091_g.1203	XLOC_000609	alsin
AGKD04011108.1	35460	AX-88260556	G	A	intron_variant	TCONS_00001094_g.1207	XLOC_000610	zinc finger bed domain-containing protein 1-like
AGKD04011111.1	48086	AX-88035187	T	G	intergenic_region
AGKD04011112.1	47016	AX-88303435	T	G	synonymous_variant	TCONS_00001101_g.1216	XLOC_000614	glypican-5 isoform x2
AGKD04011113.1	6332	AX-87988945	C	T	3_prime_UTR_variant	TCONS_00001105_g.1221	XLOC_000617	ras-related protein rab-40c
AGKD04011113.1	34776	AX-87887054	T	C	3_prime_UTR_variant	TCONS_00001106_g.1225	XLOC_000618	apoptosis regulator bax
AGKD04011115.1	33252	AX-88163031	C	A	intergenic_region
AGKD04011116.1	9078	AX-88230920	T	C	intergenic_region
AGKD04011118.1	30741	AX-88032886	G	A	intergenic_region
AGKD04011121.1	20993	AX-88073517	T	G	intron_variant	TCONS_00001123_g.1253	XLOC_000624	lipopolysaccharide-induced tumor necrosis factor-alpha factor-like isoform x1
AGKD04011121.1	38367	AX-88095033	A	C	intron_variant	TCONS_00001125_g.1255	XLOC_000626	ubiquitin carboxyl-terminal hydrolase 7 isoform x4
AGKD04011141.1	46961	AX-88077947	G	A	3_prime_UTR_variant	TCONS_00001161_g.1312	XLOC_000644	deoxyribonuclease-1-like 2
AGKD04011156.1	46158	AX-87930682	C	A	intergenic_region
AGKD04011162.1	43816	AX-87905698	G	A	intergenic_region
AGKD04011168.1	40840	AX-88105112	C	A	intergenic_region
AGKD04011176.1	40564	AX-88149536	G	T	intergenic_region
AGKD04011176.1	40794	AX-88222549	A	G	intergenic_region
AGKD04011179.1	25078	AX-88180103	T	C	synonymous_variant	TCONS_00001227_g.1372	XLOC_000684	lysine-specific demethylase phf2-like isoform x2
AGKD04011184.1	36351	AX-88178836	A	G	5_prime_UTR_variant	TCONS_00001231_g.1375	XLOC_000687	tpa: transposase
AGKD04011188.1	7532	AX-88109680	G	A	intron_variant	TCONS_00001240_g.1385	XLOC_000689	ras guanyl-releasing protein 1-like
AGKD04011191.1	36622	AX-88166449	G	C	intergenic_region
AGKD04011195.1	23491	AX-88078721	A	G	3_prime_UTR_variant	TCONS_00001245_g.1391	XLOC_000694	zinc finger protein ozf-like
AGKD04011202.1	8696	AX-88010425	C	T	intergenic_region
AGKD04011202.1	8785	AX-88010444	C	A	intergenic_region
AGKD04011206.1	45262	AX-88276904	C	A	synonymous_variant	TCONS_00001275_g.1441	XLOC_000709	serrate rna effector molecule
AGKD04011207.1	5624	AX-87914116	G	A	intergenic_region
AGKD04011208.1	41496	AX-87912995	C	T	intergenic_region
AGKD04011215.1	35085	AX-88103818	C	A	synonymous_variant	TCONS_00001284_g.1447	XLOC_000716	serine threonine-protein kinase pim-2-like
AGKD04011219.1	47612	AX-88304692	G	A	synonymous_variant	TCONS_00001292_g.1456	XLOC_000720	guanylate cyclase soluble subunit alpha-2
AGKD04011219.1	48138	AX-88160358	G	A	3_prime_UTR_variant	TCONS_00001292_g.1456	XLOC_000720	guanylate cyclase soluble subunit alpha-2
AGKD04011220.1	32423	AX-87993150	C	T	intergenic_region
AGKD04011241.1	20956	AX-87879208	A	T	intergenic_region
AGKD04011250.1	31831	AX-87969843	G	A	intergenic_region
AGKD04011250.1	31935	AX-87984811	G	A	intergenic_region
AGKD04011250.1	31978	AX-88291196	A	T	intergenic_region
AGKD04011257.1	11051	AX-88091957	C	T	intergenic_region
AGKD04011267.1	41926	AX-88080160	A	G	intron_variant	TCONS_00001330_g.1481	XLOC_000747	coiled-coil and c2 domain-containing protein 1b
AGKD04011268.1	41722	AX-88223732	G	T	intron_variant	TCONS_00001332_g.1483	XLOC_000748	mast stem cell growth factor receptor kita-like
AGKD04011273.1	34990	AX-88127184	C	T	intergenic_region
AGKD04011276.1	25811	AX-88207426	T	C	intergenic_region
AGKD04011276.1	25827	AX-88072407	C	G	intergenic_region
AGKD04011285.1	11438	AX-88128078	C	T	intergenic_region
AGKD04011285.1	11490	AX-88288884	T	C	intergenic_region
AGKD04011287.1	42839	AX-88098493	G	A	intron_variant	TCONS_00001342_g.1495	XLOC_000753	transmembrane 9 superfamily member 2
AGKD04011292.1	38182	AX-88002224	A	G	intergenic_region
AGKD04011300.1	42649	AX-88311493	A	T	intergenic_region
AGKD04011312.1	43764	AX-87938742	A	G	intergenic_region
AGKD04011313.1	11912	AX-88278621	A	G	intergenic_region
AGKD04011320.1	40801	AX-87882282	T	C	intron_variant	TCONS_00001371_g.1532	XLOC_000773	nuclear receptor coactivator 2 isoform x1
AGKD04011321.1	22127	AX-87900869	A	G	intergenic_region
AGKD04011325.1	14834	AX-88177521	C	T	intergenic_region
AGKD04011338.1	37208	AX-87991045	A	G	intergenic_region
AGKD04011342.1	40982	AX-88214135	G	T	intron_variant	TCONS_00001409_g.1571	XLOC_000784	lim domain-binding protein 1 isoform x1
AGKD04011342.1	45268	AX-88231197	T	C	intron_variant	TCONS_00001409_g.1571	XLOC_000784	lim domain-binding protein 1 isoform x1
AGKD04011343.1	43755	AX-88077774	G	A	intergenic_region
AGKD04011357.1	44771	AX-88183623	C	T	3_prime_UTR_variant	TCONS_00001430_g.1593	XLOC_000798	fascin-2-like
AGKD04011371.1	37590	AX-87937182	C	A	intergenic_region
AGKD04011373.1	22922	AX-87958775	G	T	intergenic_region
AGKD04011373.1	23025	AX-88076935	C	T	intergenic_region
AGKD04011375.1	3557	AX-88204981	T	C	intron_variant	TCONS_00001477_g.1684	XLOC_000813	tensin-1 isoform x4
AGKD04011376.1	2587	AX-88109128	A	G	intergenic_region
AGKD04011378.1	42095	AX-88208615	G	T	intergenic_region
AGKD04011378.1	42143	AX-87901484	G	T	intergenic_region
AGKD04011378.1	42472	AX-88245542	C	T	intergenic_region
AGKD04011392.1	39865	AX-88018739	G	A	intergenic_region
AGKD04011398.1	32266	AX-88257642	G	T	intergenic_region
AGKD04011398.1	35954	AX-88088362	A	G	intergenic_region
AGKD04011398.1	38317	AX-88312594	C	A	intergenic_region
AGKD04011446.1	6172	AX-87968259	C	T	intergenic_region
AGKD04011451.1	35124	AX-87900364	A	T	intron_variant	TCONS_00001530_g.1731	XLOC_000838	PREDICTED: uncharacterized protein KIAA1958 homolog isoform X5
AGKD04011451.1	35134	AX-88203256	A	G	intron_variant	TCONS_00001530_g.1731	XLOC_000838	PREDICTED: uncharacterized protein KIAA1958 homolog isoform X5
AGKD04011451.1	35197	AX-88108880	G	T	intron_variant	TCONS_00001530_g.1731	XLOC_000838	PREDICTED: uncharacterized protein KIAA1958 homolog isoform X5
AGKD04011451.1	35842	AX-88171720	C	T	intron_variant	TCONS_00001530_g.1731	XLOC_000838	PREDICTED: uncharacterized protein KIAA1958 homolog isoform X5
AGKD04011451.1	37527	AX-88134118	G	A	synonymous_variant	TCONS_00001530_g.1731	XLOC_000838	PREDICTED: uncharacterized protein KIAA1958 homolog isoform X5
AGKD04011451.1	44375	AX-88169932	A	G	missense_variant: p.Arg403Gly	TCONS_00001530_g.1731	XLOC_000838	PREDICTED: uncharacterized protein KIAA1958 homolog isoform X5
AGKD04011455.1	40003	AX-88116534	G	A	intergenic_region
AGKD04011472.1	38970	AX-88108925	G	C	intergenic_region
AGKD04011472.1	39382	AX-88263260	C	A	intergenic_region
AGKD04011512.1	6981	AX-87989859	T	C	intergenic_region
AGKD04011517.1	36651	AX-88135994	T	G	intergenic_region
AGKD04011517.1	39376	AX-87888055	G	A	intergenic_region
AGKD04011538.1	34926	AX-87893525	A	G	3_prime_UTR_variant	TCONS_00001568_g.1758	XLOC_000868	interleukin-18 receptor 1-like
AGKD04011543.1	6586	AX-88185758	A	G	intergenic_region
AGKD04011543.1	7457	AX-88283886	A	G	intergenic_region
AGKD04011543.1	8522	AX-88313831	A	C	intergenic_region
AGKD04011543.1	8664	AX-87884128	A	G	intergenic_region
AGKD04011543.1	9154	AX-88190659	A	G	intergenic_region
AGKD04011543.1	15897	AX-88225111	A	T	intergenic_region
AGKD04011543.1	16066	AX-88196001	G	A	intergenic_region
AGKD04011545.1	37768	AX-88181655	G	A	intron_variant	TCONS_00001575_g.1768	XLOC_000872	inner nuclear membrane protein man1
AGKD04011556.1	21107	AX-88082919	C	T	synonymous_variant	TCONS_00001580_g.1770	XLOC_000877	a disintegrin and metalloproteinase with thrombospondin motifs 17
AGKD04011563.1	40463	AX-87911518	C	A	intergenic_region
AGKD04011568.1	38471	AX-88166694	G	T	intergenic_region
AGKD04011593.1	17053	AX-88205573	A	G	synonymous_variant	TCONS_00001656_g.1867	XLOC_000885	trichohyalin-like isoform x1
AGKD04011620.1	33957	AX-87915910	C	A	intron_variant	TCONS_00001707_g.1945	XLOC_000898	plastin-1
AGKD04011620.1	34317	AX-88307309	G	A	synonymous_variant	TCONS_00001707_g.1945	XLOC_000898	plastin-1
AGKD04011647.1	30372	AX-88102723	G	T	intergenic_region
AGKD04011647.1	35337	AX-88244838	T	A	intergenic_region
AGKD04011651.1	18482	AX-88161115	A	G	intergenic_region
AGKD04011709.1	33479	AX-88191599	G	T	intron_variant	TCONS_00001740_g.1967	XLOC_000920	vascular endothelial growth factor receptor 1 isoform x2
AGKD04011709.1	33826	AX-88156340	C	A	intron_variant	TCONS_00001740_g.1967	XLOC_000920	vascular endothelial growth factor receptor 1 isoform x2
AGKD04011723.1	4717	AX-87899489	C	A	intergenic_region
AGKD04011725.1	31382	AX-88080522	A	C	intergenic_region
AGKD04011760.1	36429	AX-87923094	T	C	intergenic_region
AGKD04011764.1	34668	AX-88066121	G	T	intron_variant	TCONS_00001784_g.2009	XLOC_000936	ets-related transcription factor elf-2 isoform x1
AGKD04011776.1	24037	AX-88190225	G	A	intergenic_region
AGKD04011776.1	24314	AX-88054927	C	T	intergenic_region
AGKD04011819.1	17065	AX-87885351	C	A	intron_variant	TCONS_00001823_g.2032	XLOC_000951	aryl hydrocarbon receptor
AGKD04011827.1	26663	AX-87901888	C	T	intergenic_region
AGKD04011895.1	28586	AX-88217135	A	C	intergenic_region
AGKD04011903.1	35070	AX-87989806	A	T	intergenic_region
AGKD04011906.1	25482	AX-88070913	A	C	intergenic_region
AGKD04011961.1	10059	AX-88077702	G	A	intergenic_region
AGKD04011964.1	467	AX-87959789	C	T	intergenic_region
AGKD04011977.1	9675	AX-88226594	T	A	intergenic_region
AGKD04012000.1	28442	AX-87994124	G	A	missense_variant: p.Ser74Asn	TCONS_00001874_g.2073	XLOC_000985	little elongation complex subunit 1 isoform x1
AGKD04012019.1	38385	AX-88024539	T	C	intergenic_region
AGKD04012024.1	33184	AX-88271963	T	C	splice_region_variant	TCONS_00001888_g.2078	XLOC_000996	gamma-aminobutyric acid type b receptor subunit 1	3_prime_UTR_variant	TCONS_00001887_g.2077	XLOC_000995	gamma-aminobutyric acid type b receptor subunit 1
AGKD04012034.1	24091	AX-88055611	A	G	intergenic_region
AGKD04012058.1	8959	AX-88191646	G	A	intergenic_region
AGKD04012087.1	34024	AX-88315799	G	A	intergenic_region
AGKD04012131.1	38937	AX-87916765	G	C	intergenic_region
AGKD04012131.1	39401	AX-88034871	G	T	intergenic_region
AGKD04012131.1	39476	AX-88232460	G	T	intergenic_region
AGKD04012209.1	30267	AX-87949495	T	C	intergenic_region
AGKD04012214.1	1279	AX-87983131	C	T	intergenic_region
AGKD04012232.1	10956	AX-87887829	G	T	intergenic_region
AGKD04012242.1	22071	AX-88194061	A	C	missense_variant: p.Cys715Gly	TCONS_00001940_g.2119	XLOC_001039	angiomotin-like protein 2
AGKD04012256.1	13545	AX-88307267	C	T	intron_variant	TCONS_00001944_g.2125	XLOC_001042	fibronectin type iii domain-containing protein 3b
AGKD04012256.1	18055	AX-88132870	G	T	intron_variant	TCONS_00001944_g.2125	XLOC_001042	fibronectin type iii domain-containing protein 3b
AGKD04012277.1	15378	AX-88236108	C	T	intergenic_region
AGKD04012291.1	30561	AX-88141814	T	C	intergenic_region
AGKD04012301.1	34378	AX-88008752	C	A	intergenic_region
AGKD04012306.1	5690	AX-88005304	A	G	intergenic_region
AGKD04012307.1	36193	AX-88279582	C	T	intergenic_region
AGKD04012312.1	5630	AX-87887366	T	A	intron_variant	TCONS_00001971_g.2153	XLOC_001061	tbc1 domain family member 2b
AGKD04012312.1	8064	AX-87947444	G	A	intron_variant	TCONS_00001971_g.2153	XLOC_001061	tbc1 domain family member 2b
AGKD04012312.1	31115	AX-88133562	A	G	synonymous_variant	TCONS_00001971_g.2153	XLOC_001061	tbc1 domain family member 2b
AGKD04012312.1	31179	AX-88287136	A	G	missense_variant: p.Thr248Ala	TCONS_00001971_g.2153	XLOC_001061	tbc1 domain family member 2b
AGKD04012316.1	2460	AX-88275035	C	A	intergenic_region
AGKD04012316.1	30727	AX-87880345	T	G	intergenic_region
AGKD04012340.1	24241	AX-88295867	A	G	intergenic_region
AGKD04012395.1	37613	AX-88087927	G	A	splice_region_variant&synonymous_variant	TCONS_00002007_g.2180	XLOC_001086	rap guanine nucleotide exchange factor 5-like
AGKD04012404.1	7855	AX-87931743	G	T	intergenic_region
AGKD04012404.1	7952	AX-88158483	A	G	intergenic_region
AGKD04012404.1	29883	AX-88031164	T	G	intergenic_region
AGKD04012404.1	30021	AX-88290900	G	A	intergenic_region
AGKD04012404.1	38461	AX-87906594	C	T	intergenic_region
AGKD04012477.1	26525	AX-87965090	A	G	intergenic_region
AGKD04012479.1	32224	AX-88276654	C	G	intergenic_region
AGKD04012512.1	5597	AX-88077754	A	C	intron_variant	TCONS_00002040_g.2202	XLOC_001105	klotho
AGKD04012524.1	2743	AX-87913155	C	G	intergenic_region
AGKD04012529.1	7783	AX-88225132	C	A	intergenic_region
AGKD04012531.1	32370	AX-88150065	C	T	intron_variant	TCONS_00002060_g.2240	XLOC_001109	unnamed protein product
AGKD04012544.1	37817	AX-88052505	C	A	intergenic_region
AGKD04012551.1	26883	AX-88231513	A	G	intergenic_region
AGKD04012554.1	16168	AX-88134348	G	C	intergenic_region
AGKD04012565.1	32288	AX-88015473	T	C	intergenic_region
AGKD04012565.1	38096	AX-87945696	G	A	intergenic_region
AGKD04012575.1	23748	AX-87883850	C	A	intergenic_region
AGKD04012620.1	30442	AX-87937965	C	A	intron_variant	TCONS_00002088_g.2296	XLOC_001126	tbc1 domain family member 2b
AGKD04012620.1	30489	AX-87997526	C	T	intron_variant	TCONS_00002088_g.2296	XLOC_001126	tbc1 domain family member 2b
AGKD04012671.1	6101	AX-88260420	T	A	intergenic_region
AGKD04012717.1	32140	AX-88159046	T	G	intergenic_region
AGKD04012740.1	6950	AX-88039900	T	C	intergenic_region
AGKD04012740.1	8433	AX-88222214	G	A	intergenic_region
AGKD04012740.1	10969	AX-88173739	C	T	intergenic_region
AGKD04012740.1	33310	AX-87887141	G	T	intergenic_region
AGKD04012740.1	36379	AX-88183360	C	T	intergenic_region
AGKD04012832.1	27473	AX-87908866	G	A	intergenic_region
AGKD04012904.1	34505	AX-88075514	T	A	intergenic_region
AGKD04012941.1	8007	AX-88286760	C	A	intergenic_region
AGKD04013045.1	24451	AX-88046780	G	T	intergenic_region
AGKD04013045.1	24784	AX-87934487	C	A	intergenic_region
AGKD04013137.1	170	AX-88008264	T	C	intergenic_region
AGKD04013261.1	17849	AX-88086465	T	C	intergenic_region
AGKD04013320.1	13503	AX-88240489	C	A	intergenic_region
AGKD04013356.1	9202	AX-87937862	G	T	5_prime_UTR_variant	TCONS_00002190_g.2392	XLOC_001193	star-related lipid transfer protein 13 isoform x1
AGKD04013356.1	22046	AX-87960490	G	C	synonymous_variant	TCONS_00002191_g.2394	XLOC_001194	star-related lipid transfer protein 13 isoform x4
AGKD04013583.1	21510	AX-87942945	T	C	intergenic_region
AGKD04013583.1	24052	AX-88256897	A	G	5_prime_UTR_variant	TCONS_00002209_g.2405	XLOC_001211	t-box transcription factor tbx18
AGKD04013583.1	32451	AX-88033026	C	T	intron_variant	TCONS_00002209_g.2405	XLOC_001211	t-box transcription factor tbx18
AGKD04013583.1	32678	AX-88151691	G	A	synonymous_variant	TCONS_00002209_g.2405	XLOC_001211	t-box transcription factor tbx18
AGKD04013583.1	34416	AX-88127169	T	C	synonymous_variant	TCONS_00002209_g.2405	XLOC_001211	t-box transcription factor tbx18
AGKD04013583.1	34759	AX-87932572	T	G	intergenic_region
AGKD04014706.1	16023	AX-88075542	T	C	intergenic_region
AGKD04014729.1	24303	AX-87940420	C	A	intergenic_region
AGKD04014729.1	31746	AX-87931844	A	G	intergenic_region
AGKD04014740.1	14862	AX-88159832	A	G	intergenic_region
AGKD04014740.1	15218	AX-87898651	G	A	intergenic_region
AGKD04014740.1	26062	AX-87966753	A	G	intergenic_region
AGKD04014746.1	2798	AX-88032585	G	T	3_prime_UTR_variant	TCONS_00002248_g.2429	XLOC_001245	ephrin-b1
AGKD04014750.1	32312	AX-88053563	A	G	intergenic_region
AGKD04014764.1	12915	AX-88153347	C	T	intergenic_region
AGKD04014771.1	20012	AX-88001137	C	G	intergenic_region
AGKD04014772.1	12240	AX-88299223	T	C	intergenic_region
AGKD04014775.1	7005	AX-88009025	C	T	5_prime_UTR_variant	TCONS_00002291_g.2509	XLOC_001258	trinucleotide repeat-containing gene 18 protein isoform x1
AGKD04014780.1	30697	AX-88064759	A	G	intergenic_region
AGKD04014804.1	6244	AX-88021414	A	G	intergenic_region
AGKD04014806.1	11345	AX-87971906	T	A	intergenic_region
AGKD04014817.1	6921	AX-88278815	G	T	intergenic_region
AGKD04014821.1	19778	AX-88073104	T	C	intergenic_region
AGKD04014822.1	12680	AX-88188565	G	A	intergenic_region
AGKD04014822.1	22596	AX-88041608	T	C	intergenic_region
AGKD04014823.1	23048	AX-88047364	A	C	3_prime_UTR_variant	TCONS_00002371_g.2678	XLOC_001295	14 kda phosphohistidine phosphatase-like
AGKD04014835.1	10865	AX-88248104	A	G	intergenic_region
AGKD04014838.1	22742	AX-88186643	T	A	intergenic_region
AGKD04014840.1	5127	AX-88235397	A	G	intergenic_region
AGKD04014840.1	28226	AX-88068656	T	A	intergenic_region
AGKD04014843.1	17113	AX-88256953	T	G	intergenic_region
AGKD04014846.1	11421	AX-88103664	A	T	intergenic_region
AGKD04014848.1	16931	AX-88024143	T	C	intergenic_region
AGKD04014849.1	6887	AX-88161406	C	A	3_prime_UTR_variant	TCONS_00002410_g.2730	XLOC_001321	synaptojanin-2-binding protein
AGKD04014852.1	16280	AX-88200861	A	C	synonymous_variant	TCONS_00002414_g.2736	XLOC_001324	and ph domain-containing protein 1
AGKD04014854.1	28489	AX-87913392	C	G	intergenic_region
AGKD04014855.1	6102	AX-87970779	C	T	intergenic_region
AGKD04014855.1	16986	AX-88262789	A	G	intergenic_region
AGKD04014855.1	21942	AX-88147641	G	A	intergenic_region
AGKD04014860.1	19275	AX-88182149	C	A	intergenic_region
AGKD04014860.1	22213	AX-88142318	G	T	intergenic_region
AGKD04014860.1	24204	AX-87931353	G	A	intergenic_region
AGKD04014867.1	5037	AX-87959584	C	T	intergenic_region
AGKD04014870.1	4086	AX-88157327	A	C	3_prime_UTR_variant	TCONS_00002439_g.2761	XLOC_001340	gamma-aminobutyric acid receptor subunit beta-2 isoform x1
AGKD04014870.1	4634	AX-88011040	C	G	3_prime_UTR_variant	TCONS_00002439_g.2761	XLOC_001340	gamma-aminobutyric acid receptor subunit beta-2 isoform x1
AGKD04014871.1	21635	AX-87952387	C	A	intergenic_region
AGKD04014879.1	28935	AX-87923279	T	C	intergenic_region
AGKD04014880.1	19776	AX-88044458	C	T	intergenic_region
AGKD04014883.1	185	AX-88271341	G	A	intergenic_region
AGKD04014883.1	194	AX-87924095	G	A	intergenic_region
AGKD04014883.1	585	AX-88311211	T	C	intergenic_region
AGKD04014883.1	650	AX-88175871	T	G	intergenic_region
AGKD04014883.1	3217	AX-88292987	A	G	intergenic_region
AGKD04014883.1	8028	AX-88274719	G	A	intergenic_region
AGKD04014883.1	8070	AX-87910939	G	A	intergenic_region
AGKD04014900.1	30713	AX-87911912	T	C	intergenic_region
AGKD04014905.1	26784	AX-88211672	C	T	intergenic_region
AGKD04014918.1	1134	AX-88171918	A	G	intergenic_region
AGKD04014918.1	11043	AX-88168345	G	A	missense_variant: p.Val168Ile	TCONS_00002572_g.2924	XLOC_001390	t-lymphoma invasion and metastasis-inducing protein 1-like
AGKD04014918.1	11045	AX-88052319	T	G	synonymous_variant	TCONS_00002572_g.2924	XLOC_001390	t-lymphoma invasion and metastasis-inducing protein 1-like
AGKD04014927.1	7369	AX-87951908	C	T	intergenic_region
AGKD04014931.1	21802	AX-88182952	A	T	intergenic_region
AGKD04014933.1	9010	AX-88183665	C	A	intergenic_region
AGKD04014934.1	27693	AX-87929548	C	A	intergenic_region
AGKD04014935.1	16483	AX-88244886	C	A	synonymous_variant	TCONS_00002601_g.2965	XLOC_001403	low-density lipoprotein receptor-related protein 3
AGKD04014936.1	13728	AX-88010989	C	T	intergenic_region
AGKD04014943.1	21848	AX-87894919	C	A	intergenic_region
AGKD04014949.1	7631	AX-88020439	G	A	intron_variant	TCONS_00002617_g.2980	XLOC_001414	sodium bile acid cotransporter 7 isoform x3
AGKD04014954.1	13189	AX-88204633	T	C	intergenic_region
AGKD04014954.1	13341	AX-88007025	G	A	intergenic_region
AGKD04014963.1	11969	AX-88178479	G	C	intergenic_region
AGKD04014964.1	4749	AX-88128397	C	T	intergenic_region
AGKD04014964.1	4795	AX-88018025	C	T	intergenic_region
AGKD04014966.1	23022	AX-88153246	C	T	intergenic_region
AGKD04014967.1	2238	AX-88054094	G	A	intergenic_region
AGKD04014967.1	2986	AX-88089939	A	G	intergenic_region
AGKD04014967.1	14326	AX-88176085	T	C	3_prime_UTR_variant	TCONS_00002646_g.3037	XLOC_001425	ras-associated and pleckstrin homology domains-containing protein 1-like isoform x1
AGKD04014969.1	17404	AX-88108180	C	T	intergenic_region
AGKD04014973.1	14535	AX-88064485	G	T	intergenic_region
AGKD04014973.1	14547	AX-88188574	C	T	intergenic_region
AGKD04014974.1	7886	AX-88090007	A	G	intergenic_region
AGKD04014980.1	7090	AX-88288903	A	C	intergenic_region
AGKD04014980.1	19380	AX-88197775	C	T	intergenic_region
AGKD04014985.1	5787	AX-87998728	A	G	intron_variant	TCONS_00002678_g.3079	XLOC_001441	f-box wd repeat-containing protein 7 isoform x1
AGKD04014985.1	6119	AX-88051681	G	A	intron_variant	TCONS_00002678_g.3079	XLOC_001441	f-box wd repeat-containing protein 7 isoform x1
AGKD04014991.1	12397	AX-88127410	G	A	intergenic_region
AGKD04014991.1	23292	AX-88055459	A	G	intergenic_region
AGKD04014992.1	18244	AX-88251442	C	T	intergenic_region
AGKD04014992.1	24445	AX-88140760	G	A	intergenic_region
AGKD04014993.1	19771	AX-88031716	C	T	intergenic_region
AGKD04014997.1	12231	AX-87885082	G	A	synonymous_variant	TCONS_00002699_g.3094	XLOC_001454	sorting nexin- partial
AGKD04014999.1	18918	AX-88313769	T	A	intergenic_region
AGKD04015002.1	10748	AX-87940093	A	G	intergenic_region
AGKD04015003.1	20931	AX-88082237	C	G	intergenic_region
AGKD04015021.1	4693	AX-88108923	T	C	intergenic_region
AGKD04015021.1	7655	AX-88088778	G	T	intergenic_region
AGKD04015038.1	6698	AX-88240975	G	A	intergenic_region
AGKD04015039.1	2951	AX-88210708	G	A	intron_variant	TCONS_00002749_g.3144	XLOC_001490	transportin-2 isoform x1
AGKD04015039.1	4726	AX-88057107	T	A	intergenic_region
AGKD04015040.1	18976	AX-88164970	G	T	3_prime_UTR_variant	TCONS_00002757_g.3168	XLOC_001491	calmegin isoform x1
AGKD04015051.1	319	AX-88196796	T	C	missense_variant: p.Leu23Ser	TCONS_00002773_g.3184	XLOC_001498	immunoglobulin-like domain-containing receptor 2 isoform x3
AGKD04015054.1	15255	AX-88174972	G	A	intergenic_region
AGKD04015056.1	5129	AX-87896893	A	C	intergenic_region
AGKD04015057.1	19783	AX-87944953	T	G	intergenic_region
AGKD04015057.1	19831	AX-87937610	C	T	intergenic_region
AGKD04015057.1	19846	AX-88214484	T	C	intergenic_region
AGKD04015060.1	10398	AX-88265579	A	G	intergenic_region
AGKD04015060.1	20319	AX-88193134	T	G	intergenic_region
AGKD04015060.1	20720	AX-88181582	A	G	intergenic_region
AGKD04015061.1	6498	AX-88074886	C	A	intron_variant	TCONS_00002783_g.3192	XLOC_001506	desmin-like
AGKD04015061.1	19670	AX-88123521	T	G	intergenic_region
AGKD04015061.1	20106	AX-88188129	C	T	intergenic_region
AGKD04015061.1	25938	AX-87910843	A	G	intergenic_region
AGKD04015070.1	20686	AX-88124341	C	T	intergenic_region
AGKD04015075.1	23787	AX-88022994	C	T	intron_variant	TCONS_00002826_g.3226	XLOC_001523	pre-mrna-splicing factor atp-dependent rna helicase dhx32
AGKD04015075.1	26800	AX-88257056	A	G	intergenic_region
AGKD04015079.1	22738	AX-87954525	C	T	intergenic_region
AGKD04015081.1	5941	AX-88097115	G	A	intergenic_region
AGKD04015085.1	13612	AX-88106338	T	G	intergenic_region
AGKD04015091.1	22555	AX-88032720	A	T	intergenic_region
AGKD04015093.1	9156	AX-88166967	G	A	intergenic_region
AGKD04015098.1	4427	AX-87991737	G	A	intron_variant	TCONS_00002872_g.3290	XLOC_001544	proto-oncogene c-rel
AGKD04015103.1	21774	AX-88169052	A	T	intergenic_region
AGKD04015109.1	6398	AX-88139318	T	C	5_prime_UTR_variant	TCONS_00002908_g.3374	XLOC_001552	regulator of g-protein signaling 5-like
AGKD04015113.1	18007	AX-88083319	T	C	intergenic_region
AGKD04015114.1	2024	AX-88042256	A	G	intergenic_region
AGKD04015114.1	8821	AX-87887224	T	G	missense_variant: p.Gln4Pro	TCONS_00002941_g.3385	XLOC_001566	cd209 antigen-like protein d
AGKD04015115.1	2173	AX-87957056	G	A	intergenic_region
AGKD04015120.1	13083	AX-87921919	G	C	intron_variant	TCONS_00002949_g.3406	XLOC_001571	cytoplasmic fmr1-interacting protein 2
AGKD04015120.1	23264	AX-88021177	A	G	intron_variant	TCONS_00002949_g.3406	XLOC_001571	cytoplasmic fmr1-interacting protein 2
AGKD04015120.1	23329	AX-87996723	A	G	intron_variant	TCONS_00002949_g.3406	XLOC_001571	cytoplasmic fmr1-interacting protein 2
AGKD04015125.1	14575	AX-88119364	A	G	intron_variant	TCONS_00002972_g.3432	XLOC_001580	ph-interacting protein
AGKD04015125.1	23135	AX-88009907	G	T	intron_variant	TCONS_00002972_g.3432	XLOC_001580	ph-interacting protein
AGKD04015126.1	6517	AX-88271539	T	G	3_prime_UTR_variant	TCONS_00002977_g.3437	XLOC_001581	voltage-dependent t-type calcium channel subunit alpha-1h-like
AGKD04015126.1	8057	AX-88179949	G	A	synonymous_variant	TCONS_00002977_g.3437	XLOC_001581	voltage-dependent t-type calcium channel subunit alpha-1h-like
AGKD04015130.1	1679	AX-88106728	A	G	intergenic_region
AGKD04015132.1	20164	AX-88086569	T	C	5_prime_UTR_variant	TCONS_00002983_g.3439	XLOC_001587	type ii cytoskeletal 78
AGKD04015134.1	8882	AX-87951369	C	G	intergenic_region
AGKD04015136.1	6663	AX-88121630	G	A	intergenic_region
AGKD04015138.1	14295	AX-88015599	G	C	intron_variant	TCONS_00002999_g.3454	XLOC_001595	ras gtpase-activating protein 3 isoform x2
AGKD04015149.1	621	AX-88136778	T	C	intergenic_region
AGKD04015155.1	19865	AX-88243580	C	G	intron_variant	TCONS_00003029_g.3484	XLOC_001606	5 -amp-activated protein kinase subunit gamma-1-like isoform x1
AGKD04015156.1	11911	AX-88086890	C	T	3_prime_UTR_variant	TCONS_00003033_g.3493	XLOC_001608	lish domain and heat repeat-containing protein kiaa1468 homolog isoform x3
AGKD04015163.1	7961	AX-88108340	G	A	intergenic_region
AGKD04015163.1	21249	AX-88020598	G	T	intergenic_region
AGKD04015168.1	10003	AX-87940858	T	C	intron_variant	TCONS_00003055_g.3512	XLOC_001623	complement c3-like
AGKD04015168.1	13532	AX-88102795	T	C	intron_variant	TCONS_00003055_g.3512	XLOC_001623	complement c3-like
AGKD04015172.1	23807	AX-87876405	C	A	intergenic_region
AGKD04015173.1	22949	AX-88052694	G	T	intergenic_region
AGKD04015179.1	23077	AX-88155770	A	G	intergenic_region
AGKD04015195.1	3934	AX-88083912	T	C	intergenic_region
AGKD04015195.1	13214	AX-88063972	C	T	intergenic_region
AGKD04015212.1	7926	AX-88281829	T	C	intergenic_region
AGKD04015212.1	23919	AX-88140818	A	T	intergenic_region
AGKD04015214.1	23733	AX-87984024	C	A	intergenic_region
AGKD04015218.1	4293	AX-88012946	G	T	intergenic_region
AGKD04015219.1	21277	AX-88229230	G	A	intron_variant	TCONS_00003147_g.3696	XLOC_001670	unnamed protein product
AGKD04015221.1	8595	AX-87926557	C	A	intron_variant	TCONS_00003153_g.3709	XLOC_001671	dachshund homolog 2-like
AGKD04015221.1	12861	AX-88029541	A	G	intron_variant	TCONS_00003153_g.3709	XLOC_001671	dachshund homolog 2-like
AGKD04015221.1	15158	AX-88263065	C	A	5_prime_UTR_variant	TCONS_00003153_g.3709	XLOC_001671	dachshund homolog 2-like
AGKD04015225.1	8228	AX-88205820	G	A	intergenic_region
AGKD04015225.1	21458	AX-87889700	G	C	intergenic_region
AGKD04015229.1	10995	AX-88039260	C	G	intergenic_region
AGKD04015229.1	11163	AX-87891349	T	G	intergenic_region
AGKD04015229.1	18374	AX-88207038	A	G	intergenic_region
AGKD04015229.1	18571	AX-88070679	C	A	intergenic_region
AGKD04015237.1	6440	AX-88284963	G	T	intergenic_region
AGKD04015240.1	5863	AX-88259356	T	C	intergenic_region
AGKD04015240.1	6190	AX-88211176	T	C	intergenic_region
AGKD04015243.1	13177	AX-88314316	T	C	intergenic_region
AGKD04015244.1	3731	AX-87969698	C	T	intron_variant	TCONS_00003184_g.3746	XLOC_001684	collagen alpha-1 chain-like
AGKD04015244.1	5303	AX-87995790	A	G	splice_region_variant&intron_variant	TCONS_00003184_g.3746	XLOC_001684	collagen alpha-1 chain-like
AGKD04015244.1	6002	AX-87974641	T	C	missense_variant: p.Gln70Arg	TCONS_00003184_g.3747	XLOC_001684	collagen alpha-1 chain-like
AGKD04015244.1	23789	AX-88301267	T	C	intron_variant	TCONS_00003185_g.3748	XLOC_001685	collagen alpha-1 chain-like
AGKD04015245.1	22685	AX-88144917	T	A	intergenic_region
AGKD04015250.1	20300	AX-88094827	G	T	intergenic_region
AGKD04015267.1	4982	AX-88140602	A	T	intron_variant	TCONS_00003222_g.3788	XLOC_001709	little elongation complex subunit 2
AGKD04015267.1	13389	AX-87925638	T	G	3_prime_UTR_variant	TCONS_00003222_g.3788	XLOC_001709	little elongation complex subunit 2
AGKD04015282.1	10855	AX-88287546	C	A	intergenic_region
AGKD04015285.1	8325	AX-88268193	G	T	intergenic_region
AGKD04015291.1	7035	AX-88223096	G	A	intergenic_region
AGKD04015298.1	10616	AX-88206017	C	A	intergenic_region
AGKD04015299.1	10442	AX-88139742	A	C	intergenic_region
AGKD04015299.1	10555	AX-88108229	A	G	intergenic_region
AGKD04015302.1	18064	AX-88076013	C	T	intergenic_region
AGKD04015303.1	15836	AX-88141534	T	C	intron_variant	TCONS_00003272_g.3828	XLOC_001742	pro-interleukin-16-like isoform x1
AGKD04015307.1	9251	AX-87915284	T	C	intergenic_region
AGKD04015309.1	15869	AX-88137998	G	A	intergenic_region
AGKD04015310.1	4915	AX-88046488	A	G	missense_variant: p.Lys55Glu	TCONS_00003281_g.3838	XLOC_001746	f-box only protein 41
AGKD04015311.1	7457	AX-88271172	T	A	intergenic_region
AGKD04015313.1	4763	AX-88123427	G	A	intergenic_region
AGKD04015314.1	173	AX-88226553	C	T	intergenic_region
AGKD04015329.1	13999	AX-88264364	C	T	synonymous_variant	TCONS_00003302_g.3850	XLOC_001767	deoxyribonuclease-1-like 2
AGKD04015330.1	3989	AX-88229132	T	C	intergenic_region
AGKD04015342.1	15241	AX-88290082	G	A	intergenic_region
AGKD04015352.1	8098	AX-87878016	G	A	intergenic_region
AGKD04015352.1	17885	AX-87980149	C	T	intergenic_region
AGKD04015354.1	1350	AX-88044386	A	G	intergenic_region
AGKD04015357.1	14454	AX-88157836	A	G	intergenic_region
AGKD04015359.1	742	AX-88090278	C	T	intergenic_region
AGKD04015359.1	826	AX-87912768	C	A	intergenic_region
AGKD04015360.1	20089	AX-87874641	C	A	intergenic_region
AGKD04015362.1	1528	AX-88292118	C	T	intron_variant	TCONS_00003332_g.3886	XLOC_001787	iq calmodulin-binding motif-containing protein 1
AGKD04015376.1	12194	AX-88104892	T	G	missense_variant: p.Asp183Glu	TCONS_00003348_g.3910	XLOC_001798	elongation factor tu gtp-binding domain-containing protein 1
AGKD04015376.1	12225	AX-88198832	A	G	missense_variant: p.Ile194Val	TCONS_00003348_g.3910	XLOC_001798	elongation factor tu gtp-binding domain-containing protein 1
AGKD04015378.1	6288	AX-88255020	C	T	intergenic_region
AGKD04015378.1	12224	AX-88040925	C	T	intergenic_region
AGKD04015378.1	19592	AX-87892435	C	A	intergenic_region
AGKD04015395.1	16036	AX-88307900	G	T	intergenic_region
AGKD04015396.1	17273	AX-88244609	C	T	intergenic_region
AGKD04015397.1	12969	AX-88074640	A	G	intergenic_region
AGKD04015400.1	61	AX-88310936	T	G	intergenic_region
AGKD04015400.1	8226	AX-88046297	A	G	intergenic_region
AGKD04015400.1	8231	AX-88292913	C	A	intergenic_region
AGKD04015400.1	8691	AX-87946154	C	A	intergenic_region
AGKD04015401.1	13881	AX-88254680	T	C	intron_variant	TCONS_00003383_g.3951	XLOC_001818	receptor tyrosine-protein kinase erbb-4-like isoform x2
AGKD04015409.1	12532	AX-88094445	C	T	intergenic_region
AGKD04015412.1	13999	AX-88090713	C	A	intergenic_region
AGKD04015412.1	14864	AX-88113374	T	C	intergenic_region
AGKD04015413.1	8481	AX-88301530	T	C	intergenic_region
AGKD04015414.1	19521	AX-88143082	T	C	intergenic_region
AGKD04015415.1	14594	AX-87886468	C	T	5_prime_UTR_variant	TCONS_00003418_g.4004	XLOC_001834	rna-directed dna polymerase from transposon x-element
AGKD04015415.1	14597	AX-88099111	C	A	5_prime_UTR_variant	TCONS_00003418_g.4004	XLOC_001834	rna-directed dna polymerase from transposon x-element
AGKD04015423.1	9489	AX-87947250	G	A	intergenic_region
AGKD04015424.1	330	AX-88191446	G	A	intergenic_region
AGKD04015424.1	852	AX-88265336	A	G	intergenic_region
AGKD04015424.1	18838	AX-88272396	T	G	intergenic_region
AGKD04015425.1	13615	AX-88152003	T	C	intron_variant	TCONS_00003433_g.4027	XLOC_001841	metastasis-associated protein mta1
AGKD04015428.1	11442	AX-87885086	G	C	intergenic_region
AGKD04015429.1	9233	AX-87943161	C	T	intergenic_region
AGKD04015432.1	16452	AX-87920558	T	G	3_prime_UTR_variant	TCONS_00003445_g.4039	XLOC_001848	nuclear factor brain-like
AGKD04015440.1	15423	AX-88282905	A	C	intergenic_region
AGKD04015455.1	22593	AX-88041202	G	A	intergenic_region
AGKD04015458.1	18102	AX-87943365	G	T	intergenic_region
AGKD04015462.1	12767	AX-88186732	G	A	intergenic_region
AGKD04015462.1	19577	AX-87940793	C	T	intergenic_region
AGKD04015473.1	16657	AX-87982286	A	G	5_prime_UTR_variant	TCONS_00003474_g.4064	XLOC_001866	insulin-like growth factor 1 receptor
AGKD04015474.1	7402	AX-88076373	G	A	intergenic_region
AGKD04015480.1	9391	AX-87963632	C	G	intergenic_region
AGKD04015481.1	4413	AX-88202803	G	A	intron_variant	TCONS_00003499_g.4086	XLOC_001875	serine threonine-protein kinase endoribonuclease ire1-like
AGKD04015481.1	9192	AX-88146943	A	G	missense_variant: p.Leu22Ser	TCONS_00003505_g.4087	XLOC_001877	tpa: transposase
AGKD04015481.1	19953	AX-88313573	C	T	intron_variant	TCONS_00003504_g.4095	XLOC_001876	serine threonine-protein kinase endoribonuclease ire1-like
AGKD04015483.1	5059	AX-88056211	A	C	intergenic_region
AGKD04015483.1	8651	AX-88199318	A	G	intergenic_region
AGKD04015483.1	9248	AX-88044961	A	C	intergenic_region
AGKD04015485.1	11088	AX-88014661	G	A	intergenic_region
AGKD04015489.1	11629	AX-87962226	A	G	intergenic_region
AGKD04015491.1	8916	AX-87903069	C	G	missense_variant: p.Trp411Cys	TCONS_00003525_g.4102	XLOC_001882	unnamed protein product
AGKD04015493.1	5032	AX-87886835	G	T	intergenic_region
AGKD04015498.1	8069	AX-88020616	G	C	intergenic_region
AGKD04015499.1	18663	AX-87995789	G	C	intron_variant	TCONS_00003535_g.4109	XLOC_001892	vacuolar protein sorting-associated protein 13b
AGKD04015499.1	19061	AX-88070664	A	T	intron_variant	TCONS_00003535_g.4109	XLOC_001892	vacuolar protein sorting-associated protein 13b
AGKD04015502.1	11250	AX-88066710	T	C	intergenic_region
AGKD04015503.1	6115	AX-88260982	T	G	3_prime_UTR_variant	TCONS_00003542_g.4112	XLOC_001898	leukotriene-b omega-hydroxylase 2-like
AGKD04015503.1	7081	AX-88175686	G	A	3_prime_UTR_variant	TCONS_00003542_g.4112	XLOC_001898	leukotriene-b omega-hydroxylase 2-like
AGKD04015503.1	21542	AX-88106807	C	T	intergenic_region
AGKD04015511.1	4089	AX-87924707	C	A	intergenic_region
AGKD04015515.1	4413	AX-88220193	T	C	intron_variant	TCONS_00003568_g.4137	XLOC_001909	reverse transcriptase-like protein
AGKD04015516.1	14997	AX-88196707	G	A	intergenic_region
AGKD04015516.1	15507	AX-88106649	C	T	intergenic_region
AGKD04015525.1	20802	AX-88070343	T	G	intron_variant	TCONS_00003577_g.4143	XLOC_001917	voltage-dependent calcium channel subunit alpha-2 delta-4-like
AGKD04015527.1	5679	AX-87998115	A	G	intron_variant	TCONS_00003579_g.4145	XLOC_001918	hepatoma-derived growth factor-related protein 3
AGKD04015527.1	8658	AX-87987411	C	T	intergenic_region
AGKD04015527.1	12389	AX-88123156	C	A	missense_variant: p.Cys135Phe	TCONS_00003582_g.4147	XLOC_001921	aryl hydrocarbon receptor 1 beta-like protein
AGKD04015527.1	14301	AX-88289395	A	C	intergenic_region
AGKD04015529.1	9053	AX-88089258	C	T	intron_variant	TCONS_00003597_g.4165	XLOC_001922	transmembrane protein 131 isoform x2
AGKD04015530.1	10877	AX-88191983	C	T	intergenic_region
AGKD04015532.1	8549	AX-88194308	A	G	synonymous_variant	TCONS_00003598_g.4166	XLOC_001923	long-chain-fatty-acid-- ligase 3-like
AGKD04015535.1	1159	AX-88240585	T	G	intergenic_region
AGKD04015537.1	14941	AX-88262762	G	A	intergenic_region
AGKD04015540.1	9576	AX-87983082	A	T	intergenic_region
AGKD04015541.1	17574	AX-88162923	G	A	intergenic_region
AGKD04015542.1	990	AX-88288513	T	C	3_prime_UTR_variant	TCONS_00003613_g.4178	XLOC_001934	ferm and pdz domain-containing protein 1-like
AGKD04015542.1	1394	AX-87918464	A	C	3_prime_UTR_variant	TCONS_00003613_g.4178	XLOC_001934	ferm and pdz domain-containing protein 1-like
AGKD04015542.1	1684	AX-87905040	G	A	missense_variant: p.Thr863Ile	TCONS_00003613_g.4178	XLOC_001934	ferm and pdz domain-containing protein 1-like
AGKD04015542.1	1738	AX-88235133	C	T	missense_variant: p.Arg845Gln	TCONS_00003613_g.4178	XLOC_001934	ferm and pdz domain-containing protein 1-like
AGKD04015542.1	1914	AX-87905316	C	G	synonymous_variant	TCONS_00003613_g.4178	XLOC_001934	ferm and pdz domain-containing protein 1-like
AGKD04015542.1	3456	AX-87938130	G	T	synonymous_variant	TCONS_00003613_g.4178	XLOC_001934	ferm and pdz domain-containing protein 1-like
AGKD04015542.1	3821	AX-88226076	G	T	missense_variant: p.Gln151Lys	TCONS_00003613_g.4178	XLOC_001934	ferm and pdz domain-containing protein 1-like
AGKD04015545.1	19160	AX-88058576	T	C	intergenic_region
AGKD04015546.1	3636	AX-88234067	A	G	intergenic_region
AGKD04015546.1	15673	AX-88289292	C	T	intergenic_region
AGKD04015546.1	19918	AX-87959898	C	T	intergenic_region
AGKD04015549.1	8337	AX-87886696	T	C	intergenic_region
AGKD04015550.1	12743	AX-88026618	G	A	intron_variant	TCONS_00003624_g.4192	XLOC_001940	troponin fast skeletal muscle isoform x7
AGKD04015550.1	17504	AX-87928595	G	A	intron_variant	TCONS_00003624_g.4192	XLOC_001940	troponin fast skeletal muscle isoform x7
AGKD04015563.1	17934	AX-88163259	C	T	intergenic_region
AGKD04015564.1	19105	AX-88249561	G	A	intergenic_region
AGKD04015564.1	19131	AX-87898386	C	G	intergenic_region
AGKD04015569.1	21383	AX-88297052	T	C	intron_variant	TCONS_00003673_g.4237	XLOC_001955	chromodomain-helicase-dna-binding protein 4 isoform x1
AGKD04015577.1	1492	AX-88058022	C	T	intergenic_region
AGKD04015577.1	1618	AX-88007977	G	T	intergenic_region
AGKD04015577.1	9838	AX-88003349	C	A	intron_variant	TCONS_00003676_g.4243	XLOC_001956	leucine-rich repeat flightless-interacting protein 2-like isoform x2
AGKD04015588.1	14847	AX-88287227	A	T	5_prime_UTR_variant	TCONS_00003701_g.4277	XLOC_001974	PREDICTED: uncharacterized protein K02A2.6-like, partial
AGKD04015600.1	17860	AX-88187838	C	T	intergenic_region
AGKD04015605.1	6347	AX-87918636	G	A	intergenic_region
AGKD04015605.1	8722	AX-87961419	C	A	5_prime_UTR_variant	TCONS_00003728_g.4310	XLOC_001988	lysophosphatidic acid receptor 1
AGKD04015605.1	9500	AX-87921603	A	G	5_prime_UTR_variant	TCONS_00003728_g.4310	XLOC_001988	lysophosphatidic acid receptor 1
AGKD04015607.1	14974	AX-88073903	C	G	intergenic_region
AGKD04015620.1	5572	AX-88076155	A	C	synonymous_variant	TCONS_00003759_g.4340	XLOC_002006	transcription factor etv7-like isoform x2
AGKD04015620.1	7586	AX-88251487	C	A	intron_variant	TCONS_00003759_g.4340	XLOC_002006	transcription factor etv7-like isoform x2
AGKD04015620.1	7760	AX-88100580	A	C	intron_variant	TCONS_00003759_g.4340	XLOC_002006	transcription factor etv7-like isoform x2
AGKD04015620.1	14484	AX-88218989	G	C	intergenic_region
AGKD04015630.1	2530	AX-87981553	A	T	3_prime_UTR_variant	TCONS_00003761_g.4345	XLOC_002008	max-interacting protein 1-like isoform x1
AGKD04015630.1	17148	AX-88153056	G	A	intergenic_region
AGKD04015633.1	9664	AX-88145975	T	C	intergenic_region
AGKD04015634.1	9395	AX-87981600	C	T	intergenic_region
AGKD04015637.1	5264	AX-88252346	A	G	intron_variant	TCONS_00003765_g.4346	XLOC_002012	protein soga3-like
AGKD04015637.1	5331	AX-88117583	T	C	intron_variant	TCONS_00003765_g.4346	XLOC_002012	protein soga3-like
AGKD04015638.1	11346	AX-88122757	T	C	intron_variant	TCONS_00003771_g.4353	XLOC_002013	nadh dehydrogenase
AGKD04015642.1	14171	AX-88267488	A	C	intergenic_region
AGKD04015642.1	14195	AX-88268456	T	G	intergenic_region
AGKD04015643.1	16205	AX-88230585	T	C	intergenic_region
AGKD04015645.1	3317	AX-88286925	T	C	intergenic_region
AGKD04015646.1	9881	AX-88314860	A	G	intergenic_region
AGKD04015647.1	8382	AX-88051979	G	A	intergenic_region
AGKD04015648.1	9375	AX-88311949	A	G	intergenic_region
AGKD04015648.1	11670	AX-88216201	T	G	intergenic_region
AGKD04015664.1	13336	AX-88274242	G	A	intergenic_region
AGKD04015664.1	14336	AX-87945081	T	G	intergenic_region
AGKD04015668.1	11051	AX-88097953	C	T	intergenic_region
AGKD04015668.1	13413	AX-87901189	C	T	intergenic_region
AGKD04015668.1	20406	AX-88256017	G	A	intergenic_region
AGKD04015672.1	18834	AX-88105405	C	T	intron_variant	TCONS_00003805_g.4390	XLOC_002039	was wasl-interacting protein family member 1
AGKD04015673.1	16682	AX-88012250	G	C	intergenic_region
AGKD04015681.1	13274	AX-87934701	C	G	intergenic_region
AGKD04015686.1	3407	AX-88309015	A	G	intergenic_region
AGKD04015687.1	2791	AX-88241960	G	T	missense_variant: p.Pro95Thr	TCONS_00003817_g.4394	XLOC_002047	polypyrimidine tract-binding protein 3 isoform x1
AGKD04015694.1	11445	AX-87926656	C	G	intron_variant	TCONS_00003823_g.4403	XLOC_002053	myosin-binding protein fast-type
AGKD04015694.1	12355	AX-88120812	A	G	intron_variant	TCONS_00003823_g.4403	XLOC_002053	myosin-binding protein fast-type
AGKD04015707.1	12945	AX-88071026	T	C	intergenic_region
AGKD04015708.1	9591	AX-88283609	T	A	intergenic_region
AGKD04015713.1	9968	AX-87899904	G	T	intergenic_region
AGKD04015713.1	12520	AX-88034669	G	A	intergenic_region
AGKD04015720.1	12443	AX-88232644	A	G	intergenic_region
AGKD04015731.1	18973	AX-87919560	T	C	intergenic_region
AGKD04015733.1	2767	AX-88279072	G	A	intergenic_region
AGKD04015733.1	3187	AX-88189428	G	A	intergenic_region
AGKD04015733.1	3269	AX-87950081	A	G	intergenic_region
AGKD04015733.1	5636	AX-87904530	A	G	intergenic_region
AGKD04015733.1	12647	AX-88101926	T	C	intergenic_region
AGKD04015745.1	16711	AX-88065111	C	G	intergenic_region
AGKD04015748.1	5981	AX-88103623	A	G	intergenic_region
AGKD04015752.1	18538	AX-88219731	T	C	intron_variant	TCONS_00003883_g.4466	XLOC_002092	dystrophin isoform x5
AGKD04015761.1	4004	AX-87897552	C	T	3_prime_UTR_variant	TCONS_00003888_g.4474	XLOC_002096	reverse transcriptase-like protein
AGKD04015761.1	5612	AX-88064793	A	C	3_prime_UTR_variant	TCONS_00003888_g.4474	XLOC_002096	reverse transcriptase-like protein
AGKD04015761.1	6217	AX-88160607	G	T	3_prime_UTR_variant	TCONS_00003888_g.4474	XLOC_002096	reverse transcriptase-like protein
AGKD04015761.1	7872	AX-88034584	C	T	3_prime_UTR_variant	TCONS_00003888_g.4474	XLOC_002096	reverse transcriptase-like protein
AGKD04015775.1	9702	AX-88089135	G	T	missense_variant: p.Ser187Ile	TCONS_00003913_g.4496	XLOC_002110	rho gtpase-activating protein 20-like
AGKD04015775.1	16198	AX-88042852	G	T	intergenic_region
AGKD04015782.1	4051	AX-88003014	T	A	intergenic_region
AGKD04015782.1	5579	AX-88022494	G	T	intergenic_region
AGKD04015782.1	6004	AX-87923743	C	T	intergenic_region
AGKD04015783.1	4877	AX-88169939	T	C	3_prime_UTR_variant	TCONS_00003935_g.4518	XLOC_002116	zinc finger protein 850-like
AGKD04015783.1	11167	AX-88116295	G	A	synonymous_variant	TCONS_00003936_g.4519	XLOC_002117	zinc finger protein 135-like isoform x1
AGKD04015783.1	12626	AX-87874732	T	G	intergenic_region
AGKD04015793.1	13972	AX-88137198	C	T	intergenic_region
AGKD04015794.1	7521	AX-87972365	T	C	intergenic_region
AGKD04015794.1	7536	AX-87989764	G	T	intergenic_region
AGKD04015794.1	7567	AX-88160605	C	G	intergenic_region
AGKD04015800.1	4593	AX-88268044	C	G	intergenic_region
AGKD04015801.1	3072	AX-88313445	T	C	intergenic_region
AGKD04015808.1	11191	AX-88205610	G	A	intergenic_region
AGKD04015808.1	15645	AX-88025689	G	A	synonymous_variant	TCONS_00003971_g.4541	XLOC_002133	tyrosine-protein kinase tec-like
AGKD04015814.1	12409	AX-88231191	C	T	intergenic_region
AGKD04015816.1	3682	AX-88111683	C	A	intergenic_region
AGKD04015817.1	9498	AX-87910850	A	G	intergenic_region
AGKD04015821.1	10066	AX-88262332	A	G	intron_variant	TCONS_00003978_g.4553	XLOC_002139	complement factor i
AGKD04015821.1	15035	AX-88187238	G	T	intron_variant	TCONS_00003978_g.4553	XLOC_002139	complement factor i
AGKD04015825.1	13749	AX-88168723	T	G	intergenic_region
AGKD04015832.1	11932	AX-88183670	C	T	synonymous_variant	TCONS_00004007_g.4584	XLOC_002147	pyruvate mitochondrial isoform x2
AGKD04015835.1	9678	AX-88202022	G	T	intron_variant	TCONS_00004015_g.4591	XLOC_002151	liver-expressed antimicrobial peptide 2
AGKD04015837.1	15527	AX-88004740	C	A	intergenic_region
AGKD04015847.1	6554	AX-88091487	C	A	intron_variant	TCONS_00004029_g.4603	XLOC_002161	clip-associating protein 2 isoform x3	intron_variant	TCONS_00004031_g.4613	XLOC_002162	clip-associating protein 2 isoform x6
AGKD04015862.1	9775	AX-88165455	A	G	intron_variant	TCONS_00004050_g.4649	XLOC_002171	nuclear receptor coactivator 2 isoform x1
AGKD04015863.1	5021	AX-88115311	A	C	intron_variant	TCONS_00004051_g.4650	XLOC_002172	unconventional myosin-xviiib
AGKD04015863.1	15276	AX-87946503	A	C	intergenic_region
AGKD04015872.1	99	AX-88279064	C	A	intergenic_region
AGKD04015876.1	4137	AX-87951012	T	C	intron_variant	TCONS_00004084_g.4687	XLOC_002187	extracellular matrix protein fras1
AGKD04015876.1	14119	AX-87899272	G	A	synonymous_variant	TCONS_00004085_g.4688	XLOC_002188	extracellular matrix protein fras1
AGKD04015879.1	14786	AX-88001194	C	T	intergenic_region
AGKD04015879.1	15854	AX-88220757	A	T	intergenic_region
AGKD04015880.1	3993	AX-87877608	G	T	intergenic_region
AGKD04015903.1	2731	AX-88211724	A	G	intergenic_region
AGKD04015904.1	16910	AX-87920446	C	T	intergenic_region
AGKD04015904.1	17256	AX-88105525	C	T	intergenic_region
AGKD04015912.1	6726	AX-87886594	A	G	intergenic_region
AGKD04015912.1	6795	AX-88131930	G	A	intergenic_region
AGKD04015913.1	15337	AX-88204048	T	G	intergenic_region
AGKD04015913.1	16327	AX-88269956	C	T	intergenic_region
AGKD04015922.1	12717	AX-88007599	G	A	intergenic_region
AGKD04015927.1	6956	AX-87887395	A	G	intergenic_region
AGKD04015928.1	6356	AX-88290778	G	T	intergenic_region
AGKD04015933.1	17128	AX-88000438	A	G	intergenic_region
AGKD04015933.1	17129	AX-88011243	G	T	intergenic_region
AGKD04015936.1	14338	AX-88302271	A	G	intergenic_region
AGKD04015944.1	7103	AX-88030761	G	A	intergenic_region
AGKD04015944.1	14228	AX-88121000	T	A	intergenic_region
AGKD04015949.1	5576	AX-88225255	G	A	intergenic_region
AGKD04015953.1	9409	AX-87987422	T	C	intergenic_region
AGKD04015955.1	9809	AX-88169072	A	G	intergenic_region
AGKD04015963.1	5578	AX-88160120	G	A	intron_variant	TCONS_00004158_g.4742	XLOC_002240	protein jade-3
AGKD04015963.1	11696	AX-88304362	T	G	missense_variant: p.Ile147Leu	TCONS_00004158_g.4742	XLOC_002240	protein jade-3
AGKD04015974.1	8460	AX-87942218	T	C	intron_variant	TCONS_00004167_g.4758	XLOC_002248	dna helicase ino80
AGKD04015986.1	18028	AX-87978356	T	C	intergenic_region
AGKD04015991.1	5200	AX-87974631	A	G	intron_variant	TCONS_00004177_g.4767	XLOC_002255	cadherin-related family member 5-like
AGKD04015991.1	7275	AX-88293763	G	T	3_prime_UTR_variant	TCONS_00004177_g.4767	XLOC_002255	cadherin-related family member 5-like
AGKD04015994.1	1009	AX-88293856	C	T	intron_variant	TCONS_00004182_g.4771	XLOC_002259	cd97 antigen-like
AGKD04015994.1	18930	AX-88141110	A	G	intergenic_region
AGKD04016007.1	6157	AX-87875004	A	G	intergenic_region
AGKD04016007.1	10273	AX-87950647	G	A	intergenic_region
AGKD04016014.1	10399	AX-87988046	C	T	intergenic_region
AGKD04016025.1	923	AX-87949654	A	G	intergenic_region
AGKD04016028.1	5541	AX-88123217	T	C	intergenic_region
AGKD04016028.1	10699	AX-87955747	G	A	intergenic_region
AGKD04016029.1	14036	AX-87935468	A	C	intergenic_region
AGKD04016043.1	17508	AX-88009014	G	T	intergenic_region
AGKD04016044.1	1681	AX-87961693	C	T	intergenic_region
AGKD04016049.1	16031	AX-88281823	A	G	intergenic_region
AGKD04016053.1	8346	AX-88153450	G	T	5_prime_UTR_variant	TCONS_00004241_g.4843	XLOC_002299	transcription factor
AGKD04016053.1	8347	AX-88300186	G	T	5_prime_UTR_variant	TCONS_00004241_g.4843	XLOC_002299	transcription factor
AGKD04016053.1	15126	AX-88109677	C	T	intron_variant	TCONS_00004240_g.4844	XLOC_002298	transmembrane protein 178b-like
AGKD04016053.1	15136	AX-88093540	C	A	intron_variant	TCONS_00004240_g.4844	XLOC_002298	transmembrane protein 178b-like
AGKD04016053.1	15187	AX-88286231	G	C	intron_variant	TCONS_00004240_g.4844	XLOC_002298	transmembrane protein 178b-like
AGKD04016053.1	15448	AX-87874329	T	A	intron_variant	TCONS_00004240_g.4844	XLOC_002298	transmembrane protein 178b-like
AGKD04016055.1	9482	AX-88043423	G	T	intergenic_region
AGKD04016058.1	8096	AX-87963870	G	T	intergenic_region
AGKD04016058.1	10036	AX-87934041	A	G	intergenic_region
AGKD04016060.1	12161	AX-88151796	C	G	intergenic_region
AGKD04016060.1	12222	AX-88283151	C	G	intergenic_region
AGKD04016065.1	16442	AX-88264230	G	A	intergenic_region
AGKD04016066.1	8693	AX-87879702	G	T	intergenic_region
AGKD04016071.1	16821	AX-88231891	G	A	intergenic_region
AGKD04016078.1	3071	AX-88093379	C	A	intergenic_region
AGKD04016078.1	3536	AX-88206155	C	T	intergenic_region
AGKD04016078.1	9616	AX-87875587	A	G	intergenic_region
AGKD04016093.1	5169	AX-88022006	G	A	intron_variant	TCONS_00004280_g.4882	XLOC_002325	von willebrand factor
AGKD04016095.1	6396	AX-87945591	A	G	intergenic_region
AGKD04016099.1	9797	AX-88213011	C	G	3_prime_UTR_variant	TCONS_00004291_g.4887	XLOC_002331	perforin-1-like
AGKD04016112.1	9883	AX-88114816	A	G	intron_variant	TCONS_00004297_g.4892	XLOC_002335	camp and camp-inhibited cgmp 3 -cyclic phosphodiesterase 10a isoform x2
AGKD04016114.1	6797	AX-87956423	C	T	intergenic_region
AGKD04016121.1	3643	AX-88149465	T	C	intergenic_region
AGKD04016121.1	13520	AX-87927545	T	C	intergenic_region
AGKD04016124.1	4008	AX-88043105	T	C	intergenic_region
AGKD04016124.1	4200	AX-87994821	C	G	intergenic_region
AGKD04016137.1	15196	AX-88204759	T	C	intergenic_region
AGKD04016152.1	3759	AX-88097172	C	T	intergenic_region
AGKD04016152.1	5496	AX-88233507	A	G	intron_variant	TCONS_00004324_g.4911	XLOC_002361	chloride intracellular channel protein 5-like isoform x1
AGKD04016162.1	10621	AX-88262056	C	G	intron_variant	TCONS_00004343_g.4935	XLOC_002372	rna-binding protein 10-like isoform x1
AGKD04016167.1	6254	AX-88243618	G	T	missense_variant: p.Glu459Asp	TCONS_00004351_g.4940	XLOC_002377	platelet-derived growth factor subunit b
AGKD04016168.1	9871	AX-87879943	G	A	5_prime_UTR_variant	TCONS_00004352_g.4941	XLOC_002378	grainyhead-like protein 2 homolog isoform x2
AGKD04016176.1	2661	AX-88254997	G	C	intergenic_region
AGKD04016180.1	3313	AX-88144060	G	A	intergenic_region
AGKD04016182.1	6038	AX-88257468	C	T	intergenic_region
AGKD04016184.1	6323	AX-88251445	G	A	intergenic_region
AGKD04016185.1	2094	AX-88086362	C	T	intergenic_region
AGKD04016185.1	2509	AX-88085260	A	G	intergenic_region
AGKD04016194.1	7217	AX-88092714	T	C	intergenic_region
AGKD04016196.1	3609	AX-88188137	T	C	intergenic_region
AGKD04016200.1	5554	AX-87967294	T	G	intergenic_region
AGKD04016204.1	14001	AX-88139989	C	T	intergenic_region
AGKD04016204.1	14284	AX-88119572	T	G	intergenic_region
AGKD04016204.1	14321	AX-87899925	C	A	intergenic_region
AGKD04016208.1	1883	AX-87954952	G	A	missense_variant: p.Ala217Val	TCONS_00004401_g.4968	XLOC_002411	transient receptor potential cation channel subfamily v member 5-like
AGKD04016209.1	12445	AX-87948426	T	C	intergenic_region
AGKD04016215.1	11957	AX-87991325	C	T	intron_variant	TCONS_00004405_g.4970	XLOC_002415	fibrillin-1
AGKD04016215.1	12165	AX-88145664	G	A	intron_variant	TCONS_00004405_g.4970	XLOC_002415	fibrillin-1
AGKD04016224.1	18104	AX-87907795	C	T	intergenic_region
AGKD04016230.1	13651	AX-87883955	G	A	intergenic_region
AGKD04016241.1	4353	AX-87925549	T	A	intron_variant	TCONS_00004418_g.4977	XLOC_002427	tnf receptor-associated factor 6
AGKD04016241.1	6881	AX-88174724	C	T	intron_variant	TCONS_00004423_g.4984	XLOC_002428	PREDICTED: uncharacterized protein LOC105025314 isoform X2
AGKD04016264.1	6458	AX-88284739	T	G	intergenic_region
AGKD04016267.1	2957	AX-87888913	T	G	intergenic_region
AGKD04016294.1	11999	AX-87911140	T	G	intron_variant	TCONS_00004468_g.5023	XLOC_002457	syntaxin-17
AGKD04016302.1	1664	AX-87976750	C	T	synonymous_variant	TCONS_00004484_g.5037	XLOC_002463	cytosolic fe-s cluster assembly factor narfl
AGKD04016304.1	12882	AX-87902746	T	C	intergenic_region
AGKD04016305.1	9164	AX-87931855	C	A	intergenic_region
AGKD04016305.1	9228	AX-88254442	C	T	intergenic_region
AGKD04016305.1	15070	AX-88240683	T	C	intergenic_region
AGKD04016307.1	11750	AX-88250259	T	C	3_prime_UTR_variant	TCONS_00004504_g.5058	XLOC_002470	neuronal acetylcholine receptor subunit beta-2
AGKD04016308.1	8881	AX-88313513	G	A	intergenic_region
AGKD04016310.1	1395	AX-88145016	C	T	intergenic_region
AGKD04016310.1	9979	AX-88071994	C	T	intergenic_region
AGKD04016314.1	5543	AX-88295685	C	A	intergenic_region
AGKD04016318.1	9945	AX-88127498	G	T	intergenic_region
AGKD04016326.1	6976	AX-88306733	G	T	intergenic_region
AGKD04016330.1	10113	AX-88243224	C	T	3_prime_UTR_variant	TCONS_00004516_g.5070	XLOC_002478	high affinity camp-specific and ibmx-insensitive 3 -cyclic phosphodiesterase 8a-like
AGKD04016332.1	11423	AX-87947134	G	T	intron_variant	TCONS_00004520_g.5078	XLOC_002479	formin-like protein 3 isoform x1
AGKD04016333.1	1076	AX-87948925	A	G	3_prime_UTR_variant	TCONS_00004523_g.5084	XLOC_002480	ensconsin-like isoform x3
AGKD04016333.1	5372	AX-88103889	C	T	intron_variant	TCONS_00004523_g.5084	XLOC_002480	ensconsin-like isoform x3
AGKD04016339.1	16642	AX-88175830	G	A	5_prime_UTR_variant	TCONS_00004530_g.5096	XLOC_002483	cwf19-like protein 2
AGKD04016347.1	6041	AX-87997479	C	T	intergenic_region
AGKD04016348.1	13311	AX-88142570	C	G	synonymous_variant	TCONS_00004537_g.5099	XLOC_002490	multidrug resistance-associated protein 9
AGKD04016350.1	774	AX-87924064	A	G	intergenic_region
AGKD04016355.1	2184	AX-87997844	T	A	intergenic_region
AGKD04016357.1	5786	AX-88220530	C	T	intergenic_region
AGKD04016362.1	8208	AX-87918875	T	G	intron_variant	TCONS_00004548_g.5107	XLOC_002501	acidic leucine-rich nuclear phosphoprotein 32 family member e
AGKD04016393.1	7424	AX-88176775	A	T	intergenic_region
AGKD04016401.1	17184	AX-87995028	C	T	intergenic_region
AGKD04016401.1	17252	AX-88310095	G	A	intergenic_region
AGKD04016414.1	7257	AX-88125907	C	T	intergenic_region
AGKD04016415.1	9326	AX-88076340	C	A	synonymous_variant	TCONS_00004604_g.5162	XLOC_002538	ddb1- and cul4-associated factor 5
AGKD04016416.1	14709	AX-88135332	G	C	intergenic_region
AGKD04016417.1	12683	AX-88258369	A	G	3_prime_UTR_variant	TCONS_00004606_g.5163	XLOC_002540	endophilin-a1-like
AGKD04016417.1	13918	AX-88030822	G	A	3_prime_UTR_variant	TCONS_00004606_g.5163	XLOC_002540	endophilin-a1-like
AGKD04016417.1	14235	AX-88068778	A	G	3_prime_UTR_variant	TCONS_00004606_g.5163	XLOC_002540	endophilin-a1-like
AGKD04016417.1	16619	AX-88158687	A	G	intergenic_region
AGKD04016428.1	13335	AX-88147382	G	A	intergenic_region
AGKD04016428.1	13346	AX-88269950	C	T	intergenic_region
AGKD04016429.1	9176	AX-88150182	A	C	intergenic_region
AGKD04016434.1	8748	AX-88048355	T	G	intergenic_region
AGKD04016439.1	8243	AX-88063900	A	G	intergenic_region
AGKD04016448.1	14004	AX-88096927	G	A	intergenic_region
AGKD04016452.1	3523	AX-88051903	C	T	intergenic_region
AGKD04016454.1	10862	AX-87959935	A	G	intergenic_region
AGKD04016454.1	14194	AX-88091888	T	G	intergenic_region
AGKD04016454.1	14422	AX-88179066	A	G	intergenic_region
AGKD04016457.1	12265	AX-88047027	T	A	intergenic_region
AGKD04016457.1	12279	AX-88306123	T	A	intergenic_region
AGKD04016458.1	10211	AX-88121931	C	G	3_prime_UTR_variant	TCONS_00004638_g.5202	XLOC_002561	disrupted in schizophrenia 1 protein
AGKD04016458.1	10501	AX-88022564	C	T	3_prime_UTR_variant	TCONS_00004638_g.5202	XLOC_002561	disrupted in schizophrenia 1 protein
AGKD04016458.1	10531	AX-88232183	C	T	3_prime_UTR_variant	TCONS_00004638_g.5202	XLOC_002561	disrupted in schizophrenia 1 protein
AGKD04016458.1	11950	AX-88020231	C	A	3_prime_UTR_variant	TCONS_00004638_g.5202	XLOC_002561	disrupted in schizophrenia 1 protein
AGKD04016458.1	13126	AX-87980858	A	G	intergenic_region
AGKD04016458.1	13511	AX-88094760	G	T	intergenic_region
AGKD04016458.1	13760	AX-88173735	T	G	intergenic_region
AGKD04016458.1	14062	AX-88162670	G	A	intergenic_region
AGKD04016462.1	3157	AX-88216705	A	G	missense_variant: p.Ile217Met	TCONS_00004642_g.5207	XLOC_002565	p-selectin precursor
AGKD04016464.1	11249	AX-88052690	G	A	synonymous_variant	TCONS_00004645_g.5209	XLOC_002568	ryanodine receptor 2-like
AGKD04016477.1	14685	AX-88303411	C	A	intergenic_region
AGKD04016483.1	479	AX-88267977	C	A	intergenic_region
AGKD04016490.1	6637	AX-87967469	T	C	intergenic_region
AGKD04016490.1	6728	AX-88080555	G	A	intergenic_region
AGKD04016493.1	2195	AX-87930624	T	C	intergenic_region
AGKD04016496.1	1699	AX-88223064	C	A	synonymous_variant	TCONS_00004691_g.5250	XLOC_002597	calpain-1 catalytic subunit-like isoform x2
AGKD04016503.1	12339	AX-87904673	C	T	intergenic_region
AGKD04016507.1	11457	AX-88314791	A	G	intergenic_region
AGKD04016512.1	8883	AX-88174280	C	T	intergenic_region
AGKD04016512.1	8935	AX-88018644	G	C	intergenic_region
AGKD04016518.1	16763	AX-88096066	C	T	intergenic_region
AGKD04016524.1	11909	AX-87960779	G	A	intergenic_region
AGKD04016524.1	11935	AX-88095488	C	A	intergenic_region
AGKD04016524.1	11943	AX-87982793	G	C	intergenic_region
AGKD04016525.1	8775	AX-88161652	G	A	intergenic_region
AGKD04016540.1	7889	AX-88231364	T	C	intergenic_region
AGKD04016540.1	8748	AX-87949296	T	A	intergenic_region
AGKD04016540.1	11114	AX-88093598	G	T	intergenic_region
AGKD04016541.1	4252	AX-88051022	C	T	intron_variant	TCONS_00004725_g.5302	XLOC_002626	t-lymphoma invasion and metastasis-inducing protein 1-like
AGKD04016541.1	8905	AX-88060189	G	A	synonymous_variant	TCONS_00004725_g.5302	XLOC_002626	t-lymphoma invasion and metastasis-inducing protein 1-like
AGKD04016541.1	9434	AX-87964318	G	A	intron_variant	TCONS_00004725_g.5302	XLOC_002626	t-lymphoma invasion and metastasis-inducing protein 1-like
AGKD04016541.1	10641	AX-88063353	G	C	intron_variant	TCONS_00004725_g.5302	XLOC_002626	t-lymphoma invasion and metastasis-inducing protein 1-like
AGKD04016543.1	1581	AX-88260237	G	T	intergenic_region
AGKD04016547.1	4029	AX-88203104	A	T	5_prime_UTR_variant	TCONS_00004740_g.5314	XLOC_002634	small g protein signaling modulator 3
AGKD04016547.1	4231	AX-88162936	T	C	5_prime_UTR_premature_start_codon_gain_variant	TCONS_00004740_g.5314	XLOC_002634	small g protein signaling modulator 3
AGKD04016548.1	14886	AX-88208579	A	C	intergenic_region
AGKD04016557.1	672	AX-88078634	T	C	intergenic_region
AGKD04016557.1	813	AX-87892033	G	T	intergenic_region
AGKD04016557.1	864	AX-87946700	C	A	intergenic_region
AGKD04016557.1	2134	AX-88051039	G	T	intergenic_region
AGKD04016560.1	11903	AX-88015681	G	A	intergenic_region
AGKD04016562.1	9167	AX-88185498	T	C	intergenic_region
AGKD04016566.1	10657	AX-88003964	C	T	5_prime_UTR_variant	TCONS_00004760_g.5338	XLOC_002646	transposable element tcb1 transposase
AGKD04016566.1	13986	AX-88080417	T	G	intergenic_region
AGKD04016575.1	1108	AX-88065072	C	A	intergenic_region
AGKD04016587.1	14633	AX-88018234	G	T	intergenic_region
AGKD04016589.1	8287	AX-88268624	C	G	intergenic_region
AGKD04016594.1	8212	AX-87937592	A	T	intron_variant	TCONS_00004780_g.5354	XLOC_002661	carboxypeptidase e
AGKD04016602.1	8669	AX-87930932	C	A	intergenic_region
AGKD04016615.1	15377	AX-88118673	T	C	intergenic_region
AGKD04016618.1	12648	AX-88175519	C	T	5_prime_UTR_variant	TCONS_00004796_g.5369	XLOC_002675	multidrug and toxin extrusion protein 1-like
AGKD04016618.1	14001	AX-88112633	T	C	intergenic_region
AGKD04016626.1	11893	AX-87935963	C	T	intergenic_region
AGKD04016626.1	11949	AX-88084141	T	A	intergenic_region
AGKD04016631.1	11989	AX-88157998	A	G	intergenic_region
AGKD04016633.1	3143	AX-88045068	G	A	intergenic_region
AGKD04016633.1	10665	AX-88155648	G	C	intergenic_region
AGKD04016633.1	15082	AX-88081769	G	A	intergenic_region
AGKD04016636.1	7135	AX-88309081	C	A	missense_variant: p.Gln252Lys	TCONS_00004805_g.5381	XLOC_002680	butyrophilin subfamily 1 member a1-like
AGKD04016637.1	2759	AX-87963821	C	G	intergenic_region
AGKD04016637.1	4871	AX-88108299	T	G	intergenic_region
AGKD04016638.1	3473	AX-88087191	A	G	intergenic_region
AGKD04016644.1	2097	AX-88245456	T	G	intron_variant	TCONS_00004810_g.5393	XLOC_002683	transcriptional regulator atrx isoform x1
AGKD04016657.1	12335	AX-87874132	C	A	intergenic_region
AGKD04016670.1	8971	AX-88276655	C	T	intron_variant	TCONS_00004864_g.5454	XLOC_002699	regulator of g-protein signaling 9-like
AGKD04016671.1	14820	AX-88140160	A	G	intergenic_region
AGKD04016672.1	15498	AX-87907696	G	A	intergenic_region
AGKD04016672.1	16006	AX-88120246	A	G	intergenic_region
AGKD04016688.1	6622	AX-88294313	G	T	intergenic_region
AGKD04016693.1	3476	AX-87967487	G	A	intergenic_region
AGKD04016698.1	5389	AX-88134308	G	A	intron_variant	TCONS_00004886_g.5473	XLOC_002714	protein tweety homolog 1 isoform x2
AGKD04016698.1	5427	AX-88159810	C	T	intron_variant	TCONS_00004886_g.5473	XLOC_002714	protein tweety homolog 1 isoform x2
AGKD04016699.1	12488	AX-88010614	G	T	intergenic_region
AGKD04016699.1	12551	AX-88266641	T	C	intergenic_region
AGKD04016705.1	12571	AX-88070449	T	G	intergenic_region
AGKD04016723.1	16588	AX-87999699	T	C	missense_variant: p.Asp26Gly	TCONS_00004914_g.5501	XLOC_002733	coiled-coil domain-containing protein 171-like
AGKD04016732.1	8050	AX-88008517	A	G	intergenic_region
AGKD04016732.1	8247	AX-87993834	T	G	intergenic_region
AGKD04016732.1	11220	AX-88053319	A	G	intergenic_region
AGKD04016732.1	14272	AX-87928278	G	A	intergenic_region
AGKD04016738.1	12881	AX-87898444	A	G	intergenic_region
AGKD04016746.1	8499	AX-87922309	C	T	intergenic_region
AGKD04016753.1	178	AX-88279779	T	C	intergenic_region
AGKD04016757.1	8553	AX-88074863	C	A	intergenic_region
AGKD04016766.1	2563	AX-87925454	T	C	intron_variant	TCONS_00004945_g.5526	XLOC_002751	60s ribosomal protein l23a
AGKD04016766.1	2790	AX-88116041	C	A	intron_variant	TCONS_00004945_g.5526	XLOC_002751	60s ribosomal protein l23a
AGKD04016766.1	5146	AX-88257368	T	G	intron_variant	TCONS_00004945_g.5526	XLOC_002751	60s ribosomal protein l23a
AGKD04016766.1	12267	AX-88261240	T	C	intergenic_region
AGKD04016770.1	3058	AX-88281772	C	A	missense_variant: p.Ala74Glu	TCONS_00004948_g.5527	XLOC_002753	zinc finger protein 850-like
AGKD04016771.1	9843	AX-88201652	C	T	intergenic_region
AGKD04016775.1	15064	AX-87874577	C	G	intergenic_region
AGKD04016783.1	9170	AX-87887123	T	G	intergenic_region
AGKD04016785.1	6809	AX-88002056	C	A	intergenic_region
AGKD04016785.1	16030	AX-87964458	C	T	intergenic_region
AGKD04016787.1	13944	AX-88314674	C	A	intergenic_region
AGKD04016788.1	1847	AX-88011851	G	C	intron_variant	TCONS_00004972_g.5545	XLOC_002770	histone-arginine methyltransferase carm1
AGKD04016790.1	9340	AX-88009762	C	T	intergenic_region
AGKD04016790.1	9449	AX-88060774	T	A	intergenic_region
AGKD04016790.1	9688	AX-87907571	A	G	intergenic_region
AGKD04016799.1	5668	AX-88214828	A	C	synonymous_variant	TCONS_00004978_g.5549	XLOC_002776	platelet glycoprotein ib alpha chain-like
AGKD04016800.1	12297	AX-88235280	C	T	intergenic_region
AGKD04016803.1	3461	AX-88001364	G	T	intergenic_region
AGKD04016810.1	4560	AX-87946478	A	C	intergenic_region
AGKD04016811.1	6929	AX-87881452	G	T	intergenic_region
AGKD04016811.1	8861	AX-88298872	T	G	intron_variant	TCONS_00004989_g.5558	XLOC_002785	acidic leucine-rich nuclear phosphoprotein 32 family member b-like isoform x1
AGKD04016811.1	11219	AX-87920036	G	T	intron_variant	TCONS_00004989_g.5558	XLOC_002785	acidic leucine-rich nuclear phosphoprotein 32 family member b-like isoform x1
AGKD04016811.1	11404	AX-88211579	T	G	intron_variant	TCONS_00004989_g.5558	XLOC_002785	acidic leucine-rich nuclear phosphoprotein 32 family member b-like isoform x1
AGKD04016816.1	12033	AX-88057366	C	T	intergenic_region
AGKD04016817.1	14471	AX-88222580	C	T	intron_variant	TCONS_00004993_g.5560	XLOC_002789	v-type proton atpase subunit h isoform x2
AGKD04016821.1	9249	AX-88022434	T	G	intergenic_region
AGKD04016833.1	13531	AX-88290498	G	A	intergenic_region
AGKD04016842.1	3168	AX-88001602	T	C	3_prime_UTR_variant	TCONS_00005023_g.5570	XLOC_002801	krueppel-like factor 3
AGKD04016850.1	10985	AX-87895180	A	C	intergenic_region
AGKD04016852.1	14358	AX-87933644	G	A	intergenic_region
AGKD04016862.1	10352	AX-87940809	C	T	intergenic_region
AGKD04016863.1	9962	AX-87975981	A	G	intergenic_region
AGKD04016864.1	12893	AX-88274390	G	A	intergenic_region
AGKD04016882.1	13409	AX-88091386	T	C	intergenic_region
AGKD04016902.1	7378	AX-87894864	A	G	intergenic_region
AGKD04016903.1	2095	AX-88024015	C	A	intergenic_region
AGKD04016903.1	3135	AX-88281781	C	A	intergenic_region
AGKD04016903.1	11855	AX-87875658	A	G	intergenic_region
AGKD04016912.1	4916	AX-87982009	G	C	intergenic_region
AGKD04016912.1	4965	AX-88153569	C	G	intergenic_region
AGKD04016912.1	12275	AX-88261339	A	T	intergenic_region
AGKD04016912.1	12313	AX-87992422	A	G	intergenic_region
AGKD04016927.1	8097	AX-88219111	A	C	5_prime_UTR_variant	TCONS_00005117_g.5706	XLOC_002863	PREDICTED: uncharacterized protein C17orf53 homolog isoform X1
AGKD04016927.1	8222	AX-88196851	G	A	5_prime_UTR_variant	TCONS_00005117_g.5706	XLOC_002863	PREDICTED: uncharacterized protein C17orf53 homolog isoform X1
AGKD04016927.1	8294	AX-88018907	T	G	5_prime_UTR_variant	TCONS_00005117_g.5706	XLOC_002863	PREDICTED: uncharacterized protein C17orf53 homolog isoform X1
AGKD04016927.1	9538	AX-87940900	A	G	splice_region_variant&intron_variant	TCONS_00005117_g.5704	XLOC_002863	PREDICTED: uncharacterized protein C17orf53 homolog isoform X1
AGKD04016927.1	9573	AX-88010149	G	C	missense_variant: p.Ala196Gly	TCONS_00005117_g.5704	XLOC_002863	PREDICTED: uncharacterized protein C17orf53 homolog isoform X1
AGKD04016927.1	9665	AX-88110044	G	C	intron_variant	TCONS_00005117_g.5704	XLOC_002863	PREDICTED: uncharacterized protein C17orf53 homolog isoform X1
AGKD04016927.1	10145	AX-88144509	C	T	missense_variant: p.Ala46Thr	TCONS_00005117_g.5704	XLOC_002863	PREDICTED: uncharacterized protein C17orf53 homolog isoform X1
AGKD04016941.1	8624	AX-88128679	T	A	intergenic_region
AGKD04016943.1	7276	AX-88286514	G	T	intergenic_region
AGKD04016950.1	139	AX-88076713	T	C	intergenic_region
AGKD04016954.1	4213	AX-88178992	A	G	intron_variant	TCONS_00005141_g.5751	XLOC_002876	probable e3 ubiquitin-protein ligase herc1
AGKD04016956.1	1073	AX-88275435	T	C	intergenic_region
AGKD04016966.1	3811	AX-88220416	T	G	3_prime_UTR_variant	TCONS_00005165_g.5798	XLOC_002888	unnamed protein product
AGKD04016966.1	5096	AX-87926485	C	T	5_prime_UTR_variant	TCONS_00005165_g.5798	XLOC_002888	unnamed protein product
AGKD04016970.1	6580	AX-88200249	C	A	intergenic_region
AGKD04016975.1	4115	AX-88072613	A	G	3_prime_UTR_variant	TCONS_00005167_g.5803	XLOC_002890	rho gtpase-activating protein 44-like isoform x1
AGKD04016975.1	4669	AX-88211835	C	G	intron_variant	TCONS_00005167_g.5803	XLOC_002890	rho gtpase-activating protein 44-like isoform x1
AGKD04016975.1	7184	AX-87954231	C	T	intron_variant	TCONS_00005167_g.5803	XLOC_002890	rho gtpase-activating protein 44-like isoform x1
AGKD04016996.1	6487	AX-87925654	C	T	intron_variant	TCONS_00005190_g.5841	XLOC_002898	transmembrane channel-like protein 6
AGKD04016996.1	6516	AX-88108521	C	T	intron_variant	TCONS_00005190_g.5841	XLOC_002898	transmembrane channel-like protein 6
AGKD04017003.1	6374	AX-88140395	G	A	intergenic_region
AGKD04017003.1	6779	AX-88210701	G	A	intron_variant	TCONS_00005194_g.5849	XLOC_002901	exostosin-1b isoform x2
AGKD04017003.1	14312	AX-87999374	A	G	intron_variant	TCONS_00005194_g.5849	XLOC_002901	exostosin-1b isoform x2
AGKD04017003.1	14402	AX-88184363	C	G	intron_variant	TCONS_00005194_g.5849	XLOC_002901	exostosin-1b isoform x2
AGKD04017003.1	14408	AX-88086483	C	A	intron_variant	TCONS_00005194_g.5849	XLOC_002901	exostosin-1b isoform x2
AGKD04017009.1	13925	AX-88278860	A	G	intergenic_region
AGKD04017010.1	1027	AX-88201271	C	T	intergenic_region
AGKD04017014.1	10462	AX-88128437	G	T	intergenic_region
AGKD04017014.1	14328	AX-87940750	C	T	intergenic_region
AGKD04017017.1	9939	AX-88182274	C	T	intergenic_region
AGKD04017026.1	4720	AX-88174701	A	G	intergenic_region
AGKD04017050.1	6489	AX-87954983	G	T	intergenic_region
AGKD04017051.1	15008	AX-87895322	A	G	intergenic_region
AGKD04017061.1	7951	AX-88058010	C	A	intergenic_region
AGKD04017072.1	9861	AX-88043754	C	T	intergenic_region
AGKD04017072.1	14937	AX-88250522	T	G	intergenic_region
AGKD04017073.1	13509	AX-88106098	G	A	intergenic_region
AGKD04017079.1	5865	AX-88262906	T	C	intergenic_region
AGKD04017090.1	13787	AX-87978858	C	A	missense_variant: p.Asn249Lys	TCONS_00005280_g.5927	XLOC_002954	tom1-like protein 2 isoform x2
AGKD04017102.1	11094	AX-88123885	G	A	intergenic_region
AGKD04017102.1	11678	AX-87963826	T	C	intergenic_region
AGKD04017102.1	12457	AX-87890487	C	A	intergenic_region
AGKD04017102.1	12500	AX-88118544	C	A	intergenic_region
AGKD04017102.1	12690	AX-88021925	T	G	intergenic_region
AGKD04017115.1	7640	AX-88102112	C	T	intron_variant	TCONS_00005296_g.5942	XLOC_002965	liprin-alpha-3-like isoform x2
AGKD04017118.1	8901	AX-88008441	A	G	intergenic_region
AGKD04017122.1	7486	AX-87910644	G	A	intergenic_region
AGKD04017139.1	6872	AX-88271656	A	G	intergenic_region
AGKD04017143.1	12032	AX-88161709	G	T	intergenic_region
AGKD04017151.1	10941	AX-88130641	T	C	intergenic_region
AGKD04017153.1	5169	AX-88012041	T	G	intron_variant	TCONS_00005317_g.5957	XLOC_002983	neuroblastoma-amplified sequence
AGKD04017153.1	6509	AX-88160229	T	A	intron_variant	TCONS_00005317_g.5957	XLOC_002983	neuroblastoma-amplified sequence
AGKD04017153.1	12791	AX-87880123	C	T	3_prime_UTR_variant	TCONS_00005317_g.5957	XLOC_002983	neuroblastoma-amplified sequence
AGKD04017154.1	8192	AX-88294720	C	T	3_prime_UTR_variant	TCONS_00005318_g.5958	XLOC_002984	homeobox protein unc-4 homolog
AGKD04017156.1	13030	AX-88083125	A	G	intergenic_region
AGKD04017156.1	13086	AX-87948767	G	T	intergenic_region
AGKD04017156.1	13370	AX-88096538	G	A	intergenic_region
AGKD04017200.1	11800	AX-88109574	C	T	intergenic_region
AGKD04017202.1	14905	AX-88198194	G	C	intergenic_region
AGKD04017202.1	14918	AX-87950958	C	T	intergenic_region
AGKD04017216.1	6619	AX-87883805	G	T	intergenic_region
AGKD04017237.1	8698	AX-87961286	G	A	intergenic_region
AGKD04017238.1	12663	AX-88142156	T	C	intergenic_region
AGKD04017252.1	4693	AX-88232563	A	G	intergenic_region
AGKD04017255.1	8590	AX-88244240	G	A	intron_variant	TCONS_00005381_g.6014	XLOC_003034	axin-1-like isoform x1
AGKD04017265.1	4818	AX-87879524	T	G	intergenic_region
AGKD04017265.1	8332	AX-88313294	C	T	intergenic_region
AGKD04017266.1	14772	AX-88224948	T	G	intergenic_region
AGKD04017271.1	5590	AX-88142029	T	C	intergenic_region
AGKD04017275.1	1794	AX-88171271	C	T	intergenic_region
AGKD04017277.1	1818	AX-88009353	G	C	missense_variant: p.Ser184Cys	TCONS_00005405_g.6044	XLOC_003053	golgi apparatus membrane protein tvp23 homolog a
AGKD04017277.1	2117	AX-87958291	G	T	intron_variant	TCONS_00005405_g.6043	XLOC_003053	golgi apparatus membrane protein tvp23 homolog a
AGKD04017278.1	8180	AX-88068429	A	C	intergenic_region
AGKD04017278.1	8221	AX-88299306	G	T	intergenic_region
AGKD04017282.1	4170	AX-87964245	G	A	intron_variant	TCONS_00005414_g.6068	XLOC_003054	protein unc-13 homolog c
AGKD04017283.1	7294	AX-88191900	T	C	intron_variant	TCONS_00005415_g.6069	XLOC_003055	rhophilin-2 isoform x1
AGKD04017292.1	9360	AX-88294800	C	T	intergenic_region
AGKD04017294.1	6557	AX-87962508	C	T	intron_variant	TCONS_00005423_g.6077	XLOC_003061	smith-magenis syndrome chromosomal region candidate gene 8 protein homolog
AGKD04017294.1	7336	AX-88139640	G	A	missense_variant: p.Pro549Ser	TCONS_00005423_g.6077	XLOC_003061	smith-magenis syndrome chromosomal region candidate gene 8 protein homolog
AGKD04017296.1	8028	AX-88188241	G	A	intergenic_region
AGKD04017299.1	12286	AX-87983426	A	G	intergenic_region
AGKD04017315.1	3535	AX-88285487	G	T	intergenic_region
AGKD04017322.1	7557	AX-88043605	C	A	intergenic_region
AGKD04017329.1	563	AX-88110293	G	T	intergenic_region
AGKD04017329.1	11022	AX-88088124	A	G	synonymous_variant	TCONS_00005468_g.6114	XLOC_003086	guanine nucleotide exchange factor dbs isoform x2
AGKD04017336.1	788	AX-88272074	G	T	intergenic_region
AGKD04017341.1	11565	AX-88268776	C	A	intergenic_region
AGKD04017343.1	10825	AX-88222361	C	A	intergenic_region
AGKD04017350.1	11405	AX-88079283	A	C	intergenic_region
AGKD04017350.1	11508	AX-88080356	G	A	intergenic_region
AGKD04017356.1	4708	AX-88098752	C	A	intron_variant	TCONS_00005493_g.6139	XLOC_003104	huntingtin isoform x4
AGKD04017369.1	2455	AX-87875008	G	C	intergenic_region
AGKD04017380.1	4315	AX-88310459	C	T	intergenic_region
AGKD04017388.1	788	AX-87923147	C	G	intron_variant	TCONS_00005545_g.6209	XLOC_003122	epidermal growth factor receptor kinase substrate 8-like protein 2-like isoform x1
AGKD04017388.1	799	AX-88175071	C	T	intron_variant	TCONS_00005545_g.6209	XLOC_003122	epidermal growth factor receptor kinase substrate 8-like protein 2-like isoform x1
AGKD04017388.1	852	AX-87951115	C	A	intron_variant	TCONS_00005545_g.6209	XLOC_003122	epidermal growth factor receptor kinase substrate 8-like protein 2-like isoform x1
AGKD04017388.1	8750	AX-88019968	C	T	intron_variant	TCONS_00005545_g.6209	XLOC_003122	epidermal growth factor receptor kinase substrate 8-like protein 2-like isoform x1
AGKD04017388.1	9562	AX-88259848	A	G	intron_variant	TCONS_00005545_g.6209	XLOC_003122	epidermal growth factor receptor kinase substrate 8-like protein 2-like isoform x1
AGKD04017396.1	8802	AX-88009880	C	A	intergenic_region
AGKD04017402.1	3399	AX-88161211	T	G	intergenic_region
AGKD04017403.1	12013	AX-88027081	T	C	intergenic_region
AGKD04017410.1	7896	AX-88001770	A	T	intron_variant	TCONS_00005573_g.6238	XLOC_003132	unconventional myosin-ie-like
AGKD04017411.1	5137	AX-88051496	T	G	intergenic_region
AGKD04017411.1	5624	AX-88172426	G	A	intergenic_region
AGKD04017411.1	5726	AX-88250930	G	T	intergenic_region
AGKD04017413.1	9507	AX-88092167	C	T	missense_variant: p.Ser176Asn	TCONS_00005578_g.6242	XLOC_003134	m-phase inducer phosphatase 2
AGKD04017427.1	4128	AX-88308170	C	T	intron_variant	TCONS_00005588_g.6248	XLOC_003142	ornithine mitochondrial
AGKD04017438.1	11133	AX-88058886	C	T	intergenic_region
AGKD04017446.1	2916	AX-87965555	A	G	intergenic_region
AGKD04017449.1	6151	AX-88086930	T	A	intergenic_region
AGKD04017449.1	6212	AX-88259953	A	G	intergenic_region
AGKD04017449.1	6216	AX-88028947	C	A	intergenic_region
AGKD04017450.1	14580	AX-88076940	A	C	intergenic_region
AGKD04017452.1	14095	AX-88199241	A	G	intergenic_region
AGKD04017455.1	9478	AX-88096210	A	G	intergenic_region
AGKD04017461.1	13311	AX-87947269	C	T	intergenic_region
AGKD04017466.1	13489	AX-87991324	C	A	intergenic_region
AGKD04017474.1	11566	AX-88268333	C	T	intergenic_region
AGKD04017477.1	4636	AX-88227620	G	T	intergenic_region
AGKD04017479.1	8746	AX-88039815	C	T	intergenic_region
AGKD04017486.1	12515	AX-88134371	C	T	intergenic_region
AGKD04017491.1	7439	AX-88067987	C	T	intergenic_region
AGKD04017509.1	14683	AX-88203575	T	G	intergenic_region
AGKD04017515.1	4295	AX-88174403	C	T	stop_retained_variant	TCONS_00005666_g.6332	XLOC_003198	carbohydrate sulfotransferase 1
AGKD04017515.1	4863	AX-87913918	A	G	5_prime_UTR_variant	TCONS_00005666_g.6332	XLOC_003198	carbohydrate sulfotransferase 1
AGKD04017515.1	5573	AX-88025667	G	A	missense_variant: p.Ala420Val	TCONS_00005666_g.6331	XLOC_003198	carbohydrate sulfotransferase 1
AGKD04017524.1	14360	AX-88211514	G	A	intergenic_region
AGKD04017530.1	8514	AX-88061541	T	G	intergenic_region
AGKD04017545.1	6852	AX-88179256	G	A	intergenic_region
AGKD04017556.1	2201	AX-88030575	C	T	intergenic_region
AGKD04017556.1	2283	AX-88037459	G	T	intergenic_region
AGKD04017556.1	5743	AX-88143667	G	T	intergenic_region
AGKD04017557.1	11296	AX-88176671	G	A	intergenic_region
AGKD04017558.1	2534	AX-88307672	T	C	intergenic_region
AGKD04017558.1	11157	AX-88149074	T	G	intergenic_region
AGKD04017558.1	11161	AX-88051826	A	G	intergenic_region
AGKD04017560.1	4229	AX-88267654	A	G	intergenic_region
AGKD04017568.1	8621	AX-88199469	C	T	intergenic_region
AGKD04017574.1	2373	AX-88131001	T	C	intergenic_region
AGKD04017577.1	12438	AX-87996842	C	G	intergenic_region
AGKD04017579.1	2144	AX-88176500	T	C	intergenic_region
AGKD04017584.1	7747	AX-87915024	T	C	intergenic_region
AGKD04017594.1	10932	AX-88082697	G	A	intergenic_region
AGKD04017594.1	10962	AX-88223861	A	G	intergenic_region
AGKD04017594.1	10980	AX-88148360	A	T	intergenic_region
AGKD04017608.1	2208	AX-88085909	T	G	intergenic_region
AGKD04017608.1	8559	AX-87921763	C	T	intergenic_region
AGKD04017608.1	9624	AX-88288895	C	T	intergenic_region
AGKD04017634.1	9633	AX-87945096	G	A	missense_variant: p.Val278Ile	TCONS_00005745_g.6402	XLOC_003254	probable methyltransferase tarbp1
AGKD04017635.1	4268	AX-87970157	G	T	intron_variant	TCONS_00005751_g.6407	XLOC_003256	polyadenylate-binding protein 1
AGKD04017636.1	9779	AX-88230956	G	C	intergenic_region
AGKD04017636.1	9780	AX-87912882	T	A	intergenic_region
AGKD04017636.1	13437	AX-88076978	T	G	intergenic_region
AGKD04017641.1	3144	AX-88208957	C	A	intergenic_region
AGKD04017642.1	3124	AX-88213742	T	C	intergenic_region
AGKD04017644.1	2521	AX-88152672	C	A	intergenic_region
AGKD04017650.1	12755	AX-87977355	A	G	intergenic_region
AGKD04017666.1	3915	AX-87961952	T	C	intergenic_region
AGKD04017670.1	1490	AX-87969163	G	A	intergenic_region
AGKD04017670.1	1759	AX-87921267	G	A	intergenic_region
AGKD04017699.1	2096	AX-88187443	A	G	intergenic_region
AGKD04017700.1	11062	AX-88029075	A	C	intergenic_region
AGKD04017723.1	10459	AX-88077400	G	A	intergenic_region
AGKD04017725.1	3964	AX-88070571	T	A	intergenic_region
AGKD04017746.1	9795	AX-88068080	T	C	3_prime_UTR_variant	TCONS_00005826_g.6469	XLOC_003313	forkhead box protein k1
AGKD04017754.1	6991	AX-87881111	C	T	intergenic_region
AGKD04017763.1	2540	AX-88279328	G	A	synonymous_variant	TCONS_00005842_g.6490	XLOC_003321	fructose- -bisphosphatase 1-like
AGKD04017772.1	11987	AX-88011962	G	T	intergenic_region
AGKD04017780.1	13041	AX-88183694	C	T	intergenic_region
AGKD04017780.1	13335	AX-88133416	C	G	intergenic_region
AGKD04017790.1	9605	AX-88249975	A	G	5_prime_UTR_variant	TCONS_00005859_g.6513	XLOC_003334	cat eye syndrome critical region protein 5-like
AGKD04017790.1	11129	AX-88114358	T	G	intergenic_region
AGKD04017790.1	11235	AX-87944080	T	C	intergenic_region
AGKD04017797.1	5036	AX-88180476	G	A	intron_variant	TCONS_00005865_g.6516	XLOC_003339	tbc1 domain family member 30
AGKD04017798.1	10427	AX-88082084	A	G	intron_variant	TCONS_00005872_g.6525	XLOC_003341	n-acetyllactosaminide beta- -n-acetylglucosaminyltransferase 2
AGKD04017815.1	1604	AX-88174314	A	G	3_prime_UTR_variant	TCONS_00005893_g.6547	XLOC_003353	ring finger protein 150-like
AGKD04017815.1	1843	AX-88200294	T	C	3_prime_UTR_variant	TCONS_00005893_g.6547	XLOC_003353	ring finger protein 150-like
AGKD04017821.1	3302	AX-88000499	C	A	intergenic_region
AGKD04017826.1	3069	AX-88206795	A	G	intergenic_region
AGKD04017826.1	12396	AX-88164615	C	A	intergenic_region
AGKD04017826.1	12744	AX-88003286	T	C	intergenic_region
AGKD04017836.1	5421	AX-88020171	A	G	intergenic_region
AGKD04017840.1	2666	AX-88008903	G	A	intergenic_region
AGKD04017841.1	3768	AX-87989450	G	A	intron_variant	TCONS_00005899_g.6551	XLOC_003359	phosphorylase b kinase regulatory subunit liver isoform- partial
AGKD04017843.1	14212	AX-87877672	G	C	intergenic_region
AGKD04017843.1	14250	AX-88209162	A	T	intergenic_region
AGKD04017851.1	7905	AX-88099996	T	G	intergenic_region
AGKD04017854.1	7346	AX-88249871	T	C	missense_variant: p.Lys183Glu	TCONS_00005903_g.6554	XLOC_003363	a disintegrin and metalloproteinase with thrombospondin motifs 7
AGKD04017854.1	11927	AX-88180187	G	A	missense_variant: p.Arg32Cys	TCONS_00005903_g.6554	XLOC_003363	a disintegrin and metalloproteinase with thrombospondin motifs 7
AGKD04017860.1	3884	AX-88283740	G	T	intergenic_region
AGKD04017860.1	4227	AX-88229569	G	T	intergenic_region
AGKD04017866.1	11916	AX-88235871	G	A	intergenic_region
AGKD04017872.1	8252	AX-88306886	A	G	intergenic_region
AGKD04017884.1	6869	AX-88165123	A	G	intergenic_region
AGKD04017891.1	7228	AX-87878198	C	G	intergenic_region
AGKD04017896.1	4052	AX-88272873	A	G	intergenic_region
AGKD04017899.1	9794	AX-88176860	G	A	missense_variant: p.Gly137Asp	TCONS_00005930_g.6572	XLOC_003378	neurobeachin-like isoform x2
AGKD04017904.1	9848	AX-88023976	G	A	intergenic_region
AGKD04017907.1	7218	AX-88117529	G	A	intergenic_region
AGKD04017907.1	7251	AX-88079051	T	C	intergenic_region
AGKD04017907.1	7796	AX-87925605	C	T	intergenic_region
AGKD04017910.1	10059	AX-88083715	G	A	intron_variant	TCONS_00005947_g.6588	XLOC_003386	domon domain-containing protein frrs1l
AGKD04017912.1	9044	AX-88038598	G	T	intergenic_region
AGKD04017914.1	5348	AX-88177572	G	T	intergenic_region
AGKD04017915.1	5901	AX-87982274	C	A	intergenic_region
AGKD04017918.1	1166	AX-88302939	G	A	intergenic_region
AGKD04017922.1	9398	AX-88069316	T	C	intron_variant	TCONS_00005965_g.6600	XLOC_003395	dysferlin
AGKD04017926.1	4067	AX-88252672	G	A	synonymous_variant	TCONS_00005970_g.6605	XLOC_003400	cgmp-dependent 3 -cyclic phosphodiesterase isoform x2
AGKD04017926.1	12867	AX-87958087	T	C	intergenic_region
AGKD04017928.1	5906	AX-88301117	C	A	synonymous_variant	TCONS_00005971_g.6606	XLOC_003401	camp-specific 3 -cyclic phosphodiesterase 4c-like
AGKD04017935.1	5447	AX-88208866	C	G	intergenic_region
AGKD04017936.1	3209	AX-88204288	C	A	intergenic_region
AGKD04017939.1	422	AX-88128800	C	T	intergenic_region
AGKD04017955.1	2757	AX-87904518	T	C	intron_variant	TCONS_00005994_g.6628	XLOC_003420	neutrophil cytosol factor 4
AGKD04017957.1	7485	AX-87888635	C	T	intron_variant	TCONS_00005995_g.6629	XLOC_003421	wash complex subunit strumpellin
AGKD04017961.1	9909	AX-87884649	C	T	synonymous_variant	TCONS_00006004_g.6642	XLOC_003423	zinc finger protein 572-like isoform x3
AGKD04017971.1	9446	AX-87920092	G	A	intron_variant	TCONS_00006017_g.6657	XLOC_003427	proto-oncogene vav isoform x1
AGKD04017979.1	6018	AX-88089103	A	T	intergenic_region
AGKD04017984.1	8511	AX-88101902	G	A	intron_variant	TCONS_00006044_g.6676	XLOC_003432	g patch domain-containing protein 1
AGKD04018014.1	12169	AX-88077775	G	A	intron_variant	TCONS_00006076_g.6733	XLOC_003441	excitatory amino acid transporter 2-like
AGKD04018015.1	4908	AX-88167350	T	C	intergenic_region
AGKD04018021.1	4826	AX-87919920	C	A	intergenic_region
AGKD04018026.1	2610	AX-88155262	G	A	intergenic_region
AGKD04018031.1	2583	AX-87951351	T	C	synonymous_variant	TCONS_00006090_g.6748	XLOC_003451	suppressor of tumorigenicity 14 protein
AGKD04018039.1	6230	AX-88294612	T	G	intergenic_region
AGKD04018040.1	4377	AX-88039622	C	T	intron_variant	TCONS_00006096_g.6753	XLOC_003456	acyl-coenzyme a thioesterase 8
AGKD04018045.1	13982	AX-87890754	C	T	intergenic_region
AGKD04018062.1	2754	AX-88171831	A	T	intergenic_region
AGKD04018062.1	11547	AX-87943827	G	A	intergenic_region
AGKD04018062.1	13199	AX-88179493	A	C	intergenic_region
AGKD04018067.1	11424	AX-88122826	G	C	intergenic_region
AGKD04018073.1	13545	AX-88069518	A	G	intergenic_region
AGKD04018076.1	9049	AX-87975448	G	A	synonymous_variant	TCONS_00006131_g.6784	XLOC_003477	dual specificity mitogen-activated protein kinase kinase 5
AGKD04018079.1	8082	AX-88056414	A	G	intergenic_region
AGKD04018088.1	3425	AX-88090852	T	G	intron_variant	TCONS_00006137_g.6788	XLOC_003482	tuberin-like isoform x1
AGKD04018088.1	3447	AX-87884486	T	C	intron_variant	TCONS_00006137_g.6788	XLOC_003482	tuberin-like isoform x1
AGKD04018092.1	3788	AX-87885312	C	A	intergenic_region
AGKD04018092.1	4098	AX-87880941	G	A	intergenic_region
AGKD04018096.1	13861	AX-88011414	G	A	missense_variant: p.Met543Ile	TCONS_00006153_g.6802	XLOC_003490	creb-binding protein isoform x3
AGKD04018099.1	10231	AX-88175937	C	A	intergenic_region
AGKD04018102.1	12278	AX-88261548	A	G	intergenic_region
AGKD04018114.1	13222	AX-88296959	C	T	intergenic_region
AGKD04018120.1	7845	AX-88108545	G	A	intergenic_region
AGKD04018124.1	13660	AX-88083389	C	T	intergenic_region
AGKD04018125.1	8582	AX-87989660	T	C	intron_variant	TCONS_00006177_g.6827	XLOC_003508	amyloid-like protein 2 isoform x4
AGKD04018129.1	6149	AX-87920241	G	C	intergenic_region
AGKD04018129.1	6897	AX-87878356	T	G	intergenic_region
AGKD04018131.1	9641	AX-87999861	G	T	intergenic_region
AGKD04018132.1	11643	AX-88077483	C	T	intergenic_region
AGKD04018137.1	563	AX-88113778	G	T	intron_variant	TCONS_00006196_g.6835	XLOC_003522	rho gtpase-activating protein 42 isoform x4
AGKD04018137.1	2647	AX-88251936	C	T	intron_variant	TCONS_00006196_g.6835	XLOC_003522	rho gtpase-activating protein 42 isoform x4
AGKD04018137.1	9393	AX-87943797	G	T	intron_variant	TCONS_00006196_g.6835	XLOC_003522	rho gtpase-activating protein 42 isoform x4
AGKD04018143.1	3184	AX-87931833	C	T	intergenic_region
AGKD04018144.1	11689	AX-87914079	A	G	5_prime_UTR_variant	TCONS_00006205_g.6846	XLOC_003529	interleukin-1 receptor antagonist
AGKD04018148.1	7161	AX-88009029	T	C	intergenic_region
AGKD04018173.1	4630	AX-88008034	T	A	intergenic_region
AGKD04018191.1	2143	AX-87890817	C	A	intron_variant	TCONS_00006241_g.6891	XLOC_003547	PREDICTED: uncharacterized protein LOC105019925
AGKD04018195.1	8570	AX-87902809	G	C	intergenic_region
AGKD04018200.1	8789	AX-88197259	G	T	intergenic_region
AGKD04018214.1	8534	AX-88205046	C	G	intergenic_region
AGKD04018214.1	13300	AX-87938843	G	T	intergenic_region
AGKD04018227.1	7004	AX-88254227	C	T	synonymous_variant	TCONS_00006278_g.6924	XLOC_003568	synaptotagmin-3
AGKD04018230.1	853	AX-88085858	A	G	intergenic_region
AGKD04018250.1	1521	AX-88263843	C	T	intergenic_region
AGKD04018250.1	2002	AX-88093944	T	G	intergenic_region
AGKD04018250.1	3568	AX-88246224	G	A	intergenic_region
AGKD04018264.1	1043	AX-87890303	T	G	intergenic_region
AGKD04018266.1	6736	AX-88009461	A	C	3_prime_UTR_variant	TCONS_00006310_g.6951	XLOC_003589	programmed cell death 6-interacting protein isoform x2
AGKD04018266.1	6738	AX-88135284	G	T	3_prime_UTR_variant	TCONS_00006310_g.6951	XLOC_003589	programmed cell death 6-interacting protein isoform x2
AGKD04018266.1	6896	AX-88079482	C	T	intergenic_region
AGKD04018266.1	7220	AX-88185655	G	T	intergenic_region
AGKD04018266.1	9455	AX-87930605	A	G	intergenic_region
AGKD04018276.1	1519	AX-87876602	G	C	intergenic_region
AGKD04018278.1	832	AX-88098780	G	A	intergenic_region
AGKD04018279.1	6943	AX-87888511	C	T	intergenic_region
AGKD04018281.1	7186	AX-88246383	G	A	intergenic_region
AGKD04018292.1	11508	AX-87981265	T	C	intergenic_region
AGKD04018296.1	9955	AX-88044595	G	A	intergenic_region
AGKD04018304.1	7361	AX-88248159	T	A	intergenic_region
AGKD04018306.1	683	AX-87897614	G	T	intergenic_region
AGKD04018308.1	11817	AX-87932213	C	T	intergenic_region
AGKD04018325.1	3931	AX-88029007	T	C	intergenic_region
AGKD04018326.1	11615	AX-87928429	G	A	intron_variant	TCONS_00006342_g.6997	XLOC_003612	calcium uniporter mitochondrial isoform x2
AGKD04018332.1	7095	AX-87908880	A	G	intergenic_region
AGKD04018332.1	7285	AX-88122696	C	G	intergenic_region
AGKD04018332.1	7299	AX-88138254	A	C	intergenic_region
AGKD04018359.1	8478	AX-87881440	C	T	intergenic_region
AGKD04018367.1	2591	AX-88299176	C	T	intergenic_region
AGKD04018388.1	11185	AX-88194264	G	A	intergenic_region
AGKD04018389.1	790	AX-87907623	C	T	intergenic_region
AGKD04018402.1	7685	AX-88090821	A	C	intron_variant	TCONS_00006402_g.7062	XLOC_003655	letm1 and ef-hand domain-containing protein mitochondrial isoform x3
AGKD04018402.1	7989	AX-88123613	T	G	intron_variant	TCONS_00006402_g.7062	XLOC_003655	letm1 and ef-hand domain-containing protein mitochondrial isoform x3
AGKD04018414.1	4008	AX-87885642	T	C	intergenic_region
AGKD04018432.1	4505	AX-87993695	T	C	intergenic_region
AGKD04018443.1	2889	AX-87881219	C	A	intergenic_region
AGKD04018443.1	2956	AX-88005993	G	T	intergenic_region
AGKD04018446.1	5778	AX-88157037	G	A	intron_variant	TCONS_00006469_g.7126	XLOC_003695	integrin alpha-6
AGKD04018446.1	6286	AX-88069115	G	A	intron_variant	TCONS_00006469_g.7126	XLOC_003695	integrin alpha-6
AGKD04018446.1	6634	AX-88026472	T	G	intron_variant	TCONS_00006469_g.7126	XLOC_003695	integrin alpha-6
AGKD04018469.1	5642	AX-88086727	C	T	intergenic_region
AGKD04018483.1	5916	AX-88182724	G	A	intergenic_region
AGKD04018493.1	10282	AX-88068239	T	C	intergenic_region
AGKD04018498.1	3121	AX-88134342	T	C	intron_variant	TCONS_00006523_g.7191	XLOC_003725	thump domain-containing protein 1
AGKD04018498.1	3485	AX-88200680	A	G	intron_variant	TCONS_00006523_g.7191	XLOC_003725	thump domain-containing protein 1
AGKD04018498.1	4031	AX-88279728	C	T	missense_variant: p.Ser155Leu	TCONS_00006523_g.7191	XLOC_003725	thump domain-containing protein 1
AGKD04018504.1	12247	AX-88047679	T	C	intergenic_region
AGKD04018512.1	9073	AX-87895174	C	T	intergenic_region
AGKD04018515.1	3962	AX-88106904	C	T	synonymous_variant	TCONS_00006536_g.7202	XLOC_003735	receptor-type tyrosine-protein phosphatase-like n isoform x1
AGKD04018540.1	11070	AX-87963859	C	A	intergenic_region
AGKD04018540.1	12102	AX-88072505	G	A	intergenic_region
AGKD04018543.1	1489	AX-88044613	G	C	intergenic_region
AGKD04018545.1	5125	AX-88062094	G	A	intron_variant	TCONS_00006560_g.7222	XLOC_003747	telomerase-binding protein est1a
AGKD04018554.1	5325	AX-88141516	T	C	intron_variant	TCONS_00006565_g.7225	XLOC_003750	brca1-associated atm activator 1
AGKD04018558.1	11539	AX-88296258	C	T	intergenic_region
AGKD04018579.1	5216	AX-88252320	G	A	intergenic_region
AGKD04018580.1	9288	AX-88131610	T	C	intergenic_region
AGKD04018582.1	3947	AX-88161984	A	G	intergenic_region
AGKD04018594.1	3327	AX-88247555	A	G	intergenic_region
AGKD04018594.1	10026	AX-87948427	T	C	missense_variant: p.Lys78Glu	TCONS_00006609_g.7280	XLOC_003772	serum deprivation-response
AGKD04018598.1	6936	AX-88116437	T	G	intergenic_region
AGKD04018598.1	10111	AX-88160119	T	C	intergenic_region
AGKD04018598.1	10231	AX-88083906	G	A	intergenic_region
AGKD04018612.1	6637	AX-87940595	C	A	5_prime_UTR_variant	TCONS_00006623_g.7292	XLOC_003780	tpa: transposase	3_prime_UTR_variant	TCONS_00006622_g.7294	XLOC_003779	tpa: transposase
AGKD04018612.1	13011	AX-88085374	G	T	intergenic_region
AGKD04018613.1	3357	AX-87951240	T	C	intron_variant	TCONS_00006624_g.7295	XLOC_003781	pre-mrna 3 -end-processing factor fip1-like isoform x2
AGKD04018621.1	4481	AX-88150577	T	C	intergenic_region
AGKD04018648.1	5848	AX-88136352	T	C	intergenic_region
AGKD04018650.1	7777	AX-88084118	C	G	intergenic_region
AGKD04018658.1	3982	AX-88225900	C	A	intergenic_region
AGKD04018659.1	2583	AX-88056449	T	G	intergenic_region
AGKD04018663.1	4703	AX-87993089	T	C	intron_variant	TCONS_00006682_g.7376	XLOC_003814	translocation protein sec63 homolog
AGKD04018673.1	6985	AX-88303274	G	T	intergenic_region
AGKD04018676.1	3466	AX-88015761	T	G	3_prime_UTR_variant	TCONS_00006695_g.7395	XLOC_003818	multiple c2 and transmembrane domain-containing protein 2-like
AGKD04018678.1	12816	AX-87972576	C	T	intergenic_region
AGKD04018690.1	4424	AX-87925459	C	T	intergenic_region
AGKD04018704.1	12329	AX-88021257	G	T	intergenic_region
AGKD04018724.1	3580	AX-88006318	A	G	intergenic_region
AGKD04018725.1	6436	AX-88234920	A	T	intergenic_region
AGKD04018729.1	1156	AX-88291145	C	G	intergenic_region
AGKD04018734.1	1282	AX-87951277	C	T	intergenic_region
AGKD04018743.1	7043	AX-87893348	A	G	intergenic_region
AGKD04018758.1	4662	AX-88017396	C	G	intergenic_region
AGKD04018759.1	4397	AX-88112766	G	T	intergenic_region
AGKD04018759.1	12276	AX-87901880	C	G	intergenic_region
AGKD04018765.1	6759	AX-87929701	C	T	intergenic_region
AGKD04018767.1	7743	AX-87897886	G	A	missense_variant: p.Ala76Val	TCONS_00006752_g.7473	XLOC_003858	probable global transcription activator snf2l2 isoform x4
AGKD04018769.1	4818	AX-88043522	G	T	intergenic_region
AGKD04018771.1	7261	AX-87881806	C	T	intron_variant	TCONS_00006753_g.7474	XLOC_003859	tyrosine-protein phosphatase non-receptor type 3
AGKD04018771.1	7641	AX-88185108	C	T	synonymous_variant	TCONS_00006753_g.7474	XLOC_003859	tyrosine-protein phosphatase non-receptor type 3
AGKD04018778.1	4562	AX-88242752	C	A	intron_variant	TCONS_00006758_g.7487	XLOC_003861	glutaredoxin 3-like
AGKD04018779.1	9237	AX-88101840	A	G	intergenic_region
AGKD04018785.1	5678	AX-88210545	G	A	missense_variant: p.Arg85Cys	TCONS_00006761_g.7489	XLOC_003864	bone morphogenetic protein receptor type-2
AGKD04018799.1	7723	AX-88002885	T	C	intergenic_region
AGKD04018809.1	3572	AX-88282092	G	T	intergenic_region
AGKD04018810.1	6109	AX-88197793	G	T	missense_variant: p.Phe28Leu	TCONS_00006774_g.7497	XLOC_003876	lysyl oxidase homolog 3 isoform x1
AGKD04018816.1	2529	AX-88221907	A	G	synonymous_variant	TCONS_00006775_g.7498	XLOC_003877	fh1 fh2 domain-containing protein 3- partial
AGKD04018820.1	1776	AX-88032348	C	G	intergenic_region
AGKD04018821.1	6838	AX-88053818	C	G	intergenic_region
AGKD04018831.1	576	AX-88008739	A	C	intergenic_region
AGKD04018832.1	7384	AX-87966820	T	C	intron_variant	TCONS_00006783_g.7504	XLOC_003883	condensin complex subunit 3
AGKD04018834.1	3125	AX-88294130	C	A	intergenic_region
AGKD04018834.1	3380	AX-88020298	A	G	intergenic_region
AGKD04018839.1	1347	AX-88238831	C	T	intron_variant	TCONS_00006788_g.7508	XLOC_003887	leucine-rich repeat serine threonine-protein kinase 1
AGKD04018840.1	3549	AX-87945247	C	T	intergenic_region
AGKD04018848.1	5152	AX-87915775	C	A	intergenic_region
AGKD04018854.1	9295	AX-88190191	T	C	intergenic_region
AGKD04018856.1	567	AX-87911877	C	A	intergenic_region
AGKD04018869.1	2595	AX-88218790	A	G	intergenic_region
AGKD04018871.1	4666	AX-88296516	C	A	intergenic_region
AGKD04018872.1	6310	AX-88090658	C	T	intergenic_region
AGKD04018875.1	2547	AX-87891432	T	G	intergenic_region
AGKD04018880.1	7977	AX-87902108	A	C	intergenic_region
AGKD04018881.1	3181	AX-88091631	G	A	synonymous_variant	TCONS_00006809_g.7524	XLOC_003907	plasma membrane calcium-transporting atpase 2-like isoform x2
AGKD04018892.1	6035	AX-88226259	A	G	intergenic_region
AGKD04018892.1	6252	AX-88071965	G	A	intergenic_region
AGKD04018892.1	6447	AX-88050099	T	A	intergenic_region
AGKD04018892.1	6546	AX-88304475	T	A	intergenic_region
AGKD04018896.1	6020	AX-88298491	T	C	intergenic_region
AGKD04018897.1	1809	AX-88187879	T	C	intergenic_region
AGKD04018898.1	8545	AX-88087496	C	G	intergenic_region
AGKD04018898.1	9355	AX-88190914	C	G	intergenic_region
AGKD04018911.1	1766	AX-88013245	G	A	synonymous_variant	TCONS_00006824_g.7538	XLOC_003918	cytoplasmic dynein 2 heavy chain 1
AGKD04018918.1	12584	AX-87916023	A	G	intergenic_region
AGKD04018920.1	8131	AX-87973358	C	T	intergenic_region
AGKD04018935.1	8318	AX-88067223	A	G	intergenic_region
AGKD04018956.1	5848	AX-88299990	A	G	intergenic_region
AGKD04018957.1	5157	AX-87897054	T	C	intergenic_region
AGKD04018961.1	5227	AX-87949310	T	G	intergenic_region
AGKD04018962.1	748	AX-88238503	T	C	intergenic_region
AGKD04018997.1	7686	AX-87963258	A	G	missense_variant: p.Ile218Thr	TCONS_00006902_g.7623	XLOC_003958	retinoic acid-induced protein 2
AGKD04018999.1	6723	AX-88009068	G	A	synonymous_variant	TCONS_00006906_g.7629	XLOC_003962	zz-type zinc finger-containing protein 3 isoform x1
AGKD04019016.1	5647	AX-88299099	G	A	intergenic_region
AGKD04019022.1	4091	AX-88234952	G	A	5_prime_UTR_variant	TCONS_00006946_g.7663	XLOC_003981	transposable element tcb1 transposase	3_prime_UTR_variant	TCONS_00006945_g.7661	XLOC_003980	transposable element tcb1 transposase
AGKD04019022.1	9577	AX-88007472	A	G	intergenic_region
AGKD04019045.1	1328	AX-87988416	G	C	intergenic_region
AGKD04019045.1	8218	AX-87982424	G	A	intergenic_region
AGKD04019046.1	3974	AX-88027569	A	G	synonymous_variant	TCONS_00006963_g.7684	XLOC_003993	c-jun-amino-terminal kinase-interacting protein 4
AGKD04019046.1	4037	AX-88235013	G	A	synonymous_variant	TCONS_00006963_g.7684	XLOC_003993	c-jun-amino-terminal kinase-interacting protein 4
AGKD04019046.1	11550	AX-88009435	G	A	3_prime_UTR_variant	TCONS_00006963_g.7684	XLOC_003993	c-jun-amino-terminal kinase-interacting protein 4
AGKD04019051.1	7189	AX-88181867	C	A	missense_variant: p.Ala335Asp	TCONS_00006970_g.7691	XLOC_003996	breast cancer anti-estrogen resistance protein 3-like
AGKD04019067.1	5654	AX-88068578	T	G	intergenic_region
AGKD04019071.1	2439	AX-87900216	T	C	intergenic_region
AGKD04019075.1	7704	AX-88035864	C	T	intron_variant	TCONS_00006991_g.7735	XLOC_004002	protein c21orf2
AGKD04019075.1	8063	AX-87943152	T	G	intron_variant	TCONS_00006991_g.7735	XLOC_004002	protein c21orf2
AGKD04019077.1	10638	AX-88028685	G	A	intergenic_region
AGKD04019078.1	7387	AX-88238241	G	T	intergenic_region
AGKD04019078.1	7478	AX-88229538	C	T	intergenic_region
AGKD04019078.1	11733	AX-88179678	A	T	intergenic_region
AGKD04019080.1	10990	AX-88041767	C	A	intergenic_region
AGKD04019082.1	5747	AX-88115308	T	C	intron_variant	TCONS_00006996_g.7742	XLOC_004004	d-glucuronyl c5-epimerase
AGKD04019094.1	5164	AX-88255317	C	A	intergenic_region
AGKD04019103.1	8291	AX-88057680	A	C	intergenic_region
AGKD04019124.1	10054	AX-88251503	G	A	intergenic_region
AGKD04019124.1	10113	AX-88034926	G	A	intergenic_region
AGKD04019125.1	2650	AX-87994095	T	C	intergenic_region
AGKD04019151.1	6629	AX-88275196	C	G	intergenic_region
AGKD04019151.1	6631	AX-87949859	G	T	intergenic_region
AGKD04019152.1	7712	AX-88211144	G	T	intergenic_region
AGKD04019154.1	1164	AX-88087353	C	A	intergenic_region
AGKD04019157.1	11274	AX-88117442	C	A	intergenic_region
AGKD04019162.1	3059	AX-88155146	A	G	5_prime_UTR_variant	TCONS_00007035_g.7776	XLOC_004032	butyrophilin subfamily 1 member a1-like
AGKD04019180.1	12195	AX-87981354	A	G	intergenic_region
AGKD04019194.1	4217	AX-88108450	C	T	intergenic_region
AGKD04019194.1	4705	AX-88195679	C	T	intergenic_region
AGKD04019194.1	9077	AX-88147925	T	A	intergenic_region
AGKD04019198.1	2213	AX-88019507	C	T	intron_variant	TCONS_00007066_g.7812	XLOC_004057	camp-regulated d2
AGKD04019211.1	6530	AX-87874696	G	A	intergenic_region
AGKD04019213.1	9907	AX-88263027	G	A	intergenic_region
AGKD04019217.1	1667	AX-88124283	A	G	intergenic_region
AGKD04019217.1	1800	AX-88228659	G	C	intergenic_region
AGKD04019221.1	11978	AX-87933422	G	A	intergenic_region
AGKD04019231.1	3861	AX-87944812	T	C	intergenic_region
AGKD04019243.1	5337	AX-87906536	A	C	intergenic_region
AGKD04019248.1	330	AX-88293390	A	G	intergenic_region
AGKD04019258.1	8810	AX-88235380	C	T	intergenic_region
AGKD04019268.1	5310	AX-88195991	T	G	intergenic_region
AGKD04019275.1	2439	AX-88068126	T	C	intergenic_region
AGKD04019277.1	4814	AX-87985367	C	T	intergenic_region
AGKD04019277.1	7552	AX-87938713	C	T	intergenic_region
AGKD04019280.1	4825	AX-87950559	G	A	intergenic_region
AGKD04019281.1	1791	AX-87900578	G	A	intergenic_region
AGKD04019284.1	2851	AX-88243505	T	G	intergenic_region
AGKD04019306.1	6497	AX-88056214	T	C	intergenic_region
AGKD04019306.1	6500	AX-88099540	G	T	intergenic_region
AGKD04019311.1	265	AX-87977979	C	T	intergenic_region
AGKD04019330.1	4037	AX-88033193	C	T	missense_variant: p.Val406Ile	TCONS_00007142_g.7896	XLOC_004110	zinc finger protein 260-like isoform x1
AGKD04019348.1	1580	AX-88164957	C	A	intergenic_region
AGKD04019361.1	1947	AX-88309809	A	G	intergenic_region
AGKD04019371.1	10867	AX-88149943	T	G	intron_variant	TCONS_00007166_g.7922	XLOC_004125	ezrin isoform x1
AGKD04019372.1	9947	AX-88222910	C	T	synonymous_variant	TCONS_00007169_g.7925	XLOC_004126	solute carrier family 12 member 1
AGKD04019377.1	6234	AX-87888360	C	A	intergenic_region
AGKD04019381.1	8817	AX-88208380	A	G	intergenic_region
AGKD04019394.1	5755	AX-87953034	A	G	intergenic_region
AGKD04019405.1	9600	AX-87900703	G	A	intergenic_region
AGKD04019410.1	7913	AX-88073355	A	G	synonymous_variant	TCONS_00007183_g.7935	XLOC_004138	protein clec16a isoform x4
AGKD04019410.1	7988	AX-88135210	A	G	synonymous_variant	TCONS_00007183_g.7935	XLOC_004138	protein clec16a isoform x4
AGKD04019412.1	9616	AX-88111180	A	C	intergenic_region
AGKD04019419.1	10863	AX-88305705	C	T	intergenic_region
AGKD04019429.1	3303	AX-87932720	T	C	intergenic_region
AGKD04019430.1	9257	AX-88099685	G	T	intergenic_region
AGKD04019433.1	3561	AX-88073200	C	A	intron_variant	TCONS_00007195_g.7945	XLOC_004146	elks rab6-interacting cast family member 1-like isoform x2
AGKD04019434.1	6513	AX-87971482	A	T	intergenic_region
AGKD04019434.1	6796	AX-88159439	A	T	intergenic_region
AGKD04019434.1	6807	AX-88312499	G	A	intergenic_region
AGKD04019453.1	6520	AX-87965219	G	A	intergenic_region
AGKD04019457.1	2694	AX-88221567	T	A	intergenic_region
AGKD04019457.1	9783	AX-88255407	C	A	intergenic_region
AGKD04019470.1	5555	AX-88233878	G	A	intergenic_region
AGKD04019471.1	5519	AX-88099371	C	T	intergenic_region
AGKD04019493.1	5515	AX-87881247	T	C	intergenic_region
AGKD04019496.1	7227	AX-87983699	A	T	intergenic_region
AGKD04019496.1	7236	AX-88153677	C	A	intergenic_region
AGKD04019528.1	6824	AX-87930180	G	T	intergenic_region
AGKD04019534.1	4931	AX-88222176	G	T	intergenic_region
AGKD04019539.1	2250	AX-88025043	C	A	intergenic_region
AGKD04019539.1	2732	AX-88252659	A	G	intergenic_region
AGKD04019539.1	7716	AX-88176510	G	A	intergenic_region
AGKD04019544.1	7182	AX-88251282	C	T	intron_variant	TCONS_00007300_g.8054	XLOC_004205	regulator of g-protein signaling 12 isoform x6
AGKD04019546.1	7747	AX-87875439	A	G	intergenic_region
AGKD04019571.1	5788	AX-87884009	T	G	intergenic_region
AGKD04019571.1	8254	AX-88308721	T	C	intergenic_region
AGKD04019575.1	5214	AX-87874149	T	C	intergenic_region
AGKD04019584.1	7237	AX-88188257	A	G	intergenic_region
AGKD04019596.1	1913	AX-87885134	G	T	intron_variant	TCONS_00007346_g.8104	XLOC_004234	vimentin
AGKD04019596.1	3515	AX-87948537	A	C	intron_variant	TCONS_00007346_g.8104	XLOC_004234	vimentin
AGKD04019596.1	3839	AX-88194026	T	C	intron_variant	TCONS_00007346_g.8104	XLOC_004234	vimentin
AGKD04019596.1	4194	AX-87928965	C	T	intron_variant	TCONS_00007346_g.8104	XLOC_004234	vimentin
AGKD04019599.1	7690	AX-88044997	A	G	synonymous_variant	TCONS_00007350_g.8107	XLOC_004238	n66 matrix
AGKD04019617.1	5677	AX-88182961	T	C	intergenic_region
AGKD04019635.1	3626	AX-88149237	T	G	intergenic_region
AGKD04019639.1	9105	AX-88166229	T	C	intergenic_region
AGKD04019639.1	9227	AX-88093752	T	C	intergenic_region
AGKD04019639.1	9342	AX-88169923	G	T	intergenic_region
AGKD04019639.1	10022	AX-87940503	A	C	intergenic_region
AGKD04019668.1	11286	AX-88315416	C	A	intron_variant	TCONS_00007413_g.8191	XLOC_004274	transcription regulator protein bach1-like
AGKD04019704.1	9413	AX-88129131	G	A	intergenic_region
AGKD04019705.1	4303	AX-87898428	T	A	intergenic_region
AGKD04019733.1	11187	AX-88257207	A	G	intron_variant	TCONS_00007466_g.8239	XLOC_004303	tubulin-specific chaperone d
AGKD04019735.1	8923	AX-88235215	C	A	intergenic_region
AGKD04019741.1	4789	AX-88156721	T	A	intergenic_region
AGKD04019750.1	2662	AX-87941518	C	T	intergenic_region
AGKD04019764.1	7073	AX-88016720	G	T	synonymous_variant	TCONS_00007490_g.8264	XLOC_004317	signal peptide peptidase-like 2a isoform x3
AGKD04019764.1	7314	AX-88097600	C	G	intron_variant	TCONS_00007490_g.8264	XLOC_004317	signal peptide peptidase-like 2a isoform x3
AGKD04019774.1	3958	AX-88302747	G	A	intergenic_region
AGKD04019774.1	3982	AX-88243424	A	G	intergenic_region
AGKD04019785.1	6202	AX-87950825	T	A	intergenic_region
AGKD04019794.1	5012	AX-87936433	G	C	intergenic_region
AGKD04019805.1	5591	AX-87981700	A	C	intron_variant	TCONS_00007508_g.8279	XLOC_004333	ph-interacting partial
AGKD04019818.1	10275	AX-87906661	G	A	intron_variant	TCONS_00007511_g.8281	XLOC_004334	ras-related protein rab-8b
AGKD04019819.1	4975	AX-87907151	G	C	intergenic_region
AGKD04019829.1	7995	AX-88212524	C	A	intergenic_region
AGKD04019837.1	4799	AX-88213001	C	T	intron_variant	TCONS_00007538_g.8309	XLOC_004347	f-bar and double sh3 domains protein 2 isoform x1
AGKD04019838.1	6797	AX-88255816	A	G	intergenic_region
AGKD04019838.1	6891	AX-88263729	A	G	intergenic_region
AGKD04019838.1	6967	AX-88144979	G	A	intergenic_region
AGKD04019845.1	3353	AX-88110463	A	G	intergenic_region
AGKD04019847.1	2770	AX-88127674	G	C	intergenic_region
AGKD04019854.1	5600	AX-88161586	C	T	intron_variant	TCONS_00007552_g.8318	XLOC_004359	voltage-dependent p q-type calcium channel subunit alpha-1a
AGKD04019865.1	8032	AX-88121595	G	T	intergenic_region
AGKD04019871.1	6124	AX-88016661	A	C	intergenic_region
AGKD04019890.1	3875	AX-87902633	G	A	intergenic_region
AGKD04019904.1	3766	AX-88243597	A	G	5_prime_UTR_variant	TCONS_00007574_g.8343	XLOC_004374	exonuclease 3 -5 domain-containing protein 2 isoform x1
AGKD04019904.1	9811	AX-87947175	C	T	5_prime_UTR_variant	TCONS_00007574_g.8343	XLOC_004374	exonuclease 3 -5 domain-containing protein 2 isoform x1
AGKD04019905.1	5227	AX-87873693	T	C	intergenic_region
AGKD04019908.1	2185	AX-88088215	A	G	intergenic_region
AGKD04019908.1	2590	AX-88237673	C	T	intergenic_region
AGKD04019908.1	8767	AX-88200755	C	A	intron_variant	TCONS_00007578_g.8345	XLOC_004375	polypyrimidine tract-binding protein 3 isoform x2
AGKD04019908.1	8807	AX-88187295	C	T	intron_variant	TCONS_00007578_g.8345	XLOC_004375	polypyrimidine tract-binding protein 3 isoform x2
AGKD04019908.1	8971	AX-87993681	G	A	intron_variant	TCONS_00007578_g.8345	XLOC_004375	polypyrimidine tract-binding protein 3 isoform x2
AGKD04019908.1	9121	AX-88313931	A	G	intron_variant	TCONS_00007578_g.8345	XLOC_004375	polypyrimidine tract-binding protein 3 isoform x2
AGKD04019908.1	9681	AX-88238299	C	T	intron_variant	TCONS_00007578_g.8345	XLOC_004375	polypyrimidine tract-binding protein 3 isoform x2
AGKD04019932.1	4866	AX-87938733	G	A	intergenic_region
AGKD04019932.1	5338	AX-88204982	G	T	intergenic_region
AGKD04019941.1	10012	AX-88106651	C	T	5_prime_UTR_variant	TCONS_00007612_g.8367	XLOC_004400	receptor expression-enhancing protein 3
AGKD04019948.1	3778	AX-88198341	G	T	intergenic_region
AGKD04019961.1	9270	AX-88104994	G	T	intergenic_region
AGKD04019963.1	8111	AX-88103777	T	A	intergenic_region
AGKD04019977.1	8544	AX-87966372	C	T	intergenic_region
AGKD04019994.1	2815	AX-88031542	A	G	synonymous_variant	TCONS_00007659_g.8403	XLOC_004431	cgmp-gated cation channel alpha-1
AGKD04019994.1	9258	AX-88047465	A	G	intron_variant	TCONS_00007659_g.8403	XLOC_004431	cgmp-gated cation channel alpha-1
AGKD04019997.1	900	AX-88280345	G	A	synonymous_variant	TCONS_00007666_g.8416	XLOC_004433	serine threonine-protein kinase lmtk2-like isoform x1
AGKD04020033.1	8927	AX-88084978	A	G	5_prime_UTR_variant	TCONS_00007685_g.8438	XLOC_004444	serine threonine-protein kinase nek3
AGKD04020037.1	2545	AX-88288132	C	T	intron_variant	TCONS_00007688_g.8443	XLOC_004445	protein fam135a isoform x1
AGKD04020041.1	4154	AX-88032657	G	A	intergenic_region
AGKD04020044.1	10248	AX-88028484	A	C	intergenic_region
AGKD04020062.1	6847	AX-88315289	A	G	intergenic_region
AGKD04020063.1	9471	AX-88233150	G	C	intergenic_region
AGKD04020066.1	5259	AX-88027462	A	G	intergenic_region
AGKD04020075.1	6839	AX-88039189	G	A	intergenic_region
AGKD04020078.1	9632	AX-88091219	T	G	intergenic_region
AGKD04020086.1	5140	AX-87949128	G	A	intergenic_region
AGKD04020088.1	5689	AX-87887498	G	C	intergenic_region
AGKD04020090.1	3531	AX-87937997	T	C	intergenic_region
AGKD04020106.1	4503	AX-88118737	G	C	intron_variant	TCONS_00007754_g.8512	XLOC_004495	exportin-1 isoform x1
AGKD04020110.1	201	AX-88115270	A	T	intergenic_region
AGKD04020110.1	3706	AX-88210290	A	G	intergenic_region
AGKD04020141.1	4429	AX-87995038	G	A	3_prime_UTR_variant	TCONS_00007778_g.8538	XLOC_004515	large neutral amino acids transporter small subunit 1
AGKD04020168.1	1949	AX-88205301	C	G	intron_variant	TCONS_00007786_g.8546	XLOC_004522	circadian locomoter output cycles protein kaput-like
AGKD04020168.1	2475	AX-88264283	C	T	intron_variant	TCONS_00007786_g.8546	XLOC_004522	circadian locomoter output cycles protein kaput-like
AGKD04020202.1	8961	AX-88302621	C	A	intergenic_region
AGKD04020203.1	380	AX-88195403	T	G	intron_variant	TCONS_00007805_g.8561	XLOC_004540	zinc-binding protein a33-like
AGKD04020206.1	4692	AX-88039825	T	C	intergenic_region
AGKD04020208.1	5042	AX-87920392	A	T	intergenic_region
AGKD04020209.1	6460	AX-88187521	G	T	intergenic_region
AGKD04020213.1	270	AX-87987080	A	G	synonymous_variant	TCONS_00007808_g.8562	XLOC_004543	cingulin
AGKD04020214.1	1115	AX-88194572	G	T	intergenic_region
AGKD04020214.1	1126	AX-88314421	C	G	intergenic_region
AGKD04020219.1	7263	AX-88097012	T	G	intergenic_region
AGKD04020221.1	7197	AX-88185850	C	T	intergenic_region
AGKD04020224.1	8128	AX-87891814	G	A	intergenic_region
AGKD04020227.1	3961	AX-88145994	A	T	intergenic_region
AGKD04020229.1	7874	AX-88128264	G	A	intergenic_region
AGKD04020232.1	2105	AX-87983708	A	G	intergenic_region
AGKD04020239.1	6214	AX-88058949	T	C	intergenic_region
AGKD04020241.1	5042	AX-88065565	A	G	intron_variant	TCONS_00007838_g.8592	XLOC_004553	tuberin isoform x1
AGKD04020241.1	6455	AX-88192997	T	C	intron_variant	TCONS_00007838_g.8592	XLOC_004553	tuberin isoform x1
AGKD04020253.1	2704	AX-88000316	T	C	intergenic_region
AGKD04020257.1	6174	AX-88013175	T	C	synonymous_variant	TCONS_00007846_g.8598	XLOC_004561	calcium-binding mitochondrial carrier protein s -3-like
AGKD04020257.1	6354	AX-88296412	C	T	intron_variant	TCONS_00007846_g.8598	XLOC_004561	calcium-binding mitochondrial carrier protein s -3-like
AGKD04020257.1	6598	AX-88208184	G	A	intron_variant	TCONS_00007846_g.8598	XLOC_004561	calcium-binding mitochondrial carrier protein s -3-like
AGKD04020257.1	11023	AX-88170044	C	T	intron_variant	TCONS_00007846_g.8598	XLOC_004561	calcium-binding mitochondrial carrier protein s -3-like
AGKD04020261.1	4905	AX-88314838	C	T	intergenic_region
AGKD04020288.1	2858	AX-88024519	G	T	intergenic_region
AGKD04020300.1	4530	AX-87968586	C	G	intergenic_region
AGKD04020305.1	10374	AX-88173125	G	A	intergenic_region
AGKD04020305.1	10409	AX-88283449	G	A	intergenic_region
AGKD04020341.1	11138	AX-88048900	G	T	missense_variant: p.Thr26Asn	TCONS_00007893_g.8642	XLOC_004595	keratin-associated protein 4-3-like isoform x2
AGKD04020351.1	11097	AX-87964279	C	A	intergenic_region
AGKD04020353.1	8302	AX-87944925	G	A	intergenic_region
AGKD04020355.1	10697	AX-88057971	G	A	intergenic_region
AGKD04020367.1	9099	AX-88040986	G	A	intergenic_region
AGKD04020377.1	6015	AX-88143569	G	C	intergenic_region
AGKD04020383.1	1598	AX-87977918	A	G	intergenic_region
AGKD04020383.1	2779	AX-87981881	G	A	intergenic_region
AGKD04020383.1	6065	AX-88183578	A	T	intergenic_region
AGKD04020404.1	6187	AX-88117672	C	T	intergenic_region
AGKD04020405.1	5258	AX-88130672	G	A	intergenic_region
AGKD04020405.1	10723	AX-88091940	T	G	intergenic_region
AGKD04020417.1	8956	AX-88253907	G	A	intergenic_region
AGKD04020420.1	7551	AX-88106780	A	G	intergenic_region
AGKD04020427.1	5223	AX-88146635	G	T	intergenic_region
AGKD04020427.1	6399	AX-88227533	G	A	intergenic_region
AGKD04020442.1	4980	AX-88162951	T	G	intergenic_region
AGKD04020443.1	5481	AX-88010783	G	A	intergenic_region
AGKD04020445.1	5449	AX-88145260	C	G	intergenic_region
AGKD04020467.1	4915	AX-87935978	A	G	intergenic_region
AGKD04020472.1	7093	AX-88264759	G	T	intergenic_region
AGKD04020499.1	1135	AX-88224910	G	A	intergenic_region
AGKD04020506.1	5984	AX-88132805	A	G	missense_variant: p.Val439Ala	TCONS_00007982_g.8714	XLOC_004657	sh3 and multiple ankyrin repeat domains protein 1 isoform x1
AGKD04020513.1	10085	AX-88151090	C	T	intergenic_region
AGKD04020518.1	4766	AX-88003454	A	G	intron_variant	TCONS_00007991_g.8729	XLOC_004663	atp-dependent clp protease atp-binding subunit clpx- mitochondrial
AGKD04020521.1	3937	AX-88072765	A	G	intergenic_region
AGKD04020525.1	1881	AX-87992544	C	T	intergenic_region
AGKD04020530.1	8207	AX-88205025	T	G	intergenic_region
AGKD04020530.1	8282	AX-88115913	G	T	intergenic_region
AGKD04020539.1	4285	AX-87913621	C	A	intergenic_region
AGKD04020567.1	5268	AX-88020821	C	A	intron_variant	TCONS_00008032_g.8765	XLOC_004690	collagen alpha-2 chain
AGKD04020587.1	4843	AX-88068232	G	A	intron_variant	TCONS_00008046_g.8779	XLOC_004699	fibronectin type iii and spry domain-containing protein 2
AGKD04020591.1	5204	AX-87974267	A	G	intergenic_region
AGKD04020591.1	5216	AX-88071146	C	T	intergenic_region
AGKD04020591.1	7160	AX-88229418	T	G	intergenic_region
AGKD04020591.1	7809	AX-88103312	A	T	intergenic_region
AGKD04020594.1	2023	AX-88067120	G	T	intergenic_region
AGKD04020603.1	7573	AX-88149668	G	A	intergenic_region
AGKD04020604.1	7552	AX-88256629	C	G	intergenic_region
AGKD04020610.1	6041	AX-88253398	A	C	intergenic_region
AGKD04020625.1	3054	AX-88094606	C	A	5_prime_UTR_variant	TCONS_00008076_g.8793	XLOC_004715	tpa: transposase
AGKD04020627.1	6889	AX-87984458	C	T	intergenic_region
AGKD04020630.1	8487	AX-87977254	A	C	missense_variant: p.Val131Gly	TCONS_00008079_g.8795	XLOC_004718	ras-associating and dilute domain-containing protein isoform x3
AGKD04020632.1	484	AX-87883354	G	A	intergenic_region
AGKD04020643.1	7683	AX-88005114	C	A	intron_variant	TCONS_00008084_g.8800	XLOC_004723	nucleoporin seh1 isoform x2
AGKD04020643.1	7754	AX-87991875	A	C	intron_variant	TCONS_00008084_g.8800	XLOC_004723	nucleoporin seh1 isoform x2
AGKD04020646.1	2843	AX-87882302	T	C	intergenic_region
AGKD04020674.1	3006	AX-88001149	T	C	synonymous_variant	TCONS_00008099_g.8812	XLOC_004735	importin subunit alpha-7
AGKD04020678.1	6967	AX-88124744	A	G	intergenic_region
AGKD04020685.1	4360	AX-88125845	G	A	intron_variant	TCONS_00008106_g.8828	XLOC_004740	transmembrane and tpr repeat-containing protein 2
AGKD04020695.1	5672	AX-88219967	T	C	intron_variant	TCONS_00008108_g.8830	XLOC_004742	a-kinase anchor protein 13-like isoform x9
AGKD04020695.1	5697	AX-88093872	A	C	intron_variant	TCONS_00008108_g.8830	XLOC_004742	a-kinase anchor protein 13-like isoform x9
AGKD04020699.1	4290	AX-88299368	C	T	intergenic_region
AGKD04020699.1	4706	AX-87947554	T	C	intergenic_region
AGKD04020704.1	4012	AX-87940592	C	G	intergenic_region
AGKD04020714.1	6964	AX-88033691	C	G	intergenic_region
AGKD04020721.1	247	AX-88121969	G	A	intergenic_region
AGKD04020724.1	5391	AX-88240559	A	C	intron_variant	TCONS_00008122_g.8836	XLOC_004753	a disintegrin and metalloproteinase with thrombospondin motifs 14
AGKD04020729.1	8033	AX-88076685	A	G	intergenic_region
AGKD04020730.1	3228	AX-88282745	A	G	intron_variant	TCONS_00008123_g.8837	XLOC_004754	copper-transporting atpase 1-like
AGKD04020741.1	9214	AX-87939861	G	T	intergenic_region
AGKD04020751.1	6193	AX-88155892	A	G	intergenic_region
AGKD04020768.1	5970	AX-87948887	C	T	intergenic_region
AGKD04020770.1	9124	AX-88104643	C	T	intergenic_region
AGKD04020770.1	10560	AX-87883425	C	T	intergenic_region
AGKD04020780.1	629	AX-88019593	C	A	intergenic_region
AGKD04020782.1	8590	AX-88165531	T	C	intergenic_region
AGKD04020789.1	4124	AX-88135389	C	G	intergenic_region
AGKD04020790.1	10991	AX-88003586	G	A	missense_variant: p.Ala39Thr	TCONS_00008187_g.8911	XLOC_004785	frizzled-5-like
AGKD04020797.1	5951	AX-87930482	G	A	intergenic_region
AGKD04020803.1	1920	AX-88196166	A	G	intergenic_region
AGKD04020803.1	2302	AX-87907193	A	G	intergenic_region
AGKD04020811.1	7309	AX-87969822	A	G	intron_variant	TCONS_00008195_g.8918	XLOC_004790	wd repeat domain phosphoinositide-interacting protein 1
AGKD04020811.1	7367	AX-87887084	G	A	intron_variant	TCONS_00008195_g.8918	XLOC_004790	wd repeat domain phosphoinositide-interacting protein 1
AGKD04020812.1	10610	AX-87924383	C	A	synonymous_variant	TCONS_00008202_g.8926	XLOC_004792	exportin-t
AGKD04020816.1	3376	AX-88201916	T	G	intergenic_region
AGKD04020821.1	4494	AX-87928770	G	A	intergenic_region
AGKD04020824.1	4816	AX-87964664	G	A	intergenic_region
AGKD04020873.1	5162	AX-88058441	G	C	intergenic_region
AGKD04020909.1	7442	AX-88188961	T	C	intergenic_region
AGKD04020917.1	6648	AX-88251081	T	C	intergenic_region
AGKD04020942.1	3032	AX-88231104	A	G	intergenic_region
AGKD04020942.1	3166	AX-88095608	A	C	intergenic_region
AGKD04020946.1	7490	AX-87942669	C	T	intergenic_region
AGKD04020990.1	6884	AX-88161256	A	G	intron_variant	TCONS_00008367_g.9039	XLOC_004869	leucine-rich repeat-containing protein 20
AGKD04020993.1	5865	AX-88179181	C	T	intergenic_region
AGKD04021000.1	6084	AX-88196271	G	A	intergenic_region
AGKD04021006.1	7581	AX-87922310	T	C	intergenic_region
AGKD04021014.1	8365	AX-88279029	G	A	intergenic_region
AGKD04021014.1	9010	AX-88153527	C	T	intergenic_region
AGKD04021023.1	8326	AX-88186488	G	A	intergenic_region
AGKD04021025.1	9732	AX-88070909	C	A	intergenic_region
AGKD04021025.1	9785	AX-88301600	G	A	intergenic_region
AGKD04021034.1	5292	AX-88005855	G	A	intergenic_region
AGKD04021035.1	2401	AX-88244874	T	A	intergenic_region
AGKD04021043.1	6055	AX-88243730	A	G	intergenic_region
AGKD04021046.1	7347	AX-88174102	G	A	intergenic_region
AGKD04021065.1	2555	AX-87951345	G	A	intergenic_region
AGKD04021084.1	417	AX-88217556	G	T	intron_variant	TCONS_00008427_g.9081	XLOC_004910	coronin-7-like isoform x1
AGKD04021095.1	8835	AX-88007613	A	G	5_prime_UTR_variant	TCONS_00008432_g.9085	XLOC_004914	ubiquitin-associated domain-containing protein 2
AGKD04021105.1	3354	AX-87953948	C	A	intergenic_region
AGKD04021105.1	6273	AX-87978286	T	A	intergenic_region
AGKD04021105.1	6319	AX-88023067	A	T	intergenic_region
AGKD04021106.1	9781	AX-87995836	G	T	intergenic_region
AGKD04021109.1	7734	AX-88298690	T	A	intron_variant	TCONS_00008437_g.9091	XLOC_004918	protein nlrc3-like
AGKD04021109.1	10736	AX-88205176	T	C	intergenic_region
AGKD04021117.1	8773	AX-87881946	G	T	intergenic_region
AGKD04021132.1	8897	AX-87904640	G	T	intergenic_region
AGKD04021143.1	598	AX-87951041	G	A	intergenic_region
AGKD04021160.1	7685	AX-88016713	G	T	intergenic_region
AGKD04021167.1	7777	AX-87983402	C	A	intergenic_region
AGKD04021173.1	4468	AX-87938511	C	A	3_prime_UTR_variant	TCONS_00008466_g.9124	XLOC_004942	zinc finger protein 271
AGKD04021192.1	2495	AX-88246542	T	C	intergenic_region
AGKD04021196.1	9593	AX-87994047	T	G	intergenic_region
AGKD04021225.1	4395	AX-87994132	G	A	intergenic_region
AGKD04021232.1	7240	AX-87904954	G	A	intergenic_region
AGKD04021241.1	6231	AX-88139505	C	T	intergenic_region
AGKD04021248.1	6303	AX-88156294	T	C	intergenic_region
AGKD04021272.1	10059	AX-88003539	A	T	intergenic_region
AGKD04021276.1	7548	AX-88281979	T	C	intergenic_region
AGKD04021291.1	3243	AX-87894818	C	G	intergenic_region
AGKD04021326.1	8792	AX-88103269	C	T	intergenic_region
AGKD04021329.1	8542	AX-88288984	A	G	intergenic_region
AGKD04021329.1	8543	AX-88248082	T	G	intergenic_region
AGKD04021329.1	8715	AX-88229657	A	C	intergenic_region
AGKD04021330.1	9563	AX-88191292	G	A	intergenic_region
AGKD04021330.1	9568	AX-87928629	C	A	intergenic_region
AGKD04021330.1	9607	AX-88213135	G	A	intergenic_region
AGKD04021330.1	9676	AX-88270353	A	G	intergenic_region
AGKD04021338.1	3370	AX-88108217	C	A	intergenic_region
AGKD04021354.1	10514	AX-87983580	G	T	intergenic_region
AGKD04021355.1	9248	AX-88073422	T	G	intergenic_region
AGKD04021357.1	7593	AX-88070189	G	A	3_prime_UTR_variant	TCONS_00008590_g.9280	XLOC_005027	solute carrier organic anion transporter family member 1c1-like
AGKD04021360.1	5344	AX-88222503	T	C	intergenic_region
AGKD04021369.1	9330	AX-88232548	C	T	intergenic_region
AGKD04021374.1	10437	AX-87900410	T	C	splice_region_variant&synonymous_variant	TCONS_00008600_g.9292	XLOC_005032	heme-binding protein 2
AGKD04021380.1	7357	AX-88006053	C	T	intron_variant	TCONS_00008604_g.9298	XLOC_005033	corticosteroid 11-beta-dehydrogenase isozyme 2
AGKD04021385.1	9592	AX-88169462	G	A	intron_variant	TCONS_00008614_g.9307	XLOC_005035	dynamin-2-like isoform x4
AGKD04021432.1	8331	AX-88312696	C	A	5_prime_UTR_premature_start_codon_gain_variant	TCONS_00008656_g.9340	XLOC_005056	caspase-1 precursor
AGKD04021437.1	2406	AX-88030869	T	G	intergenic_region
AGKD04021437.1	2517	AX-88094510	T	C	intergenic_region
AGKD04021450.1	4443	AX-87916775	A	G	intergenic_region
AGKD04021456.1	540	AX-88000302	G	A	intergenic_region
AGKD04021465.1	3436	AX-88276117	T	G	intergenic_region
AGKD04021465.1	3495	AX-88212639	G	T	intergenic_region
AGKD04021465.1	3510	AX-87895985	A	G	intergenic_region
AGKD04021475.1	8467	AX-88174568	T	C	intron_variant	TCONS_00008687_g.9364	XLOC_005072	cytoplasmic protein nck1 isoform x1
AGKD04021488.1	9421	AX-88265535	G	C	intergenic_region
AGKD04021491.1	6308	AX-88270951	A	C	intergenic_region
AGKD04021512.1	2718	AX-88174401	C	T	intergenic_region
AGKD04021512.1	4842	AX-88022188	C	A	intergenic_region
AGKD04021512.1	9399	AX-87955949	T	C	intergenic_region
AGKD04021516.1	5684	AX-88208575	G	A	intergenic_region
AGKD04021517.1	5800	AX-87905216	G	A	3_prime_UTR_variant	TCONS_00008715_g.9386	XLOC_005091	beta-enolase
AGKD04021517.1	9044	AX-88224752	G	A	synonymous_variant	TCONS_00008715_g.9386	XLOC_005091	beta-enolase
AGKD04021550.1	4185	AX-88204378	G	T	intergenic_region
AGKD04021575.1	2246	AX-88162427	G	A	intergenic_region
AGKD04021575.1	10204	AX-88282780	A	G	intron_variant	TCONS_00008732_g.9396	XLOC_005105	anoctamin-5 isoform x2
AGKD04021577.1	1864	AX-88078201	C	T	synonymous_variant	TCONS_00008733_g.9397	XLOC_005106	ras-associated and pleckstrin homology domains-containing protein 1
AGKD04021611.1	5023	AX-88218416	A	G	intergenic_region
AGKD04021620.1	2295	AX-87912190	A	G	3_prime_UTR_variant	TCONS_00008756_g.9417	XLOC_005126	upf0740 protein c1orf192 homolog
AGKD04021624.1	4236	AX-88181636	C	A	intergenic_region
AGKD04021636.1	2980	AX-87961866	T	C	intergenic_region
AGKD04021638.1	612	AX-88206671	G	C	intergenic_region
AGKD04021639.1	2375	AX-87976568	T	A	intron_variant	TCONS_00008767_g.9429	XLOC_005132	unnamed protein product
AGKD04021639.1	2445	AX-88025125	C	T	intron_variant	TCONS_00008767_g.9429	XLOC_005132	unnamed protein product
AGKD04021639.1	6192	AX-88111896	T	G	intron_variant	TCONS_00008767_g.9429	XLOC_005132	unnamed protein product
AGKD04021640.1	5003	AX-88071508	C	G	intergenic_region
AGKD04021648.1	7811	AX-88200018	A	G	intergenic_region
AGKD04021652.1	7815	AX-88239119	C	T	intergenic_region
AGKD04021730.1	4545	AX-87956229	C	G	3_prime_UTR_variant	TCONS_00008820_g.9482	XLOC_005175	zinc finger protein pegasus
AGKD04021736.1	3782	AX-88305670	A	G	intergenic_region
AGKD04021739.1	108	AX-88104372	T	G	intergenic_region
AGKD04021739.1	158	AX-87876298	G	A	intergenic_region
AGKD04021745.1	8649	AX-88210382	C	T	intergenic_region
AGKD04021745.1	9528	AX-87887576	A	C	intergenic_region
AGKD04021750.1	3053	AX-87948098	T	C	intergenic_region
AGKD04021759.1	7903	AX-88041771	T	C	intergenic_region
AGKD04021761.1	7741	AX-88269741	A	G	3_prime_UTR_variant	TCONS_00008838_g.9498	XLOC_005192	fibrinogen-like protein 1
AGKD04021787.1	5955	AX-88235485	C	A	intron_variant	TCONS_00008850_g.9520	XLOC_005202	cgmp-dependent 3 -cyclic phosphodiesterase isoform x2
AGKD04021798.1	6384	AX-88035671	T	G	intergenic_region
AGKD04021805.1	8923	AX-87899227	C	G	intergenic_region
AGKD04021807.1	6183	AX-87992050	G	A	intergenic_region
AGKD04021807.1	6273	AX-88239845	T	C	intergenic_region
AGKD04021834.1	9071	AX-88134561	C	A	missense_variant: p.Gln240Lys	TCONS_00008869_g.9541	XLOC_005218	a-kinase anchor protein 13-like
AGKD04021863.1	4776	AX-87942362	G	A	intergenic_region
AGKD04021880.1	8873	AX-88239497	A	G	missense_variant: p.Lys481Arg	TCONS_00008888_g.9556	XLOC_005233	zinc finger protein 883-like
AGKD04021888.1	8277	AX-87942602	T	G	intergenic_region
AGKD04021889.1	4713	AX-88094354	T	C	intergenic_region
AGKD04021890.1	8152	AX-88049823	T	G	missense_variant: p.Met83Leu	TCONS_00008892_g.9560	XLOC_005236	arf-gap with ank repeat and ph domain-containing protein 1
AGKD04021902.1	7616	AX-88068271	T	A	intergenic_region
AGKD04021956.1	7655	AX-88141943	C	T	intergenic_region
AGKD04021974.1	3524	AX-87952964	C	G	intergenic_region
AGKD04021984.1	2923	AX-88217315	G	A	intergenic_region
AGKD04021986.1	6819	AX-88303597	C	T	intergenic_region
AGKD04021996.1	5109	AX-88236333	C	T	intergenic_region
AGKD04021996.1	5175	AX-88094698	T	G	intergenic_region
AGKD04021996.1	5613	AX-87933694	T	G	intergenic_region
AGKD04021998.1	853	AX-88312281	G	T	intergenic_region
AGKD04021998.1	6432	AX-87962302	G	C	missense_variant: p.Leu98Val	TCONS_00008949_g.9616	XLOC_005282	dna polymerase theta
AGKD04022004.1	7119	AX-87948782	C	T	intergenic_region
AGKD04022008.1	7121	AX-88128338	T	G	intergenic_region
AGKD04022016.1	5305	AX-88077618	A	G	synonymous_variant	TCONS_00008966_g.9636	XLOC_005291	arf-gap with rho-gap ank repeat and ph domain-containing protein 1 isoform x3
AGKD04022029.1	4123	AX-87876654	A	T	intergenic_region
AGKD04022030.1	4381	AX-88078171	C	T	intergenic_region
AGKD04022032.1	9426	AX-88071132	C	T	intergenic_region
AGKD04022041.1	7311	AX-88281431	G	A	intergenic_region
AGKD04022044.1	5605	AX-87978205	G	T	intergenic_region
AGKD04022045.1	790	AX-88266848	G	A	intergenic_region
AGKD04022045.1	4807	AX-88115141	C	T	intergenic_region
AGKD04022107.1	6076	AX-87952638	A	G	intergenic_region
AGKD04022110.1	1706	AX-88199990	G	A	stop_gained	TCONS_00009010_g.9672	XLOC_005325	tetratricopeptide repeat protein 18-like
AGKD04022110.1	1763	AX-88143584	G	A	intron_variant	TCONS_00009010_g.9672	XLOC_005325	tetratricopeptide repeat protein 18-like
AGKD04022110.1	2074	AX-88130384	A	G	intron_variant	TCONS_00009010_g.9672	XLOC_005325	tetratricopeptide repeat protein 18-like
AGKD04022121.1	4388	AX-88281127	G	A	intergenic_region
AGKD04022129.1	3637	AX-87984626	C	T	intergenic_region
AGKD04022129.1	7516	AX-87942473	C	T	intergenic_region
AGKD04022129.1	7526	AX-88246493	G	A	intergenic_region
AGKD04022131.1	1763	AX-87908806	C	T	intergenic_region
AGKD04022135.1	4476	AX-87960637	T	C	intergenic_region
AGKD04022136.1	5442	AX-88121011	T	A	intergenic_region
AGKD04022136.1	10023	AX-87960548	T	G	intergenic_region
AGKD04022157.1	950	AX-88130838	G	A	intergenic_region
AGKD04022161.1	8378	AX-88126247	T	C	intergenic_region
AGKD04022162.1	278	AX-88097670	T	A	intergenic_region
AGKD04022171.1	9982	AX-88073667	T	G	intergenic_region
AGKD04022172.1	4039	AX-88090414	A	G	intergenic_region
AGKD04022172.1	4617	AX-88005488	A	G	intergenic_region
AGKD04022178.1	7875	AX-87878180	C	G	intergenic_region
AGKD04022181.1	8474	AX-88207267	G	A	intergenic_region
AGKD04022181.1	8913	AX-87926855	G	A	intergenic_region
AGKD04022207.1	1544	AX-88202892	G	A	intergenic_region
AGKD04022211.1	2943	AX-88053603	A	C	stop_lost	TCONS_00009056_g.9701	XLOC_005357	---NA---
AGKD04022211.1	2945	AX-88185349	T	G	stop_lost	TCONS_00009056_g.9701	XLOC_005357	---NA---
AGKD04022211.1	6361	AX-88223725	A	G	intergenic_region
AGKD04022211.1	6599	AX-88066072	C	T	intergenic_region
AGKD04022229.1	5610	AX-87904427	G	C	intron_variant	TCONS_00009065_g.9711	XLOC_005365	histone-arginine methyltransferase carm1
AGKD04022229.1	5657	AX-87937578	C	T	intron_variant	TCONS_00009065_g.9711	XLOC_005365	histone-arginine methyltransferase carm1
AGKD04022238.1	2952	AX-88195650	C	A	intergenic_region
AGKD04022241.1	939	AX-88018465	C	T	synonymous_variant	TCONS_00009071_g.9718	XLOC_005368	cytohesin-3
AGKD04022241.1	1902	AX-88191399	G	A	intron_variant	TCONS_00009071_g.9718	XLOC_005368	cytohesin-3
AGKD04022241.1	6981	AX-87936549	A	G	intergenic_region
AGKD04022253.1	9916	AX-88274827	A	G	3_prime_UTR_variant	TCONS_00009077_g.9720	XLOC_005373	atp-binding cassette sub-family a member 3
AGKD04022260.1	525	AX-88211129	T	C	intergenic_region
AGKD04022260.1	593	AX-88050101	T	G	intergenic_region
AGKD04022261.1	3646	AX-87936049	A	G	intergenic_region
AGKD04022266.1	509	AX-87975336	A	G	intergenic_region
AGKD04022301.1	7000	AX-88238593	C	T	intron_variant	TCONS_00009108_g.9749	XLOC_005392	1-phosphatidylinositol -bisphosphate phosphodiesterase beta-3 isoform x2
AGKD04022311.1	4746	AX-88042398	C	T	missense_variant: p.Thr19Ile	TCONS_00009113_g.9754	XLOC_005397	leucine-rich repeat serine threonine-protein kinase 1
AGKD04022311.1	6496	AX-88255393	T	C	intergenic_region
AGKD04022326.1	371	AX-88012449	T	C	intergenic_region
AGKD04022340.1	2227	AX-88286968	G	T	intron_variant	TCONS_00009134_g.9786	XLOC_005410	inactive serine protease pamr1-like
AGKD04022342.1	8852	AX-88296368	C	T	missense_variant: p.Val180Met	TCONS_00009139_g.9792	XLOC_005413	elongation factor tu gtp-binding domain-containing protein 1
AGKD04022353.1	2795	AX-88189285	C	T	intron_variant	TCONS_00009142_g.9795	XLOC_005415	guanine nucleotide exchange factor dbs isoform x3
AGKD04022353.1	3771	AX-88237802	T	G	intron_variant	TCONS_00009142_g.9795	XLOC_005415	guanine nucleotide exchange factor dbs isoform x3
AGKD04022357.1	5370	AX-88192391	T	C	intergenic_region
AGKD04022387.1	6136	AX-88289733	T	G	5_prime_UTR_variant	TCONS_00009162_g.9808	XLOC_005428	grb2-associated-binding protein 1-like isoform x1
AGKD04022389.1	617	AX-87995412	A	G	intergenic_region
AGKD04022402.1	1488	AX-87973565	C	G	intergenic_region
AGKD04022403.1	5919	AX-87888949	C	T	intergenic_region
AGKD04022409.1	9982	AX-87966735	G	A	synonymous_variant	TCONS_00009176_g.9821	XLOC_005440	ubiquitin carboxyl-terminal hydrolase 7 isoform x2
AGKD04022414.1	2854	AX-88155745	A	G	intergenic_region
AGKD04022424.1	8557	AX-88133279	T	C	intergenic_region
AGKD04022424.1	9812	AX-88303740	T	C	intergenic_region
AGKD04022443.1	2305	AX-88072239	G	T	intergenic_region
AGKD04022447.1	619	AX-88083728	C	G	intergenic_region
AGKD04022449.1	4110	AX-88221698	A	G	intergenic_region
AGKD04022460.1	167	AX-88106407	T	C	synonymous_variant	TCONS_00009201_g.9871	XLOC_005456	heat shock 70 kda protein 14
AGKD04022462.1	2460	AX-88252600	C	G	intergenic_region
AGKD04022462.1	3129	AX-88037925	C	T	intergenic_region
AGKD04022462.1	3151	AX-88253988	A	G	intergenic_region
AGKD04022462.1	3197	AX-88102989	T	A	intergenic_region
AGKD04022485.1	9476	AX-88266877	T	G	intergenic_region
AGKD04022485.1	9585	AX-88069944	G	A	intergenic_region
AGKD04022485.1	9653	AX-87936714	C	T	intergenic_region
AGKD04022517.1	3541	AX-88106564	G	T	intron_variant	TCONS_00009277_g.9963	XLOC_005489	pre-mrna-splicing factor atp-dependent rna helicase dhx32
AGKD04022525.1	7793	AX-87917673	G	T	intron_variant	TCONS_00009293_g.9977	XLOC_005494	tuberin isoform x1
AGKD04022571.1	1946	AX-87881405	A	G	3_prime_UTR_variant	TCONS_00009323_g.10007	XLOC_005516	splicing factor u2af 65 kda subunit-like
AGKD04022571.1	6877	AX-88177893	G	A	intergenic_region
AGKD04022573.1	5976	AX-87969206	T	C	intergenic_region
AGKD04022573.1	6073	AX-88309700	T	C	intergenic_region
AGKD04022573.1	6125	AX-88114785	T	C	intergenic_region
AGKD04022576.1	9329	AX-88054972	T	G	intron_variant	TCONS_00009328_g.10013	XLOC_005519	leucine-rich repeat serine threonine-protein kinase 1
AGKD04022593.1	7372	AX-88303834	T	A	intergenic_region
AGKD04022601.1	2967	AX-87924575	A	G	intergenic_region
AGKD04022607.1	3300	AX-88014512	T	C	synonymous_variant	TCONS_00009336_g.10017	XLOC_005526	fh1 fh2 domain-containing protein 3-like isoform x1
AGKD04022622.1	8551	AX-87959937	T	C	synonymous_variant	TCONS_00009348_g.10024	XLOC_005537	centrosome-associated protein cep250
AGKD04022622.1	8681	AX-88199554	A	G	missense_variant: p.Asp92Gly	TCONS_00009348_g.10024	XLOC_005537	centrosome-associated protein cep250
AGKD04022628.1	4253	AX-87951046	A	C	intergenic_region
AGKD04022635.1	7979	AX-88010601	C	T	intergenic_region
AGKD04022646.1	3323	AX-88298409	T	G	intergenic_region
AGKD04022648.1	9278	AX-88297402	G	A	intergenic_region
AGKD04022668.1	2859	AX-88297074	A	G	intergenic_region
AGKD04022682.1	4846	AX-88182224	C	T	3_prime_UTR_variant	TCONS_00009371_g.10044	XLOC_005554	zinc finger protein 260-like isoform x1
AGKD04022685.1	2872	AX-88256521	A	C	intergenic_region
AGKD04022694.1	9422	AX-87934986	A	G	intergenic_region
AGKD04022711.1	1449	AX-88064506	G	A	intergenic_region
AGKD04022711.1	2108	AX-88238984	A	C	intergenic_region
AGKD04022713.1	4743	AX-88103462	C	T	intergenic_region
AGKD04022725.1	2922	AX-88072714	T	C	intergenic_region
AGKD04022751.1	7635	AX-88056803	C	A	3_prime_UTR_variant	TCONS_00009394_g.10063	XLOC_005576	coronin-7-like isoform x1
AGKD04022751.1	7783	AX-88253507	G	A	3_prime_UTR_variant	TCONS_00009394_g.10063	XLOC_005576	coronin-7-like isoform x1
AGKD04022756.1	5187	AX-87970033	C	T	intron_variant	TCONS_00009408_g.10080	XLOC_005578	protein kinase c and casein kinase substrate in neurons protein 3-like
AGKD04022756.1	5694	AX-87991558	C	A	synonymous_variant	TCONS_00009408_g.10080	XLOC_005578	protein kinase c and casein kinase substrate in neurons protein 3-like
AGKD04022758.1	7570	AX-88102385	T	A	intergenic_region
AGKD04022787.1	9271	AX-88027211	T	A	splice_region_variant&intron_variant	TCONS_00009418_g.10088	XLOC_005586	isocitrate dehydrogenase
AGKD04022794.1	4627	AX-87908333	C	A	intergenic_region
AGKD04022802.1	161	AX-88277705	G	T	intergenic_region
AGKD04022802.1	4524	AX-87887427	A	G	intergenic_region
AGKD04022809.1	8139	AX-88112278	T	C	intergenic_region
AGKD04022810.1	9653	AX-88072775	G	A	intergenic_region
AGKD04022810.1	9712	AX-88224038	A	T	intergenic_region
AGKD04022818.1	4052	AX-88315710	C	A	intergenic_region
AGKD04022823.1	6407	AX-87992664	C	A	intergenic_region
AGKD04022853.1	8115	AX-88250133	G	A	intergenic_region
AGKD04022892.1	4003	AX-88077367	C	A	intergenic_region
AGKD04022893.1	564	AX-88174865	A	G	intergenic_region
AGKD04022923.1	327	AX-88236840	T	C	intergenic_region
AGKD04022943.1	1796	AX-88213324	G	A	intron_variant	TCONS_00009475_g.10136	XLOC_005625	mitogen-activated protein kinase kinase kinase 3
AGKD04022954.1	5483	AX-88296130	A	G	intergenic_region
AGKD04022956.1	7815	AX-88061926	C	A	intergenic_region
AGKD04022965.1	6464	AX-88223347	C	T	missense_variant: p.Glu491Lys	TCONS_00009495_g.10153	XLOC_005635	uncharacterized threonine-rich gpi-anchored glyco isoform x1
AGKD04022965.1	6485	AX-88077415	A	G	missense_variant: p.Cys484Arg	TCONS_00009495_g.10153	XLOC_005635	uncharacterized threonine-rich gpi-anchored glyco isoform x1
AGKD04022971.1	3908	AX-87925805	A	G	intron_variant	TCONS_00009499_g.10158	XLOC_005637	rna pseudouridylate synthase domain-containing protein 1
AGKD04022971.1	3988	AX-88159899	A	G	intron_variant	TCONS_00009499_g.10158	XLOC_005637	rna pseudouridylate synthase domain-containing protein 1
AGKD04022974.1	8555	AX-88269310	G	C	intergenic_region
AGKD04022979.1	9389	AX-88243181	G	A	intergenic_region
AGKD04022999.1	8999	AX-88059038	T	C	intergenic_region
AGKD04023019.1	8779	AX-87875480	C	T	intron_variant	TCONS_00009523_g.10180	XLOC_005651	acetyl-coenzyme a cytoplasmic-like
AGKD04023023.1	3737	AX-88275253	G	T	synonymous_variant	TCONS_00009529_g.10187	XLOC_005652	villin-like protein isoform x1
AGKD04023030.1	477	AX-88238798	A	T	intergenic_region
AGKD04023053.1	7857	AX-87908652	C	T	missense_variant: p.Asp56Asn	TCONS_00009541_g.10198	XLOC_005660	upstream-binding protein 1 isoform x1
AGKD04023074.1	4018	AX-87990709	A	G	intergenic_region
AGKD04023116.1	5585	AX-88191889	C	G	3_prime_UTR_variant	TCONS_00009554_g.10207	XLOC_005672	PREDICTED: uncharacterized protein KIAA0930-like
AGKD04023120.1	6303	AX-88260643	G	A	intergenic_region
AGKD04023168.1	5952	AX-88262662	C	T	intergenic_region
AGKD04023180.1	6689	AX-88170049	G	A	intergenic_region
AGKD04023202.1	72	AX-88114035	C	T	intergenic_region
AGKD04023242.1	6434	AX-88033736	A	G	intergenic_region
AGKD04023261.1	5731	AX-88261475	T	G	intergenic_region
AGKD04023262.1	9076	AX-87918592	T	C	intergenic_region
AGKD04023268.1	8319	AX-88211135	T	A	intergenic_region
AGKD04023281.1	3741	AX-88242281	T	G	intergenic_region
AGKD04023291.1	9061	AX-88280370	G	A	intron_variant	TCONS_00009642_g.10275	XLOC_005727	v-type proton atpase subunit d 1
AGKD04023291.1	9110	AX-88041708	T	G	intron_variant	TCONS_00009642_g.10275	XLOC_005727	v-type proton atpase subunit d 1
AGKD04023316.1	5213	AX-87933003	A	G	intergenic_region
AGKD04023333.1	5349	AX-87971153	G	A	intergenic_region
AGKD04023359.1	8010	AX-88044811	C	T	intergenic_region
AGKD04023382.1	4103	AX-87882819	C	T	intergenic_region
AGKD04023397.1	1131	AX-88087666	A	C	intergenic_region
AGKD04023398.1	6820	AX-88136941	G	A	intergenic_region
AGKD04023399.1	5995	AX-87936269	G	A	intergenic_region
AGKD04023413.1	6157	AX-88022514	A	C	intergenic_region
AGKD04023413.1	6171	AX-87910249	G	A	intergenic_region
AGKD04023441.1	5722	AX-88129129	G	A	intergenic_region
AGKD04023484.1	8990	AX-88133634	C	T	intergenic_region
AGKD04023498.1	4228	AX-88217589	C	T	intergenic_region
AGKD04023498.1	8177	AX-88149485	A	G	intergenic_region
AGKD04023508.1	7035	AX-88106149	C	T	intergenic_region
AGKD04023512.1	7542	AX-88124383	T	G	intergenic_region
AGKD04023543.1	3491	AX-88262506	A	G	intergenic_region
AGKD04023555.1	5161	AX-88031102	T	C	intergenic_region
AGKD04023558.1	4089	AX-88009964	G	A	intergenic_region
AGKD04023558.1	4492	AX-88086352	G	A	intergenic_region
AGKD04023565.1	2024	AX-87931683	A	C	intergenic_region
AGKD04023576.1	111	AX-88188905	G	A	intergenic_region
AGKD04023581.1	6016	AX-88076800	A	G	intergenic_region
AGKD04023609.1	5257	AX-88158673	C	G	intergenic_region
AGKD04023609.1	5280	AX-87970345	G	A	intergenic_region
AGKD04023613.1	7875	AX-88272373	T	G	intergenic_region
AGKD04023615.1	5430	AX-87939998	C	A	intergenic_region
AGKD04023616.1	5995	AX-88267324	G	A	intergenic_region
AGKD04023626.1	6790	AX-88060960	C	A	intergenic_region
AGKD04023626.1	7113	AX-88139948	T	A	intergenic_region
AGKD04023639.1	9132	AX-87877015	G	C	intergenic_region
AGKD04023643.1	2655	AX-88025149	G	A	intergenic_region
AGKD04023668.1	6745	AX-88301356	T	G	intergenic_region
AGKD04023681.1	8739	AX-88284075	G	T	intron_variant	TCONS_00009804_g.10412	XLOC_005840	alpha-n-acetylneuraminide alpha- -sialyltransferase
AGKD04023705.1	2398	AX-88220523	C	T	5_prime_UTR_variant	TCONS_00009812_g.10417	XLOC_005846	hepatocyte growth factor-regulated tyrosine kinase substrate isoform x4
AGKD04023705.1	2574	AX-87917767	C	T	synonymous_variant	TCONS_00009812_g.10417	XLOC_005846	hepatocyte growth factor-regulated tyrosine kinase substrate isoform x4
AGKD04023708.1	1562	AX-88258788	A	G	intergenic_region
AGKD04023708.1	1613	AX-88164432	T	C	intergenic_region
AGKD04023708.1	2014	AX-87953769	G	A	intergenic_region
AGKD04023714.1	4911	AX-88087871	T	C	intergenic_region
AGKD04023720.1	3180	AX-88033892	T	C	intergenic_region
AGKD04023754.1	4168	AX-88244976	C	G	intergenic_region
AGKD04023781.1	6756	AX-88126568	G	A	intergenic_region
AGKD04023816.1	1449	AX-87895784	G	C	intergenic_region
AGKD04023816.1	4672	AX-88055071	T	G	intergenic_region
AGKD04023817.1	3542	AX-88110641	G	T	intergenic_region
AGKD04023827.1	3897	AX-87992135	A	G	intergenic_region
AGKD04023838.1	8935	AX-87929530	T	C	intergenic_region
AGKD04023840.1	4467	AX-87959867	G	A	splice_region_variant&intron_variant	TCONS_00009860_g.10459	XLOC_005879	serine threonine-protein kinase smg1 isoform x4
AGKD04023863.1	7575	AX-88107639	A	G	intergenic_region
AGKD04023863.1	8020	AX-88074278	G	A	intergenic_region
AGKD04023888.1	5454	AX-88100163	G	A	intergenic_region
AGKD04023904.1	5489	AX-87942636	A	G	intergenic_region
AGKD04023904.1	5575	AX-88307276	T	G	intergenic_region
AGKD04023907.1	2406	AX-88130786	A	G	intergenic_region
AGKD04023929.1	3146	AX-87978427	C	T	intergenic_region
AGKD04023936.1	1471	AX-87937636	G	T	missense_variant: p.Val11Phe	TCONS_00009901_g.10489	XLOC_005909	peroxisomal multifunctional enzyme type 2-like
AGKD04023947.1	6164	AX-88246436	C	T	intergenic_region
AGKD04023982.1	4623	AX-88208901	T	C	intergenic_region
[truncated: 104,425 more rows]

## Sheet: 2 positions
Chromosome	Position	SNP ID	Genomic Variant	Alternative Variant	Effect	Protein ID	Gene ID	Gene Annotation	Effect	Protein ID	Gene ID	Gene Annotation
AGKD04009524.1	1936	AX-88301964.1	C	T	intergenic_region
AGKD04009524.1	2424	AX-88301964	C	T	intergenic_region
AGKD04010716.1	130	AX-87915050	C	T	intergenic_region
AGKD04010716.1	139	AX-88246587	C	T	intergenic_region
AGKD04010716.1	2068	AX-87915050.1	C	T	intergenic_region
AGKD04010716.1	2077	AX-88246587.1	C	T	intergenic_region
AGKD04010946.1	15277	AX-88012162	C	T	intergenic_region
AGKD04010946.1	15315	AX-88012162.1	C	T	5_prime_UTR_premature_start_codon_gain_variant	TCONS_00000783_g.837	XLOC_000444	ankyrin-2-like isoform x4
AGKD04011002.1	5267	AX-87933423	C	A	3_prime_UTR_variant	TCONS_00000903_g.992	XLOC_000509	zinc finger protein ozf-like
AGKD04011002.1	21655	AX-87933423.1	C	A	intergenic_region
AGKD04011037.1	15840	AX-88028271	A	G	intergenic_region
AGKD04011037.1	16029	AX-88028271.1	A	G	intergenic_region
AGKD04011101.1	11721	AX-87893873.1	A	T	intergenic_region
AGKD04011101.1	16318	AX-87893873	A	T	intergenic_region
AGKD04011312.1	43781	AX-88104494	T	G	intergenic_region
AGKD04011312.1	43811	AX-88104494.1	T	G	intergenic_region
AGKD04011977.1	2862	AX-88197549	T	A	intergenic_region
AGKD04011977.1	6904	AX-88197549.1	T	A	intergenic_region
AGKD04014843.1	8364	AX-88148054.1	T	C	intergenic_region
AGKD04014843.1	8410	AX-88148054	T	C	intergenic_region
AGKD04014879.1	25743	AX-88141915	C	T	intron_variant	TCONS_00002491_g.2803	XLOC_001351	unnamed protein product
AGKD04014879.1	27308	AX-88141915.1	C	T	intergenic_region
AGKD04015002.1	26706	AX-87914263	G	A	intron_variant	TCONS_00002710_g.3106	XLOC_001461	suppressor of cytokine signaling 1
AGKD04015002.1	28022	AX-87914263.1	G	A	5_prime_UTR_variant	TCONS_00002710_g.3106	XLOC_001461	suppressor of cytokine signaling 1
AGKD04015026.1	19638	AX-88030010	C	G	intron_variant	TCONS_00002731_g.3126	XLOC_001476	mast stem cell growth factor receptor kita-like isoform x1
AGKD04015026.1	23553	AX-88030010.1	C	G	intron_variant	TCONS_00002731_g.3126	XLOC_001476	mast stem cell growth factor receptor kita-like isoform x1
AGKD04015098.1	9024	AX-88154919	G	T	intron_variant	TCONS_00002872_g.3290	XLOC_001544	proto-oncogene c-rel
AGKD04015098.1	12135	AX-88154919.1	G	T	intron_variant	TCONS_00002872_g.3290	XLOC_001544	proto-oncogene c-rel
AGKD04015200.1	23558	AX-88119865	G	A	intron_variant	TCONS_00003120_g.3645	XLOC_001657	ubiquitin carboxyl-terminal hydrolase 8
AGKD04015200.1	23639	AX-88119865.1	G	A	intron_variant	TCONS_00003120_g.3645	XLOC_001657	ubiquitin carboxyl-terminal hydrolase 8
AGKD04015299.1	9991	AX-88178127	G	A	intergenic_region
AGKD04015299.1	20593	AX-88178127.1	G	A	synonymous_variant	TCONS_00003265_g.3822	XLOC_001739	n-acyl-phosphatidylethanolamine-hydrolyzing phospholipase d isoform x2
AGKD04015387.1	16439	AX-88053049	C	T	splice_region_variant&intron_variant	TCONS_00003363_g.3929	XLOC_001808	metastasis suppressor protein partial
AGKD04015387.1	17947	AX-88053049.1	C	T	intron_variant	TCONS_00003363_g.3929	XLOC_001808	metastasis suppressor protein partial
AGKD04015489.1	11696	AX-87912292.1	G	A	intergenic_region
AGKD04015489.1	11762	AX-87912292	G	A	intergenic_region
AGKD04015899.1	2137	AX-88151810	T	C	intergenic_region
AGKD04015899.1	3672	AX-88151810.1	T	C	intergenic_region
AGKD04016996.1	10490	AX-88226004.1	C	T	intron_variant	TCONS_00005190_g.5841	XLOC_002898	transmembrane channel-like protein 6
AGKD04016996.1	10630	AX-88173607	T	A	intron_variant	TCONS_00005190_g.5841	XLOC_002898	transmembrane channel-like protein 6
AGKD04016996.1	11441	AX-88226004	C	T	intron_variant	TCONS_00005190_g.5841	XLOC_002898	transmembrane channel-like protein 6
AGKD04016996.1	11581	AX-88173607.1	T	A	intron_variant	TCONS_00005190_g.5841	XLOC_002898	transmembrane channel-like protein 6
AGKD04017428.1	1960	AX-88007648	G	T	intergenic_region
AGKD04017428.1	2949	AX-88007648.1	G	T	intergenic_region
AGKD04017745.1	4277	AX-88185189	C	T	5_prime_UTR_variant	TCONS_00005821_g.6462	XLOC_003309	zinc finger bed domain-containing protein 4-like
AGKD04017745.1	4388	AX-88185189.1	C	T	5_prime_UTR_variant	TCONS_00005821_g.6462	XLOC_003309	zinc finger bed domain-containing protein 4-like
AGKD04017877.1	7608	AX-88200164	A	G	intergenic_region
AGKD04017877.1	8901	AX-88200164.1	A	G	intergenic_region
AGKD04017894.1	1337	AX-88224531	G	T	intron_variant	TCONS_00005927_g.6570	XLOC_003375	atp-binding cassette sub-family a member 3
AGKD04017894.1	2472	AX-88224531.1	G	T	splice_region_variant&intron_variant	TCONS_00005927_g.6570	XLOC_003375	atp-binding cassette sub-family a member 3
AGKD04018483.1	6025	AX-88094802	A	T	intergenic_region
AGKD04018483.1	6066	AX-88262015	C	T	intergenic_region
AGKD04018483.1	8563	AX-88094802.1	A	T	intergenic_region
AGKD04018483.1	8604	AX-88262015.1	C	T	intergenic_region
AGKD04018976.1	3629	AX-88013056	A	G	intergenic_region
AGKD04018976.1	6319	AX-88013056.1	A	G	intergenic_region
AGKD04019438.1	2504	AX-88087974	A	G	intergenic_region
AGKD04019438.1	3561	AX-88087974.1	A	G	intergenic_region
AGKD04019489.1	1329	AX-88310478	G	T	intergenic_region
AGKD04019489.1	6273	AX-88310478.1	G	T	5_prime_UTR_variant	TCONS_00007233_g.7986	XLOC_004169	hepatocyte cell adhesion molecule-like
AGKD04020693.1	2481	AX-88083313	C	T	intergenic_region
AGKD04020693.1	8426	AX-88083313.1	C	T	intergenic_region
AGKD04021117.1	8550	AX-87926590.1	G	T	intergenic_region
AGKD04021117.1	10791	AX-87926590	G	T	intergenic_region
AGKD04021292.1	923	AX-87915477	T	C	intron_variant	TCONS_00008558_g.9241	XLOC_005004	tpa: transposase
AGKD04021292.1	1083	AX-87915477.1	T	C	intron_variant	TCONS_00008558_g.9241	XLOC_005004	tpa: transposase
AGKD04021902.1	841	AX-88144466	A	G	intergenic_region
AGKD04021902.1	3530	AX-88144466.1	A	G	intergenic_region
AGKD04022213.1	6426	AX-88204127	G	A	intergenic_region
AGKD04022213.1	6573	AX-88204127.1	G	A	intergenic_region
AGKD04022365.1	934	AX-88232260.1	G	A	intergenic_region
AGKD04022365.1	974	AX-87891187.1	G	A	intergenic_region
AGKD04022365.1	4091	AX-88232260	G	A	intergenic_region
AGKD04022365.1	4131	AX-87891187	G	A	intergenic_region
AGKD04022711.1	424	AX-88182561.1	T	C	intergenic_region
AGKD04022711.1	9313	AX-88182561	T	C	intergenic_region
AGKD04023814.1	3632	AX-87912253	C	T	intron_variant	TCONS_00009847_g.10444	XLOC_005869	cytosolic endo-beta-n-acetylglucosaminidase
AGKD04023814.1	3762	AX-87957213.1	G	A	synonymous_variant	TCONS_00009847_g.10444	XLOC_005869	cytosolic endo-beta-n-acetylglucosaminidase
AGKD04023814.1	6861	AX-87912253.1	C	T	intergenic_region
AGKD04023814.1	6991	AX-87957213	G	A	intergenic_region
AGKD04024622.1	5958	AX-87944952	T	G	intergenic_region
AGKD04024622.1	8372	AX-87944952.1	T	G	5_prime_UTR_variant	TCONS_00010219_g.10746	XLOC_006116	fc receptor-like protein 5 isoform x2
AGKD04026791.1	7264	AX-88044337	T	C	intergenic_region
AGKD04026791.1	7408	AX-88044337.1	T	C	intergenic_region
AGKD04027108.1	250	AX-88166782	G	T	intergenic_region
AGKD04027108.1	3364	AX-88166782.1	G	T	intergenic_region
AGKD04030586.1	2328	AX-88289052.1	G	A	intron_variant	TCONS_00011326_g.11609	XLOC_006997	low quality protein: nebulin-like
AGKD04030586.1	3587	AX-88289052	G	A	intron_variant	TCONS_00011326_g.11609	XLOC_006997	low quality protein: nebulin-like
AGKD04030842.1	889	AX-88081588	T	G	intergenic_region
AGKD04030842.1	959	AX-87931169	G	C	intergenic_region
AGKD04030842.1	1087	AX-88139586	T	G	intergenic_region
AGKD04030842.1	4565	AX-88081588.1	T	G	intergenic_region
AGKD04030842.1	4635	AX-87931169.1	G	C	intergenic_region
AGKD04030842.1	4763	AX-88139586.1	T	G	intergenic_region
AGKD04030872.1	143	AX-87997019	C	T	intergenic_region
AGKD04030872.1	4544	AX-87997019.1	C	T	intergenic_region
AGKD04032693.1	387	AX-88095988	G	T	intergenic_region
AGKD04032693.1	4024	AX-88095988.1	G	T	intergenic_region
AGKD04036278.1	3787	AX-87885951.1	G	T	intergenic_region
AGKD04036278.1	3886	AX-87885951	G	T	intergenic_region
AGKD04043046.1	162	AX-88265161	C	A	intergenic_region
AGKD04043046.1	3446	AX-88265161.1	C	A	intergenic_region
AGKD04043912.1	110	AX-88152108	G	C	intergenic_region
AGKD04043912.1	3737	AX-88152108.1	G	C	intergenic_region
AGKD04044270.1	100	AX-87966665	C	T	intergenic_region
AGKD04044270.1	3458	AX-87966665.1	C	T	intergenic_region
AGKD04220914.1	258	AX-88026767	C	T	intergenic_region
AGKD04220914.1	1007	AX-88026767.1	C	T	intergenic_region
AGKD04225027.1	771	AX-88101614	G	T	intergenic_region
AGKD04225027.1	937	AX-88101614.1	G	T	intergenic_region
AGKD04232940.1	768	AX-88043682	A	G	intergenic_region
AGKD04232940.1	877	AX-88043682.1	A	G	intergenic_region
AGKD04300410.1	549	AX-88053394	T	C	intergenic_region
AGKD04300410.1	743	AX-88053394.1	T	C	intergenic_region
AGKD04310620.1	102	AX-88190724.1	G	C	intergenic_region
AGKD04310620.1	321	AX-88190724	G	C	intergenic_region
AGKD04370544.1	684	AX-88192217.1	T	G	intergenic_region
AGKD04370544.1	750	AX-88192217	T	G	intergenic_region
AGKD04372462.1	334	AX-88312541	G	C	intergenic_region
AGKD04372462.1	488	AX-88312541.1	G	C	intergenic_region
AGKD04471095.1	272	AX-88222462	G	T	intergenic_region
AGKD04471095.1	619	AX-88222462.1	G	T	intergenic_region
AGKD04505921.1	311	AX-88299338.1	C	G	intergenic_region
AGKD04505921.1	334	AX-88299338	C	G	intergenic_region
AGKD04543087.1	386	AX-87895529	A	G	intergenic_region
AGKD04543087.1	443	AX-87895529.1	A	G	intergenic_region
AGKD04705448.1	224	AX-88180311	T	C	intergenic_region
AGKD04705448.1	433	AX-88180311.1	T	C	intergenic_region
AGKD04768296.1	529	AX-88140056.1	G	A	intergenic_region
AGKD04768296.1	551	AX-88140056	G	A	intergenic_region
AGKD04784603.1	476	AX-88021949	G	A	intergenic_region
AGKD04784603.1	542	AX-88021949.1	G	A	intergenic_region
AGKD04802481.1	159	AX-87942459.1	G	T	intergenic_region
AGKD04802481.1	427	AX-87942459	G	T	intergenic_region
AGKD04811590.1	103	AX-88287027	A	G	intergenic_region
AGKD04811590.1	346	AX-88287027.1	A	G	intergenic_region
AGKD04831604.1	146	AX-88144947	A	G	intergenic_region
AGKD04831604.1	398	AX-88144947.1	A	G	intergenic_region
CM003279.1 - chromosome ssa01	2138235	AX-87971157.1	A	G	intergenic_region
CM003279.1 - chromosome ssa01	2138326	AX-87995106.1	G	C	intergenic_region
CM003279.1 - chromosome ssa01	3358018	AX-87995106	G	C	intergenic_region
CM003279.1 - chromosome ssa01	3358109	AX-87971157	A	G	intergenic_region
CM003279.1 - chromosome ssa01	3654092	AX-88264607.1	G	T	intergenic_region
CM003279.1 - chromosome ssa01	3832583	AX-87877934	A	G	intergenic_region
CM003279.1 - chromosome ssa01	3868759	AX-87877934.1	A	G	intron_variant	TCONS_00022156_g.15164	XLOC_013158	alpha-actinin-1 isoform x3
CM003279.1 - chromosome ssa01	4930506	AX-88062476	G	C	intergenic_region
CM003279.1 - chromosome ssa01	5034130	AX-87877876	G	T	intron_variant	TCONS_00016744_g.15321	XLOC_011913	sh3 domain-containing ysc84-like protein 1
CM003279.1 - chromosome ssa01	5035175	AX-87877876.1	G	T	intron_variant	TCONS_00016744_g.15321	XLOC_011913	sh3 domain-containing ysc84-like protein 1
CM003279.1 - chromosome ssa01	5138564	AX-88175822.1	C	T	intergenic_region
CM003279.1 - chromosome ssa01	5138911	AX-88175822	C	T	intergenic_region
CM003279.1 - chromosome ssa01	6856557	AX-87935178	C	T	intron_variant	TCONS_00016790_g.15487	XLOC_011931	ketohexokinase isoform x1
CM003279.1 - chromosome ssa01	8192264	AX-87935178.1	C	T	intron_variant	TCONS_00022301_g.15711	XLOC_013198	mam domain-containing glycosylphosphatidylinositol anchor protein 2-like
CM003279.1 - chromosome ssa01	8775931	AX-88314470	A	G	intergenic_region
CM003279.1 - chromosome ssa01	9587579	AX-88108809	C	A	intron_variant	TCONS_00016929_g.15900	XLOC_011959	ribosomal protein s6 kinase 2 alpha-like isoform x1
CM003279.1 - chromosome ssa01	9593593	AX-88108809.1	C	A	intron_variant	TCONS_00016929_g.15900	XLOC_011959	ribosomal protein s6 kinase 2 alpha-like isoform x1
CM003279.1 - chromosome ssa01	10079188	AX-88291668	G	C	intergenic_region
CM003279.1 - chromosome ssa01	11428044	AX-88024279.1	G	T	intergenic_region
CM003279.1 - chromosome ssa01	11562076	AX-87934668	G	A	intergenic_region
CM003279.1 - chromosome ssa01	11628004	AX-87934668.1	G	A	missense_variant: p.Val4Ile	TCONS_00016969_g.16101	XLOC_011969	antimicrobial peptide nk-lysin-like
CM003279.1 - chromosome ssa01	11744828	AX-88108600	G	C	intergenic_region
CM003279.1 - chromosome ssa01	11744869	AX-88114840.1	C	A	intergenic_region
CM003279.1 - chromosome ssa01	11745083	AX-88029400	G	A	intergenic_region
CM003279.1 - chromosome ssa01	11775641	AX-88029400.1	G	A	intergenic_region
CM003279.1 - chromosome ssa01	11787741	AX-88108600.1	G	C	intergenic_region
CM003279.1 - chromosome ssa01	11787782	AX-88114840	C	A	intergenic_region
CM003279.1 - chromosome ssa01	11850181	AX-88291668.1	G	C	intergenic_region
CM003279.1 - chromosome ssa01	14416051	AX-87935316.1	A	G	intergenic_region
CM003279.1 - chromosome ssa01	14567783	AX-88244247	A	G	intergenic_region
CM003279.1 - chromosome ssa01	17209673	AX-88282776.1	C	T	intergenic_region
CM003279.1 - chromosome ssa01	18248452	AX-88139095	A	G	intergenic_region
CM003279.1 - chromosome ssa01	20167231	AX-88005942	A	G	intergenic_region
CM003279.1 - chromosome ssa01	20168627	AX-88005942.1	A	G	intergenic_region
CM003279.1 - chromosome ssa01	20439159	AX-87924168	G	A	intergenic_region
CM003279.1 - chromosome ssa01	20508686	AX-87924168.1	G	A	intron_variant	TCONS_00022636_g.17141	XLOC_013278	runt-related transcription factor 3 isoform x1
CM003279.1 - chromosome ssa01	22195583	AX-87969181.1	T	G	intergenic_region
CM003279.1 - chromosome ssa01	22200184	AX-87969181	T	G	intergenic_region
CM003279.1 - chromosome ssa01	24846640	AX-88007234.1	A	G	intron_variant	TCONS_00022808_g.17817	XLOC_013320	feline leukemia virus subgroup c receptor-related protein 2-like isoform x2
CM003279.1 - chromosome ssa01	24851335	AX-88007234	A	G	intron_variant	TCONS_00022808_g.17817	XLOC_013320	feline leukemia virus subgroup c receptor-related protein 2-like isoform x2
CM003279.1 - chromosome ssa01	25749655	AX-88171084.1	G	A	intergenic_region
CM003279.1 - chromosome ssa01	25772114	AX-88097240	T	C	intergenic_region
CM003279.1 - chromosome ssa01	25790534	AX-88023656	C	T	intergenic_region
CM003279.1 - chromosome ssa01	25790592	AX-88131404	T	C	intergenic_region
CM003279.1 - chromosome ssa01	25857080	AX-87952335.1	A	C	intron_variant	TCONS_00017485_g.18057	XLOC_012095	60 kda lysophospholipase isoform x2
CM003279.1 - chromosome ssa01	25874342	AX-88171084	G	A	intron_variant	TCONS_00017485_g.18057	XLOC_012095	60 kda lysophospholipase isoform x2
CM003279.1 - chromosome ssa01	25881984	AX-88097240.1	T	C	intron_variant	TCONS_00017485_g.18057	XLOC_012095	60 kda lysophospholipase isoform x2
CM003279.1 - chromosome ssa01	25886499	AX-88023656.1	C	T	intron_variant	TCONS_00017485_g.18057	XLOC_012095	60 kda lysophospholipase isoform x2
CM003279.1 - chromosome ssa01	25886557	AX-88131404.1	T	C	intron_variant	TCONS_00017485_g.18057	XLOC_012095	60 kda lysophospholipase isoform x2
CM003279.1 - chromosome ssa01	27328213	AX-88229898	A	G	intron_variant	TCONS_00017583_g.18334	XLOC_012115	hypoxia-inducible factor 1 alpha
CM003279.1 - chromosome ssa01	27328427	AX-88229898.1	A	G	intron_variant	TCONS_00017583_g.18334	XLOC_012115	hypoxia-inducible factor 1 alpha
CM003279.1 - chromosome ssa01	31536881	AX-88304784.1	C	T	intergenic_region
CM003279.1 - chromosome ssa01	34247540	AX-88010078	C	A	3_prime_UTR_variant	TCONS_00017834_g.19628	XLOC_012167	tnf receptor-associated factor 3
CM003279.1 - chromosome ssa01	36457592	AX-88137196	G	T	intron_variant	TCONS_00017924_g.20018	XLOC_012195	histone-lysine n-methyltransferase setd3
CM003279.1 - chromosome ssa01	36703142	AX-87935316	A	G	intergenic_region
CM003279.1 - chromosome ssa01	38119322	AX-88220029.1	G	T	intergenic_region
CM003279.1 - chromosome ssa01	38988912	AX-88062476.1	G	C	intergenic_region
CM003279.1 - chromosome ssa01	39069505	AX-88147109	G	T	intergenic_region
CM003279.1 - chromosome ssa01	40190755	AX-88147109.1	G	T	intergenic_region
CM003279.1 - chromosome ssa01	41307790	AX-88236129	A	C	intergenic_region
CM003279.1 - chromosome ssa01	41307854	AX-88014189.1	G	T	intergenic_region
CM003279.1 - chromosome ssa01	41663367	AX-88014189	G	T	intron_variant	TCONS_00023572_g.20601	XLOC_013474	syntaxin-binding protein 5-like isoform x1
CM003279.1 - chromosome ssa01	41663431	AX-88236129.1	A	C	intron_variant	TCONS_00023572_g.20601	XLOC_013474	syntaxin-binding protein 5-like isoform x1
CM003279.1 - chromosome ssa01	43243314	AX-88010078.1	C	A	intergenic_region
CM003279.1 - chromosome ssa01	44488029	AX-88236381	C	T	intron_variant	TCONS_00018179_g.21001	XLOC_012249	upf0568 protein c14orf166 homolog
CM003279.1 - chromosome ssa01	46650565	AX-88256082	C	T	intron_variant	TCONS_00023732_g.21227	XLOC_013503	wd repeat- and fyve domain-containing protein 4 isoform x1
CM003279.1 - chromosome ssa01	47983939	AX-87968021.1	C	A	intergenic_region
CM003279.1 - chromosome ssa01	48358085	AX-88104856.1	T	G	intergenic_region
CM003279.1 - chromosome ssa01	52443905	AX-88003048	C	T	intergenic_region
CM003279.1 - chromosome ssa01	53350631	AX-88003048.1	C	T	intergenic_region
CM003279.1 - chromosome ssa01	55937289	AX-88065271	G	A	intergenic_region
CM003279.1 - chromosome ssa01	56418430	AX-88065271.1	G	A	intron_variant	TCONS_00018496_g.22392	XLOC_012340	enolase-like protein eno4
CM003279.1 - chromosome ssa01	57249202	AX-87893647	G	A	intron_variant	TCONS_00018572_g.22580	XLOC_012348	latent-transforming growth factor beta-binding protein 1 isoform x3
CM003279.1 - chromosome ssa01	57249236	AX-87893647.1	G	A	intron_variant	TCONS_00018572_g.22580	XLOC_012348	latent-transforming growth factor beta-binding protein 1 isoform x3
CM003279.1 - chromosome ssa01	57879684	AX-87947440	A	T	intergenic_region
CM003279.1 - chromosome ssa01	57884982	AX-87947440.1	A	T	intergenic_region
CM003279.1 - chromosome ssa01	57935063	AX-88198178.1	G	A	intergenic_region
CM003279.1 - chromosome ssa01	58384502	AX-88256082.1	C	T	intron_variant	TCONS_00024153_g.22856	XLOC_013594	sodium potassium calcium exchanger 3-like
CM003279.1 - chromosome ssa01	60145839	AX-88163291.1	C	T	intergenic_region
CM003279.1 - chromosome ssa01	61115313	AX-87968021	C	A	intron_variant	TCONS_00024188_g.23050	XLOC_013602	cgmp-dependent protein kinase 1 isoform x1
CM003279.1 - chromosome ssa01	61638596	AX-88085683	G	C	intergenic_region
CM003279.1 - chromosome ssa01	61996513	AX-88197159.1	G	T	intergenic_region
CM003279.1 - chromosome ssa01	63858269	AX-87984831	C	A	intergenic_region
CM003279.1 - chromosome ssa01	63907401	AX-87984831.1	C	A	intergenic_region
CM003279.1 - chromosome ssa01	64807495	AX-88104187	C	T	3_prime_UTR_variant	TCONS_00024238_g.23352	XLOC_013618	serine-rich coiled-coil domain-containing protein 2-like
CM003279.1 - chromosome ssa01	64807540	AX-88104187.1	C	T	3_prime_UTR_variant	TCONS_00024238_g.23352	XLOC_013618	serine-rich coiled-coil domain-containing protein 2-like
CM003279.1 - chromosome ssa01	64898910	AX-88163291	C	T	intergenic_region
CM003279.1 - chromosome ssa01	73437135	AX-88280643	A	G	intergenic_region
CM003279.1 - chromosome ssa01	73570227	AX-88280643.1	A	G	intergenic_region
CM003279.1 - chromosome ssa01	73646418	AX-88128492	G	A	intergenic_region
CM003279.1 - chromosome ssa01	73651938	AX-87952335	A	C	intron_variant	TCONS_00018974_g.24291	XLOC_012428	zinc finger protein 624-like isoform x2
CM003279.1 - chromosome ssa01	73657962	AX-88128492.1	G	A	missense_variant: p.Asp187Asn	TCONS_00018974_g.24291	XLOC_012428	zinc finger protein 624-like isoform x2
CM003279.1 - chromosome ssa01	73720126	AX-88085792	T	C	intergenic_region
CM003279.1 - chromosome ssa01	73910539	AX-88085683.1	G	C	intergenic_region
CM003279.1 - chromosome ssa01	74321150	AX-88230750	C	T	intergenic_region
CM003279.1 - chromosome ssa01	74321199	AX-88230750.1	C	T	intergenic_region
CM003279.1 - chromosome ssa01	75087420	AX-88028609.1	C	A	intron_variant	TCONS_00024655_g.24641	XLOC_013687	uba-like domain-containing protein 1
CM003279.1 - chromosome ssa01	75088000	AX-88028609	C	A	intron_variant	TCONS_00024655_g.24641	XLOC_013687	uba-like domain-containing protein 1
CM003279.1 - chromosome ssa01	76194441	AX-88271718	T	C	intron_variant	TCONS_00019123_g.24750	XLOC_012463	brain-specific angiogenesis inhibitor 1-associated protein 2-like protein 1
CM003279.1 - chromosome ssa01	76202046	AX-88271718.1	T	C	intron_variant	TCONS_00019123_g.24750	XLOC_012463	brain-specific angiogenesis inhibitor 1-associated protein 2-like protein 1
CM003279.1 - chromosome ssa01	76650086	AX-87945045	G	A	intergenic_region
CM003279.1 - chromosome ssa01	76650172	AX-87945045.1	G	A	intergenic_region
CM003279.1 - chromosome ssa01	77218268	AX-88282615	C	T	intron_variant	TCONS_00019194_g.25012	XLOC_012479	camp-dependent protein kinase type i-alpha regulatory subunit
CM003279.1 - chromosome ssa01	77568647	AX-88071421.1	A	G	intergenic_region
CM003279.1 - chromosome ssa01	78109638	AX-88244247.1	A	G	intergenic_region
CM003279.1 - chromosome ssa01	82047725	AX-87993728	T	C	intron_variant	TCONS_00019258_g.25427	XLOC_012496	phosphatase and actin regulator 2 isoform x3
CM003279.1 - chromosome ssa01	82049845	AX-87993728.1	T	C	intron_variant	TCONS_00019258_g.25427	XLOC_012496	phosphatase and actin regulator 2 isoform x3
CM003279.1 - chromosome ssa01	82205693	AX-88265437.1	T	A	intergenic_region
CM003279.1 - chromosome ssa01	82207579	AX-88265437	T	A	intergenic_region
CM003279.1 - chromosome ssa01	84214272	AX-88236723.1	G	A	intergenic_region
CM003279.1 - chromosome ssa01	85014901	AX-88029811	T	C	3_prime_UTR_variant	TCONS_00024872_g.25607	XLOC_013754	collagen alpha-1 chain isoform x1
CM003279.1 - chromosome ssa01	86995958	AX-88173951.1	T	C	intergenic_region
CM003279.1 - chromosome ssa01	87000234	AX-88173951	T	C	intergenic_region
CM003279.1 - chromosome ssa01	88055775	AX-88040319	C	T	intron_variant	TCONS_00019350_g.25706	XLOC_012517	thrombospondin-2 isoform x2
CM003279.1 - chromosome ssa01	88055851	AX-88040319.1	C	T	intron_variant	TCONS_00019350_g.25706	XLOC_012517	thrombospondin-2 isoform x2
CM003279.1 - chromosome ssa01	88179629	AX-88230768	G	A	intron_variant	TCONS_00024896_g.25721	XLOC_013762	1-acyl-sn-glycerol-3-phosphate acyltransferase delta
CM003279.1 - chromosome ssa01	88179677	AX-88060101	G	A	intron_variant	TCONS_00024896_g.25721	XLOC_013762	1-acyl-sn-glycerol-3-phosphate acyltransferase delta
CM003279.1 - chromosome ssa01	88799532	AX-88093226.1	T	C	intergenic_region
CM003279.1 - chromosome ssa01	91272833	AX-88236381.1	C	T	intron_variant	TCONS_00019502_g.26154	XLOC_012544	aspartate cytoplasmic
CM003279.1 - chromosome ssa01	91869666	AX-88304784	C	T	intron_variant	TCONS_00019513_g.26310	XLOC_012548	kh domain- rna- signal transduction-associated protein 2
CM003279.1 - chromosome ssa01	92783418	AX-88264607	G	T	intergenic_region
CM003279.1 - chromosome ssa01	94514815	AX-88049931	A	G	intron_variant	TCONS_00019637_g.26650	XLOC_012576	cdp-diacylglycerol--glycerol-3-phosphate 3- mitochondrial
CM003279.1 - chromosome ssa01	94938578	AX-88063915	C	A	intron_variant	TCONS_00019662_g.26716	XLOC_012584	na(+) h(+) exchange regulatory cofactor nhe-rf1-like
CM003279.1 - chromosome ssa01	96947644	AX-88093226	T	C	intergenic_region
CM003279.1 - chromosome ssa01	96990876	AX-87892251	T	G	3_prime_UTR_variant	TCONS_00025248_g.26892	XLOC_013824	alpha-n-acetylgalactosaminide alpha- -sialyltransferase 2-like
CM003279.1 - chromosome ssa01	96991745	AX-87892251.1	T	G	3_prime_UTR_variant	TCONS_00025248_g.26892	XLOC_013824	alpha-n-acetylgalactosaminide alpha- -sialyltransferase 2-like
CM003279.1 - chromosome ssa01	97397558	AX-88049931.1	A	G	intergenic_region
CM003279.1 - chromosome ssa01	100106903	AX-88074150	C	T	intergenic_region
CM003279.1 - chromosome ssa01	100185009	AX-87981556	A	G	intron_variant	TCONS_00025459_g.27312	XLOC_013854	protein fam135a isoform x1
CM003279.1 - chromosome ssa01	100225159	AX-88074150.1	C	T	intergenic_region
CM003279.1 - chromosome ssa01	100278988	AX-88207206	T	C	intergenic_region
CM003279.1 - chromosome ssa01	102590284	AX-87916644	C	T	intergenic_region
CM003279.1 - chromosome ssa01	102590908	AX-88082514.1	T	C	intergenic_region
CM003279.1 - chromosome ssa01	102880114	AX-87956237	T	C	intergenic_region
CM003279.1 - chromosome ssa01	102980486	AX-87990393	G	A	3_prime_UTR_variant	TCONS_00025502_g.27447	XLOC_013873	collagen alpha-1 chain
CM003279.1 - chromosome ssa01	102981373	AX-87888990	T	G	intron_variant	TCONS_00025502_g.27447	XLOC_013873	collagen alpha-1 chain
CM003279.1 - chromosome ssa01	102991391	AX-88096587	T	C	intron_variant	TCONS_00025502_g.27447	XLOC_013873	collagen alpha-1 chain
CM003279.1 - chromosome ssa01	103005200	AX-87917460	T	C	intron_variant	TCONS_00025502_g.27447	XLOC_013873	collagen alpha-1 chain	intron_variant	TCONS_00019799_g.27456	XLOC_012627	merozoite surface protein cmz-8-like
CM003279.1 - chromosome ssa01	103026735	AX-88029811.1	T	C	intron_variant	TCONS_00025502_g.27447	XLOC_013873	collagen alpha-1 chain
CM003279.1 - chromosome ssa01	103224306	AX-87990393.1	G	A	intron_variant	TCONS_00025502_g.27447	XLOC_013873	collagen alpha-1 chain
CM003279.1 - chromosome ssa01	103225195	AX-87888990.1	T	G	intron_variant	TCONS_00025502_g.27447	XLOC_013873	collagen alpha-1 chain
CM003279.1 - chromosome ssa01	103236958	AX-88096587.1	T	C	intron_variant	TCONS_00025502_g.27447	XLOC_013873	collagen alpha-1 chain
CM003279.1 - chromosome ssa01	103288946	AX-88230768.1	G	A	intron_variant	TCONS_00019802_g.27516	XLOC_012629	probable lysosomal cobalamin transporter
CM003279.1 - chromosome ssa01	103288994	AX-88060101.1	G	A	intron_variant	TCONS_00019802_g.27516	XLOC_012629	probable lysosomal cobalamin transporter
CM003279.1 - chromosome ssa01	103504943	AX-88142612.1	G	A	intergenic_region
CM003279.1 - chromosome ssa01	104098254	AX-88207206.1	T	C	intergenic_region
CM003279.1 - chromosome ssa01	107450355	AX-87956237.1	T	C	missense_variant: p.Val115Ala	TCONS_00019939_g.28012	XLOC_012661	bcl2 adenovirus e1b 19 kda protein-interacting protein 3
CM003279.1 - chromosome ssa01	107871582	AX-88210353	G	A	intergenic_region
CM003279.1 - chromosome ssa01	107921890	AX-88271088.1	C	A	intron_variant	TCONS_00019959_g.28042	XLOC_012669	abc transporter g family member 23-like
CM003279.1 - chromosome ssa01	110411465	AX-87908009	C	G	intron_variant	TCONS_00025724_g.28359	XLOC_013926	protein fam163b-like
CM003279.1 - chromosome ssa01	110854017	AX-88198178	G	A	intergenic_region
CM003279.1 - chromosome ssa01	111899037	AX-88304151.1	G	A	intron_variant	TCONS_00025818_g.28612	XLOC_013944	lipid phosphate phosphohydrolase 1 isoform x2
CM003279.1 - chromosome ssa01	113416591	AX-88262505.1	C	A	intergenic_region
CM003279.1 - chromosome ssa01	114630352	AX-87950601.1	A	C	intron_variant	TCONS_00020165_g.29049	XLOC_012711	zinc finger swim domain-containing protein 6
CM003279.1 - chromosome ssa01	115320890	AX-88212841	A	C	intron_variant	TCONS_00020217_g.29257	XLOC_012724	brca1-associated protein
CM003279.1 - chromosome ssa01	115364963	AX-88118079.1	G	A	intron_variant	TCONS_00026008_g.29261	XLOC_013983	voltage-dependent anion-selective channel protein 2-like isoform x1
CM003279.1 - chromosome ssa01	115592710	AX-88282615.1	C	T	3_prime_UTR_variant	TCONS_00026025_g.29322	XLOC_013989	carbohydrate sulfotransferase 15
CM003279.1 - chromosome ssa01	115778680	AX-88005455	C	A	intergenic_region
CM003279.1 - chromosome ssa01	115881081	AX-88005455.1	C	A	intergenic_region
CM003279.1 - chromosome ssa01	116133965	AX-88044400	G	T	intergenic_region
CM003279.1 - chromosome ssa01	116144566	AX-87953613	C	T	intergenic_region
CM003279.1 - chromosome ssa01	116144575	AX-88171895	A	C	intergenic_region
CM003279.1 - chromosome ssa01	116148314	AX-87953613.1	C	T	intergenic_region
CM003279.1 - chromosome ssa01	116148323	AX-88171895.1	A	C	intergenic_region
CM003279.1 - chromosome ssa01	116150748	AX-88210353.1	G	A	intergenic_region
CM003279.1 - chromosome ssa01	116500787	AX-88142612	G	A	intron_variant	TCONS_00026055_g.29367	XLOC_014000	brain-specific angiogenesis inhibitor 3
CM003279.1 - chromosome ssa01	116589244	AX-88271088	C	A	intergenic_region
CM003279.1 - chromosome ssa01	116672733	AX-88082514	T	C	intergenic_region
CM003279.1 - chromosome ssa01	116673082	AX-87916644.1	C	T	intergenic_region
CM003279.1 - chromosome ssa01	116782462	AX-87917460.1	T	C	intron_variant	TCONS_00026080_g.29401	XLOC_014005	collagen alpha-1 chain
CM003279.1 - chromosome ssa01	116842464	AX-87981556.1	A	G	intergenic_region
CM003279.1 - chromosome ssa01	117235126	AX-88137196.1	G	T	intergenic_region
CM003279.1 - chromosome ssa01	117367548	AX-88212841.1	A	C	intergenic_region
CM003279.1 - chromosome ssa01	117806064	AX-88236723	G	A	intergenic_region
CM003279.1 - chromosome ssa01	119063310	AX-88118079	G	A	intron_variant	TCONS_00020365_g.29898	XLOC_012763	netrin receptor unc5c-like
CM003279.1 - chromosome ssa01	120549916	AX-88282776	C	T	intergenic_region
CM003279.1 - chromosome ssa01	120999138	AX-88311394.1	G	A	intergenic_region
CM003279.1 - chromosome ssa01	121005812	AX-88311394	G	A	intergenic_region
CM003279.1 - chromosome ssa01	121283349	AX-88197159	G	T	stop_gained	TCONS_00026351_g.30402	XLOC_014065	retrotransposable element tf2 protein type 1
CM003279.1 - chromosome ssa01	121911395	AX-88071421	A	G	5_prime_UTR_premature_start_codon_gain_variant	TCONS_00020597_g.30649	XLOC_012812	dep domain-containing protein 5 isoform x3
CM003279.1 - chromosome ssa01	122217840	AX-88030165	T	A	intergenic_region
CM003279.1 - chromosome ssa01	122218251	AX-88030165.1	T	A	intergenic_region
CM003279.1 - chromosome ssa01	122360714	AX-87904099	G	A	intergenic_region
CM003279.1 - chromosome ssa01	123137381	AX-87904099.1	G	A	intergenic_region
CM003279.1 - chromosome ssa01	124179931	AX-88218357.1	G	C	intergenic_region
CM003279.1 - chromosome ssa01	124181450	AX-88139095.1	A	G	intergenic_region
CM003279.1 - chromosome ssa01	124341226	AX-88104856	T	G	intergenic_region
CM003279.1 - chromosome ssa01	125866449	AX-87908009.1	C	G	intergenic_region
CM003279.1 - chromosome ssa01	127719741	AX-88063915.1	C	A	intergenic_region
CM003279.1 - chromosome ssa01	127924359	AX-88220029	G	T	intron_variant	TCONS_00026578_g.31354	XLOC_014114	dynamin-1 isoform x2
CM003279.1 - chromosome ssa01	129238464	AX-88223519	T	C	intergenic_region
CM003279.1 - chromosome ssa01	129239859	AX-88223519.1	T	C	intergenic_region
CM003279.1 - chromosome ssa01	129974666	AX-88124513	C	A	intergenic_region
CM003279.1 - chromosome ssa01	129977961	AX-87997058.1	C	T	intergenic_region
CM003279.1 - chromosome ssa01	129978218	AX-88101669	A	G	intergenic_region
CM003279.1 - chromosome ssa01	129978308	AX-88238224	A	G	intergenic_region
CM003279.1 - chromosome ssa01	129978470	AX-88088648	G	T	intergenic_region
CM003279.1 - chromosome ssa01	129979885	AX-88078739	G	A	intergenic_region
CM003279.1 - chromosome ssa01	129979981	AX-88183142.1	G	A	intergenic_region
CM003279.1 - chromosome ssa01	130024179	AX-88081081	A	C	intergenic_region
CM003279.1 - chromosome ssa01	130027246	AX-88101669.1	A	G	intergenic_region
CM003279.1 - chromosome ssa01	130027499	AX-88088648.1	G	T	intergenic_region
CM003279.1 - chromosome ssa01	130046096	AX-88137372	A	C	intergenic_region
CM003279.1 - chromosome ssa01	130048357	AX-88124513.1	C	A	intergenic_region
CM003279.1 - chromosome ssa01	130048929	AX-88081081.1	A	C	intergenic_region
CM003279.1 - chromosome ssa01	130049295	AX-88183142	G	A	intergenic_region
CM003279.1 - chromosome ssa01	130060086	AX-87997058	C	T	intergenic_region
CM003279.1 - chromosome ssa01	130060433	AX-88238224.1	A	G	intergenic_region
CM003279.1 - chromosome ssa01	130072863	AX-88137372.1	A	C	intergenic_region
CM003279.1 - chromosome ssa01	130073748	AX-88078739.1	G	A	intergenic_region
CM003279.1 - chromosome ssa01	130480494	AX-88180351.1	G	A	intergenic_region
CM003279.1 - chromosome ssa01	130543936	AX-88180351	G	A	intergenic_region
CM003279.1 - chromosome ssa01	131124249	AX-88024279	G	T	intergenic_region
CM003279.1 - chromosome ssa01	131221821	AX-88218357	G	C	intron_variant	TCONS_00020863_g.31794	XLOC_012877	splicing suppressor of white-apricot homolog isoform x1
CM003279.1 - chromosome ssa01	132727519	AX-88045512.1	C	A	intron_variant	TCONS_00026776_g.31965	XLOC_014161	collagen alpha-1 chain-like
CM003279.1 - chromosome ssa01	132731987	AX-88045512	C	A	intron_variant	TCONS_00026776_g.31965	XLOC_014161	collagen alpha-1 chain-like
CM003279.1 - chromosome ssa01	135967263	AX-88123590	C	T	intron_variant	TCONS_00026888_g.32406	XLOC_014187	dimethylglycine mitochondrial
CM003279.1 - chromosome ssa01	135968767	AX-88123590.1	C	T	intron_variant	TCONS_00026888_g.32406	XLOC_014187	dimethylglycine mitochondrial
CM003279.1 - chromosome ssa01	139375531	AX-88085792.1	T	C	intergenic_region
CM003279.1 - chromosome ssa01	140321621	AX-88314470.1	A	G	intergenic_region
CM003279.1 - chromosome ssa01	142486995	AX-87963827.1	T	G	intergenic_region
CM003279.1 - chromosome ssa01	142705820	AX-87963827	T	G	intron_variant	TCONS_00027152_g.33641	XLOC_014240	poly(adp-ribose) glycohydrolase-like
CM003279.1 - chromosome ssa01	143476132	AX-88191799.1	C	T	intron_variant	TCONS_00021456_g.33731	XLOC_012986	c-type lectin domain family 4 member m-like
CM003279.1 - chromosome ssa01	143476340	AX-88191799	C	T	intron_variant	TCONS_00021456_g.33731	XLOC_012986	c-type lectin domain family 4 member m-like
CM003279.1 - chromosome ssa01	145218140	AX-88086456	A	T	intron_variant	TCONS_00027281_g.33991	XLOC_014267	protein fam102a
CM003279.1 - chromosome ssa01	145221538	AX-88086456.1	A	T	intron_variant	TCONS_00027281_g.33991	XLOC_014267	protein fam102a
CM003279.1 - chromosome ssa01	147448875	AX-87905882	C	T	intron_variant	TCONS_00027371_g.34403	XLOC_014294	gtpase imap family member 7-like
CM003279.1 - chromosome ssa01	147450488	AX-87905882.1	C	T	intron_variant	TCONS_00027371_g.34403	XLOC_014294	gtpase imap family member 7-like
CM003279.1 - chromosome ssa01	148004129	AX-88048077.1	G	C	intergenic_region
CM003279.1 - chromosome ssa01	148147828	AX-87950601	A	C	intergenic_region
CM003279.1 - chromosome ssa01	148148802	AX-88048077	G	C	intergenic_region
CM003279.1 - chromosome ssa01	148313517	AX-87912694	A	G	intron_variant	TCONS_00021686_g.34578	XLOC_013042	alpha-aminoadipic semialdehyde dehydrogenase
CM003279.1 - chromosome ssa01	148314970	AX-87912694.1	A	G	intron_variant	TCONS_00021686_g.34578	XLOC_013042	alpha-aminoadipic semialdehyde dehydrogenase
CM003279.1 - chromosome ssa01	149807603	AX-88304151	G	A	intron_variant	TCONS_00027459_g.34809	XLOC_014310	interleukin-6 receptor subunit beta isoform x1
CM003279.1 - chromosome ssa01	151666401	AX-88116278	T	C	intergenic_region
CM003279.1 - chromosome ssa01	151669995	AX-88116278.1	T	C	intergenic_region
CM003279.1 - chromosome ssa01	152925392	AX-88044400.1	G	T	intron_variant	TCONS_00021864_g.35151	XLOC_013081	ras-specific guanine nucleotide-releasing factor 1-like
CM003279.1 - chromosome ssa01	152929398	AX-87931674	C	T	intron_variant	TCONS_00021864_g.35151	XLOC_013081	ras-specific guanine nucleotide-releasing factor 1-like
CM003279.1 - chromosome ssa01	152930165	AX-87931674.1	C	T	intron_variant	TCONS_00021864_g.35151	XLOC_013081	ras-specific guanine nucleotide-releasing factor 1-like
CM003279.1 - chromosome ssa01	153915157	AX-87903873	G	T	intron_variant	TCONS_00027548_g.35257	XLOC_014338	mitochondrial	intron_variant	TCONS_00021906_g.35266	XLOC_013093	thioredoxin-like protein 1
CM003279.1 - chromosome ssa01	153915308	AX-87881704	T	A	intron_variant	TCONS_00027548_g.35257	XLOC_014338	mitochondrial	intron_variant	TCONS_00021906_g.35266	XLOC_013093	thioredoxin-like protein 1
CM003279.1 - chromosome ssa01	153916147	AX-87903873.1	G	T	intron_variant	TCONS_00027548_g.35257	XLOC_014338	mitochondrial	intron_variant	TCONS_00021906_g.35266	XLOC_013093	thioredoxin-like protein 1
CM003279.1 - chromosome ssa01	153916298	AX-87881704.1	T	A	intron_variant	TCONS_00027548_g.35257	XLOC_014338	mitochondrial	intron_variant	TCONS_00021906_g.35266	XLOC_013093	thioredoxin-like protein 1
CM003279.1 - chromosome ssa01	154257770	AX-88273330.1	C	A	intergenic_region
CM003279.1 - chromosome ssa01	154257917	AX-88273330	C	A	intergenic_region
CM003279.1 - chromosome ssa01	154614654	AX-88314497	A	G	intron_variant	TCONS_00027568_g.35317	XLOC_014341	cingulin-like protein 1
CM003279.1 - chromosome ssa01	154614815	AX-88314497.1	A	G	intron_variant	TCONS_00027568_g.35317	XLOC_014341	cingulin-like protein 1
CM003279.1 - chromosome ssa01	154671684	AX-88004771	A	G	intergenic_region
CM003279.1 - chromosome ssa01	154672194	AX-88004771.1	A	G	intergenic_region
CM003279.1 - chromosome ssa01	156307683	AX-87968908	G	C	intron_variant	TCONS_00027607_g.35403	XLOC_014356	skeletal receptor tyrosine-protein kinase
CM003279.1 - chromosome ssa01	156308023	AX-87968908.1	G	C	intron_variant	TCONS_00027607_g.35403	XLOC_014356	skeletal receptor tyrosine-protein kinase
CM003279.1 - chromosome ssa01	157432788	AX-88262505	C	A	intergenic_region
CM003279.1 - chromosome ssa01	158076839	AX-87915178	T	C	intron_variant	TCONS_00021991_g.35634	XLOC_013112	ceramide glucosyltransferase
CM003279.1 - chromosome ssa01	158078595	AX-87915178.1	T	C	intron_variant	TCONS_00021991_g.35634	XLOC_013112	ceramide glucosyltransferase
CM003280.1 - chromosome ssa02	915273	AX-88222699	G	A	intergenic_region
CM003280.1 - chromosome ssa02	1253192	AX-88222699.1	G	A	intergenic_region
CM003280.1 - chromosome ssa02	2988716	AX-88029549	C	T	intergenic_region
CM003280.1 - chromosome ssa02	2990306	AX-88029549.1	C	T	intergenic_region
CM003280.1 - chromosome ssa02	2998469	AX-88040614.1	C	T	intergenic_region
CM003280.1 - chromosome ssa02	3008912	AX-88102113.1	A	G	intergenic_region
CM003280.1 - chromosome ssa02	3021599	AX-88128647	C	T	intergenic_region
CM003280.1 - chromosome ssa02	3021891	AX-88302967	C	A	intergenic_region
CM003280.1 - chromosome ssa02	3023231	AX-88209163	C	T	intergenic_region
CM003280.1 - chromosome ssa02	3092335	AX-88191478.1	A	G	intergenic_region
CM003280.1 - chromosome ssa02	3092509	AX-88191478	A	G	intergenic_region
CM003280.1 - chromosome ssa02	3172379	AX-88095521	A	G	intergenic_region
CM003280.1 - chromosome ssa02	3265477	AX-87945710	C	A	intergenic_region
CM003280.1 - chromosome ssa02	3265590	AX-88310467	C	T	intergenic_region
CM003280.1 - chromosome ssa02	3265693	AX-88092330	G	A	intergenic_region
CM003280.1 - chromosome ssa02	3269533	AX-88001915.1	A	G	intergenic_region
CM003280.1 - chromosome ssa02	3312503	AX-88281201	G	C	5_prime_UTR_variant	TCONS_00028697_g.36078	XLOC_015322	deoxyribonuclease gamma precursor
CM003280.1 - chromosome ssa02	3313193	AX-88122546	T	C	5_prime_UTR_premature_start_codon_gain_variant	TCONS_00028697_g.36078	XLOC_015322	deoxyribonuclease gamma precursor
CM003280.1 - chromosome ssa02	3563540	AX-88233318	G	A	intergenic_region
CM003280.1 - chromosome ssa02	3567558	AX-88161520	T	C	intergenic_region
CM003280.1 - chromosome ssa02	3946670	AX-88233318.1	G	A	intron_variant	TCONS_00032316_g.36108	XLOC_016234	catenin beta-1
CM003280.1 - chromosome ssa02	3950970	AX-88161520.1	T	C	intergenic_region
CM003280.1 - chromosome ssa02	4522696	AX-87903816	C	A	intergenic_region
CM003280.1 - chromosome ssa02	4546922	AX-88056383.1	A	G	intergenic_region
CM003280.1 - chromosome ssa02	4560254	AX-87913606	T	C	intergenic_region
CM003280.1 - chromosome ssa02	4632243	AX-88152581	C	A	intergenic_region
CM003280.1 - chromosome ssa02	4681400	AX-88049615	G	C	intron_variant	TCONS_00032341_g.36144	XLOC_016242	copine-4-like
CM003280.1 - chromosome ssa02	4690456	AX-88186388	G	T	intron_variant	TCONS_00032341_g.36144	XLOC_016242	copine-4-like
CM003280.1 - chromosome ssa02	4740903	AX-88181069	G	T	intergenic_region
CM003280.1 - chromosome ssa02	4801218	AX-88265601	A	G	intergenic_region
CM003280.1 - chromosome ssa02	4805505	AX-88026662	A	G	intergenic_region
CM003280.1 - chromosome ssa02	4911875	AX-88019266	C	T	3_prime_UTR_variant	TCONS_00028710_g.36157	XLOC_015330	vesicle-associated membrane protein 1	intron_variant	TCONS_00032351_g.36160	XLOC_016245	tapasin-related protein
CM003280.1 - chromosome ssa02	4925743	AX-88304095	A	C	intron_variant	TCONS_00032352_g.36161	XLOC_016246	complement c1r subcomponent-like
CM003280.1 - chromosome ssa02	4943330	AX-88038030	G	T	intergenic_region
CM003280.1 - chromosome ssa02	4943417	AX-88071283	G	A	intergenic_region
CM003280.1 - chromosome ssa02	5047658	AX-88211746	C	A	intergenic_region
CM003280.1 - chromosome ssa02	5088571	AX-88275832	C	T	intergenic_region
CM003280.1 - chromosome ssa02	5088926	AX-88127513	G	A	intergenic_region
CM003280.1 - chromosome ssa02	5254210	AX-88211746.1	C	A	intergenic_region
CM003280.1 - chromosome ssa02	5381170	AX-88169448.1	G	C	intron_variant	TCONS_00028716_g.36199	XLOC_015333	potassium sodium hyperpolarization-activated cyclic nucleotide-gated channel 2-like
CM003280.1 - chromosome ssa02	5381612	AX-88120999	C	T	synonymous_variant	TCONS_00028716_g.36200	XLOC_015333	potassium sodium hyperpolarization-activated cyclic nucleotide-gated channel 2-like
CM003280.1 - chromosome ssa02	5383503	AX-88169448	G	C	intron_variant	TCONS_00028716_g.36199	XLOC_015333	potassium sodium hyperpolarization-activated cyclic nucleotide-gated channel 2-like
CM003280.1 - chromosome ssa02	5383995	AX-88120999.1	C	T	intron_variant	TCONS_00028716_g.36199	XLOC_015333	potassium sodium hyperpolarization-activated cyclic nucleotide-gated channel 2-like
CM003280.1 - chromosome ssa02	5468652	AX-88113688	C	T	intron_variant	TCONS_00032372_g.36229	XLOC_016253	sugar transporter sweet1
CM003280.1 - chromosome ssa02	5471094	AX-88113688.1	C	T	intron_variant	TCONS_00032372_g.36229	XLOC_016253	sugar transporter sweet1
CM003280.1 - chromosome ssa02	5521921	AX-88215131	A	G	intergenic_region
CM003280.1 - chromosome ssa02	5535796	AX-88233094	G	A	missense_variant: p.Val193Ile	TCONS_00028722_g.36246	XLOC_015335	phosphatidylinositol 4-phosphate 5-kinase type-1 alpha-like isoform x1
CM003280.1 - chromosome ssa02	6046081	AX-88128647.1	C	T	intergenic_region
CM003280.1 - chromosome ssa02	6046481	AX-88302967.1	C	A	intergenic_region
CM003280.1 - chromosome ssa02	6048306	AX-88209163.1	C	T	intergenic_region
CM003280.1 - chromosome ssa02	6056158	AX-88095521.1	A	G	intergenic_region
CM003280.1 - chromosome ssa02	6177896	AX-88026662.1	A	G	intergenic_region
CM003280.1 - chromosome ssa02	6183454	AX-88265601.1	A	G	intergenic_region
CM003280.1 - chromosome ssa02	6366153	AX-88186388.1	G	T	intron_variant	TCONS_00028764_g.36359	XLOC_015349	copine- partial
CM003280.1 - chromosome ssa02	6370141	AX-88049615.1	G	C	intron_variant	TCONS_00028764_g.36359	XLOC_015349	copine- partial
CM003280.1 - chromosome ssa02	6423408	AX-88152581.1	C	A	intergenic_region
CM003280.1 - chromosome ssa02	6440929	AX-88181069.1	G	T	intergenic_region
CM003280.1 - chromosome ssa02	6506982	AX-87913606.1	T	C	intergenic_region
CM003280.1 - chromosome ssa02	6519287	AX-88056383	A	G	intergenic_region
CM003280.1 - chromosome ssa02	6539192	AX-87903816.1	C	A	intergenic_region
CM003280.1 - chromosome ssa02	6785038	AX-88024870.1	A	G	intron_variant	TCONS_00032475_g.36454	XLOC_016282	histone-lysine n-methyltransferase setdb1 isoform x1
CM003280.1 - chromosome ssa02	6787994	AX-88024870	A	G	intron_variant	TCONS_00032475_g.36454	XLOC_016282	histone-lysine n-methyltransferase setdb1 isoform x1
CM003280.1 - chromosome ssa02	7096391	AX-88107097	A	C	intergenic_region
CM003280.1 - chromosome ssa02	7218473	AX-88312104	C	T	intergenic_region
CM003280.1 - chromosome ssa02	7218702	AX-88208256	T	C	intergenic_region
CM003280.1 - chromosome ssa02	7219023	AX-87970258	T	C	intergenic_region
CM003280.1 - chromosome ssa02	7220136	AX-88312104.1	C	T	intergenic_region
CM003280.1 - chromosome ssa02	7220371	AX-88208256.1	T	C	intergenic_region
CM003280.1 - chromosome ssa02	7220692	AX-87970258.1	T	C	intergenic_region
CM003280.1 - chromosome ssa02	7422412	AX-88246609.1	A	G	intergenic_region
CM003280.1 - chromosome ssa02	7496482	AX-88136096	A	G	intergenic_region
CM003280.1 - chromosome ssa02	7814175	AX-88233094.1	G	A	missense_variant: p.Val253Ile	TCONS_00028834_g.36725	XLOC_015367	phosphatidylinositol 4-phosphate 5-kinase type-1 alpha-like isoform x1
CM003280.1 - chromosome ssa02	8191430	AX-87962253	C	T	intergenic_region
CM003280.1 - chromosome ssa02	8199467	AX-87962253.1	C	T	intergenic_region
CM003280.1 - chromosome ssa02	8200650	AX-88040614	C	T	intergenic_region
CM003280.1 - chromosome ssa02	8208811	AX-88102113	A	G	intergenic_region
CM003280.1 - chromosome ssa02	8338106	AX-88038030.1	G	T	intergenic_region
CM003280.1 - chromosome ssa02	8338193	AX-88071283.1	G	A	intergenic_region
CM003280.1 - chromosome ssa02	8348986	AX-87945710.1	C	A	intergenic_region
CM003280.1 - chromosome ssa02	8349099	AX-88310467.1	C	T	intergenic_region
CM003280.1 - chromosome ssa02	8349202	AX-88092330.1	G	A	intergenic_region
CM003280.1 - chromosome ssa02	8352157	AX-88001915	A	G	intergenic_region
CM003280.1 - chromosome ssa02	8358061	AX-88122546.1	T	C	intergenic_region
CM003280.1 - chromosome ssa02	8358753	AX-88281201.1	G	C	intergenic_region
CM003280.1 - chromosome ssa02	8428658	AX-88107097.1	A	C	3_prime_UTR_variant	TCONS_00028868_g.36931	XLOC_015375	fad synthase isoform x2
CM003280.1 - chromosome ssa02	8634136	AX-88258199	G	T	intron_variant	TCONS_00032686_g.36956	XLOC_016322	tumor necrosis factor receptor superfamily member 3
CM003280.1 - chromosome ssa02	8752519	AX-88287796	C	A	intergenic_region
CM003280.1 - chromosome ssa02	8786234	AX-87909658	C	A	intron_variant	TCONS_00032693_g.36986	XLOC_016325	chloride channel protein 1-like
CM003280.1 - chromosome ssa02	8884500	AX-88275126.1	T	C	intergenic_region
CM003280.1 - chromosome ssa02	8894664	AX-88121939	T	G	intergenic_region
CM003280.1 - chromosome ssa02	8899256	AX-88121939.1	T	G	intron_variant	TCONS_00028902_g.37014	XLOC_015382	zyxin
CM003280.1 - chromosome ssa02	8905553	AX-87955447	C	T	3_prime_UTR_variant	TCONS_00028902_g.37014	XLOC_015382	zyxin
CM003280.1 - chromosome ssa02	8972461	AX-88121951	A	T	intergenic_region
CM003280.1 - chromosome ssa02	8976657	AX-88240875	T	C	intergenic_region
CM003280.1 - chromosome ssa02	9017127	AX-88246609	A	G	intergenic_region
CM003280.1 - chromosome ssa02	10093354	AX-88298359	T	G	intergenic_region
CM003280.1 - chromosome ssa02	10147654	AX-88258199.1	G	T	intron_variant	TCONS_00032812_g.37373	XLOC_016351	tumor necrosis factor receptor superfamily member 3
CM003280.1 - chromosome ssa02	10220860	AX-88304095.1	A	C	intron_variant	TCONS_00029021_g.37383	XLOC_015408	complement c1r subcomponent-like
CM003280.1 - chromosome ssa02	10231144	AX-88019266.1	C	T	intron_variant	TCONS_00029023_g.37385	XLOC_015409	tapasin-related protein
CM003280.1 - chromosome ssa02	10257191	AX-88136096.1	A	G	intergenic_region
CM003280.1 - chromosome ssa02	10348699	AX-88240875.1	T	C	intron_variant	TCONS_00032828_g.37400	XLOC_016360	glyceraldehyde-3-phosphate dehydrogenase
CM003280.1 - chromosome ssa02	10352579	AX-88121951.1	A	T	intergenic_region
CM003280.1 - chromosome ssa02	10415295	AX-87955447.1	C	T	3_prime_UTR_variant	TCONS_00032846_g.37420	XLOC_016366	zyxin
CM003280.1 - chromosome ssa02	10435014	AX-88275126	T	C	intron_variant	TCONS_00032850_g.37425	XLOC_016369	zyxin
CM003280.1 - chromosome ssa02	10485640	AX-87975626	C	G	intron_variant	TCONS_00029027_g.37433	XLOC_015410	protein fam131b isoform x4
CM003280.1 - chromosome ssa02	10494519	AX-87975626.1	C	G	intron_variant	TCONS_00029027_g.37433	XLOC_015410	protein fam131b isoform x4
CM003280.1 - chromosome ssa02	10508098	AX-88287796.1	C	A	3_prime_UTR_variant	TCONS_00029027_g.37433	XLOC_015410	protein fam131b isoform x4
CM003280.1 - chromosome ssa02	10672183	AX-88025331	G	T	intergenic_region
CM003280.1 - chromosome ssa02	10924441	AX-87909658.1	C	A	intergenic_region
CM003280.1 - chromosome ssa02	11395113	AX-88298359.1	T	G	intron_variant	TCONS_00032908_g.37628	XLOC_016385	chromodomain-helicase-dna-binding protein 4 isoform x1
CM003280.1 - chromosome ssa02	12312028	AX-88134575	G	A	missense_variant: p.Asp252Tyr	TCONS_00032984_g.37899	XLOC_016403	apolipoprotein a-i-like
CM003280.1 - chromosome ssa02	12316903	AX-88134575.1	G	A	missense_variant: p.Asp239Asn	TCONS_00029141_g.37904	XLOC_015444	apolipoprotein a-iv-like
CM003280.1 - chromosome ssa02	12361276	AX-88298448	A	G	3_prime_UTR_variant	TCONS_00029149_g.37911	XLOC_015447	14 kda apolipoprotein
CM003280.1 - chromosome ssa02	15295277	AX-88123484	G	T	intron_variant	TCONS_00033137_g.38419	XLOC_016444	carcinoembryonic antigen-related cell adhesion molecule 5-like
CM003280.1 - chromosome ssa02	15348811	AX-87945977	C	T	intergenic_region
CM003280.1 - chromosome ssa02	15361715	AX-87945977.1	C	T	3_prime_UTR_variant	TCONS_00035902_g.38428	XLOC_017258	nxpe family member 3
CM003280.1 - chromosome ssa02	15439673	AX-88123484.1	G	T	intron_variant	TCONS_00029323_g.38432	XLOC_015494	carcinoembryonic antigen-related cell adhesion molecule 5-like
CM003280.1 - chromosome ssa02	17034036	AX-88207476	C	T	intergenic_region
CM003280.1 - chromosome ssa02	17354344	AX-88280761	G	T	intergenic_region
CM003280.1 - chromosome ssa02	17355954	AX-88048438	A	G	intergenic_region
CM003280.1 - chromosome ssa02	17391612	AX-88280761.1	G	T	intergenic_region
CM003280.1 - chromosome ssa02	17393221	AX-88048438.1	A	G	intergenic_region
CM003280.1 - chromosome ssa02	20469907	AX-88048648.1	C	T	synonymous_variant	TCONS_00029701_g.39383	XLOC_015554	metalloreductase steap4
CM003280.1 - chromosome ssa02	20469936	AX-87925088.1	G	A	missense_variant: p.Arg353His	TCONS_00029701_g.39383	XLOC_015554	metalloreductase steap4
CM003280.1 - chromosome ssa02	20553900	AX-88048648	C	T	intergenic_region
CM003280.1 - chromosome ssa02	20553929	AX-87925088	G	A	intergenic_region
CM003280.1 - chromosome ssa02	21496766	AX-88025331.1	G	T	intergenic_region
CM003280.1 - chromosome ssa02	23023402	AX-88048788	C	A	missense_variant: p.Val100Phe	TCONS_00033465_g.40105	XLOC_016530	fbp32 precursor
CM003280.1 - chromosome ssa02	23037981	AX-88006949	A	G	intron_variant	TCONS_00033465_g.40105	XLOC_016530	fbp32 precursor
CM003280.1 - chromosome ssa02	23049131	AX-88052439.1	C	T	intron_variant	TCONS_00033465_g.40105	XLOC_016530	fbp32 precursor
CM003280.1 - chromosome ssa02	23061952	AX-88048788.1	C	A	intron_variant	TCONS_00033465_g.40105	XLOC_016530	fbp32 precursor
CM003280.1 - chromosome ssa02	23073591	AX-88006949.1	A	G	intergenic_region
CM003280.1 - chromosome ssa02	23093903	AX-88052439	C	T	intergenic_region
CM003280.1 - chromosome ssa02	23274928	AX-87907458	G	C	3_prime_UTR_variant	TCONS_00029859_g.40156	XLOC_015591	sterol regulatory element-binding protein cleavage-activating protein
CM003280.1 - chromosome ssa02	24156671	AX-88091778.1	T	C	intron_variant	TCONS_00033507_g.40322	XLOC_016544	nestin
CM003280.1 - chromosome ssa02	24365794	AX-88128872	A	G	intron_variant	TCONS_00033535_g.40390	XLOC_016551	rapunzel 5
CM003280.1 - chromosome ssa02	24371508	AX-88141415	T	A	intron_variant	TCONS_00033535_g.40390	XLOC_016551	rapunzel 5
CM003280.1 - chromosome ssa02	24609218	AX-87907458.1	G	C	intergenic_region
CM003280.1 - chromosome ssa02	24639246	AX-88128872.1	A	G	intergenic_region
CM003280.1 - chromosome ssa02	24643182	AX-88141415.1	T	A	intergenic_region
CM003280.1 - chromosome ssa02	27052843	AX-88199562	G	A	missense_variant: p.Glu304Asp	TCONS_00033762_g.41000	XLOC_016598	sialic acid-binding ig-like lectin 5-like
CM003280.1 - chromosome ssa02	27083212	AX-88199562.1	G	A	intergenic_region
CM003280.1 - chromosome ssa02	27160328	AX-88267719	T	C	intergenic_region
CM003280.1 - chromosome ssa02	29515745	AX-88127073	G	A	intergenic_region
CM003280.1 - chromosome ssa02	29515870	AX-88205868	C	T	intergenic_region
CM003280.1 - chromosome ssa02	29515890	AX-88045401	T	C	intergenic_region
CM003280.1 - chromosome ssa02	37215928	AX-88045401.1	T	C	intergenic_region
CM003280.1 - chromosome ssa02	37215948	AX-88205868.1	C	T	intergenic_region
CM003280.1 - chromosome ssa02	37216073	AX-88127073.1	G	A	intergenic_region
CM003280.1 - chromosome ssa02	38709021	AX-88298448.1	A	G	intron_variant	TCONS_00034164_g.42657	XLOC_016696	sodium calcium exchanger 1 isoform x1
CM003280.1 - chromosome ssa02	40257186	AX-88021546	C	T	intergenic_region
CM003280.1 - chromosome ssa02	40275557	AX-88126628	A	G	intergenic_region
CM003280.1 - chromosome ssa02	40278592	AX-88126628.1	A	G	intergenic_region
CM003280.1 - chromosome ssa02	40323068	AX-88127513.1	G	A	synonymous_variant	TCONS_00030656_g.42914	XLOC_015749	mhc class ii beta partial
CM003280.1 - chromosome ssa02	40323423	AX-88275832.1	C	T	3_prime_UTR_variant	TCONS_00030656_g.42914	XLOC_015749	mhc class ii beta partial
CM003280.1 - chromosome ssa02	40414496	AX-87938976	T	C	intron_variant	TCONS_00034226_g.42924	XLOC_016709	sodium bicarbonate cotransporter 3- partial
CM003280.1 - chromosome ssa02	41687574	AX-88234238.1	C	T	intergenic_region
CM003280.1 - chromosome ssa02	41912735	AX-88021546.1	C	T	intron_variant	TCONS_00034308_g.43137	XLOC_016724	homeobox protein meis1
CM003280.1 - chromosome ssa02	42677184	AX-88234238	C	T	intergenic_region
CM003280.1 - chromosome ssa02	43044870	AX-88207476.1	C	T	intron_variant	TCONS_00034388_g.43492	XLOC_016742	protein kinase c alpha type
CM003280.1 - chromosome ssa02	43422682	AX-87938976.1	T	C	intergenic_region
CM003280.1 - chromosome ssa02	43475587	AX-88228508.1	G	A	intergenic_region
CM003280.1 - chromosome ssa02	43511430	AX-88228508	G	A	intergenic_region
CM003280.1 - chromosome ssa02	43606876	AX-88215131.1	A	G	intron_variant	TCONS_00034427_g.43579	XLOC_016745	collagen alpha-1 chain
CM003280.1 - chromosome ssa02	43651965	AX-88195807	C	A	missense_variant: p.Val97Leu	TCONS_00034429_g.43581	XLOC_016746	collagen alpha-1 chain
CM003280.1 - chromosome ssa02	43743137	AX-88195807.1	C	A	intron_variant	TCONS_00034429_g.43581	XLOC_016746	collagen alpha-1 chain	intron_variant	TCONS_00030812_g.43610	XLOC_015794	collagen alpha-6 chain
CM003280.1 - chromosome ssa02	43888202	AX-88186936	C	T	intron_variant	TCONS_00034440_g.43637	XLOC_016749	coiled-coil domain-containing protein 40
CM003280.1 - chromosome ssa02	44434942	AX-88269793.1	G	A	synonymous_variant	TCONS_00034452_g.43729	XLOC_016754	zinc finger protein 184-like isoform x1
CM003280.1 - chromosome ssa02	44440890	AX-87926182.1	C	T	intergenic_region
CM003280.1 - chromosome ssa02	44452122	AX-88269793	G	A	synonymous_variant	TCONS_00034453_g.43730	XLOC_016755	zinc finger protein 567-like
CM003280.1 - chromosome ssa02	44461959	AX-87926182	C	T	missense_variant: p.Pro264Thr	TCONS_00034454_g.43731	XLOC_016756	transposable element tc1 transposase
CM003280.1 - chromosome ssa02	46334862	AX-88228171	C	T	intergenic_region
CM003280.1 - chromosome ssa02	46374738	AX-88228171.1	C	T	intron_variant	TCONS_00034568_g.44343	XLOC_016777	type i cytoskeletal 13-like
CM003280.1 - chromosome ssa02	46446605	AX-88059152	T	A	intergenic_region
CM003280.1 - chromosome ssa02	46468790	AX-87956221	T	G	intergenic_region
CM003280.1 - chromosome ssa02	46477770	AX-88059152.1	T	A	intergenic_region
CM003280.1 - chromosome ssa02	46503378	AX-87956221.1	T	G	intron_variant	TCONS_00034569_g.44348	XLOC_016778	trafficking kinesin-binding protein 1-like isoform x1
CM003280.1 - chromosome ssa02	46785525	AX-88186936.1	C	T	synonymous_variant	TCONS_00031080_g.44528	XLOC_015846	collagen alpha-1 chain-like
CM003280.1 - chromosome ssa02	49483698	AX-88155097	T	C	intergenic_region
CM003280.1 - chromosome ssa02	49541477	AX-88155097.1	T	C	intergenic_region
CM003280.1 - chromosome ssa02	49863540	AX-88283258	T	G	intergenic_region
CM003280.1 - chromosome ssa02	49863540	AX-88283259.1	T	G	intergenic_region
CM003280.1 - chromosome ssa02	50134383	AX-87999575.1	C	A	intergenic_region
CM003280.1 - chromosome ssa02	50192905	AX-88283258.1	T	G	intergenic_region
CM003280.1 - chromosome ssa02	50192905	AX-88283259	T	G	intergenic_region
CM003280.1 - chromosome ssa02	50391689	AX-87999575	C	A	intergenic_region
CM003280.1 - chromosome ssa02	51004436	AX-88244720	G	A	missense_variant: p.Asp692Tyr	TCONS_00034807_g.45155	XLOC_016829	lrr and pyd domains-containing protein 12-like
CM003280.1 - chromosome ssa02	51004458	AX-88189133	A	G	synonymous_variant	TCONS_00034807_g.45155	XLOC_016829	lrr and pyd domains-containing protein 12-like
CM003280.1 - chromosome ssa02	51005007	AX-88288045	C	T	stop_gained	TCONS_00034807_g.45155	XLOC_016829	lrr and pyd domains-containing protein 12-like
CM003280.1 - chromosome ssa02	51025246	AX-88288045.1	C	T	missense_variant: p.Ser665Leu	TCONS_00031253_g.45167	XLOC_015885	elongation factor 1-alpha 1
CM003280.1 - chromosome ssa02	51025611	AX-88189133.1	A	G	synonymous_variant	TCONS_00031253_g.45167	XLOC_015885	elongation factor 1-alpha 1
CM003280.1 - chromosome ssa02	51025633	AX-88244720.1	G	A	missense_variant: p.Asp734Asn	TCONS_00031253_g.45167	XLOC_015885	elongation factor 1-alpha 1
CM003280.1 - chromosome ssa02	51285810	AX-88132353.1	G	A	missense_variant: p.Pro179Leu	TCONS_00034825_g.45212	XLOC_016833	stromal membrane-associated protein 1-like
CM003280.1 - chromosome ssa02	51323513	AX-87903958.1	G	A	intergenic_region
CM003280.1 - chromosome ssa02	51323526	AX-88120717.1	C	T	intergenic_region
CM003280.1 - chromosome ssa02	51330044	AX-88058477	C	T	intergenic_region
CM003280.1 - chromosome ssa02	51330084	AX-88171916	A	G	intergenic_region
CM003280.1 - chromosome ssa02	51358500	AX-87965472	C	T	intergenic_region
CM003280.1 - chromosome ssa02	51358813	AX-88244477	A	G	intergenic_region
CM003280.1 - chromosome ssa02	51358884	AX-88185011.1	G	A	intergenic_region
CM003280.1 - chromosome ssa02	51359196	AX-87938571.1	A	G	intergenic_region
CM003280.1 - chromosome ssa02	51359232	AX-88027812	T	G	intergenic_region
CM003280.1 - chromosome ssa02	51359301	AX-88302479.1	T	A	intergenic_region
CM003280.1 - chromosome ssa02	51370035	AX-88268417	C	T	intergenic_region
CM003280.1 - chromosome ssa02	51380689	AX-87932483.1	C	T	intron_variant	TCONS_00034828_g.45223	XLOC_016835	cytosolic purine 5 -nucleotidase
CM003280.1 - chromosome ssa02	51384578	AX-88253924	G	A	intron_variant	TCONS_00034828_g.45223	XLOC_016835	cytosolic purine 5 -nucleotidase
CM003280.1 - chromosome ssa02	51648512	AX-88132353	G	A	missense_variant: p.Pro179Leu	TCONS_00034859_g.45331	XLOC_016840	stromal membrane-associated protein 1-like
CM003280.1 - chromosome ssa02	51783652	AX-88091778	T	C	intergenic_region
CM003280.1 - chromosome ssa02	51851436	AX-87903958	G	A	intron_variant	TCONS_00031292_g.45350	XLOC_015897	metal transporter cnnm2 isoform x1
CM003280.1 - chromosome ssa02	51851449	AX-88120717	C	T	intron_variant	TCONS_00031292_g.45350	XLOC_015897	metal transporter cnnm2 isoform x1
CM003280.1 - chromosome ssa02	51858272	AX-88058477.1	C	T	intron_variant	TCONS_00031292_g.45350	XLOC_015897	metal transporter cnnm2 isoform x1
CM003280.1 - chromosome ssa02	51858312	AX-88171916.1	A	G	intron_variant	TCONS_00031292_g.45350	XLOC_015897	metal transporter cnnm2 isoform x1
CM003280.1 - chromosome ssa02	51887068	AX-87965472.1	C	T	synonymous_variant	TCONS_00031292_g.45350	XLOC_015897	metal transporter cnnm2 isoform x1
CM003280.1 - chromosome ssa02	51887382	AX-88244477.1	A	G	intergenic_region
CM003280.1 - chromosome ssa02	51887453	AX-88185011	G	A	intergenic_region
CM003280.1 - chromosome ssa02	51887678	AX-87938571	A	G	intergenic_region
CM003280.1 - chromosome ssa02	51887714	AX-88027812.1	T	G	intergenic_region
CM003280.1 - chromosome ssa02	51887783	AX-88302479	T	A	intergenic_region
CM003280.1 - chromosome ssa02	51897866	AX-88268417.1	C	T	intergenic_region
CM003280.1 - chromosome ssa02	51909032	AX-87932483	C	T	intron_variant	TCONS_00034864_g.45351	XLOC_016845	cytosolic purine 5 -nucleotidase
CM003280.1 - chromosome ssa02	51913130	AX-88253924.1	G	A	intron_variant	TCONS_00034864_g.45351	XLOC_016845	cytosolic purine 5 -nucleotidase
CM003280.1 - chromosome ssa02	52361140	AX-88044106	T	C	intergenic_region
CM003280.1 - chromosome ssa02	52399682	AX-88044106.1	T	C	intron_variant	TCONS_00034889_g.45445	XLOC_016850	protein transport protein sec23b
CM003280.1 - chromosome ssa02	52790164	AX-88284037	C	A	intron_variant	TCONS_00031317_g.45485	XLOC_015907	factor viii intron 22
CM003280.1 - chromosome ssa02	52792352	AX-87955242	T	C	intron_variant	TCONS_00031317_g.45485	XLOC_015907	factor viii intron 22
CM003280.1 - chromosome ssa02	52796611	AX-88118115	G	A	intron_variant	TCONS_00034902_g.45497	XLOC_016854	epithelial membrane protein 2-like
CM003280.1 - chromosome ssa02	52813724	AX-88306849	G	T	intergenic_region
CM003280.1 - chromosome ssa02	52817369	AX-88017407.1	C	T	intergenic_region
CM003280.1 - chromosome ssa02	52820584	AX-88134511	G	T	intron_variant	TCONS_00031321_g.45498	XLOC_015908	rna binding protein fox-1 homolog 2-like isoform x4
CM003280.1 - chromosome ssa02	52837113	AX-87979951	C	T	3_prime_UTR_variant	TCONS_00031321_g.45498	XLOC_015908	rna binding protein fox-1 homolog 2-like isoform x4
CM003280.1 - chromosome ssa02	52837341	AX-88160700	G	A	3_prime_UTR_variant	TCONS_00031321_g.45498	XLOC_015908	rna binding protein fox-1 homolog 2-like isoform x4
CM003280.1 - chromosome ssa02	52837829	AX-88288902	T	G	3_prime_UTR_variant	TCONS_00031321_g.45498	XLOC_015908	rna binding protein fox-1 homolog 2-like isoform x4
CM003280.1 - chromosome ssa02	52857410	AX-88268028.1	A	C	intron_variant	TCONS_00031326_g.45508	XLOC_015910	endoplasmic reticulum resident protein 27
CM003280.1 - chromosome ssa02	52871756	AX-88224958	A	G	intron_variant	TCONS_00031326_g.45508	XLOC_015910	endoplasmic reticulum resident protein 27
CM003280.1 - chromosome ssa02	53372462	AX-88176728	A	G	intergenic_region
CM003280.1 - chromosome ssa02	53381555	AX-88268028	A	C	intergenic_region
CM003280.1 - chromosome ssa02	53398881	AX-88224958.1	A	G	intergenic_region
CM003280.1 - chromosome ssa02	53421698	AX-88176728.1	A	G	intergenic_region
CM003280.1 - chromosome ssa02	53431630	AX-88288902.1	T	G	intergenic_region
CM003280.1 - chromosome ssa02	53432119	AX-88160700.1	G	A	intergenic_region
CM003280.1 - chromosome ssa02	53432347	AX-87979951.1	C	T	intergenic_region
CM003280.1 - chromosome ssa02	53448970	AX-88134511.1	G	T	intergenic_region
CM003280.1 - chromosome ssa02	53452151	AX-88017407	C	T	intergenic_region
CM003280.1 - chromosome ssa02	53455848	AX-88306849.1	G	T	intergenic_region
CM003280.1 - chromosome ssa02	53473520	AX-88118115.1	G	A	intron_variant	TCONS_00031372_g.45600	XLOC_015921	epithelial membrane protein 2-like
CM003280.1 - chromosome ssa02	53477916	AX-87955242.1	T	C	intron_variant	TCONS_00034927_g.45601	XLOC_016863	factor viii intron 22
CM003280.1 - chromosome ssa02	53714660	AX-88284037.1	C	A	intron_variant	TCONS_00031377_g.45612	XLOC_015923	factor viii intron 22
CM003280.1 - chromosome ssa02	53787332	AX-87943032.1	G	A	intergenic_region
CM003280.1 - chromosome ssa02	53787690	AX-88242286.1	G	A	intergenic_region
CM003280.1 - chromosome ssa02	53864724	AX-87943032	G	A	intergenic_region
CM003280.1 - chromosome ssa02	53865071	AX-88242286	G	A	intergenic_region
CM003280.1 - chromosome ssa02	54268510	AX-88251079	C	T	intergenic_region
CM003280.1 - chromosome ssa02	54896545	AX-88054614	G	T	intron_variant	TCONS_00031421_g.45720	XLOC_015940	paralemmin-3
CM003280.1 - chromosome ssa02	54907512	AX-87915759	C	T	synonymous_variant	TCONS_00031424_g.45730	XLOC_015941	nitrite reductase
CM003280.1 - chromosome ssa02	54909639	AX-88092246.1	C	T	intergenic_region
CM003280.1 - chromosome ssa02	54911923	AX-88247034	G	A	intergenic_region
CM003280.1 - chromosome ssa02	54914202	AX-87957926.1	G	A	synonymous_variant	TCONS_00031426_g.45733	XLOC_015942	mitotic interactor and substrate of plk1-like
CM003280.1 - chromosome ssa02	54919574	AX-88172099	G	A	3_prime_UTR_variant	TCONS_00031426_g.45733	XLOC_015942	mitotic interactor and substrate of plk1-like
CM003280.1 - chromosome ssa02	54928009	AX-88248385	G	C	intron_variant	TCONS_00034986_g.45737	XLOC_016881	protein hide1
CM003280.1 - chromosome ssa02	55045741	AX-88045922.1	T	C	intergenic_region
CM003280.1 - chromosome ssa02	55121498	AX-87888757	T	G	intergenic_region
CM003280.1 - chromosome ssa02	55149893	AX-88195259	A	G	intergenic_region
CM003280.1 - chromosome ssa02	55154028	AX-88173547	C	T	intergenic_region
CM003280.1 - chromosome ssa02	55172210	AX-88246584	C	A	intron_variant	TCONS_00031438_g.45750	XLOC_015945	gamma-adducin-like isoform x1
CM003280.1 - chromosome ssa02	55192410	AX-88276287.1	C	T	intron_variant	TCONS_00031438_g.45750	XLOC_015945	gamma-adducin-like isoform x1
CM003280.1 - chromosome ssa02	55195290	AX-88306147	T	C	intron_variant	TCONS_00031438_g.45750	XLOC_015945	gamma-adducin-like isoform x1
CM003280.1 - chromosome ssa02	55303535	AX-88248385.1	G	C	intron_variant	TCONS_00031451_g.45767	XLOC_015948	---NA---
CM003280.1 - chromosome ssa02	55315150	AX-88172099.1	G	A	intergenic_region
CM003280.1 - chromosome ssa02	55319492	AX-87957926	G	A	intergenic_region
CM003280.1 - chromosome ssa02	55321765	AX-88247034.1	G	A	intergenic_region
CM003280.1 - chromosome ssa02	55324479	AX-88092246	C	T	intergenic_region
CM003280.1 - chromosome ssa02	55326805	AX-87915759.1	C	T	intergenic_region
CM003280.1 - chromosome ssa02	55337118	AX-88054614.1	G	T	intron_variant	TCONS_00034997_g.45778	XLOC_016886	paralemmin-1-like isoform x1
CM003280.1 - chromosome ssa02	55359893	AX-88251079.1	C	T	intron_variant	TCONS_00034997_g.45778	XLOC_016886	paralemmin-1-like isoform x1
CM003280.1 - chromosome ssa02	55511520	AX-88045922	T	C	intergenic_region
CM003280.1 - chromosome ssa02	55731993	AX-88220484	T	G	intron_variant	TCONS_00035002_g.45981	XLOC_016889	heme oxygenase-like
CM003280.1 - chromosome ssa02	55910088	AX-88016144	A	C	intron_variant	TCONS_00035010_g.46017	XLOC_016893	ap-1 complex subunit mu-2
CM003280.1 - chromosome ssa02	55910165	AX-88016144.1	A	C	intron_variant	TCONS_00035010_g.46017	XLOC_016893	ap-1 complex subunit mu-2
CM003280.1 - chromosome ssa02	55934384	AX-88141859	G	T	intergenic_region
CM003280.1 - chromosome ssa02	55935653	AX-88141859.1	G	T	intergenic_region
CM003280.1 - chromosome ssa02	56557693	AX-88306147.1	T	C	intergenic_region
CM003280.1 - chromosome ssa02	56561090	AX-88276287	C	T	intergenic_region
CM003280.1 - chromosome ssa02	56582331	AX-88246584.1	C	A	intergenic_region
CM003280.1 - chromosome ssa02	56599692	AX-88173547.1	C	T	intergenic_region
CM003280.1 - chromosome ssa02	56603827	AX-88195259.1	A	G	intergenic_region
CM003280.1 - chromosome ssa02	56623755	AX-87888757.1	T	G	intergenic_region
CM003280.1 - chromosome ssa02	56913873	AX-88220484.1	T	G	intron_variant	TCONS_00031534_g.46242	XLOC_015965	heme oxygenase-like
CM003280.1 - chromosome ssa02	56944709	AX-88256765	C	T	missense_variant: p.Thr205Ile	TCONS_00031545_g.46261	XLOC_015967	xaa-pro aminopeptidase 1 isoform x1
CM003280.1 - chromosome ssa02	56945362	AX-88127748	G	A	missense_variant: p.Val423Ile	TCONS_00031545_g.46261	XLOC_015967	xaa-pro aminopeptidase 1 isoform x1
CM003280.1 - chromosome ssa02	56946375	AX-88244516	A	G	missense_variant: p.Thr678Ala	TCONS_00031545_g.46261	XLOC_015967	xaa-pro aminopeptidase 1 isoform x1
CM003280.1 - chromosome ssa02	56967721	AX-88256765.1	C	T	intron_variant	TCONS_00031545_g.46261	XLOC_015967	xaa-pro aminopeptidase 1 isoform x1
CM003280.1 - chromosome ssa02	56968374	AX-88127748.1	G	A	intron_variant	TCONS_00031545_g.46261	XLOC_015967	xaa-pro aminopeptidase 1 isoform x1
CM003280.1 - chromosome ssa02	56969388	AX-88244516.1	A	G	intron_variant	TCONS_00031545_g.46261	XLOC_015967	xaa-pro aminopeptidase 1 isoform x1
CM003280.1 - chromosome ssa02	57178339	AX-88267719.1	T	C	intron_variant	TCONS_00031547_g.46272	XLOC_015968	zinc finger protein glis2-like
CM003280.1 - chromosome ssa02	57863904	AX-87957652	C	T	synonymous_variant	TCONS_00031587_g.46361	XLOC_015983	trna (guanine -n )-dimethyltransferase	intron_variant	TCONS_00035170_g.46352	XLOC_016918	syntaxin-10
CM003280.1 - chromosome ssa02	58004218	AX-88250944	G	C	intergenic_region
CM003280.1 - chromosome ssa02	58014571	AX-88103597	G	T	5_prime_UTR_variant	TCONS_00031589_g.46377	XLOC_015984	trna (guanine -n )-dimethyltransferase
CM003280.1 - chromosome ssa02	58030409	AX-88084247	G	A	intron_variant	TCONS_00035181_g.46382	XLOC_016921	beta-galactoside-binding lectin-like
CM003280.1 - chromosome ssa02	58052581	AX-88057851	C	T	intron_variant	TCONS_00035181_g.46382	XLOC_016921	beta-galactoside-binding lectin-like
CM003280.1 - chromosome ssa02	58055799	AX-87914540	A	C	intron_variant	TCONS_00035181_g.46382	XLOC_016921	beta-galactoside-binding lectin-like
CM003280.1 - chromosome ssa02	58064367	AX-88084247.1	G	A	intron_variant	TCONS_00035181_g.46382	XLOC_016921	beta-galactoside-binding lectin-like
CM003280.1 - chromosome ssa02	58448242	AX-87976491.1	C	T	intron_variant	TCONS_00031608_g.46408	XLOC_015989	tgf-beta-activated kinase 1 and map3k7-binding protein 1 isoform x1
CM003280.1 - chromosome ssa02	58452654	AX-87976491	C	T	synonymous_variant	TCONS_00031608_g.46408	XLOC_015989	tgf-beta-activated kinase 1 and map3k7-binding protein 1 isoform x1
CM003280.1 - chromosome ssa02	58575409	AX-88057851.1	C	T	intergenic_region
CM003280.1 - chromosome ssa02	58578627	AX-87914540.1	A	C	intergenic_region
CM003280.1 - chromosome ssa02	59123403	AX-87890947	C	T	intron_variant	TCONS_00035195_g.46443	XLOC_016928	zinc finger protein 271
CM003280.1 - chromosome ssa02	59127861	AX-87890947.1	C	T	intron_variant	TCONS_00035195_g.46443	XLOC_016928	zinc finger protein 271
CM003280.1 - chromosome ssa02	59178909	AX-88252141.1	A	C	intron_variant	TCONS_00035195_g.46443	XLOC_016928	zinc finger protein 271
CM003280.1 - chromosome ssa02	59244912	AX-88258342.1	T	G	intergenic_region
CM003280.1 - chromosome ssa02	59266086	AX-88252141	A	C	intergenic_region
CM003280.1 - chromosome ssa02	59358457	AX-88258342	T	G	intron_variant	TCONS_00031621_g.46452	XLOC_015996	zinc finger protein 883-like
CM003280.1 - chromosome ssa02	59672794	AX-88072685	A	G	intergenic_region
CM003280.1 - chromosome ssa02	59673789	AX-88132740.1	C	T	intergenic_region
CM003280.1 - chromosome ssa02	59680052	AX-88007624.1	C	A	intergenic_region
CM003280.1 - chromosome ssa02	59680405	AX-87958012.1	C	T	intergenic_region
CM003280.1 - chromosome ssa02	59717234	AX-88133452	C	T	synonymous_variant	TCONS_00031643_g.46499	XLOC_016005	metal transporter cnnm1-like
CM003280.1 - chromosome ssa02	60087246	AX-87986780	G	T	intergenic_region
CM003280.1 - chromosome ssa02	60114581	AX-87986780.1	G	T	intergenic_region
CM003280.1 - chromosome ssa02	60121540	AX-87877140	C	G	intergenic_region
CM003280.1 - chromosome ssa02	60121560	AX-87877140.1	C	G	intergenic_region
CM003280.1 - chromosome ssa02	60147201	AX-88072685.1	A	G	3_prime_UTR_variant	TCONS_00031660_g.46538	XLOC_016009	morn repeat-containing protein 4-like
CM003280.1 - chromosome ssa02	60148186	AX-88132740	C	T	3_prime_UTR_variant	TCONS_00031660_g.46538	XLOC_016009	morn repeat-containing protein 4-like
CM003280.1 - chromosome ssa02	60153306	AX-88007624	C	A	intergenic_region
CM003280.1 - chromosome ssa02	60153655	AX-87958012	C	T	intergenic_region
CM003280.1 - chromosome ssa02	60193923	AX-88133452.1	C	T	synonymous_variant	TCONS_00031661_g.46549	XLOC_016010	metal transporter cnnm1-like
CM003280.1 - chromosome ssa02	60635375	AX-88263122	C	A	intergenic_region
CM003280.1 - chromosome ssa02	60645396	AX-88263122.1	C	A	intergenic_region
CM003280.1 - chromosome ssa02	61090164	AX-87896082	T	C	intergenic_region
CM003280.1 - chromosome ssa02	61134911	AX-88265155	G	A	intergenic_region
CM003280.1 - chromosome ssa02	61149152	AX-88265155.1	G	A	intergenic_region
CM003280.1 - chromosome ssa02	61303958	AX-87896082.1	T	C	intergenic_region
CM003280.1 - chromosome ssa02	61393691	AX-87952091	G	T	intergenic_region
CM003280.1 - chromosome ssa02	61400391	AX-88054815	C	A	intergenic_region
CM003280.1 - chromosome ssa02	61514294	AX-88252609.1	T	G	3_prime_UTR_variant	TCONS_00031709_g.46667	XLOC_016028	glucagon receptor-like
CM003280.1 - chromosome ssa02	61787298	AX-88164708.1	A	G	intron_variant	TCONS_00031720_g.46685	XLOC_016032	lysyl oxidase homolog 4-like
CM003280.1 - chromosome ssa02	61794629	AX-88200087	G	C	intergenic_region
CM003280.1 - chromosome ssa02	62008185	AX-87955742	T	G	intron_variant	TCONS_00031735_g.46715	XLOC_016037	ethanolamine-phosphate cytidylyltransferase
CM003280.1 - chromosome ssa02	62009639	AX-88161682.1	A	G	intron_variant	TCONS_00031735_g.46715	XLOC_016037	ethanolamine-phosphate cytidylyltransferase
CM003280.1 - chromosome ssa02	62030726	AX-87955742.1	T	G	intron_variant	TCONS_00031747_g.46735	XLOC_016040	guanine nucleotide-binding protein g subunit alpha-like
CM003280.1 - chromosome ssa02	62031388	AX-88161682	A	G	intron_variant	TCONS_00031747_g.46735	XLOC_016040	guanine nucleotide-binding protein g subunit alpha-like
CM003280.1 - chromosome ssa02	62053457	AX-88209714	T	C	intron_variant	TCONS_00031747_g.46735	XLOC_016040	guanine nucleotide-binding protein g subunit alpha-like
CM003280.1 - chromosome ssa02	62068671	AX-88085890	T	A	intron_variant	TCONS_00031747_g.46735	XLOC_016040	guanine nucleotide-binding protein g subunit alpha-like	intron_variant	TCONS_00031749_g.46737	XLOC_016041	guanine nucleotide-binding protein g subunit alpha-like
CM003280.1 - chromosome ssa02	62071662	AX-88085890.1	T	A	intron_variant	TCONS_00031747_g.46735	XLOC_016040	guanine nucleotide-binding protein g subunit alpha-like	intron_variant	TCONS_00031749_g.46737	XLOC_016041	guanine nucleotide-binding protein g subunit alpha-like
CM003280.1 - chromosome ssa02	62102315	AX-88209714.1	T	C	intergenic_region
CM003280.1 - chromosome ssa02	62111208	AX-88054815.1	C	A	intergenic_region
CM003280.1 - chromosome ssa02	62265980	AX-88164708	A	G	intron_variant	TCONS_00031763_g.46797	XLOC_016044	lysyl oxidase homolog 4-like
CM003280.1 - chromosome ssa02	62272433	AX-88200087.1	G	C	3_prime_UTR_variant	TCONS_00035327_g.46801	XLOC_016968	coiled-coil domain-containing protein r3hcc1l
CM003280.1 - chromosome ssa02	62290515	AX-88230021	G	A	intron_variant	TCONS_00031765_g.46803	XLOC_016045	cartilage acidic protein 1-like
CM003280.1 - chromosome ssa02	62550564	AX-88230021.1	G	A	intron_variant	TCONS_00035343_g.46865	XLOC_016975	cartilage acidic protein 2
CM003280.1 - chromosome ssa02	62610705	AX-87952091.1	G	T	intergenic_region
CM003280.1 - chromosome ssa02	62958844	AX-88252609	T	G	synonymous_variant	TCONS_00036218_g.47026	XLOC_017573	glucagon receptor-like
CM003280.1 - chromosome ssa02	63287299	AX-88276895	C	T	intron_variant	TCONS_00031831_g.47062	XLOC_016067	cd97 antigen-like isoform x2
CM003280.1 - chromosome ssa02	63322438	AX-88219290	G	A	intergenic_region
CM003280.1 - chromosome ssa02	63872733	AX-87983568.1	G	T	intergenic_region
CM003280.1 - chromosome ssa02	63872986	AX-88029726	C	A	intergenic_region
CM003280.1 - chromosome ssa02	63896195	AX-88219290.1	G	A	intergenic_region
CM003280.1 - chromosome ssa02	63975183	AX-87983568	G	T	intergenic_region
CM003280.1 - chromosome ssa02	63975430	AX-88029726.1	C	A	intergenic_region
CM003280.1 - chromosome ssa02	64187392	AX-87973229	G	A	3_prime_UTR_variant	TCONS_00036244_g.47176	XLOC_017599	piggybac transposable element-derived protein 4-like
CM003280.1 - chromosome ssa02	64429689	AX-88236103	C	A	intergenic_region
CM003280.1 - chromosome ssa02	64561378	AX-88236103.1	C	A	intergenic_region
CM003280.1 - chromosome ssa02	64979759	AX-88276895.1	C	T	intergenic_region
CM003280.1 - chromosome ssa02	65227955	AX-87936381.1	T	A	3_prime_UTR_variant	TCONS_00036258_g.47304	XLOC_017613	oocyte zinc finger
CM003280.1 - chromosome ssa02	65241378	AX-87936381	T	A	3_prime_UTR_variant	TCONS_00036259_g.47305	XLOC_017614	oocyte zinc finger
CM003280.1 - chromosome ssa02	65261194	AX-88189615	G	T	missense_variant: p.Gly10Val	TCONS_00031894_g.47306	XLOC_016085	zinc finger protein 2-like isoform x1
CM003280.1 - chromosome ssa02	65286950	AX-88189615.1	G	T	missense_variant: p.Gly126Val	TCONS_00031896_g.47309	XLOC_016086	zinc finger protein 2-like isoform x1
CM003280.1 - chromosome ssa02	65309246	AX-88284161	T	C	synonymous_variant	TCONS_00031903_g.47320	XLOC_016087	partner and localizer of brca2 isoform x1
CM003280.1 - chromosome ssa02	65499536	AX-88138193	C	T	intergenic_region
CM003280.1 - chromosome ssa02	65503970	AX-88284161.1	T	C	intergenic_region
CM003280.1 - chromosome ssa02	65627966	AX-88138193.1	C	T	intergenic_region
CM003280.1 - chromosome ssa02	66293432	AX-88199338.1	A	C	missense_variant: p.Asn651Lys	TCONS_00035473_g.47333	XLOC_017025	lrr and pyd domains-containing protein 12-like
CM003280.1 - chromosome ssa02	66342795	AX-88199338	A	C	intergenic_region
CM003280.1 - chromosome ssa02	67039057	AX-88114546.1	G	A	intergenic_region
CM003280.1 - chromosome ssa02	67136069	AX-87984117	G	A	synonymous_variant	TCONS_00035522_g.47471	XLOC_017039	zinc finger protein 850-like
CM003280.1 - chromosome ssa02	67143952	AX-88114546	G	A	3_prime_UTR_variant	TCONS_00035523_g.47472	XLOC_017036	zinc finger protein ozf-like
CM003280.1 - chromosome ssa02	67226724	AX-88250944.1	G	C	intergenic_region
CM003280.1 - chromosome ssa02	67238190	AX-88103597.1	G	T	5_prime_UTR_variant	TCONS_00031952_g.47488	XLOC_016101	trna (guanine -n )-dimethyltransferase
CM003280.1 - chromosome ssa02	67245924	AX-87957652.1	C	T	synonymous_variant	TCONS_00031952_g.47488	XLOC_016101	trna (guanine -n )-dimethyltransferase
CM003280.1 - chromosome ssa02	67337243	AX-87984117.1	G	A	intergenic_region
CM003280.1 - chromosome ssa02	68057446	AX-88197916	T	G	intergenic_region
CM003280.1 - chromosome ssa02	68609858	AX-88069351	C	T	3_prime_UTR_variant	TCONS_00036346_g.47719	XLOC_017700	zinc finger protein 271-like isoform x1	intron_variant	TCONS_00032034_g.47717	XLOC_016130	zinc finger protein ozf-like
CM003280.1 - chromosome ssa02	68629667	AX-88303872.1	G	T	intron_variant	TCONS_00032034_g.47717	XLOC_016130	zinc finger protein ozf-like
CM003280.1 - chromosome ssa02	68643948	AX-88069351.1	C	T	missense_variant: p.Met9Ile	TCONS_00036347_g.47720	XLOC_017701	zinc finger protein 271-like isoform x1	intron_variant	TCONS_00032034_g.47717	XLOC_016130	zinc finger protein ozf-like
CM003280.1 - chromosome ssa02	68682174	AX-88303872	G	T	3_prime_UTR_variant	TCONS_00032034_g.47717	XLOC_016130	zinc finger protein ozf-like
CM003280.1 - chromosome ssa02	69635052	AX-88005608	G	A	synonymous_variant	TCONS_00035623_g.47823	XLOC_017074	eri1 exoribonuclease 2
CM003280.1 - chromosome ssa02	69635367	AX-88308001.1	T	C	synonymous_variant	TCONS_00035623_g.47823	XLOC_017074	eri1 exoribonuclease 2
CM003280.1 - chromosome ssa02	69637278	AX-88030388	G	A	intergenic_region
CM003280.1 - chromosome ssa02	69828547	AX-88270971	C	G	intergenic_region
CM003280.1 - chromosome ssa02	69857105	AX-88270971.1	C	G	3_prime_UTR_variant	TCONS_00032087_g.47858	XLOC_016151	zinc finger protein 2 homolog
CM003280.1 - chromosome ssa02	70051106	AX-88030109	A	G	intergenic_region
CM003280.1 - chromosome ssa02	70071958	AX-87922736	C	G	intergenic_region
CM003280.1 - chromosome ssa02	70117007	AX-88030109.1	A	G	intron_variant	TCONS_00032125_g.47953	XLOC_016159	zinc finger protein 391
CM003280.1 - chromosome ssa02	70207862	AX-87922736.1	C	G	intergenic_region
CM003280.1 - chromosome ssa02	71502595	AX-88005608.1	G	A	intergenic_region
CM003280.1 - chromosome ssa02	71502910	AX-88308001	T	C	intergenic_region
CM003280.1 - chromosome ssa02	71505504	AX-88030388.1	G	A	intergenic_region
CM003280.1 - chromosome ssa02	71889155	AX-88126640	T	C	intergenic_region
CM003280.1 - chromosome ssa02	71889193	AX-88057097	C	T	intergenic_region
CM003280.1 - chromosome ssa02	71892249	AX-88081813	G	T	synonymous_variant	TCONS_00036440_g.48161	XLOC_017794	---NA---
CM003280.1 - chromosome ssa02	71948269	AX-88197916.1	T	G	intergenic_region
CM003280.1 - chromosome ssa02	71998098	AX-87973229.1	G	A	stop_gained	TCONS_00036444_g.48168	XLOC_017798	piggybac transposable element-derived protein 4-like
CM003280.1 - chromosome ssa02	72138824	AX-87876916	G	A	intergenic_region
CM003280.1 - chromosome ssa02	72211082	AX-88073835	C	A	intergenic_region
CM003280.1 - chromosome ssa02	72222988	AX-88073835.1	C	A	intergenic_region
CM003280.1 - chromosome ssa02	72331845	AX-87876916.1	G	A	intergenic_region
CM003280.1 - chromosome ssa02	72418675	AX-88126640.1	T	C	intergenic_region
CM003280.1 - chromosome ssa02	72418713	AX-88057097.1	C	T	intergenic_region
CM003280.1 - chromosome ssa02	72421572	AX-88081813.1	G	T	intergenic_region
CM003281.1 - chromosome ssa03	3824617	AX-87919932	G	T	intergenic_region
CM003281.1 - chromosome ssa03	3826087	AX-87919932.1	G	T	intergenic_region
CM003281.1 - chromosome ssa03	6742382	AX-88256279	C	T	intergenic_region
CM003281.1 - chromosome ssa03	6771855	AX-88045357	A	G	intergenic_region
CM003281.1 - chromosome ssa03	6772043	AX-88045357.1	A	G	intergenic_region
CM003281.1 - chromosome ssa03	6872937	AX-88149539.1	G	T	intergenic_region
CM003281.1 - chromosome ssa03	8710880	AX-88182252	A	G	intergenic_region
CM003281.1 - chromosome ssa03	8712126	AX-88182252.1	A	G	intergenic_region
CM003281.1 - chromosome ssa03	9387783	AX-88234694.1	C	T	intron_variant	TCONS_00036869_g.49483	XLOC_017905	low-density lipoprotein receptor-related protein 8
CM003281.1 - chromosome ssa03	12105988	AX-88102436.1	G	T	intron_variant	TCONS_00040955_g.49935	XLOC_018911	septin-2-like isoform x1
CM003281.1 - chromosome ssa03	12113547	AX-88206033.1	G	A	intergenic_region
CM003281.1 - chromosome ssa03	12136025	AX-88102436	G	T	intergenic_region
CM003281.1 - chromosome ssa03	12599278	AX-87957760.1	C	T	intergenic_region
CM003281.1 - chromosome ssa03	12914473	AX-87921080.1	A	G	intergenic_region
CM003281.1 - chromosome ssa03	14977508	AX-88301283.1	T	C	intergenic_region
CM003281.1 - chromosome ssa03	14977519	AX-88023253	C	A	intergenic_region
CM003281.1 - chromosome ssa03	14978058	AX-88082498.1	G	A	intergenic_region
CM003281.1 - chromosome ssa03	15194808	AX-88301283	T	C	3_prime_UTR_variant	TCONS_00041086_g.50518	XLOC_018949	olfactomedin-like protein 2b isoform x1	intron_variant	TCONS_00037210_g.50514	XLOC_017991	olfactomedin-like protein 2b-like
CM003281.1 - chromosome ssa03	15194819	AX-88023253.1	C	A	3_prime_UTR_variant	TCONS_00041086_g.50518	XLOC_018949	olfactomedin-like protein 2b isoform x1	intron_variant	TCONS_00037210_g.50514	XLOC_017991	olfactomedin-like protein 2b-like
CM003281.1 - chromosome ssa03	15195365	AX-88082498	G	A	stop_retained_variant	TCONS_00037210_g.50514	XLOC_017991	olfactomedin-like protein 2b-like	3_prime_UTR_variant	TCONS_00041086_g.50518	XLOC_018949	olfactomedin-like protein 2b isoform x1
CM003281.1 - chromosome ssa03	15700358	AX-88060362.1	C	A	intergenic_region
CM003281.1 - chromosome ssa03	17053891	AX-88234694	C	T	intron_variant	TCONS_00037299_g.50905	XLOC_018013	ubx domain-containing protein 7
CM003281.1 - chromosome ssa03	17065756	AX-88053733	G	A	intergenic_region
CM003281.1 - chromosome ssa03	17115315	AX-87955067.1	G	T	intergenic_region
CM003281.1 - chromosome ssa03	17221080	AX-87955067	G	T	synonymous_variant	TCONS_00037312_g.50925	XLOC_018014	transferrin
CM003281.1 - chromosome ssa03	24625367	AX-88060362	C	A	intergenic_region
CM003281.1 - chromosome ssa03	26074331	AX-88211226	A	G	intergenic_region
CM003281.1 - chromosome ssa03	27118887	AX-88211226.1	A	G	intergenic_region
CM003281.1 - chromosome ssa03	27462300	AX-88109070.1	A	G	intergenic_region
CM003281.1 - chromosome ssa03	31604286	AX-87996132	T	C	intergenic_region
CM003281.1 - chromosome ssa03	32492778	AX-88086036	C	T	intergenic_region
CM003281.1 - chromosome ssa03	32598115	AX-87996132.1	T	C	intergenic_region
CM003281.1 - chromosome ssa03	33061254	AX-88214238	C	T	intergenic_region
CM003281.1 - chromosome ssa03	33251448	AX-88313705.1	C	T	intergenic_region
CM003281.1 - chromosome ssa03	34677399	AX-88067631.1	C	A	intergenic_region
CM003281.1 - chromosome ssa03	34693951	AX-88067631	C	A	intergenic_region
CM003281.1 - chromosome ssa03	34891668	AX-88206033	G	A	intergenic_region
CM003281.1 - chromosome ssa03	35161877	AX-88195464	G	C	intron_variant	TCONS_00041977_g.53935	XLOC_019110	ddb1- and cul4-associated factor 8
CM003281.1 - chromosome ssa03	38725445	AX-88256279.1	C	T	intergenic_region
CM003281.1 - chromosome ssa03	39961925	AX-88236561	G	A	intron_variant	TCONS_00042228_g.54781	XLOC_019154	junctional protein associated with coronary artery disease-like
CM003281.1 - chromosome ssa03	40094069	AX-88236561.1	G	A	intergenic_region
CM003281.1 - chromosome ssa03	40371628	AX-87921080	A	G	intergenic_region
CM003281.1 - chromosome ssa03	43880562	AX-88195464.1	G	C	intron_variant	TCONS_00042383_g.55382	XLOC_019185	g-protein-signaling modulator 2 isoform x1
CM003281.1 - chromosome ssa03	43953894	AX-88217870	T	G	intergenic_region
CM003281.1 - chromosome ssa03	44507525	AX-88217870.1	T	G	intergenic_region
CM003281.1 - chromosome ssa03	46165545	AX-88021057	G	A	intergenic_region
CM003281.1 - chromosome ssa03	46504525	AX-88162473.1	A	C	intergenic_region
CM003281.1 - chromosome ssa03	46504531	AX-87981172.1	G	A	intergenic_region
CM003281.1 - chromosome ssa03	46504587	AX-88075468.1	G	A	intergenic_region
CM003281.1 - chromosome ssa03	46504599	AX-88162473	A	C	intergenic_region
CM003281.1 - chromosome ssa03	46504605	AX-87981172	G	A	intergenic_region
CM003281.1 - chromosome ssa03	46504661	AX-88075468	G	A	intergenic_region
CM003281.1 - chromosome ssa03	49524741	AX-87924417	G	A	intergenic_region
CM003281.1 - chromosome ssa03	51250622	AX-88313705	C	T	intergenic_region
CM003281.1 - chromosome ssa03	52044438	AX-87957760	C	T	intergenic_region
CM003281.1 - chromosome ssa03	52367397	AX-87914609.1	C	A	intergenic_region
CM003281.1 - chromosome ssa03	52393303	AX-87914609	C	A	intergenic_region
CM003281.1 - chromosome ssa03	52415391	AX-87988011	G	A	intergenic_region
CM003281.1 - chromosome ssa03	52416655	AX-88067529.1	C	T	intergenic_region
CM003281.1 - chromosome ssa03	52447970	AX-87988011.1	G	A	intergenic_region
CM003281.1 - chromosome ssa03	52449229	AX-88067529	C	T	intergenic_region
CM003281.1 - chromosome ssa03	52715019	AX-88201397.1	G	T	intergenic_region
CM003281.1 - chromosome ssa03	52732372	AX-88201397	G	T	intergenic_region
CM003281.1 - chromosome ssa03	53816816	AX-87984945.1	G	A	intergenic_region
CM003281.1 - chromosome ssa03	53862144	AX-87984945	G	A	intergenic_region
CM003281.1 - chromosome ssa03	53988897	AX-88109070	A	G	intron_variant	TCONS_00042885_g.57034	XLOC_019278	membrane-spanning 4-domains subfamily a member 4a-like
CM003281.1 - chromosome ssa03	54669610	AX-88010746	A	G	intergenic_region
CM003281.1 - chromosome ssa03	54687063	AX-88010746.1	A	G	intergenic_region
CM003281.1 - chromosome ssa03	55725643	AX-87928135.1	C	G	intergenic_region
CM003281.1 - chromosome ssa03	55777762	AX-87928135	C	G	intergenic_region
CM003281.1 - chromosome ssa03	56204239	AX-88300979.1	A	G	intergenic_region
CM003281.1 - chromosome ssa03	60237994	AX-88182560	T	A	intergenic_region
CM003281.1 - chromosome ssa03	60240416	AX-88182560.1	T	A	intergenic_region
CM003281.1 - chromosome ssa03	61069566	AX-88037456	C	T	intergenic_region
CM003281.1 - chromosome ssa03	61100780	AX-88037456.1	C	T	intergenic_region
CM003281.1 - chromosome ssa03	61541421	AX-88281454	G	A	intron_variant	TCONS_00039142_g.58682	XLOC_018401	mitogen-activated protein kinase kinase kinase 14-like
CM003281.1 - chromosome ssa03	61543195	AX-88281454.1	G	A	intron_variant	TCONS_00039142_g.58682	XLOC_018401	mitogen-activated protein kinase kinase kinase 14-like
CM003281.1 - chromosome ssa03	62417314	AX-88000856	G	T	intergenic_region
CM003281.1 - chromosome ssa03	62447493	AX-88000856.1	G	T	intron_variant	TCONS_00043430_g.58827	XLOC_019394	lysine-specific demethylase 8
CM003281.1 - chromosome ssa03	63709185	AX-88021057.1	G	A	intergenic_region
CM003281.1 - chromosome ssa03	64072120	AX-88241704	T	A	missense_variant: p.Ile104Lys	TCONS_00039246_g.59162	XLOC_018435	alpha- -mannosylglycoprotein 6-beta-n-acetylglucosaminyltransferase b-like isoform x2
CM003281.1 - chromosome ssa03	64096093	AX-87940509	G	A	missense_variant: p.Asp919Glu	TCONS_00039247_g.59163	XLOC_018436	myosin-10 isoform x1
CM003281.1 - chromosome ssa03	64097072	AX-88064471	G	T	splice_region_variant&synonymous_variant	TCONS_00039247_g.59163	XLOC_018436	myosin-10 isoform x1
CM003281.1 - chromosome ssa03	64099819	AX-88087774	A	G	missense_variant: p.Asp1523Glu	TCONS_00039247_g.59163	XLOC_018436	myosin-10 isoform x1
CM003281.1 - chromosome ssa03	64116471	AX-88164191	C	G	intron_variant	TCONS_00039252_g.59171	XLOC_018437	uv excision repair protein rad23 homolog a
CM003281.1 - chromosome ssa03	64156180	AX-88233760.1	A	G	intergenic_region
CM003281.1 - chromosome ssa03	64156184	AX-88014990	A	G	intergenic_region
CM003281.1 - chromosome ssa03	64156248	AX-87924193	G	C	intergenic_region
CM003281.1 - chromosome ssa03	64156669	AX-88163977	C	T	intergenic_region
CM003281.1 - chromosome ssa03	64253062	AX-87897668.1	C	G	intergenic_region
CM003281.1 - chromosome ssa03	64274988	AX-88211760	G	A	intron_variant	TCONS_00039260_g.59188	XLOC_018441	zinc finger protein 653
CM003281.1 - chromosome ssa03	64278521	AX-88145422	T	C	synonymous_variant	TCONS_00039260_g.59188	XLOC_018441	zinc finger protein 653
CM003281.1 - chromosome ssa03	64278534	AX-87959036	G	T	3_prime_UTR_variant	TCONS_00039260_g.59188	XLOC_018441	zinc finger protein 653
CM003281.1 - chromosome ssa03	64358655	AX-87972713	G	A	intergenic_region
CM003281.1 - chromosome ssa03	64381264	AX-87874218.1	C	T	intron_variant	TCONS_00039277_g.59210	XLOC_018444	nuclear factor 1 x-type isoform x9
CM003281.1 - chromosome ssa03	64415678	AX-88177036	T	C	intron_variant	TCONS_00039277_g.59210	XLOC_018444	nuclear factor 1 x-type isoform x9
CM003281.1 - chromosome ssa03	64499183	AX-88164191.1	C	G	intron_variant	TCONS_00043511_g.59220	XLOC_019417	uv excision repair protein rad23 homolog a
CM003281.1 - chromosome ssa03	64583700	AX-88087774.1	A	G	synonymous_variant	TCONS_00043514_g.59223	XLOC_019418	myosin-10 isoform x2
CM003281.1 - chromosome ssa03	64586405	AX-88064471.1	G	T	splice_region_variant&synonymous_variant	TCONS_00043514_g.59223	XLOC_019418	myosin-10 isoform x2
CM003281.1 - chromosome ssa03	64587409	AX-87940509.1	G	A	synonymous_variant	TCONS_00043514_g.59223	XLOC_019418	myosin-10 isoform x2
CM003281.1 - chromosome ssa03	65387482	AX-88044160.1	C	T	intron_variant	TCONS_00039323_g.59450	XLOC_018456	cdc42 effector protein 1-like
CM003281.1 - chromosome ssa03	65397789	AX-88044160	C	T	intergenic_region
CM003281.1 - chromosome ssa03	66430314	AX-88300979	A	G	5_prime_UTR_variant	TCONS_00045028_g.59937	XLOC_020175	tpa: transposase
CM003281.1 - chromosome ssa03	66801971	AX-88214806	T	G	intergenic_region
CM003281.1 - chromosome ssa03	66808066	AX-88214806.1	T	G	intergenic_region
CM003281.1 - chromosome ssa03	67731259	AX-88184893	A	G	intron_variant	TCONS_00039456_g.60098	XLOC_018486	dna replication licensing factor mcm5
CM003281.1 - chromosome ssa03	67733294	AX-88087035	T	C	intergenic_region
CM003281.1 - chromosome ssa03	67771023	AX-88177036.1	T	C	intergenic_region
CM003281.1 - chromosome ssa03	67791056	AX-87874218	C	T	intron_variant	TCONS_00043731_g.60102	XLOC_019470	nuclear factor 1 x-type isoform x5
CM003281.1 - chromosome ssa03	67814006	AX-87972713.1	G	A	intergenic_region
CM003281.1 - chromosome ssa03	67904789	AX-87959036.1	G	T	3_prime_UTR_variant	TCONS_00043747_g.60126	XLOC_019474	zinc finger protein 653
CM003281.1 - chromosome ssa03	67904802	AX-88145422.1	T	C	synonymous_variant	TCONS_00043747_g.60126	XLOC_019474	zinc finger protein 653
CM003281.1 - chromosome ssa03	67908331	AX-88211760.1	G	A	intron_variant	TCONS_00043747_g.60126	XLOC_019474	zinc finger protein 653
CM003281.1 - chromosome ssa03	67929983	AX-87897668	C	G	synonymous_variant	TCONS_00043752_g.60132	XLOC_019476	transmembrane protein 205
CM003281.1 - chromosome ssa03	69009873	AX-88087035.1	T	C	intergenic_region
CM003281.1 - chromosome ssa03	69011659	AX-88184893.1	A	G	intergenic_region
CM003281.1 - chromosome ssa03	69716948	AX-88214238.1	C	T	intergenic_region
CM003281.1 - chromosome ssa03	70281249	AX-88070986	T	C	intron_variant	TCONS_00039679_g.60818	XLOC_018521	e3 ubiquitin-protein ligase smurf2 isoform x2
CM003281.1 - chromosome ssa03	70283536	AX-88070986.1	T	C	intron_variant	TCONS_00039679_g.60818	XLOC_018521	e3 ubiquitin-protein ligase smurf2 isoform x2
CM003281.1 - chromosome ssa03	70286759	AX-87992486.1	G	A	intron_variant	TCONS_00039679_g.60818	XLOC_018521	e3 ubiquitin-protein ligase smurf2 isoform x2
CM003281.1 - chromosome ssa03	70287981	AX-87904819	A	G	intron_variant	TCONS_00039679_g.60818	XLOC_018521	e3 ubiquitin-protein ligase smurf2 isoform x2
CM003281.1 - chromosome ssa03	70288012	AX-88239213	G	A	intron_variant	TCONS_00039679_g.60818	XLOC_018521	e3 ubiquitin-protein ligase smurf2 isoform x2
CM003281.1 - chromosome ssa03	70288847	AX-88039497	T	C	intron_variant	TCONS_00039679_g.60818	XLOC_018521	e3 ubiquitin-protein ligase smurf2 isoform x2
CM003281.1 - chromosome ssa03	70289864	AX-87893564.1	C	T	intron_variant	TCONS_00039679_g.60818	XLOC_018521	e3 ubiquitin-protein ligase smurf2 isoform x2
CM003281.1 - chromosome ssa03	70292229	AX-87992486	G	A	intron_variant	TCONS_00039679_g.60818	XLOC_018521	e3 ubiquitin-protein ligase smurf2 isoform x2
CM003281.1 - chromosome ssa03	70293452	AX-87904819.1	A	G	intron_variant	TCONS_00039679_g.60818	XLOC_018521	e3 ubiquitin-protein ligase smurf2 isoform x2
CM003281.1 - chromosome ssa03	70293483	AX-88239213.1	G	A	intron_variant	TCONS_00039679_g.60818	XLOC_018521	e3 ubiquitin-protein ligase smurf2 isoform x2
CM003281.1 - chromosome ssa03	70294321	AX-88039497.1	T	C	intron_variant	TCONS_00039679_g.60818	XLOC_018521	e3 ubiquitin-protein ligase smurf2 isoform x2
CM003281.1 - chromosome ssa03	70295331	AX-87893564	C	T	intron_variant	TCONS_00039679_g.60818	XLOC_018521	e3 ubiquitin-protein ligase smurf2 isoform x2
CM003281.1 - chromosome ssa03	70504180	AX-88292589	G	C	intergenic_region
CM003281.1 - chromosome ssa03	70540803	AX-88292589.1	G	C	intergenic_region
CM003281.1 - chromosome ssa03	70559606	AX-87982179	T	G	synonymous_variant	TCONS_00039698_g.60955	XLOC_018528	alpha- -mannosylglycoprotein 6-beta-n-acetylglucosaminyltransferase b-like isoform x1
CM003281.1 - chromosome ssa03	70568351	AX-87936040	A	C	intron_variant	TCONS_00039698_g.60955	XLOC_018528	alpha- -mannosylglycoprotein 6-beta-n-acetylglucosaminyltransferase b-like isoform x1
CM003281.1 - chromosome ssa03	70587502	AX-87982179.1	T	G	intron_variant	TCONS_00039698_g.60955	XLOC_018528	alpha- -mannosylglycoprotein 6-beta-n-acetylglucosaminyltransferase b-like isoform x1
CM003281.1 - chromosome ssa03	70597921	AX-87936040.1	A	C	intron_variant	TCONS_00039698_g.60955	XLOC_018528	alpha- -mannosylglycoprotein 6-beta-n-acetylglucosaminyltransferase b-like isoform x1
CM003281.1 - chromosome ssa03	70654600	AX-88241704.1	T	A	missense_variant: p.Ile474Lys	TCONS_00039698_g.60955	XLOC_018528	alpha- -mannosylglycoprotein 6-beta-n-acetylglucosaminyltransferase b-like isoform x1
CM003281.1 - chromosome ssa03	70907393	AX-88267357	C	A	intron_variant	TCONS_00039711_g.60977	XLOC_018531	matrix-remodeling-associated protein 7
CM003281.1 - chromosome ssa03	70907548	AX-87962613	A	G	intron_variant	TCONS_00039711_g.60977	XLOC_018531	matrix-remodeling-associated protein 7
CM003281.1 - chromosome ssa03	70913155	AX-87944434.1	G	A	intron_variant	TCONS_00039711_g.60977	XLOC_018531	matrix-remodeling-associated protein 7
CM003281.1 - chromosome ssa03	70916486	AX-87965361	C	A	intron_variant	TCONS_00039711_g.60977	XLOC_018531	matrix-remodeling-associated protein 7
CM003281.1 - chromosome ssa03	70943797	AX-88290413	A	G	intron_variant	TCONS_00039717_g.60983	XLOC_018532	caskin-2 isoform x1
CM003281.1 - chromosome ssa03	70943826	AX-88235983	T	G	intron_variant	TCONS_00039717_g.60983	XLOC_018532	caskin-2 isoform x1
CM003281.1 - chromosome ssa03	70944271	AX-88194739	G	T	intron_variant	TCONS_00039717_g.60983	XLOC_018532	caskin-2 isoform x1
CM003281.1 - chromosome ssa03	70964458	AX-88018494.1	A	G	intron_variant	TCONS_00039717_g.60983	XLOC_018532	caskin-2 isoform x1
CM003281.1 - chromosome ssa03	70964469	AX-88296267.1	G	T	intron_variant	TCONS_00039717_g.60983	XLOC_018532	caskin-2 isoform x1
CM003281.1 - chromosome ssa03	71051387	AX-87935340	C	T	intergenic_region
CM003281.1 - chromosome ssa03	71111310	AX-88000279	C	T	intergenic_region
CM003281.1 - chromosome ssa03	71444410	AX-87935340.1	C	T	intron_variant	TCONS_00039751_g.61086	XLOC_018541	rho gdp-dissociation inhibitor 1 isoform x2
CM003281.1 - chromosome ssa03	71505433	AX-88000279.1	C	T	intergenic_region
CM003281.1 - chromosome ssa03	71954943	AX-87962399	T	C	intron_variant	TCONS_00039757_g.61095	XLOC_018544	rna binding protein fox-1 homolog 3-like isoform x4
CM003281.1 - chromosome ssa03	71984556	AX-88233760	A	G	intron_variant	TCONS_00039757_g.61095	XLOC_018544	rna binding protein fox-1 homolog 3-like isoform x4
CM003281.1 - chromosome ssa03	71984560	AX-88014990.1	A	G	intron_variant	TCONS_00039757_g.61095	XLOC_018544	rna binding protein fox-1 homolog 3-like isoform x4
CM003281.1 - chromosome ssa03	71984624	AX-87924193.1	G	C	intron_variant	TCONS_00039757_g.61095	XLOC_018544	rna binding protein fox-1 homolog 3-like isoform x4
CM003281.1 - chromosome ssa03	71985055	AX-88163977.1	C	T	intron_variant	TCONS_00039757_g.61095	XLOC_018544	rna binding protein fox-1 homolog 3-like isoform x4
CM003281.1 - chromosome ssa03	72007869	AX-87984722	C	T	intron_variant	TCONS_00039757_g.61095	XLOC_018544	rna binding protein fox-1 homolog 3-like isoform x4
CM003281.1 - chromosome ssa03	72009299	AX-87984722.1	C	T	intergenic_region
CM003281.1 - chromosome ssa03	72349763	AX-87962399.1	T	C	intergenic_region
CM003281.1 - chromosome ssa03	72535581	AX-88103417.1	G	T	3_prime_UTR_variant	TCONS_00039782_g.61135	XLOC_018549	splicing factor u2af 65 kda subunit-like
CM003281.1 - chromosome ssa03	72538095	AX-88190790	C	A	intergenic_region
CM003281.1 - chromosome ssa03	72541377	AX-88053931.1	G	T	intergenic_region
CM003281.1 - chromosome ssa03	72551336	AX-88000976.1	C	T	intergenic_region
CM003281.1 - chromosome ssa03	72551378	AX-88213835	G	T	intergenic_region
CM003281.1 - chromosome ssa03	72551472	AX-88091105.1	A	G	intergenic_region
CM003281.1 - chromosome ssa03	72586149	AX-88039255	C	T	intergenic_region
CM003281.1 - chromosome ssa03	72589935	AX-88103417	G	T	intergenic_region
CM003281.1 - chromosome ssa03	72594320	AX-88190790.1	C	A	intergenic_region
CM003281.1 - chromosome ssa03	72598109	AX-88053931	G	T	intergenic_region
CM003281.1 - chromosome ssa03	72607875	AX-88000976	C	T	missense_variant: p.Arg415Cys	TCONS_00039808_g.61196	XLOC_018550	myosin phosphatase rho-interacting isoform x1
CM003281.1 - chromosome ssa03	72607917	AX-88213835.1	G	T	missense_variant: p.Ala429Ser	TCONS_00039808_g.61196	XLOC_018550	myosin phosphatase rho-interacting isoform x1
CM003281.1 - chromosome ssa03	72608011	AX-88091105	A	G	missense_variant: p.Asp460Gly	TCONS_00039808_g.61196	XLOC_018550	myosin phosphatase rho-interacting isoform x1
CM003281.1 - chromosome ssa03	72685008	AX-87972476.1	G	A	intergenic_region
CM003281.1 - chromosome ssa03	72749552	AX-87888856	A	G	intergenic_region
CM003281.1 - chromosome ssa03	72816612	AX-87888856.1	A	G	intergenic_region
CM003281.1 - chromosome ssa03	72967590	AX-88039255.1	C	T	intergenic_region
CM003281.1 - chromosome ssa03	72993293	AX-87972476	G	A	stop_gained	TCONS_00045062_g.61215	XLOC_020209	somatostatin receptor type 5-like
CM003281.1 - chromosome ssa03	73002001	AX-88267438	C	T	intergenic_region
CM003281.1 - chromosome ssa03	73937602	AX-88249675	C	A	intron_variant	TCONS_00043995_g.61324	XLOC_019535	ras-associating and dilute domain-containing
CM003281.1 - chromosome ssa03	73937999	AX-88115082	G	T	intron_variant	TCONS_00043995_g.61324	XLOC_019535	ras-associating and dilute domain-containing
CM003281.1 - chromosome ssa03	73939078	AX-88141114	G	A	synonymous_variant	TCONS_00043995_g.61324	XLOC_019535	ras-associating and dilute domain-containing
CM003281.1 - chromosome ssa03	73940450	AX-88249675.1	C	A	intron_variant	TCONS_00043995_g.61324	XLOC_019535	ras-associating and dilute domain-containing
CM003281.1 - chromosome ssa03	73940847	AX-88115082.1	G	T	intron_variant	TCONS_00043995_g.61324	XLOC_019535	ras-associating and dilute domain-containing
CM003281.1 - chromosome ssa03	73941926	AX-88141114.1	G	A	intron_variant	TCONS_00043995_g.61324	XLOC_019535	ras-associating and dilute domain-containing
CM003281.1 - chromosome ssa03	74312070	AX-88122097	G	A	synonymous_variant	TCONS_00039863_g.61367	XLOC_018565	synaptotagmin-3
CM003281.1 - chromosome ssa03	74320535	AX-88229454	C	A	3_prime_UTR_variant	TCONS_00039863_g.61367	XLOC_018565	synaptotagmin-3
CM003281.1 - chromosome ssa03	74320633	AX-88055525	G	A	3_prime_UTR_variant	TCONS_00039863_g.61367	XLOC_018565	synaptotagmin-3
CM003281.1 - chromosome ssa03	74420707	AX-88017476	C	T	synonymous_variant	TCONS_00044024_g.61380	XLOC_019544	coiled-coil domain-containing protein 47
CM003281.1 - chromosome ssa03	74423752	AX-88179211	G	C	5_prime_UTR_variant	TCONS_00039869_g.61382	XLOC_018568	ddb1- and cul4-associated factor 7
CM003281.1 - chromosome ssa03	74467797	AX-88051071	G	A	missense_variant: p.Arg276Leu	TCONS_00044027_g.61387	XLOC_019545	potassium voltage-gated channel subfamily h member 6-like
CM003281.1 - chromosome ssa03	74469152	AX-88149311	G	C	intron_variant	TCONS_00044027_g.61387	XLOC_019545	potassium voltage-gated channel subfamily h member 6-like
CM003281.1 - chromosome ssa03	74496065	AX-88296267	G	T	intron_variant	TCONS_00044028_g.61388	XLOC_019546	glial fibrillary acidic protein
CM003281.1 - chromosome ssa03	74496076	AX-88018494	A	G	intron_variant	TCONS_00044028_g.61388	XLOC_019546	glial fibrillary acidic protein
CM003281.1 - chromosome ssa03	74533676	AX-88194739.1	G	T	intergenic_region
CM003281.1 - chromosome ssa03	74534118	AX-88235983.1	T	G	intergenic_region
CM003281.1 - chromosome ssa03	74534147	AX-88290413.1	A	G	intergenic_region
CM003281.1 - chromosome ssa03	74558504	AX-87965361.1	C	A	intron_variant	TCONS_00044036_g.61398	XLOC_019549	---NA---
CM003281.1 - chromosome ssa03	74561844	AX-87944434	G	A	intron_variant	TCONS_00044036_g.61398	XLOC_019549	---NA---
CM003281.1 - chromosome ssa03	74572068	AX-87962613.1	A	G	intron_variant	TCONS_00044036_g.61398	XLOC_019549	---NA---
CM003281.1 - chromosome ssa03	74572223	AX-88267357.1	C	A	intron_variant	TCONS_00044036_g.61398	XLOC_019549	---NA---
CM003281.1 - chromosome ssa03	74670959	AX-88297337	G	A	intergenic_region
CM003281.1 - chromosome ssa03	74673080	AX-88297337.1	G	A	intergenic_region
CM003281.1 - chromosome ssa03	74707526	AX-88149311.1	G	C	intergenic_region
CM003281.1 - chromosome ssa03	74709571	AX-88051071.1	G	A	intergenic_region
CM003281.1 - chromosome ssa03	74759235	AX-88179211.1	G	C	5_prime_UTR_variant	TCONS_00044051_g.61437	XLOC_019553	ddb1- and cul4-associated factor 7
CM003281.1 - chromosome ssa03	74762249	AX-88017476.1	C	T	synonymous_variant	TCONS_00039881_g.61456	XLOC_018572	coiled-coil domain-containing protein 47
CM003281.1 - chromosome ssa03	74936169	AX-88267438.1	C	T	intergenic_region
CM003281.1 - chromosome ssa03	75411389	AX-88055525.1	G	A	3_prime_UTR_variant	TCONS_00044104_g.61660	XLOC_019567	synaptotagmin-3
CM003281.1 - chromosome ssa03	75411487	AX-88229454.1	C	A	3_prime_UTR_variant	TCONS_00044104_g.61660	XLOC_019567	synaptotagmin-3
CM003281.1 - chromosome ssa03	75421212	AX-88122097.1	G	A	5_prime_UTR_variant	TCONS_00044104_g.61660	XLOC_019567	synaptotagmin-3
CM003281.1 - chromosome ssa03	75834710	AX-88243023	C	G	intergenic_region
CM003281.1 - chromosome ssa03	75851310	AX-88036156	G	T	intergenic_region
CM003281.1 - chromosome ssa03	75890318	AX-88001449.1	T	C	intron_variant	TCONS_00044122_g.61745	XLOC_019573	protein fam117a-like isoform x1
CM003281.1 - chromosome ssa03	75893129	AX-88223696.1	C	A	5_prime_UTR_variant	TCONS_00044122_g.61745	XLOC_019573	protein fam117a-like isoform x1
CM003281.1 - chromosome ssa03	75897564	AX-88086873	T	G	intergenic_region
CM003281.1 - chromosome ssa03	75902106	AX-88169920.1	G	A	intergenic_region
CM003281.1 - chromosome ssa03	75915102	AX-87906035	T	C	intron_variant	TCONS_00039984_g.61747	XLOC_018604	speckle-type poz protein
CM003281.1 - chromosome ssa03	75939004	AX-88183996.1	C	A	intron_variant	TCONS_00039984_g.61747	XLOC_018604	speckle-type poz protein
CM003281.1 - chromosome ssa03	75941997	AX-88164019	T	C	intron_variant	TCONS_00039984_g.61747	XLOC_018604	speckle-type poz protein
CM003281.1 - chromosome ssa03	75966087	AX-87942883.1	A	C	intron_variant	TCONS_00039984_g.61747	XLOC_018604	speckle-type poz protein
CM003281.1 - chromosome ssa03	75981090	AX-88185737.1	G	A	intron_variant	TCONS_00039984_g.61747	XLOC_018604	speckle-type poz protein
CM003281.1 - chromosome ssa03	75981092	AX-88023733.1	T	C	intron_variant	TCONS_00039984_g.61747	XLOC_018604	speckle-type poz protein
CM003281.1 - chromosome ssa03	76064020	AX-88023733	T	C	intron_variant	TCONS_00044124_g.61748	XLOC_019574	speckle-type poz protein
CM003281.1 - chromosome ssa03	76064022	AX-88185737	G	A	intron_variant	TCONS_00044124_g.61748	XLOC_019574	speckle-type poz protein
CM003281.1 - chromosome ssa03	76073223	AX-87942883	A	C	intergenic_region
CM003281.1 - chromosome ssa03	76080847	AX-88164019.1	T	C	intergenic_region
CM003281.1 - chromosome ssa03	76082529	AX-88183996	C	A	intergenic_region
CM003281.1 - chromosome ssa03	76102334	AX-87906035.1	T	C	intergenic_region
CM003281.1 - chromosome ssa03	76148457	AX-88001449	T	C	intron_variant	TCONS_00044131_g.61751	XLOC_019578	protein fam117a-like isoform x1
CM003281.1 - chromosome ssa03	76151277	AX-88223696	C	A	5_prime_UTR_variant	TCONS_00044131_g.61751	XLOC_019578	protein fam117a-like isoform x1
CM003281.1 - chromosome ssa03	76154927	AX-88086873.1	T	G	intergenic_region
CM003281.1 - chromosome ssa03	76157704	AX-88169920	G	A	intergenic_region
CM003281.1 - chromosome ssa03	76309122	AX-88243023.1	C	G	intergenic_region
CM003281.1 - chromosome ssa03	76318172	AX-88028290.1	C	T	intergenic_region
CM003281.1 - chromosome ssa03	76854786	AX-88099861	G	T	intron_variant	TCONS_00044167_g.61864	XLOC_019589	nucleolar transcription factor 1 isoform x1
CM003281.1 - chromosome ssa03	76937927	AX-88028290	C	T	intron_variant	TCONS_00040021_g.61865	XLOC_018617	tumor necrosis factor receptor superfamily member 16
CM003281.1 - chromosome ssa03	76943167	AX-88036156.1	G	T	intergenic_region
CM003281.1 - chromosome ssa03	77062828	AX-88099861.1	G	T	intergenic_region
CM003281.1 - chromosome ssa03	77305224	AX-88302961	C	A	intergenic_region
CM003281.1 - chromosome ssa03	77305374	AX-88235273	A	C	intergenic_region
CM003281.1 - chromosome ssa03	77528244	AX-88197144	T	C	intergenic_region
CM003281.1 - chromosome ssa03	77558060	AX-88276620	A	G	5_prime_UTR_variant	TCONS_00040038_g.61917	XLOC_018622	kunitz and ntr domain-containing protein 2
CM003281.1 - chromosome ssa03	77559313	AX-88124851	C	A	intron_variant	TCONS_00040038_g.61917	XLOC_018622	kunitz and ntr domain-containing protein 2
CM003281.1 - chromosome ssa03	77560383	AX-88104950	A	C	synonymous_variant	TCONS_00040038_g.61917	XLOC_018622	kunitz and ntr domain-containing protein 2
CM003281.1 - chromosome ssa03	78283121	AX-88276620.1	A	G	5_prime_UTR_variant	TCONS_00040075_g.61978	XLOC_018631	kunitz and ntr domain-containing protein 2
CM003281.1 - chromosome ssa03	78284431	AX-88124851.1	C	A	intron_variant	TCONS_00040075_g.61978	XLOC_018631	kunitz and ntr domain-containing protein 2
CM003281.1 - chromosome ssa03	78285559	AX-88104950.1	A	C	synonymous_variant	TCONS_00040075_g.61978	XLOC_018631	kunitz and ntr domain-containing protein 2
CM003281.1 - chromosome ssa03	78510382	AX-88259311	T	C	intergenic_region
CM003281.1 - chromosome ssa03	78510397	AX-87955261	C	A	intergenic_region
CM003281.1 - chromosome ssa03	78540090	AX-87934934	T	G	intergenic_region
CM003281.1 - chromosome ssa03	78572623	AX-88259311.1	T	C	intergenic_region
CM003281.1 - chromosome ssa03	78572638	AX-87955261.1	C	A	intergenic_region
CM003281.1 - chromosome ssa03	79006950	AX-87934934.1	T	G	intergenic_region
CM003281.1 - chromosome ssa03	79500634	AX-88302961.1	C	A	intergenic_region
CM003281.1 - chromosome ssa03	79500784	AX-88235273.1	A	C	intergenic_region
CM003281.1 - chromosome ssa03	80910419	AX-88151650	C	T	intergenic_region
CM003281.1 - chromosome ssa03	80911775	AX-88151650.1	C	T	intergenic_region
CM003281.1 - chromosome ssa03	81088279	AX-88134543	G	A	intron_variant	TCONS_00040121_g.62170	XLOC_018650	centrosomal protein of 112 kda isoform x2
CM003281.1 - chromosome ssa03	81116521	AX-87929194.1	C	T	intron_variant	TCONS_00040122_g.62171	XLOC_018651	axin- partial
CM003281.1 - chromosome ssa03	81121694	AX-87929194	C	T	intron_variant	TCONS_00040122_g.62171	XLOC_018651	axin- partial
CM003281.1 - chromosome ssa03	81213585	AX-88197144.1	T	C	intergenic_region
CM003281.1 - chromosome ssa03	81280038	AX-88283053.1	T	C	intergenic_region
CM003281.1 - chromosome ssa03	82774337	AX-88283053	T	C	intergenic_region
CM003281.1 - chromosome ssa03	82888748	AX-87973063	T	C	synonymous_variant	TCONS_00040174_g.62295	XLOC_018668	tectonin beta-propeller repeat-containing protein 1-like
CM003281.1 - chromosome ssa03	82894618	AX-87973063.1	T	C	intron_variant	TCONS_00040174_g.62294	XLOC_018668	tectonin beta-propeller repeat-containing protein 1-like
CM003281.1 - chromosome ssa03	83080774	AX-88134543.1	G	A	intergenic_region
CM003281.1 - chromosome ssa03	83199252	AX-88166535.1	C	G	intergenic_region
CM003281.1 - chromosome ssa03	83402430	AX-87907521.1	G	T	intergenic_region
CM003281.1 - chromosome ssa03	83410088	AX-88166535	C	G	intergenic_region
CM003281.1 - chromosome ssa03	83841991	AX-87907521	G	T	intergenic_region
CM003281.1 - chromosome ssa03	84055076	AX-88053733.1	G	A	intergenic_region
CM003281.1 - chromosome ssa03	84363834	AX-87969411.1	C	T	intergenic_region
CM003281.1 - chromosome ssa03	84538850	AX-88197180	A	G	intergenic_region
CM003281.1 - chromosome ssa03	84572646	AX-88197180.1	A	G	intergenic_region
CM003281.1 - chromosome ssa03	84951535	AX-88292316.1	T	G	intergenic_region
CM003281.1 - chromosome ssa03	84951541	AX-88030933.1	C	A	intergenic_region
CM003281.1 - chromosome ssa03	85135763	AX-88209697	T	C	intergenic_region
CM003281.1 - chromosome ssa03	85166451	AX-88209697.1	T	C	intergenic_region
CM003281.1 - chromosome ssa03	85364038	AX-88031076	T	C	intron_variant	TCONS_00040285_g.62628	XLOC_018693	e3 ubiquitin-protein ligase rnf213-like
CM003281.1 - chromosome ssa03	85382360	AX-88019123	C	T	intergenic_region
CM003281.1 - chromosome ssa03	85430664	AX-87969411	C	T	5_prime_UTR_variant	TCONS_00044375_g.62634	XLOC_019669	ubiquitin carboxyl-terminal hydrolase 22 isoform x2
CM003281.1 - chromosome ssa03	85489163	AX-88110323	C	T	intergenic_region
CM003281.1 - chromosome ssa03	86647141	AX-88031076.1	T	C	intergenic_region
CM003281.1 - chromosome ssa03	86716979	AX-88019123.1	C	T	intergenic_region
CM003281.1 - chromosome ssa03	87127821	AX-88030933	C	A	intergenic_region
CM003281.1 - chromosome ssa03	87127827	AX-88292316	T	G	intergenic_region
CM003281.1 - chromosome ssa03	87472062	AX-88173198	A	G	intron_variant	TCONS_00040326_g.62791	XLOC_018715	e3 ubiquitin-protein ligase trim39-like
CM003281.1 - chromosome ssa03	87572661	AX-88173198.1	A	G	intron_variant	TCONS_00040349_g.62826	XLOC_018721	e3 ubiquitin-protein ligase trim39-like
CM003281.1 - chromosome ssa03	88004023	AX-88037317.1	C	T	intergenic_region
CM003281.1 - chromosome ssa03	88013268	AX-88036587.1	C	G	intergenic_region
CM003281.1 - chromosome ssa03	88025998	AX-88100034	A	G	intergenic_region
CM003281.1 - chromosome ssa03	88960320	AX-88110323.1	C	T	intergenic_region
CM003281.1 - chromosome ssa03	89228093	AX-87924417.1	G	A	intergenic_region
CM003281.1 - chromosome ssa03	90761097	AX-88122041.1	C	T	intergenic_region
CM003281.1 - chromosome ssa03	90762610	AX-88122041	C	T	intergenic_region
CM003281.1 - chromosome ssa03	90837661	AX-88086036.1	C	T	intergenic_region
CM003281.1 - chromosome ssa03	90870192	AX-88165661.1	G	A	intergenic_region
CM003281.1 - chromosome ssa03	90870253	AX-88165661	G	A	intergenic_region
CM003281.1 - chromosome ssa03	91009671	AX-87976310	A	T	intergenic_region
CM003281.1 - chromosome ssa03	92136635	AX-88037317	C	T	intergenic_region
CM003281.1 - chromosome ssa03	92152649	AX-88036587	C	G	intergenic_region
CM003281.1 - chromosome ssa03	92167054	AX-88100034.1	A	G	intergenic_region
CM003281.1 - chromosome ssa03	92169755	AX-87976310.1	A	T	intergenic_region
CM003281.1 - chromosome ssa03	92170278	AX-88149539	G	T	intergenic_region
CM003282.1 - chromosome ssa04	1710591	AX-87874227	C	G	intergenic_region
CM003282.1 - chromosome ssa04	1786278	AX-87917142.1	G	A	intergenic_region
CM003282.1 - chromosome ssa04	1810461	AX-87921704	C	G	intergenic_region
CM003282.1 - chromosome ssa04	1870504	AX-88252813	A	G	intergenic_region
CM003282.1 - chromosome ssa04	1870669	AX-87967947	C	G	intergenic_region
CM003282.1 - chromosome ssa04	1871129	AX-88043229	A	G	intergenic_region
CM003282.1 - chromosome ssa04	2761868	AX-88174925.1	C	T	intergenic_region
CM003282.1 - chromosome ssa04	2776900	AX-88298880.1	C	T	intergenic_region
CM003282.1 - chromosome ssa04	2904533	AX-88298880	C	T	intergenic_region
CM003282.1 - chromosome ssa04	2904636	AX-88289387	G	T	intergenic_region
CM003282.1 - chromosome ssa04	2953981	AX-88174925	C	T	intergenic_region
CM003282.1 - chromosome ssa04	2954210	AX-88194170	A	T	intergenic_region
CM003282.1 - chromosome ssa04	2954227	AX-88071589	G	T	intergenic_region
CM003282.1 - chromosome ssa04	2954558	AX-88289387.1	G	T	intergenic_region
CM003282.1 - chromosome ssa04	2957601	AX-88071589.1	G	T	intergenic_region
CM003282.1 - chromosome ssa04	2957618	AX-88194170.1	A	T	intergenic_region
CM003282.1 - chromosome ssa04	2988496	AX-87984248.1	C	A	intron_variant	TCONS_00045364_g.63492	XLOC_020463	zinc finger protein 638-like
CM003282.1 - chromosome ssa04	3648050	AX-88121627	C	T	intergenic_region
CM003282.1 - chromosome ssa04	3941049	AX-87921704.1	C	G	intron_variant	TCONS_00048354_g.63552	XLOC_021218	zeta-sarcoglycan isoform x1
CM003282.1 - chromosome ssa04	3984485	AX-88252813.1	A	G	intron_variant	TCONS_00048354_g.63552	XLOC_021218	zeta-sarcoglycan isoform x1
CM003282.1 - chromosome ssa04	3984649	AX-87967947.1	C	G	intron_variant	TCONS_00048354_g.63552	XLOC_021218	zeta-sarcoglycan isoform x1
CM003282.1 - chromosome ssa04	3985109	AX-88043229.1	A	G	intron_variant	TCONS_00048354_g.63552	XLOC_021218	zeta-sarcoglycan isoform x1
CM003282.1 - chromosome ssa04	4118379	AX-88120369.1	G	A	intron_variant	TCONS_00048354_g.63552	XLOC_021218	zeta-sarcoglycan isoform x1
CM003282.1 - chromosome ssa04	4122422	AX-88301620.1	A	G	intron_variant	TCONS_00048354_g.63552	XLOC_021218	zeta-sarcoglycan isoform x1
CM003282.1 - chromosome ssa04	4127487	AX-88120369	G	A	intron_variant	TCONS_00048354_g.63552	XLOC_021218	zeta-sarcoglycan isoform x1
CM003282.1 - chromosome ssa04	4132513	AX-88301620	A	G	intron_variant	TCONS_00048354_g.63552	XLOC_021218	zeta-sarcoglycan isoform x1
CM003282.1 - chromosome ssa04	4532270	AX-88174190	C	T	intergenic_region
CM003282.1 - chromosome ssa04	4532694	AX-88205852	C	T	intergenic_region
CM003282.1 - chromosome ssa04	4540613	AX-88174190.1	C	T	intergenic_region
CM003282.1 - chromosome ssa04	4541057	AX-88205852.1	C	T	intergenic_region
CM003282.1 - chromosome ssa04	4751703	AX-87987862	C	T	intergenic_region
CM003282.1 - chromosome ssa04	4751862	AX-88106271	A	G	intergenic_region
CM003282.1 - chromosome ssa04	4761690	AX-87987862.1	C	T	synonymous_variant	TCONS_00048397_g.63650	XLOC_021225	zinc finger protein 850- partial
CM003282.1 - chromosome ssa04	4761849	AX-88106271.1	A	G	synonymous_variant	TCONS_00048397_g.63650	XLOC_021225	zinc finger protein 850- partial
CM003282.1 - chromosome ssa04	4932168	AX-88119642.1	T	G	intergenic_region
CM003282.1 - chromosome ssa04	5059235	AX-87947795	A	G	intergenic_region
CM003282.1 - chromosome ssa04	5102952	AX-87980281	G	T	intergenic_region
CM003282.1 - chromosome ssa04	5107957	AX-88139626.1	C	A	missense_variant: p.Val75Leu	TCONS_00048410_g.63770	XLOC_021228	zinc finger protein 768-like
CM003282.1 - chromosome ssa04	5292649	AX-87874227.1	C	G	intron_variant	TCONS_00045479_g.63774	XLOC_020478	zinc finger protein 768-like
CM003282.1 - chromosome ssa04	5376965	AX-88147658	G	T	synonymous_variant	TCONS_00048419_g.63794	XLOC_021231	zinc finger protein 768-like	intron_variant	TCONS_00045479_g.63774	XLOC_020478	zinc finger protein 768-like
CM003282.1 - chromosome ssa04	5377192	AX-88139626	C	A	synonymous_variant	TCONS_00048419_g.63794	XLOC_021231	zinc finger protein 768-like	intron_variant	TCONS_00045479_g.63774	XLOC_020478	zinc finger protein 768-like
CM003282.1 - chromosome ssa04	5409440	AX-87980281.1	G	T	intron_variant	TCONS_00045479_g.63774	XLOC_020478	zinc finger protein 768-like
CM003282.1 - chromosome ssa04	5437547	AX-88119642	T	G	intergenic_region
CM003282.1 - chromosome ssa04	5493027	AX-88147658.1	G	T	intergenic_region
CM003282.1 - chromosome ssa04	5496327	AX-87947795.1	A	G	intergenic_region
CM003282.1 - chromosome ssa04	5523572	AX-88272744	G	A	intergenic_region
CM003282.1 - chromosome ssa04	5824878	AX-88144352	A	G	intergenic_region
CM003282.1 - chromosome ssa04	6136971	AX-88112466	G	A	intergenic_region
CM003282.1 - chromosome ssa04	6232700	AX-88112466.1	G	A	intergenic_region
CM003282.1 - chromosome ssa04	6612817	AX-88144352.1	A	G	missense_variant: p.Ser49Gly	TCONS_00045507_g.63848	XLOC_020491	epidermis-type lipoxygenase 3
CM003282.1 - chromosome ssa04	6713188	AX-88035368	C	T	intron_variant	TCONS_00048446_g.63871	XLOC_021242	bifunctional 3 -phosphoadenosine 5 -phosphosulfate synthase 1
CM003282.1 - chromosome ssa04	6717569	AX-88179215	G	C	intron_variant	TCONS_00048446_g.63871	XLOC_021242	bifunctional 3 -phosphoadenosine 5 -phosphosulfate synthase 1
CM003282.1 - chromosome ssa04	6720322	AX-88035368.1	C	T	intron_variant	TCONS_00048446_g.63871	XLOC_021242	bifunctional 3 -phosphoadenosine 5 -phosphosulfate synthase 1
CM003282.1 - chromosome ssa04	6724673	AX-88179215.1	G	C	intron_variant	TCONS_00048446_g.63871	XLOC_021242	bifunctional 3 -phosphoadenosine 5 -phosphosulfate synthase 1
CM003282.1 - chromosome ssa04	6848111	AX-87917142	G	A	intergenic_region
CM003282.1 - chromosome ssa04	6918985	AX-87899242	G	T	intron_variant	TCONS_00048463_g.63916	XLOC_021249	tetratricopeptide repeat protein 39b-like
CM003282.1 - chromosome ssa04	7134160	AX-87899242.1	G	T	intron_variant	TCONS_00048463_g.63916	XLOC_021249	tetratricopeptide repeat protein 39b-like
CM003282.1 - chromosome ssa04	7471213	AX-88158839.1	T	G	intergenic_region
CM003282.1 - chromosome ssa04	7504850	AX-88158839	T	G	intergenic_region
CM003282.1 - chromosome ssa04	7675724	AX-88048784	G	A	intron_variant	TCONS_00045528_g.63971	XLOC_020499	probable e3 ubiquitin-protein ligase herc6 isoform x1
CM003282.1 - chromosome ssa04	7687818	AX-87999678	C	T	intron_variant	TCONS_00045528_g.63971	XLOC_020499	probable e3 ubiquitin-protein ligase herc6 isoform x1	intron_variant	TCONS_00048492_g.63982	XLOC_021259	ras gtpase-activating protein-binding protein 2 isoform x2
CM003282.1 - chromosome ssa04	7944824	AX-88272744.1	G	A	intergenic_region
CM003282.1 - chromosome ssa04	7974564	AX-87999678.1	C	T	intergenic_region
CM003282.1 - chromosome ssa04	8005762	AX-88048784.1	G	A	intergenic_region
CM003282.1 - chromosome ssa04	8081140	AX-88250118	T	C	intergenic_region
CM003282.1 - chromosome ssa04	8082902	AX-88250118.1	T	C	intergenic_region
CM003282.1 - chromosome ssa04	8731053	AX-88102093	A	G	intergenic_region
CM003282.1 - chromosome ssa04	8813862	AX-87881391	T	C	intergenic_region
CM003282.1 - chromosome ssa04	8830526	AX-88006693	G	A	intergenic_region
CM003282.1 - chromosome ssa04	8832537	AX-88137315	T	G	intergenic_region
CM003282.1 - chromosome ssa04	8850389	AX-87884457	G	A	intergenic_region
CM003282.1 - chromosome ssa04	8850420	AX-87916049	A	G	intergenic_region
CM003282.1 - chromosome ssa04	8905359	AX-87881391.1	T	C	intergenic_region
CM003282.1 - chromosome ssa04	8922023	AX-88006693.1	G	A	intergenic_region
CM003282.1 - chromosome ssa04	8924034	AX-88137315.1	T	G	intergenic_region
CM003282.1 - chromosome ssa04	8941886	AX-87884457.1	G	A	intergenic_region
CM003282.1 - chromosome ssa04	8941917	AX-87916049.1	A	G	intergenic_region
CM003282.1 - chromosome ssa04	9156524	AX-88114240	G	A	synonymous_variant	TCONS_00048529_g.64238	XLOC_021267	g protein-regulated inducer of neurite outgrowth 3
CM003282.1 - chromosome ssa04	9156530	AX-87899531	T	G	synonymous_variant	TCONS_00048529_g.64238	XLOC_021267	g protein-regulated inducer of neurite outgrowth 3
CM003282.1 - chromosome ssa04	9219425	AX-88114240.1	G	A	intergenic_region
CM003282.1 - chromosome ssa04	9219431	AX-87899531.1	T	G	intergenic_region
CM003282.1 - chromosome ssa04	9585935	AX-88065753	C	T	intergenic_region
CM003282.1 - chromosome ssa04	9649088	AX-87941687	G	C	intron_variant	TCONS_00048541_g.64269	XLOC_021273	lipopolysaccharide-responsive and beige-like anchor partial	intron_variant	TCONS_00048543_g.64272	XLOC_021274	lipopolysaccharide-responsive and beige-like anchor protein
CM003282.1 - chromosome ssa04	9748553	AX-88065753.1	C	T	intron_variant	TCONS_00048543_g.64272	XLOC_021274	lipopolysaccharide-responsive and beige-like anchor protein
CM003282.1 - chromosome ssa04	9875380	AX-87955041	G	A	intron_variant	TCONS_00048543_g.64272	XLOC_021274	lipopolysaccharide-responsive and beige-like anchor protein	intron_variant	TCONS_00048575_g.64341	XLOC_021277	lipopolysaccharide-responsive and beige-like anchor partial
CM003282.1 - chromosome ssa04	9999632	AX-87941687.1	G	C	intergenic_region
CM003282.1 - chromosome ssa04	10078627	AX-88047602	A	G	intron_variant	TCONS_00048576_g.64344	XLOC_021278	sh3 domain-containing protein 19	intron_variant	TCONS_00045653_g.64368	XLOC_020522	protein fam160a1
CM003282.1 - chromosome ssa04	10175645	AX-87955041.1	G	A	intergenic_region
CM003282.1 - chromosome ssa04	10312435	AX-87916386	C	T	intergenic_region
CM003282.1 - chromosome ssa04	10342171	AX-87916386.1	C	T	intergenic_region
CM003282.1 - chromosome ssa04	10424435	AX-88047602.1	A	G	intron_variant	TCONS_00048598_g.64400	XLOC_021282	---NA---
CM003282.1 - chromosome ssa04	12828282	AX-88114800.1	G	A	intergenic_region
CM003282.1 - chromosome ssa04	12913684	AX-88074270	C	A	intergenic_region
CM003282.1 - chromosome ssa04	12921283	AX-87912659.1	A	C	intergenic_region
CM003282.1 - chromosome ssa04	12924572	AX-88074270.1	C	A	intergenic_region
CM003282.1 - chromosome ssa04	13317296	AX-88114800	G	A	intergenic_region
CM003282.1 - chromosome ssa04	14179609	AX-88308836	C	A	intergenic_region
CM003282.1 - chromosome ssa04	14187373	AX-88186052	T	G	intergenic_region
CM003282.1 - chromosome ssa04	14368919	AX-88066664.1	G	C	intergenic_region
CM003282.1 - chromosome ssa04	14476044	AX-88308836.1	C	A	intergenic_region
CM003282.1 - chromosome ssa04	14606876	AX-88279866	G	A	intron_variant	TCONS_00045750_g.64723	XLOC_020559	unnamed protein product
CM003282.1 - chromosome ssa04	15213694	AX-88279866.1	G	A	intergenic_region
CM003282.1 - chromosome ssa04	15338246	AX-88186052.1	T	G	intron_variant	TCONS_00048700_g.64820	XLOC_021319	unnamed protein product	intron_variant	TCONS_00048702_g.64827	XLOC_021320	zinc finger protein 510-like isoform x2
CM003282.1 - chromosome ssa04	15526866	AX-87912659	A	C	intergenic_region
CM003282.1 - chromosome ssa04	15541517	AX-87976950.1	C	A	intergenic_region
CM003282.1 - chromosome ssa04	15590707	AX-87976950	C	A	intergenic_region
CM003282.1 - chromosome ssa04	16052348	AX-88066664	G	C	intron_variant	TCONS_00048754_g.65024	XLOC_021338	lysine-specific demethylase 2a-like isoform x1
CM003282.1 - chromosome ssa04	16459710	AX-88272242.1	C	T	intergenic_region
CM003282.1 - chromosome ssa04	16587787	AX-88272242	C	T	intergenic_region
CM003282.1 - chromosome ssa04	17393460	AX-87969439.1	T	C	intergenic_region
CM003282.1 - chromosome ssa04	18287792	AX-87991070	T	A	intergenic_region
CM003282.1 - chromosome ssa04	18335041	AX-87991070.1	T	A	intergenic_region
CM003282.1 - chromosome ssa04	18710340	AX-87969184	C	T	5_prime_UTR_variant	TCONS_00045895_g.65452	XLOC_020608	t-cell ecto-adp-ribosyltransferase 1
CM003282.1 - chromosome ssa04	19143825	AX-88173680	C	A	intergenic_region
CM003282.1 - chromosome ssa04	19184610	AX-88173680.1	C	A	intergenic_region
CM003282.1 - chromosome ssa04	19547341	AX-88142523	G	T	intergenic_region
CM003282.1 - chromosome ssa04	19553202	AX-88200564	G	A	intergenic_region
CM003282.1 - chromosome ssa04	19576925	AX-88142523.1	G	T	intron_variant	TCONS_00045931_g.65701	XLOC_020616	---NA---
CM003282.1 - chromosome ssa04	19578939	AX-88200564.1	G	A	intron_variant	TCONS_00045931_g.65701	XLOC_020616	---NA---
CM003282.1 - chromosome ssa04	19726508	AX-88138516	C	T	intergenic_region
CM003282.1 - chromosome ssa04	19746499	AX-87969184.1	C	T	intergenic_region
CM003282.1 - chromosome ssa04	20040702	AX-88314555	G	C	intron_variant	TCONS_00049011_g.65845	XLOC_021376	transposable element tcb1 transposase
CM003282.1 - chromosome ssa04	20156211	AX-88314555.1	G	C	intron_variant	TCONS_00049011_g.65845	XLOC_021376	transposable element tcb1 transposase
CM003282.1 - chromosome ssa04	20156922	AX-87983472.1	C	A	intron_variant	TCONS_00049011_g.65845	XLOC_021376	transposable element tcb1 transposase
CM003282.1 - chromosome ssa04	20157008	AX-88267209.1	C	A	intron_variant	TCONS_00049011_g.65845	XLOC_021376	transposable element tcb1 transposase
CM003282.1 - chromosome ssa04	20207323	AX-87983472	C	A	intron_variant	TCONS_00049011_g.65845	XLOC_021376	transposable element tcb1 transposase
CM003282.1 - chromosome ssa04	20207409	AX-88267209	C	A	intron_variant	TCONS_00049011_g.65845	XLOC_021376	transposable element tcb1 transposase
CM003282.1 - chromosome ssa04	20336828	AX-87995999	A	G	intergenic_region
CM003282.1 - chromosome ssa04	20344206	AX-88106945.1	C	T	intergenic_region
CM003282.1 - chromosome ssa04	20395119	AX-87995999.1	A	G	intergenic_region
CM003282.1 - chromosome ssa04	20468023	AX-88106945	C	T	intergenic_region
CM003282.1 - chromosome ssa04	22756589	AX-88033775	A	G	intergenic_region
CM003282.1 - chromosome ssa04	30664858	AX-88070706	C	A	intergenic_region
CM003282.1 - chromosome ssa04	31926686	AX-88065295.1	A	G	intergenic_region
CM003282.1 - chromosome ssa04	33588417	AX-87944339.1	C	T	intron_variant	TCONS_00046442_g.67780	XLOC_020729	eh domain-binding protein 1-like protein 1
CM003282.1 - chromosome ssa04	33588533	AX-87944339	C	T	intron_variant	TCONS_00046442_g.67780	XLOC_020729	eh domain-binding protein 1-like protein 1
CM003282.1 - chromosome ssa04	34070973	AX-88083701.1	G	C	intergenic_region
CM003282.1 - chromosome ssa04	34767709	AX-87984248	C	A	intergenic_region
CM003282.1 - chromosome ssa04	34935615	AX-88054117.1	G	A	intergenic_region
CM003282.1 - chromosome ssa04	34962478	AX-88054117	G	A	intergenic_region
CM003282.1 - chromosome ssa04	35135712	AX-88105549	G	T	intergenic_region
CM003282.1 - chromosome ssa04	35150873	AX-88105549.1	G	T	intergenic_region
CM003282.1 - chromosome ssa04	36438282	AX-88120395	C	A	intergenic_region
CM003282.1 - chromosome ssa04	36438353	AX-88120395.1	C	A	intergenic_region
CM003282.1 - chromosome ssa04	39293215	AX-88140241	T	G	intergenic_region
CM003282.1 - chromosome ssa04	39293598	AX-88313834	G	A	intergenic_region
CM003282.1 - chromosome ssa04	39320837	AX-88217761.1	A	G	intergenic_region
CM003282.1 - chromosome ssa04	39350087	AX-88140241.1	T	G	intergenic_region
CM003282.1 - chromosome ssa04	39350470	AX-88313834.1	G	A	intergenic_region
CM003282.1 - chromosome ssa04	39441045	AX-88217761	A	G	intron_variant	TCONS_00049929_g.69495	XLOC_021599	protocadherin alpha-3-like isoform x2
CM003282.1 - chromosome ssa04	39505602	AX-88000026	A	G	intergenic_region
CM003282.1 - chromosome ssa04	39515695	AX-88000026.1	A	G	intergenic_region
CM003282.1 - chromosome ssa04	39901215	AX-88241607	A	G	intergenic_region
CM003282.1 - chromosome ssa04	39914845	AX-88241607.1	A	G	intergenic_region
CM003282.1 - chromosome ssa04	40124541	AX-88065295	A	G	intergenic_region
CM003282.1 - chromosome ssa04	44033388	AX-88039765.1	C	G	intergenic_region
CM003282.1 - chromosome ssa04	44033948	AX-88164390	A	G	intergenic_region
CM003282.1 - chromosome ssa04	44122303	AX-88039765	C	G	intergenic_region
CM003282.1 - chromosome ssa04	44122740	AX-88164390.1	A	G	intergenic_region
CM003282.1 - chromosome ssa04	46529758	AX-88175464	A	G	intron_variant	TCONS_00047216_g.70754	XLOC_020895	sodium potassium-transporting atpase subunit beta-2 isoform x2
CM003282.1 - chromosome ssa04	46531298	AX-88175464.1	A	G	intron_variant	TCONS_00047216_g.70754	XLOC_020895	sodium potassium-transporting atpase subunit beta-2 isoform x2
CM003282.1 - chromosome ssa04	46805507	AX-88184599	C	T	intergenic_region
CM003282.1 - chromosome ssa04	46805559	AX-88015472.1	T	C	intergenic_region
CM003282.1 - chromosome ssa04	47279774	AX-88033775.1	A	G	intron_variant	TCONS_00050238_g.70932	XLOC_021679	e3 ubiquitin-protein ligase siah2-like
CM003282.1 - chromosome ssa04	47430181	AX-88184599.1	C	T	intergenic_region
CM003282.1 - chromosome ssa04	47430233	AX-88015472	T	C	intergenic_region
CM003282.1 - chromosome ssa04	47663112	AX-88095062	C	T	intergenic_region
CM003282.1 - chromosome ssa04	47688124	AX-88095062.1	C	T	intergenic_region
CM003282.1 - chromosome ssa04	48548123	AX-88102093.1	A	G	intergenic_region
CM003282.1 - chromosome ssa04	49647342	AX-87886229	T	G	intron_variant	TCONS_00047359_g.71283	XLOC_020930	coxsackievirus and adenovirus receptor
CM003282.1 - chromosome ssa04	49649472	AX-87886229.1	T	G	intron_variant	TCONS_00047359_g.71283	XLOC_020930	coxsackievirus and adenovirus receptor
CM003282.1 - chromosome ssa04	49959778	AX-88070706.1	C	A	intergenic_region
CM003282.1 - chromosome ssa04	50063521	AX-88249329	T	G	intergenic_region
CM003282.1 - chromosome ssa04	51631083	AX-88249329.1	T	G	intron_variant	TCONS_00047400_g.71465	XLOC_020938	adenosine receptor a2b
CM003282.1 - chromosome ssa04	52595272	AX-88099515	G	T	intergenic_region
CM003282.1 - chromosome ssa04	58070590	AX-88099515.1	G	T	intron_variant	TCONS_00047579_g.72219	XLOC_020982	cell adhesion molecule 1-like isoform x3
CM003282.1 - chromosome ssa04	62136620	AX-87942151	C	T	intron_variant	TCONS_00047677_g.72733	XLOC_021009	fch and double sh3 domains protein 2-like
CM003282.1 - chromosome ssa04	62136723	AX-88277012	T	C	intron_variant	TCONS_00047677_g.72733	XLOC_021009	fch and double sh3 domains protein 2-like
CM003282.1 - chromosome ssa04	62137454	AX-87942151.1	C	T	intron_variant	TCONS_00047677_g.72733	XLOC_021009	fch and double sh3 domains protein 2-like
CM003282.1 - chromosome ssa04	62137557	AX-88277012.1	T	C	intron_variant	TCONS_00047677_g.72733	XLOC_021009	fch and double sh3 domains protein 2-like
CM003282.1 - chromosome ssa04	63755468	AX-88123302.1	A	G	intergenic_region
CM003282.1 - chromosome ssa04	69930737	AX-88138516.1	C	T	intron_variant	TCONS_00047863_g.73779	XLOC_021062	prolyl 4-hydroxylase subunit alpha-2 isoform x1
CM003282.1 - chromosome ssa04	70904596	AX-88193749	T	A	intergenic_region
CM003282.1 - chromosome ssa04	71186858	AX-88193749.1	T	A	intergenic_region
CM003282.1 - chromosome ssa04	73901152	AX-88123302	A	G	intron_variant	TCONS_00051300_g.74179	XLOC_021887	ubiquitin domain-containing protein 2
CM003282.1 - chromosome ssa04	74564486	AX-87969439	T	C	intergenic_region
CM003282.1 - chromosome ssa04	75043390	AX-88239407.1	C	T	intergenic_region
CM003282.1 - chromosome ssa04	75601815	AX-88239407	C	T	intergenic_region
CM003282.1 - chromosome ssa04	76054534	AX-88083701	G	C	intergenic_region
CM003282.1 - chromosome ssa04	76267103	AX-88281827	G	A	intergenic_region
CM003282.1 - chromosome ssa04	76270719	AX-88281827.1	G	A	intron_variant	TCONS_00048040_g.74547	XLOC_021115	serine arginine repetitive matrix protein 3-like isoform x1
CM003282.1 - chromosome ssa04	77834189	AX-88037255.1	T	G	intergenic_region
CM003282.1 - chromosome ssa04	77834659	AX-88119649	T	G	intergenic_region
CM003282.1 - chromosome ssa04	78103016	AX-87943525	C	T	intergenic_region
CM003282.1 - chromosome ssa04	78127962	AX-88037255	T	G	intergenic_region
CM003282.1 - chromosome ssa04	78128546	AX-88119649.1	T	G	intergenic_region
CM003282.1 - chromosome ssa04	78214619	AX-87943525.1	C	T	intergenic_region
CM003282.1 - chromosome ssa04	79055109	AX-88121627.1	C	T	intergenic_region
CM003282.1 - chromosome ssa04	79541122	AX-88293562	C	G	intron_variant	TCONS_00048156_g.74877	XLOC_021144	sumo-specific isopeptidase uspl1
CM003282.1 - chromosome ssa04	79543712	AX-88293562.1	C	G	intron_variant	TCONS_00048156_g.74877	XLOC_021144	sumo-specific isopeptidase uspl1
CM003282.1 - chromosome ssa04	80367299	AX-88147769.1	C	T	intergenic_region
CM003282.1 - chromosome ssa04	80367381	AX-88147769	C	T	intergenic_region
CM003282.1 - chromosome ssa04	80612745	AX-87976570.1	C	A	synonymous_variant	TCONS_00048192_g.74943	XLOC_021158	udp-glucuronosyltransferase 2c1-like
CM003282.1 - chromosome ssa04	80612747	AX-88217667.1	C	A	missense_variant: p.Thr60Lys	TCONS_00048192_g.74943	XLOC_021158	udp-glucuronosyltransferase 2c1-like
CM003282.1 - chromosome ssa04	80629545	AX-88217667	C	A	missense_variant: p.Lys60Ile	TCONS_00051500_g.74950	XLOC_021944	udp-glucuronosyltransferase 2c1-like
CM003282.1 - chromosome ssa04	80629547	AX-87976570	C	A	synonymous_variant	TCONS_00051500_g.74950	XLOC_021944	udp-glucuronosyltransferase 2c1-like
CM003283.1 - chromosome ssa05	307985	AX-88264406	T	G	intergenic_region
CM003283.1 - chromosome ssa05	791091	AX-88264406.1	T	G	intergenic_region
CM003283.1 - chromosome ssa05	1161956	AX-88060269.1	C	T	intron_variant	TCONS_00055737_g.75317	XLOC_023491	vacuolar atpase assembly integral membrane protein vma21
CM003283.1 - chromosome ssa05	1161998	AX-88060269	C	T	intron_variant	TCONS_00055737_g.75317	XLOC_023491	vacuolar atpase assembly integral membrane protein vma21
CM003283.1 - chromosome ssa05	1524870	AX-88214585	C	T	intron_variant	TCONS_00052324_g.75402	XLOC_022676	pdlim7 protein
CM003283.1 - chromosome ssa05	1525276	AX-88214585.1	C	T	intron_variant	TCONS_00052324_g.75402	XLOC_022676	pdlim7 protein
CM003283.1 - chromosome ssa05	3393832	AX-88192177	A	G	intergenic_region
CM003283.1 - chromosome ssa05	3418414	AX-87936292	T	C	intergenic_region
CM003283.1 - chromosome ssa05	3544588	AX-88290486	T	A	intergenic_region
CM003283.1 - chromosome ssa05	3544623	AX-87913322	A	G	intergenic_region
CM003283.1 - chromosome ssa05	3627552	AX-88192177.1	A	G	intergenic_region
CM003283.1 - chromosome ssa05	3652134	AX-87936292.1	T	C	intergenic_region
CM003283.1 - chromosome ssa05	3778308	AX-88290486.1	T	A	intergenic_region
CM003283.1 - chromosome ssa05	3778343	AX-87913322.1	A	G	intergenic_region
CM003283.1 - chromosome ssa05	4893946	AX-88289853	C	G	intron_variant	TCONS_00052425_g.75688	XLOC_022697	elongation factor 1-gamma
CM003283.1 - chromosome ssa05	4937133	AX-88289853.1	C	G	intergenic_region
CM003283.1 - chromosome ssa05	6586688	AX-88242499	G	A	intergenic_region
CM003283.1 - chromosome ssa05	6591166	AX-88242499.1	G	A	intergenic_region
CM003283.1 - chromosome ssa05	6592113	AX-88131981	C	G	intergenic_region
CM003283.1 - chromosome ssa05	6594074	AX-88131981.1	C	G	intergenic_region
CM003283.1 - chromosome ssa05	6757032	AX-88294085.1	G	T	stop_gained	TCONS_00055873_g.75816	XLOC_023525	probable e3 ubiquitin-protein ligase mid2 isoform x1
CM003283.1 - chromosome ssa05	6757076	AX-88294085	G	T	missense_variant: p.Phe16Leu	TCONS_00055873_g.75816	XLOC_023525	probable e3 ubiquitin-protein ligase mid2 isoform x1
CM003283.1 - chromosome ssa05	7247996	AX-88054018	C	A	intron_variant	TCONS_00052458_g.75846	XLOC_022705	sparc precursor
CM003283.1 - chromosome ssa05	7248188	AX-88054018.1	C	A	intron_variant	TCONS_00052458_g.75846	XLOC_022705	sparc precursor
CM003283.1 - chromosome ssa05	7672797	AX-88213712	T	C	intergenic_region
CM003283.1 - chromosome ssa05	7679068	AX-88073208	T	C	intergenic_region
CM003283.1 - chromosome ssa05	7775316	AX-88213712.1	T	C	intron_variant	TCONS_00055909_g.75942	XLOC_023538	histone-lysine n- h3 lysine-36 and h4 lysine-20 specific-like
CM003283.1 - chromosome ssa05	7781587	AX-88073208.1	T	C	intron_variant	TCONS_00055909_g.75942	XLOC_023538	histone-lysine n- h3 lysine-36 and h4 lysine-20 specific-like
CM003283.1 - chromosome ssa05	9806244	AX-88104537.1	C	T	intergenic_region
CM003283.1 - chromosome ssa05	9806269	AX-88104537	C	T	intergenic_region
CM003283.1 - chromosome ssa05	10303009	AX-87989496	G	A	intergenic_region
CM003283.1 - chromosome ssa05	10303062	AX-88055367	G	A	intergenic_region
CM003283.1 - chromosome ssa05	12466791	AX-87948301	T	G	intergenic_region
CM003283.1 - chromosome ssa05	12841139	AX-88198902	T	C	intergenic_region
CM003283.1 - chromosome ssa05	12842555	AX-88253056	T	C	intergenic_region
CM003283.1 - chromosome ssa05	13072303	AX-88198902.1	T	C	intergenic_region
CM003283.1 - chromosome ssa05	13073719	AX-88253056.1	T	C	intergenic_region
CM003283.1 - chromosome ssa05	13149800	AX-88055367.1	G	A	intergenic_region
CM003283.1 - chromosome ssa05	13149853	AX-87989496.1	G	A	intergenic_region
CM003283.1 - chromosome ssa05	18329383	AX-88155382.1	A	T	intergenic_region
CM003283.1 - chromosome ssa05	18405514	AX-87971633	C	A	intergenic_region
CM003283.1 - chromosome ssa05	18433302	AX-87971633.1	C	A	intergenic_region
CM003283.1 - chromosome ssa05	18434326	AX-88155382	A	T	intergenic_region
CM003283.1 - chromosome ssa05	18673622	AX-88313952	G	A	intron_variant	TCONS_00052916_g.77559	XLOC_022803	nxpe family member 3-like
CM003283.1 - chromosome ssa05	18677273	AX-88313952.1	G	A	intergenic_region
CM003283.1 - chromosome ssa05	19899944	AX-88031366.1	C	A	intergenic_region
CM003283.1 - chromosome ssa05	19966662	AX-88213275	C	T	intergenic_region
CM003283.1 - chromosome ssa05	20110314	AX-88202796	C	T	intergenic_region
CM003283.1 - chromosome ssa05	20414293	AX-88202796.1	C	T	intergenic_region
CM003283.1 - chromosome ssa05	20547181	AX-88213275.1	C	T	intergenic_region
CM003283.1 - chromosome ssa05	20594479	AX-88031366	C	A	intergenic_region
CM003283.1 - chromosome ssa05	21640417	AX-88065433.1	T	C	intergenic_region
CM003283.1 - chromosome ssa05	26774956	AX-88287779.1	T	C	intron_variant	TCONS_00053140_g.78283	XLOC_022855	leucine-rich repeat and immunoglobulin-like domain-containing nogo receptor-interacting protein 2
CM003283.1 - chromosome ssa05	27585997	AX-88055368	C	T	intron_variant	TCONS_00056476_g.78394	XLOC_023665	gamma-aminobutyric acid receptor subunit alpha-2
CM003283.1 - chromosome ssa05	27952844	AX-88055368.1	C	T	intergenic_region
CM003283.1 - chromosome ssa05	29660219	AX-88032698	G	T	intergenic_region
CM003283.1 - chromosome ssa05	29701274	AX-88032698.1	G	T	missense_variant: p.Ala266Ser	TCONS_00053268_g.78666	XLOC_022883	adhesion g protein-coupled receptor e3-like
CM003283.1 - chromosome ssa05	30087997	AX-87899945	A	G	intergenic_region
CM003283.1 - chromosome ssa05	35055004	AX-88201858.1	C	A	intergenic_region
CM003283.1 - chromosome ssa05	35056964	AX-88201858	C	A	intergenic_region
CM003283.1 - chromosome ssa05	35679762	AX-87889883.1	C	T	intergenic_region
CM003283.1 - chromosome ssa05	35683461	AX-87889883	C	T	intergenic_region
CM003283.1 - chromosome ssa05	35752388	AX-88127508	G	A	intergenic_region
CM003283.1 - chromosome ssa05	35785945	AX-88127508.1	G	A	missense_variant: p.Arg454Cys	TCONS_00059332_g.79995	XLOC_024482	protocadherin beta-16-like	intron_variant	TCONS_00053679_g.79986	XLOC_022962	protocadherin gamma-c5-like isoform x2
CM003283.1 - chromosome ssa05	35958456	AX-87938561.1	T	C	intergenic_region
CM003283.1 - chromosome ssa05	35981604	AX-87938561	T	C	intergenic_region
CM003283.1 - chromosome ssa05	38389681	AX-88287779	T	C	intergenic_region
CM003283.1 - chromosome ssa05	39556495	AX-87899945.1	A	G	intergenic_region
CM003283.1 - chromosome ssa05	43874262	AX-88152473.1	T	C	intergenic_region
CM003283.1 - chromosome ssa05	44989261	AX-88127271	C	A	intergenic_region
CM003283.1 - chromosome ssa05	44989582	AX-88109180	A	C	intergenic_region
CM003283.1 - chromosome ssa05	45007586	AX-88033352.1	G	T	intergenic_region
CM003283.1 - chromosome ssa05	45597485	AX-87960318.1	G	C	intergenic_region
CM003283.1 - chromosome ssa05	47016558	AX-87960318	G	C	intron_variant	TCONS_00057222_g.81145	XLOC_023832	clathrin coat assembly protein ap180 isoform x1
CM003283.1 - chromosome ssa05	47267419	AX-88223979.1	G	A	intergenic_region
CM003283.1 - chromosome ssa05	48247752	AX-88109180.1	A	C	synonymous_variant	TCONS_00053977_g.81266	XLOC_023041	plectin isoform x16
CM003283.1 - chromosome ssa05	48248073	AX-88127271.1	C	A	missense_variant: p.Leu706Ile	TCONS_00053977_g.81266	XLOC_023041	plectin isoform x16
CM003283.1 - chromosome ssa05	50438638	AX-88079969	T	A	intergenic_region
CM003283.1 - chromosome ssa05	52061196	AX-88223649	C	G	intergenic_region
CM003283.1 - chromosome ssa05	52399627	AX-88223979	G	A	intergenic_region
CM003283.1 - chromosome ssa05	52783991	AX-87894317.1	G	A	intergenic_region
CM003283.1 - chromosome ssa05	53119416	AX-88174171.1	G	A	intergenic_region
CM003283.1 - chromosome ssa05	53446902	AX-88110957	T	C	synonymous_variant	TCONS_00057530_g.82005	XLOC_023896	myelin-associated glycoprotein
CM003283.1 - chromosome ssa05	53449518	AX-88079969.1	T	A	intron_variant	TCONS_00057530_g.82005	XLOC_023896	myelin-associated glycoprotein
CM003283.1 - chromosome ssa05	53451050	AX-88110957.1	T	C	synonymous_variant	TCONS_00057530_g.82005	XLOC_023896	myelin-associated glycoprotein
CM003283.1 - chromosome ssa05	53626544	AX-88174171	G	A	intergenic_region
CM003283.1 - chromosome ssa05	53743929	AX-88152473	T	C	intergenic_region
CM003283.1 - chromosome ssa05	53819717	AX-88305519.1	C	T	intron_variant	TCONS_00054137_g.82057	XLOC_023085	sialic acid-binding ig-like lectin 14
CM003283.1 - chromosome ssa05	53841256	AX-88305519	C	T	intergenic_region
CM003283.1 - chromosome ssa05	53847003	AX-88033352	G	T	3_prime_UTR_variant	TCONS_00057554_g.82083	XLOC_023899	myelin-associated glycoprotein isoform x1
CM003283.1 - chromosome ssa05	56189475	AX-87930253.1	C	T	synonymous_variant	TCONS_00054350_g.82607	XLOC_023134	unnamed protein product
CM003283.1 - chromosome ssa05	56247278	AX-87930253	C	T	intergenic_region
CM003283.1 - chromosome ssa05	58190849	AX-88101270	T	G	intergenic_region
CM003283.1 - chromosome ssa05	58194094	AX-88101270.1	T	G	intergenic_region
CM003283.1 - chromosome ssa05	59590498	AX-87904254	C	T	intron_variant	TCONS_00054616_g.83386	XLOC_023190	semaphorin-4a-like
CM003283.1 - chromosome ssa05	60770035	AX-88274929.1	T	G	intron_variant	TCONS_00057997_g.83725	XLOC_023997	nectin-2 isoform x1
CM003283.1 - chromosome ssa05	60770359	AX-88274929	T	G	intron_variant	TCONS_00057997_g.83725	XLOC_023997	nectin-2 isoform x1
CM003283.1 - chromosome ssa05	61616366	AX-88049787	C	T	intergenic_region
CM003283.1 - chromosome ssa05	61643028	AX-88048895	T	A	intron_variant	TCONS_00058043_g.83875	XLOC_024008	maestro heat-like repeat-containing protein family member 1 isoform x1
CM003283.1 - chromosome ssa05	61655628	AX-87948301.1	T	G	intergenic_region
CM003283.1 - chromosome ssa05	61720134	AX-87926095	G	T	intergenic_region
CM003283.1 - chromosome ssa05	61720213	AX-88006572	T	C	intergenic_region
CM003283.1 - chromosome ssa05	61738445	AX-88275673	G	T	intron_variant	TCONS_00058045_g.83883	XLOC_024009	trafficking kinesin-binding protein 1 isoform x2
CM003283.1 - chromosome ssa05	61808909	AX-88049787.1	C	T	intergenic_region
CM003283.1 - chromosome ssa05	62294341	AX-88054760	G	C	3_prime_UTR_variant	TCONS_00058072_g.83957	XLOC_024014	centrosomal protein of 162 kda isoform x1
CM003283.1 - chromosome ssa05	62294440	AX-88293025	A	T	3_prime_UTR_variant	TCONS_00058072_g.83957	XLOC_024014	centrosomal protein of 162 kda isoform x1
CM003283.1 - chromosome ssa05	62295208	AX-88054760.1	G	C	intron_variant	TCONS_00058072_g.83957	XLOC_024014	centrosomal protein of 162 kda isoform x1
CM003283.1 - chromosome ssa05	62295307	AX-88293025.1	A	T	intron_variant	TCONS_00058072_g.83957	XLOC_024014	centrosomal protein of 162 kda isoform x1
CM003283.1 - chromosome ssa05	64265098	AX-88183426	C	T	intron_variant	TCONS_00058192_g.84330	XLOC_024035	oxidation resistance protein 1 isoform x1
CM003283.1 - chromosome ssa05	64361101	AX-88183426.1	C	T	intron_variant	TCONS_00058192_g.84330	XLOC_024035	oxidation resistance protein 1 isoform x1
CM003283.1 - chromosome ssa05	64434682	AX-87881042	C	T	intergenic_region
CM003283.1 - chromosome ssa05	64471288	AX-87881042.1	C	T	intergenic_region
CM003283.1 - chromosome ssa05	64682227	AX-88281085	C	T	intergenic_region
CM003283.1 - chromosome ssa05	64754358	AX-88281085.1	C	T	intergenic_region
CM003283.1 - chromosome ssa05	64769934	AX-88213225	G	A	intergenic_region
CM003283.1 - chromosome ssa05	64823403	AX-88213225.1	G	A	missense_variant: p.His287Tyr	TCONS_00058212_g.84413	XLOC_024039	carcinoembryonic antigen-related cell adhesion molecule 5
CM003283.1 - chromosome ssa05	65095731	AX-87995996.1	C	A	intergenic_region
CM003283.1 - chromosome ssa05	65096201	AX-88312436	T	C	intergenic_region
CM003283.1 - chromosome ssa05	65097085	AX-88027009	C	T	intergenic_region
CM003283.1 - chromosome ssa05	65543562	AX-88223649.1	C	G	intron_variant	TCONS_00058249_g.84506	XLOC_024047	frizzled-6
CM003283.1 - chromosome ssa05	65872537	AX-87883900.1	A	G	intergenic_region
CM003283.1 - chromosome ssa05	65873994	AX-88299422	C	A	intergenic_region
CM003283.1 - chromosome ssa05	65874077	AX-87932763	C	A	intergenic_region
CM003283.1 - chromosome ssa05	65874155	AX-87953167	C	G	intergenic_region
CM003283.1 - chromosome ssa05	65874395	AX-88260734	T	C	intergenic_region
CM003283.1 - chromosome ssa05	65888702	AX-88180451	G	A	intergenic_region
CM003283.1 - chromosome ssa05	65891673	AX-87941771	G	T	intergenic_region
CM003283.1 - chromosome ssa05	65927004	AX-87883900	A	G	3_prime_UTR_variant	TCONS_00059525_g.84591	XLOC_024675	c-binding protein	intron_variant	TCONS_00058289_g.84590	XLOC_024057	neural cell adhesion molecule 1-like
CM003283.1 - chromosome ssa05	65928098	AX-88299422.1	C	A	3_prime_UTR_variant	TCONS_00059525_g.84591	XLOC_024675	c-binding protein	intron_variant	TCONS_00058289_g.84590	XLOC_024057	neural cell adhesion molecule 1-like
CM003283.1 - chromosome ssa05	65928181	AX-87932763.1	C	A	3_prime_UTR_variant	TCONS_00059525_g.84591	XLOC_024675	c-binding protein	intron_variant	TCONS_00058289_g.84590	XLOC_024057	neural cell adhesion molecule 1-like
CM003283.1 - chromosome ssa05	65928259	AX-87953167.1	C	G	missense_variant: p.Leu95Phe	TCONS_00059525_g.84591	XLOC_024675	c-binding protein	intron_variant	TCONS_00058289_g.84590	XLOC_024057	neural cell adhesion molecule 1-like
CM003283.1 - chromosome ssa05	65928497	AX-88260734.1	T	C	missense_variant: p.Tyr16Cys	TCONS_00059525_g.84591	XLOC_024675	c-binding protein	intron_variant	TCONS_00058289_g.84590	XLOC_024057	neural cell adhesion molecule 1-like
CM003283.1 - chromosome ssa05	65937654	AX-88180451.1	G	A	synonymous_variant	TCONS_00054881_g.84592	XLOC_023257	b-cell receptor cd22-like	intron_variant	TCONS_00058289_g.84590	XLOC_024057	neural cell adhesion molecule 1-like
CM003283.1 - chromosome ssa05	65942863	AX-87941771.1	G	T	intron_variant	TCONS_00058289_g.84590	XLOC_024057	neural cell adhesion molecule 1-like
CM003283.1 - chromosome ssa05	67433362	AX-88195421	A	G	intron_variant	TCONS_00054959_g.84825	XLOC_023283	cell adhesion molecule 4 isoform x2
CM003283.1 - chromosome ssa05	67434248	AX-88195421.1	A	G	intron_variant	TCONS_00054959_g.84825	XLOC_023283	cell adhesion molecule 4 isoform x2
CM003283.1 - chromosome ssa05	67934342	AX-88065433	T	C	intron_variant	TCONS_00054987_g.84874	XLOC_023289	meprin a subunit beta-like
CM003283.1 - chromosome ssa05	68745224	AX-88269064	T	A	intergenic_region
CM003283.1 - chromosome ssa05	68955634	AX-88016004.1	C	T	intergenic_region
CM003283.1 - chromosome ssa05	68955734	AX-87905059.1	C	A	intergenic_region
CM003283.1 - chromosome ssa05	68957518	AX-88016004	C	T	intergenic_region
CM003283.1 - chromosome ssa05	68957618	AX-87905059	C	A	intergenic_region
CM003283.1 - chromosome ssa05	68994830	AX-88269064.1	T	A	intergenic_region
CM003283.1 - chromosome ssa05	69329739	AX-88267680	A	G	3_prime_UTR_variant	TCONS_00055128_g.85360	XLOC_023325	hepatic leukemia factor-like
CM003283.1 - chromosome ssa05	69363346	AX-88304921	A	C	intron_variant	TCONS_00055148_g.85388	XLOC_023327	zinc finger protein 524
CM003283.1 - chromosome ssa05	69377577	AX-88304921.1	A	C	missense_variant: p.Glu602Ala	TCONS_00055148_g.85388	XLOC_023327	zinc finger protein 524
CM003283.1 - chromosome ssa05	69691637	AX-87973319.1	C	A	intron_variant	TCONS_00055170_g.85466	XLOC_023333	nadh dehydrogenase
CM003283.1 - chromosome ssa05	69760904	AX-88250241	C	A	intron_variant	TCONS_00055170_g.85466	XLOC_023333	nadh dehydrogenase	intron_variant	TCONS_00055178_g.85486	XLOC_023335	e3 ubiquitin-protein ligase rnf115
CM003283.1 - chromosome ssa05	69762027	AX-88171025	A	G	intron_variant	TCONS_00055170_g.85466	XLOC_023333	nadh dehydrogenase	intron_variant	TCONS_00055178_g.85486	XLOC_023335	e3 ubiquitin-protein ligase rnf115
CM003283.1 - chromosome ssa05	70072560	AX-88267680.1	A	G	3_prime_UTR_variant	TCONS_00058556_g.85625	XLOC_024127	hepatic leukemia factor-like
CM003283.1 - chromosome ssa05	70276080	AX-87973319	C	A	missense_variant: p.Ala176Ser	TCONS_00058607_g.85733	XLOC_024130	dna-directed rna polymerase iii subunit rpc3
CM003283.1 - chromosome ssa05	70345406	AX-88109965	G	C	intergenic_region
CM003283.1 - chromosome ssa05	70856715	AX-88109965.1	G	C	intergenic_region
CM003283.1 - chromosome ssa05	71340773	AX-87987824.1	G	A	synonymous_variant	TCONS_00058699_g.86069	XLOC_024153	cadherin-17
CM003283.1 - chromosome ssa05	71344458	AX-88126435.1	A	G	intergenic_region
CM003283.1 - chromosome ssa05	71666956	AX-88171025.1	A	G	intergenic_region
CM003283.1 - chromosome ssa05	71668587	AX-88250241.1	C	A	intergenic_region
CM003283.1 - chromosome ssa05	71722077	AX-88191826	C	A	intergenic_region
CM003283.1 - chromosome ssa05	71728040	AX-88191826.1	C	A	intergenic_region
CM003283.1 - chromosome ssa05	71765004	AX-88192499	C	T	intergenic_region
CM003283.1 - chromosome ssa05	71765452	AX-88022848	G	A	intergenic_region
CM003283.1 - chromosome ssa05	71774420	AX-88192499.1	C	T	intron_variant	TCONS_00058745_g.86259	XLOC_024165	ras-related protein rab-13
CM003283.1 - chromosome ssa05	71774869	AX-88022848.1	G	A	intron_variant	TCONS_00058745_g.86259	XLOC_024165	ras-related protein rab-13
CM003283.1 - chromosome ssa05	71787162	AX-88250314.1	G	A	intergenic_region
CM003283.1 - chromosome ssa05	72380053	AX-87904254.1	C	T	intergenic_region
CM003283.1 - chromosome ssa05	72642264	AX-87984044	C	T	intergenic_region
CM003283.1 - chromosome ssa05	72738437	AX-88250314	G	A	intergenic_region
CM003283.1 - chromosome ssa05	73180145	AX-88194289	C	T	intergenic_region
CM003283.1 - chromosome ssa05	73200246	AX-87987824	G	A	synonymous_variant	TCONS_00058806_g.86392	XLOC_024184	cadherin-17
CM003283.1 - chromosome ssa05	73202973	AX-88126435	A	G	intron_variant	TCONS_00058806_g.86392	XLOC_024184	cadherin-17
CM003283.1 - chromosome ssa05	73284658	AX-88040183	A	T	intron_variant	TCONS_00058813_g.86403	XLOC_024188	protein virilizer homolog isoform x2
CM003283.1 - chromosome ssa05	73285176	AX-87915811	A	G	synonymous_variant	TCONS_00058813_g.86403	XLOC_024188	protein virilizer homolog isoform x2
CM003283.1 - chromosome ssa05	73360326	AX-87929432	C	T	intergenic_region
CM003283.1 - chromosome ssa05	73361285	AX-87998657	C	T	intergenic_region
CM003283.1 - chromosome ssa05	73464261	AX-88234474	G	A	intergenic_region
CM003283.1 - chromosome ssa05	73510930	AX-88048895.1	T	A	intron_variant	TCONS_00058855_g.86531	XLOC_024194	maestro heat-like repeat-containing protein family member 1 isoform x1
CM003283.1 - chromosome ssa05	73605082	AX-88304226.1	G	A	intron_variant	TCONS_00058871_g.86559	XLOC_024198	unconventional myosin-ie-like
CM003283.1 - chromosome ssa05	73661301	AX-88021800	C	A	intergenic_region
CM003283.1 - chromosome ssa05	73663418	AX-87894317	G	A	intergenic_region
CM003283.1 - chromosome ssa05	73667862	AX-88237136	C	G	intergenic_region
CM003283.1 - chromosome ssa05	73683003	AX-88238092	C	T	intergenic_region
CM003283.1 - chromosome ssa05	73683051	AX-87933613	C	A	intergenic_region
CM003283.1 - chromosome ssa05	73694734	AX-88304226	G	A	intergenic_region
CM003283.1 - chromosome ssa05	73896833	AX-88238092.1	C	T	intergenic_region
CM003283.1 - chromosome ssa05	73896881	AX-87933613.1	C	A	intergenic_region
CM003283.1 - chromosome ssa05	73904475	AX-88214488	T	C	intergenic_region
CM003283.1 - chromosome ssa05	73925107	AX-88234474.1	G	A	intergenic_region
CM003283.1 - chromosome ssa05	74108370	AX-87986335	T	C	intergenic_region
CM003283.1 - chromosome ssa05	74332300	AX-88214488.1	T	C	intergenic_region
CM003283.1 - chromosome ssa05	74726235	AX-87929432.1	C	T	intergenic_region
CM003283.1 - chromosome ssa05	74727195	AX-87998657.1	C	T	intergenic_region
CM003283.1 - chromosome ssa05	75054941	AX-87884387.1	C	G	synonymous_variant	TCONS_00055503_g.86732	XLOC_023425	denn domain-containing protein 3-like
CM003283.1 - chromosome ssa05	75096046	AX-88078443	C	T	intergenic_region
CM003283.1 - chromosome ssa05	75122196	AX-88212107	G	A	missense_variant: p.Arg54Leu	TCONS_00058915_g.86741	XLOC_024210	obscurin-like isoform x2
CM003283.1 - chromosome ssa05	75417356	AX-87884387	C	G	synonymous_variant	TCONS_00058936_g.86777	XLOC_024215	denn domain-containing protein 3-like
CM003283.1 - chromosome ssa05	75445870	AX-87986335.1	T	C	intergenic_region
CM003283.1 - chromosome ssa05	75607635	AX-88236438	T	G	intergenic_region
CM003283.1 - chromosome ssa05	75890489	AX-88236438.1	T	G	intergenic_region
CM003283.1 - chromosome ssa05	76031079	AX-88194289.1	C	T	intergenic_region
CM003283.1 - chromosome ssa05	76045724	AX-87964402	C	T	intergenic_region
CM003283.1 - chromosome ssa05	76079879	AX-88062158	G	A	intron_variant	TCONS_00058965_g.86872	XLOC_024226	anoctamin-10 isoform x1
CM003283.1 - chromosome ssa05	76186060	AX-88198581	C	A	intergenic_region
CM003283.1 - chromosome ssa05	76291197	AX-88198581.1	C	A	intergenic_region
CM003283.1 - chromosome ssa05	76386287	AX-87926095.1	G	T	intergenic_region
CM003283.1 - chromosome ssa05	76386366	AX-88006572.1	T	C	intergenic_region
CM003283.1 - chromosome ssa05	76449007	AX-87964402.1	C	T	intergenic_region
CM003283.1 - chromosome ssa05	76575226	AX-88212107.1	G	A	missense_variant: p.Arg284Gln	TCONS_00055559_g.86912	XLOC_023447	obscurin-like isoform x2
CM003283.1 - chromosome ssa05	76585661	AX-88062158.1	G	A	intergenic_region
CM003283.1 - chromosome ssa05	76662583	AX-88078443.1	C	T	intergenic_region
CM003283.1 - chromosome ssa05	76907125	AX-87984044.1	C	T	intergenic_region
CM003283.1 - chromosome ssa05	76953561	AX-88275673.1	G	T	3_prime_UTR_variant	TCONS_00059041_g.87084	XLOC_024237	trafficking kinesin-binding protein 1 isoform x2
CM003283.1 - chromosome ssa05	77044871	AX-88021800.1	C	A	3_prime_UTR_variant	TCONS_00059049_g.87114	XLOC_024239	diacylglycerol o-acyltransferase 1-like
CM003283.1 - chromosome ssa05	77049472	AX-88237136.1	C	G	intron_variant	TCONS_00059049_g.87114	XLOC_024239	diacylglycerol o-acyltransferase 1-like
CM003283.1 - chromosome ssa05	77464949	AX-88027009.1	C	T	intergenic_region
CM003283.1 - chromosome ssa05	77465756	AX-88312436.1	T	C	intergenic_region
CM003283.1 - chromosome ssa05	77466226	AX-87995996	C	A	intergenic_region
CM003283.1 - chromosome ssa05	78407520	AX-88040183.1	A	T	intron_variant	TCONS_00059087_g.87174	XLOC_024254	rna-directed dna polymerase from transposon x-element
CM003283.1 - chromosome ssa05	78408320	AX-87915811.1	A	G	synonymous_variant	TCONS_00059087_g.87174	XLOC_024254	rna-directed dna polymerase from transposon x-element
CM003284.1 - chromosome ssa06	105054	AX-88315903	C	G	intergenic_region
CM003284.1 - chromosome ssa06	329911	AX-88261165	G	C	intergenic_region
CM003284.1 - chromosome ssa06	374214	AX-88004499.1	T	A	intergenic_region
CM003284.1 - chromosome ssa06	424786	AX-88058348	C	T	intergenic_region
CM003284.1 - chromosome ssa06	686777	AX-88058348.1	C	T	intergenic_region
CM003284.1 - chromosome ssa06	1453166	AX-88050105	G	A	intergenic_region
CM003284.1 - chromosome ssa06	3292457	AX-88284849	C	T	intergenic_region
CM003284.1 - chromosome ssa06	3531918	AX-88284849.1	C	T	intergenic_region
CM003284.1 - chromosome ssa06	4147266	AX-88004499	T	A	intergenic_region
CM003284.1 - chromosome ssa06	4400729	AX-88135030	G	A	intergenic_region
CM003284.1 - chromosome ssa06	4400776	AX-88135030.1	G	A	intergenic_region
CM003284.1 - chromosome ssa06	4778677	AX-88261165.1	G	C	intergenic_region
CM003284.1 - chromosome ssa06	5644683	AX-88291973.1	G	T	intergenic_region
CM003284.1 - chromosome ssa06	5769445	AX-88315903.1	C	G	intergenic_region
CM003284.1 - chromosome ssa06	6373113	AX-88155002	C	T	intergenic_region
CM003284.1 - chromosome ssa06	6463815	AX-88155002.1	C	T	intergenic_region
CM003284.1 - chromosome ssa06	6471998	AX-88050105.1	G	A	intergenic_region
CM003284.1 - chromosome ssa06	6892473	AX-88048027	C	T	intergenic_region
CM003284.1 - chromosome ssa06	6892480	AX-88106816	A	G	intergenic_region
CM003284.1 - chromosome ssa06	7000710	AX-88215243	G	A	intergenic_region
CM003284.1 - chromosome ssa06	7014135	AX-88215243.1	G	A	intergenic_region
CM003284.1 - chromosome ssa06	7430539	AX-88253296	A	C	intergenic_region
CM003284.1 - chromosome ssa06	7633734	AX-87903739	C	A	intergenic_region
CM003284.1 - chromosome ssa06	7634263	AX-88135474	G	A	intergenic_region
CM003284.1 - chromosome ssa06	7688231	AX-88045977.1	C	T	intron_variant	TCONS_00063519_g.87954	XLOC_025799	rna-binding protein with serine-rich domain 1
CM003284.1 - chromosome ssa06	7693433	AX-88004948	C	T	intron_variant	TCONS_00063519_g.87954	XLOC_025799	rna-binding protein with serine-rich domain 1
CM003284.1 - chromosome ssa06	7813276	AX-88149752	T	C	intron_variant	TCONS_00063519_g.87954	XLOC_025799	rna-binding protein with serine-rich domain 1
CM003284.1 - chromosome ssa06	7818143	AX-88045977	C	T	intron_variant	TCONS_00063519_g.87954	XLOC_025799	rna-binding protein with serine-rich domain 1
CM003284.1 - chromosome ssa06	7823208	AX-88004948.1	C	T	missense_variant: p.Arg10Cys	TCONS_00059924_g.87960	XLOC_024928	mediator of rna polymerase ii transcription subunit 15-like
CM003284.1 - chromosome ssa06	8417214	AX-88149752.1	T	C	intergenic_region
CM003284.1 - chromosome ssa06	8521287	AX-88291410	G	T	intergenic_region
CM003284.1 - chromosome ssa06	8521755	AX-88141556	C	G	intergenic_region
CM003284.1 - chromosome ssa06	8530705	AX-88291410.1	G	T	intergenic_region
CM003284.1 - chromosome ssa06	8531173	AX-88141556.1	C	G	intergenic_region
CM003284.1 - chromosome ssa06	8748943	AX-88262754	A	T	intergenic_region
CM003284.1 - chromosome ssa06	8748994	AX-88287171.1	G	A	intergenic_region
CM003284.1 - chromosome ssa06	8754881	AX-88287171	G	A	intergenic_region
CM003284.1 - chromosome ssa06	8754932	AX-88262754.1	A	T	intergenic_region
CM003284.1 - chromosome ssa06	8910548	AX-88096095	C	A	intron_variant	TCONS_00063540_g.88032	XLOC_025809	ethanolamine-phosphate cytidylyltransferase-like
CM003284.1 - chromosome ssa06	8916826	AX-88096095.1	C	A	5_prime_UTR_variant	TCONS_00063540_g.88032	XLOC_025809	ethanolamine-phosphate cytidylyltransferase-like
CM003284.1 - chromosome ssa06	9170209	AX-88217192.1	G	A	intergenic_region
CM003284.1 - chromosome ssa06	9193817	AX-88162534	G	T	intergenic_region
CM003284.1 - chromosome ssa06	9197120	AX-88207546.1	T	G	intergenic_region
CM003284.1 - chromosome ssa06	9246774	AX-87903739.1	C	A	intergenic_region
CM003284.1 - chromosome ssa06	9280225	AX-88135474.1	G	A	synonymous_variant	TCONS_00063556_g.88059	XLOC_025815	galectin-3-binding protein a-like
CM003284.1 - chromosome ssa06	9361637	AX-88294741	G	A	intergenic_region
CM003284.1 - chromosome ssa06	9361685	AX-87993986	G	T	intergenic_region
CM003284.1 - chromosome ssa06	9379109	AX-88253296.1	A	C	synonymous_variant	TCONS_00059966_g.88062	XLOC_024940	metalloproteinase inhibitor 2 precursor
CM003284.1 - chromosome ssa06	9382444	AX-88294741.1	G	A	intron_variant	TCONS_00059966_g.88062	XLOC_024940	metalloproteinase inhibitor 2 precursor
CM003284.1 - chromosome ssa06	9382492	AX-87993986.1	G	T	intron_variant	TCONS_00059966_g.88062	XLOC_024940	metalloproteinase inhibitor 2 precursor
CM003284.1 - chromosome ssa06	9756666	AX-88291973	G	T	intergenic_region
CM003284.1 - chromosome ssa06	9875770	AX-87879248	C	T	intergenic_region
CM003284.1 - chromosome ssa06	9951987	AX-87879248.1	C	T	intergenic_region
CM003284.1 - chromosome ssa06	10051710	AX-88091709	G	A	intron_variant	TCONS_00059991_g.88120	XLOC_024946	cytochrome p450 2k1-like
CM003284.1 - chromosome ssa06	10220654	AX-88091709.1	G	A	intron_variant	TCONS_00059991_g.88120	XLOC_024946	cytochrome p450 2k1-like
CM003284.1 - chromosome ssa06	10773975	AX-87891045	G	A	intergenic_region
CM003284.1 - chromosome ssa06	10827893	AX-88307425.1	C	T	intron_variant	TCONS_00063581_g.88166	XLOC_025826	transportin-2 isoform x2
CM003284.1 - chromosome ssa06	10830989	AX-87943252	A	C	intergenic_region
CM003284.1 - chromosome ssa06	11397126	AX-88112951.1	C	A	missense_variant: p.Gln70Lys	TCONS_00060024_g.88260	XLOC_024956	protein fam195a
CM003284.1 - chromosome ssa06	11398839	AX-88257777	T	G	intron_variant	TCONS_00060024_g.88260	XLOC_024956	protein fam195a
CM003284.1 - chromosome ssa06	11401727	AX-87889599	G	T	intergenic_region
CM003284.1 - chromosome ssa06	11402667	AX-88041510	G	T	3_prime_UTR_variant	TCONS_00063624_g.88261	XLOC_025833	heat shock protein 75 mitochondrial
CM003284.1 - chromosome ssa06	11406764	AX-88091608	G	T	intron_variant	TCONS_00063624_g.88261	XLOC_025833	heat shock protein 75 mitochondrial
CM003284.1 - chromosome ssa06	11765983	AX-88244909	T	C	intergenic_region
CM003284.1 - chromosome ssa06	11768107	AX-88244909.1	T	C	intergenic_region
CM003284.1 - chromosome ssa06	11857901	AX-88304181	A	G	intron_variant	TCONS_00060034_g.88361	XLOC_024959	vasorin-like
CM003284.1 - chromosome ssa06	11862021	AX-88304181.1	A	G	intron_variant	TCONS_00060034_g.88361	XLOC_024959	vasorin-like
CM003284.1 - chromosome ssa06	12044749	AX-87891045.1	G	A	intergenic_region
CM003284.1 - chromosome ssa06	12211751	AX-88091608.1	G	T	intron_variant	TCONS_00060050_g.88444	XLOC_024963	heat shock protein 75 mitochondrial
CM003284.1 - chromosome ssa06	12222137	AX-88041510.1	G	T	intergenic_region
CM003284.1 - chromosome ssa06	12223515	AX-87889599.1	G	T	intergenic_region
CM003284.1 - chromosome ssa06	12227193	AX-88257777.1	T	G	intergenic_region
CM003284.1 - chromosome ssa06	12229690	AX-88112951	C	A	intergenic_region
CM003284.1 - chromosome ssa06	12241242	AX-88303733	A	G	intron_variant	TCONS_00063691_g.88447	XLOC_025848	glycerophosphodiester phosphodiesterase 1-like
CM003284.1 - chromosome ssa06	12241697	AX-88272546	G	A	intron_variant	TCONS_00063691_g.88447	XLOC_025848	glycerophosphodiester phosphodiesterase 1-like
CM003284.1 - chromosome ssa06	12241905	AX-88296407	C	A	intron_variant	TCONS_00063691_g.88447	XLOC_025848	glycerophosphodiester phosphodiesterase 1-like
CM003284.1 - chromosome ssa06	12263147	AX-88216204	T	G	intron_variant	TCONS_00063691_g.88447	XLOC_025848	glycerophosphodiester phosphodiesterase 1-like
CM003284.1 - chromosome ssa06	12386404	AX-88217192	G	A	intergenic_region
CM003284.1 - chromosome ssa06	12423946	AX-88162534.1	G	T	intergenic_region
CM003284.1 - chromosome ssa06	12427536	AX-88207546	T	G	intergenic_region
CM003284.1 - chromosome ssa06	12505231	AX-88159733.1	G	C	intron_variant	TCONS_00063697_g.88456	XLOC_025852	lipopolysaccharide-induced tumor necrosis factor-alpha factor homolog
CM003284.1 - chromosome ssa06	12573310	AX-88159598	T	C	intergenic_region
CM003284.1 - chromosome ssa06	12640485	AX-88289396	C	T	missense_variant: p.Phe64Leu	TCONS_00063702_g.88469	XLOC_025855	myeloid-associated differentiation marker homolog
CM003284.1 - chromosome ssa06	12657818	AX-87895965	A	G	intron_variant	TCONS_00063703_g.88471	XLOC_025856	arf-gap with dual ph domain-containing protein 2-like
CM003284.1 - chromosome ssa06	12664769	AX-88180896	G	T	intron_variant	TCONS_00063703_g.88471	XLOC_025856	arf-gap with dual ph domain-containing protein 2-like
CM003284.1 - chromosome ssa06	12674170	AX-88131939.1	G	C	intron_variant	TCONS_00063707_g.88479	XLOC_025857	atpase family aaa domain-containing protein 5
CM003284.1 - chromosome ssa06	12697938	AX-88119006.1	C	T	missense_variant: p.Glu1101Lys	TCONS_00063707_g.88479	XLOC_025857	atpase family aaa domain-containing protein 5
CM003284.1 - chromosome ssa06	12704230	AX-88009186	C	T	missense_variant: p.Met475Lys	TCONS_00063707_g.88479	XLOC_025857	atpase family aaa domain-containing protein 5
CM003284.1 - chromosome ssa06	12704533	AX-87992390	C	T	missense_variant: p.Ser374Tyr	TCONS_00063707_g.88479	XLOC_025857	atpase family aaa domain-containing protein 5
CM003284.1 - chromosome ssa06	12706668	AX-88142055.1	A	G	intergenic_region
CM003284.1 - chromosome ssa06	12821730	AX-88307425	C	T	intron_variant	TCONS_00060079_g.88619	XLOC_024968	transportin-2 isoform x2
CM003284.1 - chromosome ssa06	12896767	AX-87943252.1	A	C	intron_variant	TCONS_00063736_g.88632	XLOC_025860	na(+) h(+) exchange regulatory cofactor nhe-rf2-like
CM003284.1 - chromosome ssa06	12937800	AX-88090966	C	T	intron_variant	TCONS_00063736_g.88632	XLOC_025860	na(+) h(+) exchange regulatory cofactor nhe-rf2-like
CM003284.1 - chromosome ssa06	12939133	AX-88130077	G	A	intron_variant	TCONS_00063736_g.88632	XLOC_025860	na(+) h(+) exchange regulatory cofactor nhe-rf2-like
CM003284.1 - chromosome ssa06	12982587	AX-88090966.1	C	T	intron_variant	TCONS_00063736_g.88632	XLOC_025860	na(+) h(+) exchange regulatory cofactor nhe-rf2-like
CM003284.1 - chromosome ssa06	12983851	AX-88130077.1	G	A	intron_variant	TCONS_00063736_g.88632	XLOC_025860	na(+) h(+) exchange regulatory cofactor nhe-rf2-like
CM003284.1 - chromosome ssa06	13027515	AX-88289396.1	C	T	synonymous_variant	TCONS_00060088_g.88633	XLOC_024970	myeloid-associated differentiation marker homolog
CM003284.1 - chromosome ssa06	13097514	AX-88159598.1	T	C	3_prime_UTR_variant	TCONS_00060092_g.88638	XLOC_024972	somatostatin receptor type 5-like
CM003284.1 - chromosome ssa06	13144620	AX-88159733	G	C	intron_variant	TCONS_00060096_g.88642	XLOC_024973	lipopolysaccharide-induced tumor necrosis factor-alpha factor homolog
CM003284.1 - chromosome ssa06	13841839	AX-88295165	C	A	intergenic_region
CM003284.1 - chromosome ssa06	13916601	AX-88295165.1	C	A	intergenic_region
CM003284.1 - chromosome ssa06	14114607	AX-88077283	C	T	3_prime_UTR_variant	TCONS_00063808_g.88803	XLOC_025870	adp-ribosylation factor-binding protein gga3 isoform x1
CM003284.1 - chromosome ssa06	14118213	AX-88215623.1	G	T	splice_region_variant&intron_variant	TCONS_00063808_g.88803	XLOC_025870	adp-ribosylation factor-binding protein gga3 isoform x1
CM003284.1 - chromosome ssa06	14118224	AX-88291111	C	A	intron_variant	TCONS_00063808_g.88803	XLOC_025870	adp-ribosylation factor-binding protein gga3 isoform x1
CM003284.1 - chromosome ssa06	14268107	AX-87930347	G	A	intron_variant	TCONS_00063810_g.88805	XLOC_025871	tom1-like protein 2 isoform x3
CM003284.1 - chromosome ssa06	14288475	AX-88187669	T	C	synonymous_variant	TCONS_00060112_g.88806	XLOC_024978	leucine-rich repeat-containing protein 48 isoform x1
CM003284.1 - chromosome ssa06	14293671	AX-88079897	T	C	synonymous_variant	TCONS_00060112_g.88806	XLOC_024978	leucine-rich repeat-containing protein 48 isoform x1
CM003284.1 - chromosome ssa06	14487465	AX-88291111.1	C	A	intron_variant	TCONS_00060133_g.88832	XLOC_024982	adp-ribosylation factor-binding protein gga3 isoform x1
CM003284.1 - chromosome ssa06	14643688	AX-88028772	T	C	intergenic_region
CM003284.1 - chromosome ssa06	14643720	AX-88051054	C	T	intergenic_region
CM003284.1 - chromosome ssa06	14644129	AX-87878582	G	T	intergenic_region
CM003284.1 - chromosome ssa06	14664729	AX-87980872	C	T	intron_variant	TCONS_00060139_g.88838	XLOC_024984	septin-9-like isoform x7
CM003284.1 - chromosome ssa06	14806811	AX-88215790	G	A	intron_variant	TCONS_00060144_g.88843	XLOC_024985	trinucleotide repeat-containing gene 6c isoform x1
CM003284.1 - chromosome ssa06	14831475	AX-88215101	G	T	missense_variant: p.Ala421Ser	TCONS_00060144_g.88843	XLOC_024985	trinucleotide repeat-containing gene 6c isoform x1
CM003284.1 - chromosome ssa06	14847850	AX-88226132	G	T	3_prime_UTR_variant	TCONS_00063813_g.88847	XLOC_025873	t-cell antigen cd7-like
CM003284.1 - chromosome ssa06	14849184	AX-88036738	G	T	3_prime_UTR_variant	TCONS_00063813_g.88847	XLOC_025873	t-cell antigen cd7-like
CM003284.1 - chromosome ssa06	14923404	AX-88142055	A	G	intergenic_region
CM003284.1 - chromosome ssa06	14925544	AX-87992390.1	C	T	missense_variant: p.Ser375Phe	TCONS_00060157_g.88877	XLOC_024989	atpase family aaa domain-containing protein 5
CM003284.1 - chromosome ssa06	14925847	AX-88009186.1	C	T	missense_variant: p.Thr476Met	TCONS_00060157_g.88877	XLOC_024989	atpase family aaa domain-containing protein 5
CM003284.1 - chromosome ssa06	14931660	AX-88119006	C	T	stop_gained	TCONS_00060157_g.88877	XLOC_024989	atpase family aaa domain-containing protein 5
CM003284.1 - chromosome ssa06	14950554	AX-88131939	G	C	intron_variant	TCONS_00060157_g.88877	XLOC_024989	atpase family aaa domain-containing protein 5
CM003284.1 - chromosome ssa06	14959082	AX-88180896.1	G	T	intron_variant	TCONS_00060163_g.88887	XLOC_024990	arf-gap with dual ph domain-containing protein 2
CM003284.1 - chromosome ssa06	14965618	AX-87895965.1	A	G	intergenic_region
CM003284.1 - chromosome ssa06	15013121	AX-88208208	C	T	intergenic_region
CM003284.1 - chromosome ssa06	15042528	AX-88106816.1	A	G	intergenic_region
CM003284.1 - chromosome ssa06	15042535	AX-88048027.1	C	T	intergenic_region
CM003284.1 - chromosome ssa06	15297964	AX-88208208.1	C	T	intergenic_region
CM003284.1 - chromosome ssa06	15376813	AX-87930347.1	G	A	intergenic_region
CM003284.1 - chromosome ssa06	15397896	AX-88187669.1	T	C	intergenic_region
CM003284.1 - chromosome ssa06	15400141	AX-88079897.1	T	C	intergenic_region
CM003284.1 - chromosome ssa06	15475521	AX-88107878	T	G	intergenic_region
CM003284.1 - chromosome ssa06	15490423	AX-88231105.1	C	T	intergenic_region
CM003284.1 - chromosome ssa06	15530494	AX-87960901.1	C	A	intergenic_region
CM003284.1 - chromosome ssa06	15586900	AX-88215623	G	T	intergenic_region
CM003284.1 - chromosome ssa06	15590991	AX-88077283.1	C	T	intergenic_region
CM003284.1 - chromosome ssa06	15614295	AX-87907702	G	A	intergenic_region
CM003284.1 - chromosome ssa06	15627017	AX-88005357.1	G	A	intergenic_region
CM003284.1 - chromosome ssa06	15629919	AX-88105793.1	C	T	intergenic_region
CM003284.1 - chromosome ssa06	15645168	AX-88246114.1	C	T	intergenic_region
CM003284.1 - chromosome ssa06	15719529	AX-88029117	A	G	intergenic_region
CM003284.1 - chromosome ssa06	15808184	AX-88229560	C	A	intergenic_region
CM003284.1 - chromosome ssa06	15819046	AX-88028772.1	T	C	intergenic_region
CM003284.1 - chromosome ssa06	15819078	AX-88051054.1	C	T	intergenic_region
CM003284.1 - chromosome ssa06	15819472	AX-87878582.1	G	T	intergenic_region
CM003284.1 - chromosome ssa06	15823463	AX-88229560.1	C	A	intergenic_region
CM003284.1 - chromosome ssa06	15842852	AX-87980872.1	C	T	intergenic_region
CM003284.1 - chromosome ssa06	15987324	AX-88215790.1	G	A	intergenic_region
CM003284.1 - chromosome ssa06	16005813	AX-88215101.1	G	T	intergenic_region
CM003284.1 - chromosome ssa06	16026747	AX-88226132.1	G	T	3_prime_UTR_variant	TCONS_00060181_g.88963	XLOC_024996	trinucleotide repeat-containing gene 6c isoform x2
CM003284.1 - chromosome ssa06	16028087	AX-88036738.1	G	T	3_prime_UTR_variant	TCONS_00060181_g.88963	XLOC_024996	trinucleotide repeat-containing gene 6c isoform x2
CM003284.1 - chromosome ssa06	16116214	AX-87964962.1	A	G	intergenic_region
CM003284.1 - chromosome ssa06	16215574	AX-87907702.1	G	A	intergenic_region
CM003284.1 - chromosome ssa06	16243700	AX-87974897	G	A	intergenic_region
CM003284.1 - chromosome ssa06	16306606	AX-88231105	C	T	missense_variant: p.Gly358Cys	TCONS_00060184_g.88970	XLOC_024998	transducin beta-like protein 3
CM003284.1 - chromosome ssa06	16531894	AX-88005357	G	A	intergenic_region
CM003284.1 - chromosome ssa06	16534820	AX-88105793	C	T	intergenic_region
CM003284.1 - chromosome ssa06	16558637	AX-88246114	C	T	intergenic_region
CM003284.1 - chromosome ssa06	16631132	AX-88029117.1	A	G	intergenic_region
CM003284.1 - chromosome ssa06	16658773	AX-87960901	C	A	intron_variant	TCONS_00060209_g.89022	XLOC_025003	testis-expressed sequence 2
CM003284.1 - chromosome ssa06	16709364	AX-88107878.1	T	G	intergenic_region
CM003284.1 - chromosome ssa06	16732295	AX-87964962	A	G	intergenic_region
CM003284.1 - chromosome ssa06	16918772	AX-88123465	T	C	3_prime_UTR_variant	TCONS_00060213_g.89036	XLOC_025005	delphilin-like isoform x3
CM003284.1 - chromosome ssa06	16919595	AX-88174247.1	T	C	3_prime_UTR_variant	TCONS_00060213_g.89036	XLOC_025005	delphilin-like isoform x3
CM003284.1 - chromosome ssa06	16919723	AX-88094162	A	G	3_prime_UTR_variant	TCONS_00060213_g.89036	XLOC_025005	delphilin-like isoform x3
CM003284.1 - chromosome ssa06	16949170	AX-87957542.1	G	A	intergenic_region
CM003284.1 - chromosome ssa06	16949231	AX-88212389	T	C	intergenic_region
CM003284.1 - chromosome ssa06	16952164	AX-88247226	A	G	intergenic_region
CM003284.1 - chromosome ssa06	16956197	AX-88108927	T	C	intergenic_region
CM003284.1 - chromosome ssa06	17129166	AX-88089127	G	A	intergenic_region
CM003284.1 - chromosome ssa06	17187696	AX-88089127.1	G	A	intergenic_region
CM003284.1 - chromosome ssa06	17431270	AX-88221099	C	A	intergenic_region
CM003284.1 - chromosome ssa06	17480863	AX-88125156	A	T	intergenic_region
CM003284.1 - chromosome ssa06	17513548	AX-88221099.1	C	A	intergenic_region
CM003284.1 - chromosome ssa06	17635402	AX-88216204.1	T	G	intergenic_region
CM003284.1 - chromosome ssa06	17703084	AX-87917190.1	C	G	intergenic_region
CM003284.1 - chromosome ssa06	17703089	AX-88220405.1	C	G	intergenic_region
CM003284.1 - chromosome ssa06	17703377	AX-88014137.1	C	T	intergenic_region
CM003284.1 - chromosome ssa06	17751490	AX-88021807	C	A	intron_variant	TCONS_00060249_g.89117	XLOC_025022	lysosomal alpha-glucosidase
CM003284.1 - chromosome ssa06	17776346	AX-87917190	C	G	intron_variant	TCONS_00060249_g.89117	XLOC_025022	lysosomal alpha-glucosidase
CM003284.1 - chromosome ssa06	17776351	AX-88220405	C	G	intron_variant	TCONS_00060249_g.89117	XLOC_025022	lysosomal alpha-glucosidase
CM003284.1 - chromosome ssa06	17776639	AX-88014137	C	T	intron_variant	TCONS_00060249_g.89117	XLOC_025022	lysosomal alpha-glucosidase
CM003284.1 - chromosome ssa06	17782862	AX-88021807.1	C	A	intron_variant	TCONS_00060249_g.89117	XLOC_025022	lysosomal alpha-glucosidase
CM003284.1 - chromosome ssa06	17953118	AX-88096004	C	T	intron_variant	TCONS_00060273_g.89150	XLOC_025028	e3 sumo-protein ligase cbx4-like
CM003284.1 - chromosome ssa06	17957463	AX-88096004.1	C	T	intron_variant	TCONS_00060273_g.89150	XLOC_025028	e3 sumo-protein ligase cbx4-like
CM003284.1 - chromosome ssa06	17970737	AX-88252328	G	A	intergenic_region
CM003284.1 - chromosome ssa06	17994790	AX-88252328.1	G	A	intron_variant	TCONS_00063885_g.89151	XLOC_025902	aquaporin-8
CM003284.1 - chromosome ssa06	18072441	AX-88108927.1	T	C	5_prime_UTR_variant	TCONS_00060297_g.89232	XLOC_025030	rho gtpase-activating protein 17-like isoform x2
CM003284.1 - chromosome ssa06	18078998	AX-88247226.1	A	G	intron_variant	TCONS_00060297_g.89232	XLOC_025030	rho gtpase-activating protein 17-like isoform x2
CM003284.1 - chromosome ssa06	18081543	AX-88212389.1	T	C	synonymous_variant	TCONS_00060297_g.89232	XLOC_025030	rho gtpase-activating protein 17-like isoform x2
CM003284.1 - chromosome ssa06	18081604	AX-87957542	G	A	intron_variant	TCONS_00060297_g.89232	XLOC_025030	rho gtpase-activating protein 17-like isoform x2
CM003284.1 - chromosome ssa06	18114336	AX-88094162.1	A	G	intergenic_region
CM003284.1 - chromosome ssa06	18114464	AX-88174247	T	C	intergenic_region
CM003284.1 - chromosome ssa06	18115292	AX-88123465.1	T	C	intergenic_region
CM003284.1 - chromosome ssa06	18137851	AX-88313848.1	T	C	intergenic_region
CM003284.1 - chromosome ssa06	18144547	AX-88313848	T	C	intergenic_region
CM003284.1 - chromosome ssa06	18861657	AX-88023503.1	A	G	intergenic_region
CM003284.1 - chromosome ssa06	18862704	AX-88139006.1	C	T	intergenic_region
CM003284.1 - chromosome ssa06	18863547	AX-87911764.1	A	G	intergenic_region
CM003284.1 - chromosome ssa06	18901130	AX-87896096	A	G	intergenic_region
CM003284.1 - chromosome ssa06	18901152	AX-88105624	G	C	intergenic_region
CM003284.1 - chromosome ssa06	18901594	AX-88151659	C	T	intergenic_region
CM003284.1 - chromosome ssa06	18985504	AX-87896096.1	A	G	intergenic_region
CM003284.1 - chromosome ssa06	18985526	AX-88105624.1	G	C	intergenic_region
CM003284.1 - chromosome ssa06	18985970	AX-88151659.1	C	T	intergenic_region
CM003284.1 - chromosome ssa06	19038991	AX-87974897.1	G	A	intergenic_region
CM003284.1 - chromosome ssa06	19052829	AX-88041688	T	G	intergenic_region
CM003284.1 - chromosome ssa06	19075483	AX-88023503	A	G	3_prime_UTR_variant	TCONS_00060310_g.89355	XLOC_025034	protein kinase c alpha partial
CM003284.1 - chromosome ssa06	19076597	AX-88139006	C	T	3_prime_UTR_variant	TCONS_00060310_g.89355	XLOC_025034	protein kinase c alpha partial
CM003284.1 - chromosome ssa06	19077436	AX-87911764	A	G	3_prime_UTR_variant	TCONS_00060310_g.89355	XLOC_025034	protein kinase c alpha partial
CM003284.1 - chromosome ssa06	19239642	AX-88167982	C	T	5_prime_UTR_variant	TCONS_00063954_g.89369	XLOC_025917	kelch-like protein 20
CM003284.1 - chromosome ssa06	19246812	AX-88167982.1	C	T	intergenic_region
CM003284.1 - chromosome ssa06	19321123	AX-88125156.1	A	T	intergenic_region
CM003284.1 - chromosome ssa06	19408653	AX-88041688.1	T	G	intron_variant	TCONS_00060329_g.89395	XLOC_025041	protein kinase c alpha type-like isoform x2
CM003284.1 - chromosome ssa06	19480022	AX-88260736	G	A	intergenic_region
CM003284.1 - chromosome ssa06	19483777	AX-88126100	C	T	intergenic_region
CM003284.1 - chromosome ssa06	19488735	AX-87983400.1	G	A	intergenic_region
CM003284.1 - chromosome ssa06	19603681	AX-88260736.1	G	A	intergenic_region
CM003284.1 - chromosome ssa06	19607550	AX-88126100.1	C	T	intergenic_region
CM003284.1 - chromosome ssa06	19611827	AX-87983400	G	A	intergenic_region
CM003284.1 - chromosome ssa06	19857595	AX-88004216	T	C	intergenic_region
CM003284.1 - chromosome ssa06	20190913	AX-88138413.1	G	C	intergenic_region
CM003284.1 - chromosome ssa06	20418636	AX-87999892	G	T	intergenic_region
CM003284.1 - chromosome ssa06	20427829	AX-87999892.1	G	T	intergenic_region
CM003284.1 - chromosome ssa06	22337641	AX-88292450	G	A	stop_gained&splice_region_variant	TCONS_00060419_g.89676	XLOC_025070	---NA---
CM003284.1 - chromosome ssa06	22340787	AX-88207192	T	G	5_prime_UTR_premature_start_codon_gain_variant	TCONS_00060420_g.89677	XLOC_025071	ataxin-7-like protein 3
CM003284.1 - chromosome ssa06	22345215	AX-88219654	C	T	intergenic_region
CM003284.1 - chromosome ssa06	22520581	AX-88213383	T	C	intergenic_region
CM003284.1 - chromosome ssa06	22550323	AX-88138413	G	C	intergenic_region
CM003284.1 - chromosome ssa06	22602339	AX-87937195	A	G	intergenic_region
CM003284.1 - chromosome ssa06	23009597	AX-88140003	G	T	intergenic_region
CM003284.1 - chromosome ssa06	23291305	AX-88303733.1	A	G	intergenic_region
CM003284.1 - chromosome ssa06	23291760	AX-88272546.1	G	A	intergenic_region
CM003284.1 - chromosome ssa06	23291968	AX-88296407.1	C	A	intergenic_region
CM003284.1 - chromosome ssa06	23733994	AX-88140003.1	G	T	intergenic_region
CM003284.1 - chromosome ssa06	23895720	AX-88075208	C	T	intergenic_region
CM003284.1 - chromosome ssa06	24130808	AX-88213383.1	T	C	intergenic_region
CM003284.1 - chromosome ssa06	24145845	AX-87937195.1	A	G	intergenic_region
CM003284.1 - chromosome ssa06	24276274	AX-88075208.1	C	T	intergenic_region
CM003284.1 - chromosome ssa06	24330098	AX-88219654.1	C	T	intron_variant	TCONS_00060460_g.89805	XLOC_025085	ataxin-7-like protein 3 isoform x1
CM003284.1 - chromosome ssa06	24353686	AX-88207192.1	T	G	intergenic_region
CM003284.1 - chromosome ssa06	24356833	AX-88292450.1	G	A	missense_variant&splice_region_variant: p.Ser45Leu	TCONS_00064113_g.89811	XLOC_025971	---NA---
CM003284.1 - chromosome ssa06	24513366	AX-88212334	C	A	intergenic_region
CM003284.1 - chromosome ssa06	24525872	AX-88080905.1	C	A	intergenic_region
CM003284.1 - chromosome ssa06	24526340	AX-88295347.1	C	A	intergenic_region
CM003284.1 - chromosome ssa06	24589702	AX-88194293	G	T	intergenic_region
CM003284.1 - chromosome ssa06	24590200	AX-88215965.1	G	T	intergenic_region
CM003284.1 - chromosome ssa06	24593460	AX-88250743	C	T	synonymous_variant	TCONS_00064132_g.89849	XLOC_025977	coronin-1a-like
CM003284.1 - chromosome ssa06	24593463	AX-88006479	C	T	synonymous_variant	TCONS_00064132_g.89849	XLOC_025977	coronin-1a-like
CM003284.1 - chromosome ssa06	24688328	AX-88006479.1	C	T	synonymous_variant	TCONS_00060482_g.89873	XLOC_025093	coronin-1a-like
CM003284.1 - chromosome ssa06	24688331	AX-88250743.1	C	T	synonymous_variant	TCONS_00060482_g.89873	XLOC_025093	coronin-1a-like
CM003284.1 - chromosome ssa06	24691686	AX-88215965	G	T	3_prime_UTR_variant	TCONS_00060482_g.89873	XLOC_025093	coronin-1a-like	intron_variant	TCONS_00064133_g.89877	XLOC_025978	claudin-4-like
CM003284.1 - chromosome ssa06	24692184	AX-88194293.1	G	T	3_prime_UTR_variant	TCONS_00060482_g.89873	XLOC_025093	coronin-1a-like	intron_variant	TCONS_00064133_g.89877	XLOC_025978	claudin-4-like
CM003284.1 - chromosome ssa06	24755717	AX-88080905	C	A	intergenic_region
CM003284.1 - chromosome ssa06	24756184	AX-88295347	C	A	intergenic_region
CM003284.1 - chromosome ssa06	24823176	AX-87922842	T	A	intron_variant	TCONS_00064151_g.89919	XLOC_025983	rus1 family protein c16orf58 homolog
CM003284.1 - chromosome ssa06	24826229	AX-87922842.1	T	A	intron_variant	TCONS_00064151_g.89919	XLOC_025983	rus1 family protein c16orf58 homolog
CM003284.1 - chromosome ssa06	24852806	AX-88212334.1	C	A	intron_variant	TCONS_00064172_g.89963	XLOC_025985	cd2 antigen cytoplasmic tail-binding protein 2
CM003284.1 - chromosome ssa06	25072958	AX-88249792	T	C	intergenic_region
CM003284.1 - chromosome ssa06	25074707	AX-88249792.1	T	C	intergenic_region
CM003284.1 - chromosome ssa06	25704470	AX-88274556	T	C	intergenic_region
CM003284.1 - chromosome ssa06	25847542	AX-88111214	T	C	intergenic_region
CM003284.1 - chromosome ssa06	25848016	AX-88095094	A	G	intergenic_region
CM003284.1 - chromosome ssa06	25911969	AX-88095094.1	A	G	intron_variant	TCONS_00060543_g.90069	XLOC_025119	ras-associating and dilute domain-containing
CM003284.1 - chromosome ssa06	25912443	AX-88111214.1	T	C	intron_variant	TCONS_00060543_g.90069	XLOC_025119	ras-associating and dilute domain-containing
CM003284.1 - chromosome ssa06	26120077	AX-88047572	A	G	intron_variant	TCONS_00060560_g.90123	XLOC_025122	zinc phosphodiesterase elac protein 2
CM003284.1 - chromosome ssa06	26123567	AX-88070371	A	G	intron_variant	TCONS_00060560_g.90123	XLOC_025122	zinc phosphodiesterase elac protein 2
CM003284.1 - chromosome ssa06	26248633	AX-88081150	G	A	intron_variant	TCONS_00060560_g.90123	XLOC_025122	zinc phosphodiesterase elac protein 2
CM003284.1 - chromosome ssa06	26288438	AX-88047572.1	A	G	3_prime_UTR_variant	TCONS_00060560_g.90123	XLOC_025122	zinc phosphodiesterase elac protein 2
CM003284.1 - chromosome ssa06	26291927	AX-88070371.1	A	G	intergenic_region
CM003284.1 - chromosome ssa06	26380684	AX-88274556.1	T	C	intergenic_region
CM003284.1 - chromosome ssa06	26421571	AX-88081150.1	G	A	intron_variant	TCONS_00060569_g.90135	XLOC_025123	protein shisa-6 homolog isoform x2
CM003284.1 - chromosome ssa06	26716456	AX-87962301	G	T	intergenic_region
CM003284.1 - chromosome ssa06	26743745	AX-88197461.1	T	G	intergenic_region
CM003284.1 - chromosome ssa06	26776906	AX-88197590.1	A	G	intergenic_region
CM003284.1 - chromosome ssa06	26778622	AX-87975145.1	A	C	intergenic_region
CM003284.1 - chromosome ssa06	26784624	AX-87913498	G	A	intergenic_region
CM003284.1 - chromosome ssa06	26843715	AX-87987363	C	T	intergenic_region
CM003284.1 - chromosome ssa06	26858434	AX-88255762	C	T	intergenic_region
CM003284.1 - chromosome ssa06	26858835	AX-88078892.1	G	T	intergenic_region
CM003284.1 - chromosome ssa06	27099765	AX-88078892	G	T	intergenic_region
CM003284.1 - chromosome ssa06	27100167	AX-88255762.1	C	T	intergenic_region
CM003284.1 - chromosome ssa06	27116410	AX-87987363.1	C	T	intergenic_region
CM003284.1 - chromosome ssa06	27180878	AX-87913498.1	G	A	intergenic_region
CM003284.1 - chromosome ssa06	27190491	AX-87975145	A	C	intergenic_region
CM003284.1 - chromosome ssa06	27192191	AX-88197590	A	G	intergenic_region
CM003284.1 - chromosome ssa06	27234273	AX-88197461	T	G	intergenic_region
CM003284.1 - chromosome ssa06	27259721	AX-87962301.1	G	T	intergenic_region
CM003284.1 - chromosome ssa06	27289501	AX-87979125	A	G	intergenic_region
CM003284.1 - chromosome ssa06	27291922	AX-87979125.1	A	G	intergenic_region
CM003284.1 - chromosome ssa06	27718570	AX-88115373	C	A	intron_variant	TCONS_00060594_g.90231	XLOC_025131	cerebellar degeneration-related protein 2-like
CM003284.1 - chromosome ssa06	27999789	AX-88115373.1	C	A	intergenic_region
CM003284.1 - chromosome ssa06	28845634	AX-88204272	C	T	intergenic_region
CM003284.1 - chromosome ssa06	29001120	AX-87946200	G	A	intergenic_region
CM003284.1 - chromosome ssa06	29337967	AX-88204272.1	C	T	intergenic_region
CM003284.1 - chromosome ssa06	29665086	AX-87946200.1	G	A	intron_variant	TCONS_00060682_g.90451	XLOC_025154	dna replication licensing factor mcm5
CM003284.1 - chromosome ssa06	29979964	AX-88047551.1	G	A	3_prime_UTR_variant	TCONS_00060699_g.90517	XLOC_025162	riboflavin-binding
CM003284.1 - chromosome ssa06	31010033	AX-88047551	G	A	intergenic_region
CM003284.1 - chromosome ssa06	31092224	AX-88114658	A	G	intergenic_region
CM003284.1 - chromosome ssa06	31092270	AX-87940376	C	T	intergenic_region
CM003284.1 - chromosome ssa06	31745054	AX-88114658.1	A	G	intron_variant	TCONS_00064433_g.90881	XLOC_026068	ww domain-binding protein 11
CM003284.1 - chromosome ssa06	31745100	AX-87940376.1	C	T	intron_variant	TCONS_00064433_g.90881	XLOC_026068	ww domain-binding protein 11
CM003284.1 - chromosome ssa06	33741367	AX-88163598.1	C	A	missense_variant: p.Gly75Cys	TCONS_00064571_g.91507	XLOC_026103	prkca-binding protein	5_prime_UTR_variant	TCONS_00060988_g.91512	XLOC_025217	galectin-2-like
CM003284.1 - chromosome ssa06	33744253	AX-88222888.1	C	T	5_prime_UTR_variant	TCONS_00064571_g.91507	XLOC_026103	prkca-binding protein	intron_variant	TCONS_00060988_g.91512	XLOC_025217	galectin-2-like
CM003284.1 - chromosome ssa06	33774337	AX-87984312	C	T	intron_variant	TCONS_00060988_g.91512	XLOC_025217	galectin-2-like
CM003284.1 - chromosome ssa06	33797793	AX-88163598	C	A	5_prime_UTR_premature_start_codon_gain_variant	TCONS_00066916_g.91517	XLOC_026882	zinc finger bed domain-containing protein 5-like	intron_variant	TCONS_00060988_g.91512	XLOC_025217	galectin-2-like
CM003284.1 - chromosome ssa06	33800605	AX-88222888	C	T	intron_variant	TCONS_00060988_g.91512	XLOC_025217	galectin-2-like
CM003284.1 - chromosome ssa06	34108509	AX-88127579	C	A	3_prime_UTR_variant	TCONS_00061023_g.91655	XLOC_025227	sterol regulatory element-binding protein 2
CM003284.1 - chromosome ssa06	34140512	AX-87975403.1	C	T	intron_variant	TCONS_00061027_g.91661	XLOC_025229	trio and f-actin-binding protein
CM003284.1 - chromosome ssa06	34155454	AX-87975403	C	T	intron_variant	TCONS_00061027_g.91661	XLOC_025229	trio and f-actin-binding protein
CM003284.1 - chromosome ssa06	34178883	AX-87955005	T	C	intergenic_region
CM003284.1 - chromosome ssa06	34196533	AX-88235230	C	T	intron_variant	TCONS_00061045_g.91690	XLOC_025233	postacrosomal sheath ww domain-binding protein
CM003284.1 - chromosome ssa06	34196827	AX-87874875.1	G	A	intron_variant	TCONS_00061045_g.91690	XLOC_025233	postacrosomal sheath ww domain-binding protein
CM003284.1 - chromosome ssa06	34203618	AX-88127579.1	C	A	intron_variant	TCONS_00061045_g.91690	XLOC_025233	postacrosomal sheath ww domain-binding protein
CM003284.1 - chromosome ssa06	34257229	AX-87955005.1	T	C	synonymous_variant	TCONS_00061051_g.91699	XLOC_025231	polymerase delta-interacting protein 3	intron_variant	TCONS_00061045_g.91690	XLOC_025233	postacrosomal sheath ww domain-binding protein
CM003284.1 - chromosome ssa06	34274783	AX-88235230.1	C	T	missense_variant: p.Pro171Ser	TCONS_00061045_g.91690	XLOC_025233	postacrosomal sheath ww domain-binding protein
CM003284.1 - chromosome ssa06	34275030	AX-87874875	G	A	intergenic_region
CM003284.1 - chromosome ssa06	38832883	AX-88136468	C	T	3_prime_UTR_variant	TCONS_00061321_g.92600	XLOC_025297	zinc finger protein 652
CM003284.1 - chromosome ssa06	38962886	AX-88136468.1	C	T	intergenic_region
CM003284.1 - chromosome ssa06	47784550	AX-88107708	C	G	intergenic_region
CM003284.1 - chromosome ssa06	48016545	AX-88105373	C	T	intergenic_region
CM003284.1 - chromosome ssa06	48019032	AX-88262665	G	A	intergenic_region
CM003284.1 - chromosome ssa06	48065292	AX-88194992	C	T	intergenic_region
CM003284.1 - chromosome ssa06	48174881	AX-88105373.1	C	T	intergenic_region
CM003284.1 - chromosome ssa06	48177368	AX-88262665.1	G	A	intergenic_region
CM003284.1 - chromosome ssa06	48223628	AX-88194992.1	C	T	intergenic_region
CM003284.1 - chromosome ssa06	50635014	AX-88146483	C	T	intergenic_region
CM003284.1 - chromosome ssa06	51529380	AX-88004216.1	T	C	intergenic_region
CM003284.1 - chromosome ssa06	54508072	AX-87981183	C	T	intergenic_region
CM003284.1 - chromosome ssa06	55860539	AX-87984675	G	T	intron_variant	TCONS_00062089_g.95432	XLOC_025451	laminin subunit alpha-2 isoform x2
CM003284.1 - chromosome ssa06	55861915	AX-87984675.1	G	T	intron_variant	TCONS_00062089_g.95432	XLOC_025451	laminin subunit alpha-2 isoform x2
CM003284.1 - chromosome ssa06	57491345	AX-88283854.1	G	T	intron_variant	TCONS_00062181_g.95746	XLOC_025462	protein fam184a isoform x1
CM003284.1 - chromosome ssa06	57499495	AX-88283854	G	T	intron_variant	TCONS_00062181_g.95746	XLOC_025462	protein fam184a isoform x1
CM003284.1 - chromosome ssa06	59231005	AX-88276301.1	G	T	intergenic_region
CM003284.1 - chromosome ssa06	59739992	AX-88010996.1	G	A	intron_variant	TCONS_00065617_g.96045	XLOC_026342	polypeptide n-acetylgalactosaminyltransferase 14
CM003284.1 - chromosome ssa06	60071728	AX-88062100	G	A	intergenic_region
CM003284.1 - chromosome ssa06	60100811	AX-88062100.1	G	A	intergenic_region
CM003284.1 - chromosome ssa06	60491504	AX-88010996	G	A	intron_variant	TCONS_00062323_g.96257	XLOC_025492	peptide methionine sulfoxide reductase
CM003284.1 - chromosome ssa06	61787713	AX-88088394	A	C	missense_variant: p.Pro806Arg	TCONS_00065719_g.96416	XLOC_026360	adhesion g-protein coupled receptor f1-like
CM003284.1 - chromosome ssa06	61816400	AX-88088394.1	A	C	intergenic_region
CM003284.1 - chromosome ssa06	62981312	AX-88276301	G	T	intergenic_region
CM003284.1 - chromosome ssa06	63379636	AX-87984312.1	C	T	intergenic_region
CM003284.1 - chromosome ssa06	65498693	AX-88266811	C	A	intergenic_region
CM003284.1 - chromosome ssa06	65498775	AX-88266811.1	C	A	intergenic_region
CM003284.1 - chromosome ssa06	67230495	AX-87968987	C	A	intron_variant	TCONS_00066027_g.97352	XLOC_026411	tubby-related protein 4
CM003284.1 - chromosome ssa06	67230534	AX-87968987.1	C	A	intron_variant	TCONS_00066027_g.97352	XLOC_026411	tubby-related protein 4
CM003284.1 - chromosome ssa06	68239947	AX-88146483.1	C	T	intron_variant	TCONS_00062651_g.97558	XLOC_025571	otoferlin-like isoform x1
CM003284.1 - chromosome ssa06	68302958	AX-88183674	T	C	intron_variant	TCONS_00062651_g.97558	XLOC_025571	otoferlin-like isoform x1
CM003284.1 - chromosome ssa06	68304412	AX-88183674.1	T	C	intron_variant	TCONS_00062651_g.97558	XLOC_025571	otoferlin-like isoform x1
CM003284.1 - chromosome ssa06	69849046	AX-87972265	G	A	intron_variant	TCONS_00062667_g.97680	XLOC_025578	1-phosphatidylinositol -bisphosphate phosphodiesterase beta-1 isoform x1
CM003284.1 - chromosome ssa06	69910767	AX-87972265.1	G	A	intron_variant	TCONS_00062667_g.97680	XLOC_025578	1-phosphatidylinositol -bisphosphate phosphodiesterase beta-1 isoform x1
CM003284.1 - chromosome ssa06	70504414	AX-88107708.1	C	G	intergenic_region
CM003284.1 - chromosome ssa06	74166310	AX-87880704.1	C	T	intergenic_region
CM003284.1 - chromosome ssa06	74166626	AX-87880704	C	T	intergenic_region
CM003284.1 - chromosome ssa06	74857236	AX-87992318.1	C	T	3_prime_UTR_variant	TCONS_00062863_g.98157	XLOC_025619	alpha-( )-fucosyltransferase 9-like
CM003284.1 - chromosome ssa06	74909449	AX-87992318	C	T	intergenic_region
CM003284.1 - chromosome ssa06	75224085	AX-87981183.1	C	T	intergenic_region
CM003284.1 - chromosome ssa06	76120360	AX-88085065	A	G	intergenic_region
CM003284.1 - chromosome ssa06	76169335	AX-87905044	C	A	intergenic_region
CM003284.1 - chromosome ssa06	76169374	AX-87905044.1	C	A	intergenic_region
CM003284.1 - chromosome ssa06	76725615	AX-88103504	G	A	intergenic_region
CM003284.1 - chromosome ssa06	76725623	AX-87882481	G	A	intergenic_region
CM003284.1 - chromosome ssa06	76725659	AX-88127143	G	C	intergenic_region
CM003284.1 - chromosome ssa06	76725671	AX-87976278	A	T	intergenic_region
CM003284.1 - chromosome ssa06	78148706	AX-87976278.1	A	T	intergenic_region
CM003284.1 - chromosome ssa06	78148718	AX-88127143.1	G	C	intergenic_region
CM003284.1 - chromosome ssa06	78148754	AX-87882481.1	G	A	intergenic_region
CM003284.1 - chromosome ssa06	78148762	AX-88103504.1	G	A	intergenic_region
CM003284.1 - chromosome ssa06	82276786	AX-88085065.1	A	G	intron_variant	TCONS_00066428_g.98791	XLOC_026512	elongator complex protein 3
CM003284.1 - chromosome ssa06	82293969	AX-87932476.1	C	A	intron_variant	TCONS_00063093_g.98803	XLOC_025675	kinesin-like protein kif13b isoform x1
CM003284.1 - chromosome ssa06	82294016	AX-87932476	C	A	intron_variant	TCONS_00063093_g.98803	XLOC_025675	kinesin-like protein kif13b isoform x1
CM003284.1 - chromosome ssa06	86787853	AX-88005606	G	C	intergenic_region
CM003284.1 - chromosome ssa06	86789033	AX-88005606.1	G	C	intergenic_region
CM003284.1 - chromosome ssa06	86870914	AX-87987251	T	G	intergenic_region
CM003284.1 - chromosome ssa06	86991937	AX-87987251.1	T	G	intergenic_region
CM003285.1 - chromosome ssa07	2060372	AX-88047706	A	C	intron_variant	TCONS_00069802_g.99528	XLOC_027802	zinc finger protein 501-like isoform x2	intron_variant	TCONS_00069803_g.99529	XLOC_027803	unnamed protein product
CM003285.1 - chromosome ssa07	2087992	AX-88047706.1	A	C	5_prime_UTR_premature_start_codon_gain_variant	TCONS_00069802_g.99528	XLOC_027802	zinc finger protein 501-like isoform x2	intron_variant	TCONS_00069806_g.99533	XLOC_027804	zinc finger protein 260-like isoform x1
CM003285.1 - chromosome ssa07	3343061	AX-88210402	T	G	intron_variant	TCONS_00067339_g.99686	XLOC_027242	butyrophilin subfamily 2 member a2-like
CM003285.1 - chromosome ssa07	3355452	AX-88210402.1	T	G	intron_variant	TCONS_00067339_g.99686	XLOC_027242	butyrophilin subfamily 2 member a2-like
CM003285.1 - chromosome ssa07	4615042	AX-88139493	A	T	intergenic_region
CM003285.1 - chromosome ssa07	5803479	AX-88034863	G	A	intron_variant	TCONS_00067406_g.99851	XLOC_027265	arf-gap with rho-gap ank repeat and ph domain-containing protein 2
CM003285.1 - chromosome ssa07	5803785	AX-88034863.1	G	A	intron_variant	TCONS_00067406_g.99851	XLOC_027265	arf-gap with rho-gap ank repeat and ph domain-containing protein 2
CM003285.1 - chromosome ssa07	6504189	AX-88103983	T	G	intergenic_region
CM003285.1 - chromosome ssa07	6505507	AX-88103983.1	T	G	intergenic_region
CM003285.1 - chromosome ssa07	7881038	AX-87927478	G	C	intron_variant	TCONS_00069882_g.99879	XLOC_027830	recombining binding protein suppressor of hairless
CM003285.1 - chromosome ssa07	7898359	AX-87927478.1	G	C	intergenic_region
CM003285.1 - chromosome ssa07	8441662	AX-87881993	C	T	intron_variant	TCONS_00067431_g.99947	XLOC_027274	vps10 domain-containing receptor 2 isoform x2
CM003285.1 - chromosome ssa07	8441670	AX-88296674	G	T	intron_variant	TCONS_00067431_g.99947	XLOC_027274	vps10 domain-containing receptor 2 isoform x2
CM003285.1 - chromosome ssa07	8441722	AX-88190858	A	G	intron_variant	TCONS_00067431_g.99947	XLOC_027274	vps10 domain-containing receptor 2 isoform x2
CM003285.1 - chromosome ssa07	8446933	AX-88190858.1	A	G	intron_variant	TCONS_00067431_g.99947	XLOC_027274	vps10 domain-containing receptor 2 isoform x2
CM003285.1 - chromosome ssa07	8446985	AX-88296674.1	G	T	intron_variant	TCONS_00067431_g.99947	XLOC_027274	vps10 domain-containing receptor 2 isoform x2
CM003285.1 - chromosome ssa07	8446993	AX-87881993.1	C	T	intron_variant	TCONS_00067431_g.99947	XLOC_027274	vps10 domain-containing receptor 2 isoform x2
CM003285.1 - chromosome ssa07	8695726	AX-88219157	A	T	intergenic_region
CM003285.1 - chromosome ssa07	8839792	AX-88254592.1	C	T	intergenic_region
CM003285.1 - chromosome ssa07	8839904	AX-88254592	C	T	intergenic_region
CM003285.1 - chromosome ssa07	8854933	AX-88282198.1	C	T	intergenic_region
CM003285.1 - chromosome ssa07	9146174	AX-88219157.1	A	T	intergenic_region
CM003285.1 - chromosome ssa07	10106080	AX-88282198	C	T	intron_variant	TCONS_00067517_g.100366	XLOC_027289	splicing factor 1
CM003285.1 - chromosome ssa07	10777960	AX-88170759	C	T	intergenic_region
CM003285.1 - chromosome ssa07	10858842	AX-88170759.1	C	T	intergenic_region
CM003285.1 - chromosome ssa07	11360250	AX-87943201.1	C	T	intron_variant	TCONS_00067540_g.100409	XLOC_027293	neurexin-2-beta isoform x2
CM003285.1 - chromosome ssa07	12675986	AX-88131862	C	A	intergenic_region
CM003285.1 - chromosome ssa07	12705029	AX-88131862.1	C	A	intergenic_region
CM003285.1 - chromosome ssa07	13003911	AX-88041696	T	A	intergenic_region
CM003285.1 - chromosome ssa07	13219003	AX-87900724	G	A	intron_variant	TCONS_00070175_g.100816	XLOC_027891	serine threonine-protein phosphatase 2b catalytic subunit alpha isoform isoform x1
CM003285.1 - chromosome ssa07	13777753	AX-88041696.1	T	A	intergenic_region
CM003285.1 - chromosome ssa07	16224635	AX-87900724.1	G	A	intergenic_region
CM003285.1 - chromosome ssa07	17081436	AX-88127708	G	T	intergenic_region
CM003285.1 - chromosome ssa07	17100936	AX-88127708.1	G	T	intergenic_region
CM003285.1 - chromosome ssa07	17382818	AX-87891369	C	A	missense_variant: p.Val287Ile	TCONS_00067734_g.101215	XLOC_027341	interleukin-13 receptor alpha-2 chain precursor
CM003285.1 - chromosome ssa07	17711027	AX-88038669	A	G	intron_variant	TCONS_00070301_g.101312	XLOC_027909	tumor necrosis factor ligand superfamily member 12
CM003285.1 - chromosome ssa07	17729690	AX-88038669.1	A	G	intergenic_region
CM003285.1 - chromosome ssa07	18147991	AX-87891369.1	C	A	missense_variant: p.Val378Phe	TCONS_00070340_g.101445	XLOC_027918	collagen alpha-1 chain-like isoform x1
CM003285.1 - chromosome ssa07	19079416	AX-88173608	G	A	intergenic_region
CM003285.1 - chromosome ssa07	19079434	AX-88173608.1	G	A	intergenic_region
CM003285.1 - chromosome ssa07	20152268	AX-88128998	A	G	intergenic_region
CM003285.1 - chromosome ssa07	20180362	AX-88128998.1	A	G	intron_variant	TCONS_00067856_g.101658	XLOC_027371	lysine-specific demethylase 6b
CM003285.1 - chromosome ssa07	22098659	AX-88271645	G	T	intergenic_region
CM003285.1 - chromosome ssa07	23810601	AX-87943201	C	T	intergenic_region
CM003285.1 - chromosome ssa07	25378855	AX-87930693.1	G	A	intergenic_region
CM003285.1 - chromosome ssa07	25481014	AX-87930693	G	A	intergenic_region
CM003285.1 - chromosome ssa07	25824858	AX-88010668.1	T	C	intergenic_region
CM003285.1 - chromosome ssa07	27322050	AX-88179665.1	G	T	intergenic_region
CM003285.1 - chromosome ssa07	28662955	AX-88179665	G	T	intergenic_region
CM003285.1 - chromosome ssa07	28811441	AX-88154557.1	G	A	intergenic_region
CM003285.1 - chromosome ssa07	28812857	AX-88154557	G	A	intergenic_region
CM003285.1 - chromosome ssa07	30242817	AX-88139493.1	A	T	intergenic_region
CM003285.1 - chromosome ssa07	36540415	AX-87919651	G	T	synonymous_variant	TCONS_00068519_g.104147	XLOC_027529	b-cell receptor-associated protein 29
CM003285.1 - chromosome ssa07	36540456	AX-88295819	G	A	synonymous_variant	TCONS_00068519_g.104147	XLOC_027529	b-cell receptor-associated protein 29
CM003285.1 - chromosome ssa07	36551668	AX-87919651.1	G	T	intergenic_region
CM003285.1 - chromosome ssa07	36551709	AX-88295819.1	G	A	intergenic_region
CM003285.1 - chromosome ssa07	37178534	AX-88166288.1	A	G	intron_variant	TCONS_00071155_g.104202	XLOC_028095	protein lchn-like
CM003285.1 - chromosome ssa07	37375808	AX-88166288	A	G	intron_variant	TCONS_00068580_g.104314	XLOC_027540	protein lchn-like
CM003285.1 - chromosome ssa07	37427688	AX-88256892	C	T	synonymous_variant	TCONS_00072326_g.104325	XLOC_028504	PREDICTED: uncharacterized protein LOC106024890
CM003285.1 - chromosome ssa07	38133861	AX-88256892.1	C	T	missense_variant: p.Ala574Val	TCONS_00068634_g.104438	XLOC_027547	neurofilament heavy polypeptide-like
CM003285.1 - chromosome ssa07	40090373	AX-87967986	G	A	intergenic_region
CM003285.1 - chromosome ssa07	40219090	AX-87967986.1	G	A	intergenic_region
CM003285.1 - chromosome ssa07	42382596	AX-88003072	T	C	intron_variant	TCONS_00068939_g.105482	XLOC_027602	probable polypeptide n-acetylgalactosaminyltransferase 8
CM003285.1 - chromosome ssa07	42388379	AX-88018065.1	C	T	intergenic_region
CM003285.1 - chromosome ssa07	42417390	AX-88003072.1	T	C	intergenic_region
CM003285.1 - chromosome ssa07	42421073	AX-88018065	C	T	3_prime_UTR_variant	TCONS_00071415_g.105490	XLOC_028147	adenosine deaminase cecr1-a-like
CM003285.1 - chromosome ssa07	43222337	AX-88153018.1	T	C	intergenic_region
CM003285.1 - chromosome ssa07	43226536	AX-88256770	C	A	intergenic_region
CM003285.1 - chromosome ssa07	43229238	AX-88153018	T	C	5_prime_UTR_variant	TCONS_00069079_g.105823	XLOC_027628	zinc finger protein 629-like isoform x1
CM003285.1 - chromosome ssa07	43231095	AX-88256770.1	C	A	intron_variant	TCONS_00069079_g.105823	XLOC_027628	zinc finger protein 629-like isoform x1
CM003285.1 - chromosome ssa07	45959260	AX-88057397	G	C	splice_region_variant&synonymous_variant	TCONS_00069222_g.106745	XLOC_027653	zinc finger protein 420-like isoform x1
CM003285.1 - chromosome ssa07	45960424	AX-88210045	G	A	synonymous_variant	TCONS_00069222_g.106745	XLOC_027653	zinc finger protein 420-like isoform x1
CM003285.1 - chromosome ssa07	45960448	AX-88074647	G	A	synonymous_variant	TCONS_00069222_g.106745	XLOC_027653	zinc finger protein 420-like isoform x1
CM003285.1 - chromosome ssa07	45961286	AX-88276267	G	T	3_prime_UTR_variant	TCONS_00069222_g.106745	XLOC_027653	zinc finger protein 420-like isoform x1
CM003285.1 - chromosome ssa07	45972678	AX-88057397.1	G	C	intergenic_region
CM003285.1 - chromosome ssa07	45973507	AX-88210045.1	G	A	intergenic_region
CM003285.1 - chromosome ssa07	45973531	AX-88074647.1	G	A	intergenic_region
CM003285.1 - chromosome ssa07	45973922	AX-88276267.1	G	T	intergenic_region
CM003285.1 - chromosome ssa07	46364422	AX-87880546	A	G	intron_variant	TCONS_00069268_g.106913	XLOC_027659	ankyrin repeat and sterile alpha motif domain-containing protein 1b
CM003285.1 - chromosome ssa07	46801720	AX-87880546.1	A	G	intron_variant	TCONS_00069344_g.107047	XLOC_027669	ankyrin repeat and sterile alpha motif domain-containing protein 1b isoform x2
CM003285.1 - chromosome ssa07	47000348	AX-88006351	T	C	intergenic_region
CM003285.1 - chromosome ssa07	47000432	AX-88019190	C	G	intergenic_region
CM003285.1 - chromosome ssa07	47026395	AX-88199925	T	A	intron_variant	TCONS_00069350_g.107054	XLOC_027671	ankyrin repeat and sterile alpha motif domain-containing protein 1b-like isoform x1
CM003285.1 - chromosome ssa07	47026822	AX-88293715.1	G	A	intron_variant	TCONS_00069350_g.107054	XLOC_027671	ankyrin repeat and sterile alpha motif domain-containing protein 1b-like isoform x1
CM003285.1 - chromosome ssa07	47027249	AX-87909121.1	C	T	intron_variant	TCONS_00069350_g.107054	XLOC_027671	ankyrin repeat and sterile alpha motif domain-containing protein 1b-like isoform x1
CM003285.1 - chromosome ssa07	47265892	AX-87907927	A	G	intron_variant	TCONS_00069354_g.107098	XLOC_027673	dynein heavy chain	intron_variant	TCONS_00071788_g.107100	XLOC_028210	troponin slow skeletal muscle-like
CM003285.1 - chromosome ssa07	47314623	AX-88106366	C	T	intron_variant	TCONS_00069354_g.107098	XLOC_027673	dynein heavy chain
CM003285.1 - chromosome ssa07	47335141	AX-88269542	G	T	intron_variant	TCONS_00069354_g.107098	XLOC_027673	dynein heavy chain
CM003285.1 - chromosome ssa07	47349298	AX-88269542.1	G	T	intron_variant	TCONS_00069354_g.107098	XLOC_027673	dynein heavy chain
CM003285.1 - chromosome ssa07	47384021	AX-87961459	A	G	intergenic_region
CM003285.1 - chromosome ssa07	47745571	AX-88117993	G	T	intergenic_region
CM003285.1 - chromosome ssa07	48114243	AX-87909121	C	T	intergenic_region
CM003285.1 - chromosome ssa07	48114645	AX-88293715	G	A	intergenic_region
CM003285.1 - chromosome ssa07	48114980	AX-88199925.1	T	A	intergenic_region
CM003285.1 - chromosome ssa07	48143083	AX-88019190.1	C	G	intron_variant	TCONS_00071802_g.107148	XLOC_028215	ankyrin repeat and sterile alpha motif domain-containing protein 1b isoform x1
CM003285.1 - chromosome ssa07	48143167	AX-88006351.1	T	C	intron_variant	TCONS_00071802_g.107148	XLOC_028215	ankyrin repeat and sterile alpha motif domain-containing protein 1b isoform x1
CM003285.1 - chromosome ssa07	48181161	AX-88117993.1	G	T	intergenic_region
CM003285.1 - chromosome ssa07	48246889	AX-88106366.1	C	T	intergenic_region
CM003285.1 - chromosome ssa07	48281027	AX-87991328	T	G	missense_variant: p.Asn166Ser	TCONS_00069374_g.107157	XLOC_027682	protein piccolo isoform x1
[truncated: 3,715 more rows]

## Sheet: 3 positions
Chromosome	Position	SNP ID	Genomic Variant	Alternative Variant	Effect	Protein ID	Gene ID	Gene Annotation	Effect	Protein ID	Gene ID	Gene Annotation
AGKD04015110.1	11651	AX-88298028.2	C	T	intergenic_region
AGKD04015110.1	11696	AX-88298028.1	C	T	intergenic_region
AGKD04015110.1	11741	AX-88298028	C	T	intergenic_region
AGKD04017588.1	8241	AX-88294372	C	A	intergenic_region
AGKD04017588.1	8290	AX-88294372.1	C	A	intergenic_region
AGKD04017588.1	8339	AX-88294372.2	C	A	intergenic_region
AGKD04019489.1	908	AX-88013416	C	G	intergenic_region
AGKD04019489.1	6694	AX-88013416.1	C	G	missense_variant: p.Asn109Lys	TCONS_00007233_g.7986	XLOC_004169	hepatocyte cell adhesion molecule-like
AGKD04019489.1	8056	AX-88013416.2	C	G	3_prime_UTR_variant	TCONS_00007235_g.7990	XLOC_004170	pollen-specific leucine-rich repeat extensin-like protein 1
AGKD04022710.1	2934	AX-88044923.2	C	T	intron_variant	TCONS_00009381_g.10058	XLOC_005563	translocation protein sec63 homolog
AGKD04022710.1	2983	AX-88044923.1	C	T	intron_variant	TCONS_00009381_g.10058	XLOC_005563	translocation protein sec63 homolog
AGKD04022710.1	3032	AX-88044923	C	T	intron_variant	TCONS_00009381_g.10058	XLOC_005563	translocation protein sec63 homolog
AGKD04129216.1	49	AX-87883816.1	C	A	intergenic_region
AGKD04129216.1	50	AX-88130664.1	C	A	intergenic_region
AGKD04129216.1	109	AX-87883816.2	C	A	intergenic_region
AGKD04129216.1	110	AX-88130664.2	C	A	intergenic_region
AGKD04129216.1	169	AX-87883816	C	A	intergenic_region
AGKD04129216.1	170	AX-88130664	C	A	intergenic_region
AGKD04403290.1	615	AX-88109493	C	T	intergenic_region
AGKD04403290.1	658	AX-88109493.1	C	T	intergenic_region
AGKD04403290.1	701	AX-88109493.2	C	T	intergenic_region
AGKD04614991.1	36	AX-88163732.2	C	T	intergenic_region
AGKD04614991.1	81	AX-88163732	C	T	intergenic_region
AGKD04614991.1	126	AX-88163732.1	C	T	intergenic_region
AGKD04615821.1	410	AX-88136186.2	T	C	intergenic_region
AGKD04615821.1	469	AX-88136186.1	T	C	intergenic_region
AGKD04615821.1	528	AX-88136186	T	C	intergenic_region
AGKD04761653.1	354	AX-87929358.2	C	T	intergenic_region
AGKD04761653.1	406	AX-87929358	C	T	intergenic_region
AGKD04761653.1	509	AX-87929358.1	C	T	intergenic_region
AGKD04763325.1	451	AX-87905836.2	T	G	intergenic_region
AGKD04763325.1	507	AX-87905836	T	G	intergenic_region
AGKD04763325.1	563	AX-87905836.1	T	G	intergenic_region
AGKD04778469.1	133	AX-87990254	G	T	intergenic_region
AGKD04778469.1	237	AX-87990254.1	G	T	intergenic_region
AGKD04778469.1	341	AX-87990254.2	G	T	intergenic_region
CM003279.1 - chromosome ssa01	3051915	AX-87914682.1	C	T	intergenic_region
CM003279.1 - chromosome ssa01	3895449	AX-88137210	G	A	intron_variant	TCONS_00022156_g.15164	XLOC_013158	alpha-actinin-1 isoform x3
CM003279.1 - chromosome ssa01	4266085	AX-88091659.1	A	G	intron_variant	TCONS_00016692_g.15210	XLOC_011899	mitogen-activated protein kinase kinase kinase kinase 5 isoform x3
CM003279.1 - chromosome ssa01	4266115	AX-88091659	A	G	intron_variant	TCONS_00016692_g.15210	XLOC_011899	mitogen-activated protein kinase kinase kinase kinase 5 isoform x3
CM003279.1 - chromosome ssa01	4266145	AX-88091659.2	A	G	intron_variant	TCONS_00016692_g.15210	XLOC_011899	mitogen-activated protein kinase kinase kinase kinase 5 isoform x3
CM003279.1 - chromosome ssa01	14436680	AX-88269117	T	C	intergenic_region
CM003279.1 - chromosome ssa01	14460794	AX-88269117.1	T	C	intergenic_region
CM003279.1 - chromosome ssa01	14743351	AX-87964129.1	G	T	intron_variant	TCONS_00022450_g.16339	XLOC_013236	homeobox-containing protein 1
CM003279.1 - chromosome ssa01	15271725	AX-88269117.2	T	C	intron_variant	TCONS_00022478_g.16447	XLOC_013243	gtpase imap family member 8-like
CM003279.1 - chromosome ssa01	17207471	AX-88251916	T	G	intergenic_region
CM003279.1 - chromosome ssa01	17207497	AX-87893135	T	G	intergenic_region
CM003279.1 - chromosome ssa01	19429800	AX-88251916.1	T	G	intergenic_region
CM003279.1 - chromosome ssa01	20785278	AX-88078632.2	C	T	intergenic_region
CM003279.1 - chromosome ssa01	22472225	AX-87990641	G	A	intergenic_region
CM003279.1 - chromosome ssa01	22816943	AX-87981451.1	T	C	intergenic_region
CM003279.1 - chromosome ssa01	24299667	AX-87995579	T	C	intergenic_region
CM003279.1 - chromosome ssa01	25817593	AX-88119090	C	T	intron_variant	TCONS_00017485_g.18057	XLOC_012095	60 kda lysophospholipase isoform x2
CM003279.1 - chromosome ssa01	25862275	AX-88119090.2	C	T	intron_variant	TCONS_00017485_g.18057	XLOC_012095	60 kda lysophospholipase isoform x2
CM003279.1 - chromosome ssa01	25910822	AX-88119090.1	C	T	intergenic_region
CM003279.1 - chromosome ssa01	26263236	AX-87931418.1	C	T	intergenic_region
CM003279.1 - chromosome ssa01	28356851	AX-88265327	C	T	intergenic_region
CM003279.1 - chromosome ssa01	33950419	AX-88078632	C	T	3_prime_UTR_variant	TCONS_00023255_g.19537	XLOC_013417	disheveled-associated activator of morphogenesis 1 isoform x1
CM003279.1 - chromosome ssa01	34946986	AX-88286673.2	G	A	intron_variant	TCONS_00017866_g.19777	XLOC_012178	a-kinase anchor protein 6
CM003279.1 - chromosome ssa01	45239664	AX-87990641.1	G	A	intron_variant	TCONS_00023713_g.21101	XLOC_013500	brca1-a complex subunit bre
CM003279.1 - chromosome ssa01	46806411	AX-88251916.2	T	G	intergenic_region
CM003279.1 - chromosome ssa01	47349719	AX-88282489.1	G	T	intergenic_region
CM003279.1 - chromosome ssa01	53519994	AX-87895184.1	C	T	intergenic_region
CM003279.1 - chromosome ssa01	54774781	AX-87914682	C	T	intergenic_region
CM003279.1 - chromosome ssa01	56244921	AX-88090139.1	T	C	intron_variant	TCONS_00024088_g.22372	XLOC_013577	golgi-specific brefeldin a-resistance guanine nucleotide exchange factor 1 isoform x2
CM003279.1 - chromosome ssa01	57216392	AX-87981451	T	C	intergenic_region
CM003279.1 - chromosome ssa01	58253856	AX-88282489	G	T	intergenic_region
CM003279.1 - chromosome ssa01	58458983	AX-88282489.2	G	T	intron_variant	TCONS_00024153_g.22856	XLOC_013594	sodium potassium calcium exchanger 3-like
CM003279.1 - chromosome ssa01	60373338	AX-88212788.2	G	A	intergenic_region
CM003279.1 - chromosome ssa01	63346939	AX-88090139	T	C	intron_variant	TCONS_00018749_g.23273	XLOC_012378	methyltransferase-like protein 10
CM003279.1 - chromosome ssa01	69382810	AX-88206218	G	T	intergenic_region
CM003279.1 - chromosome ssa01	69383396	AX-88206218.1	G	T	intergenic_region
CM003279.1 - chromosome ssa01	69953653	AX-88131825.1	C	T	intron_variant	TCONS_00024441_g.23949	XLOC_013648	mitogen-activated protein kinase kinase kinase kinase 3-like isoform x2
CM003279.1 - chromosome ssa01	70191164	AX-88204679	C	T	intergenic_region
CM003279.1 - chromosome ssa01	70678562	AX-88131825.2	C	T	intergenic_region
CM003279.1 - chromosome ssa01	70703481	AX-88204679.1	C	T	intergenic_region
CM003279.1 - chromosome ssa01	71229514	AX-88131825	C	T	3_prime_UTR_variant	TCONS_00018963_g.24102	XLOC_012421	hypoxia-inducible factor 1-alpha inhibitor	3_prime_UTR_variant	TCONS_00024493_g.24117	XLOC_013655	1-phosphatidylinositol -bisphosphate phosphodiesterase epsilon-1-like isoform x1
CM003279.1 - chromosome ssa01	71498803	AX-88286673.1	G	A	intron_variant	TCONS_00018965_g.24146	XLOC_012423	cysteine-rich protein 3
CM003279.1 - chromosome ssa01	72045948	AX-88078632.1	C	T	intron_variant	TCONS_00024523_g.24188	XLOC_013662	ornithine mitochondrial
CM003279.1 - chromosome ssa01	73054006	AX-87964129	G	T	intron_variant	TCONS_00024532_g.24201	XLOC_013664	o-acetyl-adp-ribose deacetylase macrod2
CM003279.1 - chromosome ssa01	73909292	AX-88005923.1	G	A	intergenic_region
CM003279.1 - chromosome ssa01	73909442	AX-88005923.2	G	A	intergenic_region
CM003279.1 - chromosome ssa01	73909517	AX-88005923	G	A	intergenic_region
CM003279.1 - chromosome ssa01	75770259	AX-88265327.2	C	T	intron_variant	TCONS_00024681_g.24734	XLOC_013696	extracellular serine threonine protein kinase fam20c-like
CM003279.1 - chromosome ssa01	76404397	AX-87942388	G	T	5_prime_UTR_variant	TCONS_00019151_g.24824	XLOC_012468	vacuolar fusion protein ccz1 homolog
CM003279.1 - chromosome ssa01	76404442	AX-87942388.1	G	T	5_prime_UTR_variant	TCONS_00019151_g.24824	XLOC_012468	vacuolar fusion protein ccz1 homolog
CM003279.1 - chromosome ssa01	76404487	AX-87942388.2	G	T	5_prime_UTR_variant	TCONS_00019151_g.24824	XLOC_012468	vacuolar fusion protein ccz1 homolog
CM003279.1 - chromosome ssa01	77418766	AX-88312588.1	G	A	intron_variant	TCONS_00024741_g.25044	XLOC_013715	beta- -n-acetylglucosaminyltransferase radical fringe
CM003279.1 - chromosome ssa01	81071784	AX-88137210.2	G	A	intergenic_region
CM003279.1 - chromosome ssa01	82762639	AX-87986534	A	G	intergenic_region
CM003279.1 - chromosome ssa01	82762873	AX-87986534.1	A	G	intergenic_region
CM003279.1 - chromosome ssa01	82763428	AX-87986534.2	A	G	intergenic_region
CM003279.1 - chromosome ssa01	83106793	AX-88137210.1	G	A	intron_variant	TCONS_00019286_g.25503	XLOC_012502	centrosomal protein of 170 kda isoform x1
CM003279.1 - chromosome ssa01	83999448	AX-87914682.2	C	T	intergenic_region
CM003279.1 - chromosome ssa01	85235134	AX-88300755.1	T	G	intergenic_region
CM003279.1 - chromosome ssa01	85236517	AX-88300755.2	T	G	intergenic_region
CM003279.1 - chromosome ssa01	88255228	AX-87914103.2	C	A	intergenic_region
CM003279.1 - chromosome ssa01	90899965	AX-87990641.2	G	A	intergenic_region
CM003279.1 - chromosome ssa01	91297381	AX-88090139.2	T	C	intron_variant	TCONS_00025008_g.26155	XLOC_013781	metal transporter cnnm1
CM003279.1 - chromosome ssa01	91387137	AX-87964129.2	G	T	intergenic_region
CM003279.1 - chromosome ssa01	93397788	AX-88286673	G	A	intergenic_region
CM003279.1 - chromosome ssa01	94668294	AX-88000765	C	T	intergenic_region
CM003279.1 - chromosome ssa01	95265736	AX-87995579.1	T	C	intergenic_region
CM003279.1 - chromosome ssa01	96010843	AX-88265327.1	C	T	intron_variant	TCONS_00025234_g.26835	XLOC_013822	rna binding protein fox-1 homolog 3 isoform x1
CM003279.1 - chromosome ssa01	99174684	AX-87981451.2	T	C	intergenic_region
CM003279.1 - chromosome ssa01	103012322	AX-88295698.1	C	T	3_prime_UTR_variant	TCONS_00019799_g.27456	XLOC_012627	merozoite surface protein cmz-8-like	intron_variant	TCONS_00025502_g.27447	XLOC_013873	collagen alpha-1 chain
CM003279.1 - chromosome ssa01	103012892	AX-88295698.2	C	T	3_prime_UTR_variant	TCONS_00019799_g.27456	XLOC_012627	merozoite surface protein cmz-8-like	intron_variant	TCONS_00025502_g.27447	XLOC_013873	collagen alpha-1 chain
CM003279.1 - chromosome ssa01	103383920	AX-87914103.1	C	A	intron_variant	TCONS_00019804_g.27518	XLOC_012630	probable lysosomal cobalamin transporter
CM003279.1 - chromosome ssa01	103384027	AX-87914103	C	A	intron_variant	TCONS_00019804_g.27518	XLOC_012630	probable lysosomal cobalamin transporter
CM003279.1 - chromosome ssa01	104575662	AX-88022310.2	T	C	intergenic_region
CM003279.1 - chromosome ssa01	104591565	AX-88022310	T	C	intergenic_region
CM003279.1 - chromosome ssa01	104609430	AX-88022310.1	T	C	synonymous_variant	TCONS_00019816_g.27584	XLOC_012636	zinc finger protein 850-like
CM003279.1 - chromosome ssa01	106446385	AX-87995579.2	T	C	intergenic_region
CM003279.1 - chromosome ssa01	107872450	AX-88195641.1	G	A	intergenic_region
CM003279.1 - chromosome ssa01	108093405	AX-88000765.1	C	T	intergenic_region
CM003279.1 - chromosome ssa01	108521027	AX-88206218.2	G	T	intergenic_region
CM003279.1 - chromosome ssa01	110361805	AX-88312588.2	G	A	intron_variant	TCONS_00025714_g.28347	XLOC_013924	long-chain fatty acid transport protein 4
CM003279.1 - chromosome ssa01	113353970	AX-88285491.1	C	A	intergenic_region
CM003279.1 - chromosome ssa01	113356073	AX-87895184.2	C	T	intergenic_region
CM003279.1 - chromosome ssa01	113391718	AX-88285491	C	A	intergenic_region
CM003279.1 - chromosome ssa01	113400970	AX-88285491.2	C	A	intergenic_region
CM003279.1 - chromosome ssa01	113408002	AX-87895184	C	T	intergenic_region
CM003279.1 - chromosome ssa01	114471998	AX-88179444.1	A	C	intergenic_region
CM003279.1 - chromosome ssa01	114472046	AX-88179444.2	A	C	intergenic_region
CM003279.1 - chromosome ssa01	114472094	AX-88179444	A	C	intergenic_region
CM003279.1 - chromosome ssa01	116151631	AX-88195641.2	G	A	intergenic_region
CM003279.1 - chromosome ssa01	116160374	AX-88195641	G	A	intergenic_region
CM003279.1 - chromosome ssa01	116775085	AX-88295698	C	T	intergenic_region
CM003279.1 - chromosome ssa01	117239951	AX-88204679.2	C	T	intergenic_region
CM003279.1 - chromosome ssa01	121649884	AX-87931418	C	T	intron_variant	TCONS_00020540_g.30484	XLOC_012804	prenylcysteine oxidase 1
CM003279.1 - chromosome ssa01	126108403	AX-87893135.1	T	G	intron_variant	TCONS_00020736_g.31265	XLOC_012844	bmp retinoic acid-inducible neural-specific protein 1
CM003279.1 - chromosome ssa01	126397812	AX-88011791.1	A	G	intergenic_region
CM003279.1 - chromosome ssa01	129840134	AX-88212788.1	G	A	5_prime_UTR_variant	TCONS_00028403_g.31664	XLOC_015104	retrotransposable element tf2 protein type 1
CM003279.1 - chromosome ssa01	129908824	AX-88300755	T	G	intergenic_region
CM003279.1 - chromosome ssa01	129973672	AX-88156291	A	C	intergenic_region
CM003279.1 - chromosome ssa01	129983928	AX-88011791.2	A	G	intergenic_region
CM003279.1 - chromosome ssa01	129998833	AX-88156291.1	A	C	intergenic_region
CM003279.1 - chromosome ssa01	130045136	AX-88156291.2	A	C	intergenic_region
CM003279.1 - chromosome ssa01	130053940	AX-88011791	A	G	intergenic_region
CM003279.1 - chromosome ssa01	131126373	AX-88212788	G	A	intergenic_region
CM003279.1 - chromosome ssa01	138048277	AX-88312588	G	A	intron_variant	TCONS_00021160_g.32818	XLOC_012939	set1 ash2 histone methyltransferase complex subunit ash2 isoform x1
CM003279.1 - chromosome ssa01	147779288	AX-87893135.2	T	G	intergenic_region
CM003279.1 - chromosome ssa01	150238314	AX-88000765.2	C	T	intergenic_region
CM003279.1 - chromosome ssa01	156751840	AX-87931418.2	C	T	intergenic_region
CM003280.1 - chromosome ssa02	3263305	AX-88173959	T	C	intergenic_region
CM003280.1 - chromosome ssa02	3264669	AX-88087402	A	G	intergenic_region
CM003280.1 - chromosome ssa02	3307636	AX-88173959.1	T	C	intergenic_region
CM003280.1 - chromosome ssa02	3308976	AX-88087402.1	A	G	intergenic_region
CM003280.1 - chromosome ssa02	7420998	AX-88161340	T	G	intergenic_region
CM003280.1 - chromosome ssa02	7422181	AX-88161340.1	T	G	intergenic_region
CM003280.1 - chromosome ssa02	7484975	AX-88165610	A	G	intergenic_region
CM003280.1 - chromosome ssa02	8347017	AX-88173959.2	T	C	intergenic_region
CM003280.1 - chromosome ssa02	8348181	AX-88087402.2	A	G	intergenic_region
CM003280.1 - chromosome ssa02	8965163	AX-87907672.1	A	C	intergenic_region
CM003280.1 - chromosome ssa02	8965426	AX-87915938	T	G	missense_variant: p.Lys2Arg	TCONS_00028926_g.37046	XLOC_015388	c-type natriuretic peptide 1-like
CM003280.1 - chromosome ssa02	8965430	AX-88266557	C	T	missense_variant: p.Glu3Asp	TCONS_00028926_g.37046	XLOC_015388	c-type natriuretic peptide 1-like
CM003280.1 - chromosome ssa02	8967431	AX-87907672.2	A	C	intron_variant	TCONS_00028926_g.37046	XLOC_015388	c-type natriuretic peptide 1-like
CM003280.1 - chromosome ssa02	8967694	AX-87915938.1	T	G	intron_variant	TCONS_00028926_g.37046	XLOC_015388	c-type natriuretic peptide 1-like
CM003280.1 - chromosome ssa02	8967698	AX-88266557.1	C	T	intron_variant	TCONS_00028926_g.37046	XLOC_015388	c-type natriuretic peptide 1-like
CM003280.1 - chromosome ssa02	9017377	AX-88161340.2	T	G	intergenic_region
CM003280.1 - chromosome ssa02	9714865	AX-87976844	G	T	intergenic_region
CM003280.1 - chromosome ssa02	9717473	AX-87976844.1	G	T	intergenic_region
CM003280.1 - chromosome ssa02	10357351	AX-88266557.2	C	T	intron_variant	TCONS_00032830_g.37402	XLOC_016361	c-type natriuretic peptide 1-like
CM003280.1 - chromosome ssa02	10357355	AX-87915938.2	T	G	intron_variant	TCONS_00032830_g.37402	XLOC_016361	c-type natriuretic peptide 1-like
CM003280.1 - chromosome ssa02	10357619	AX-87907672	A	C	5_prime_UTR_variant	TCONS_00032830_g.37402	XLOC_016361	c-type natriuretic peptide 1-like
CM003280.1 - chromosome ssa02	11312049	AX-87976844.2	G	T	intergenic_region
CM003280.1 - chromosome ssa02	13063235	AX-87937373	G	A	missense_variant: p.Ser213Asn	TCONS_00029168_g.38056	XLOC_015455	urokinase plasminogen activator surface receptor-like
CM003280.1 - chromosome ssa02	13105590	AX-87937373.1	G	A	intergenic_region
CM003280.1 - chromosome ssa02	13146129	AX-87937373.2	G	A	intergenic_region
CM003280.1 - chromosome ssa02	15981548	AX-87901927.1	C	T	intron_variant	TCONS_00029403_g.38528	XLOC_015510	zinc finger protein zfpm2 isoform x1
CM003280.1 - chromosome ssa02	16004642	AX-87901927.2	C	T	intron_variant	TCONS_00029403_g.38528	XLOC_015510	zinc finger protein zfpm2 isoform x1
CM003280.1 - chromosome ssa02	19448795	AX-87901927	C	T	intergenic_region
CM003280.1 - chromosome ssa02	19910180	AX-88290816.1	G	A	intergenic_region
CM003280.1 - chromosome ssa02	21095886	AX-87990178	G	A	synonymous_variant	TCONS_00033329_g.39515	XLOC_016495	ras-like protein family member 11b
CM003280.1 - chromosome ssa02	21096846	AX-87990178.1	G	A	missense_variant: p.Ala1318Val	TCONS_00033329_g.39515	XLOC_016495	ras-like protein family member 11b
CM003280.1 - chromosome ssa02	21097518	AX-87990178.2	G	A	missense_variant: p.Ala1094Val	TCONS_00033329_g.39515	XLOC_016495	ras-like protein family member 11b
CM003280.1 - chromosome ssa02	29513175	AX-88270121	G	A	intergenic_region
CM003280.1 - chromosome ssa02	29515216	AX-88270121.1	G	A	intergenic_region
CM003280.1 - chromosome ssa02	37216602	AX-88270121.2	G	A	intergenic_region
CM003280.1 - chromosome ssa02	43484670	AX-88181952	C	A	intergenic_region
CM003280.1 - chromosome ssa02	43484739	AX-88266983	C	T	intergenic_region
CM003280.1 - chromosome ssa02	43518716	AX-88181952.1	C	A	intergenic_region
CM003280.1 - chromosome ssa02	43518785	AX-88266983.1	C	T	intergenic_region
CM003280.1 - chromosome ssa02	43524527	AX-88181952.2	C	A	intergenic_region
CM003280.1 - chromosome ssa02	43524596	AX-88266983.2	C	T	intergenic_region
CM003280.1 - chromosome ssa02	46326812	AX-87932259.1	C	A	intergenic_region
CM003280.1 - chromosome ssa02	46335724	AX-87932259	C	A	intergenic_region
CM003280.1 - chromosome ssa02	46375251	AX-87932259.2	C	A	intron_variant	TCONS_00034568_g.44343	XLOC_016777	type i cytoskeletal 13-like
CM003280.1 - chromosome ssa02	47153887	AX-88255749.1	T	G	intergenic_region
CM003280.1 - chromosome ssa02	47183856	AX-88255749	T	G	intergenic_region
CM003280.1 - chromosome ssa02	47265192	AX-88255749.2	T	G	intergenic_region
CM003280.1 - chromosome ssa02	47982821	AX-88230106.1	C	T	intergenic_region
CM003280.1 - chromosome ssa02	48001050	AX-88230106.2	C	T	intergenic_region
CM003280.1 - chromosome ssa02	48013399	AX-88230106	C	T	intergenic_region
CM003280.1 - chromosome ssa02	49297256	AX-88106960	G	A	intergenic_region
CM003280.1 - chromosome ssa02	49369573	AX-88116936	G	A	intergenic_region
CM003280.1 - chromosome ssa02	50012836	AX-88116936.1	G	A	intergenic_region
CM003280.1 - chromosome ssa02	50093444	AX-88106960.2	G	A	intergenic_region
CM003280.1 - chromosome ssa02	50304519	AX-88116936.2	G	A	intergenic_region
CM003280.1 - chromosome ssa02	50363968	AX-88106960.1	G	A	intergenic_region
CM003280.1 - chromosome ssa02	51065782	AX-88165610.1	A	G	intron_variant	TCONS_00034810_g.45193	XLOC_016830	potassium voltage-gated channel subfamily kqt member 5-like isoform x1
CM003280.1 - chromosome ssa02	52790580	AX-87913750.2	C	T	synonymous_variant	TCONS_00031317_g.45485	XLOC_015907	factor viii intron 22
CM003280.1 - chromosome ssa02	52848929	AX-88313098	C	T	intergenic_region
CM003280.1 - chromosome ssa02	53373369	AX-88313098.1	C	T	intergenic_region
CM003280.1 - chromosome ssa02	53420791	AX-88313098.2	C	T	intergenic_region
CM003280.1 - chromosome ssa02	53479648	AX-87913750	C	T	intergenic_region
CM003280.1 - chromosome ssa02	53715078	AX-87913750.1	C	T	synonymous_variant	TCONS_00031377_g.45613	XLOC_015923	factor viii intron 22
CM003280.1 - chromosome ssa02	54713748	AX-87880321	C	T	intergenic_region
CM003280.1 - chromosome ssa02	54732795	AX-88290816.2	G	A	intergenic_region
CM003280.1 - chromosome ssa02	54937617	AX-87880321.2	C	T	intron_variant	TCONS_00034986_g.45737	XLOC_016881	protein hide1
CM003280.1 - chromosome ssa02	55296498	AX-87880321.1	C	T	intron_variant	TCONS_00031451_g.45767	XLOC_015948	---NA---
CM003280.1 - chromosome ssa02	62068161	AX-88092470	C	A	intron_variant	TCONS_00031747_g.46735	XLOC_016040	guanine nucleotide-binding protein g subunit alpha-like	intron_variant	TCONS_00031749_g.46737	XLOC_016041	guanine nucleotide-binding protein g subunit alpha-like
CM003280.1 - chromosome ssa02	62068442	AX-88187529	G	T	intron_variant	TCONS_00031747_g.46735	XLOC_016040	guanine nucleotide-binding protein g subunit alpha-like	intron_variant	TCONS_00031749_g.46737	XLOC_016041	guanine nucleotide-binding protein g subunit alpha-like
CM003280.1 - chromosome ssa02	62071152	AX-88092470.1	C	A	intron_variant	TCONS_00031747_g.46735	XLOC_016040	guanine nucleotide-binding protein g subunit alpha-like	intron_variant	TCONS_00031749_g.46737	XLOC_016041	guanine nucleotide-binding protein g subunit alpha-like
CM003280.1 - chromosome ssa02	62071433	AX-88187529.1	G	T	intron_variant	TCONS_00031747_g.46735	XLOC_016040	guanine nucleotide-binding protein g subunit alpha-like	intron_variant	TCONS_00031749_g.46737	XLOC_016041	guanine nucleotide-binding protein g subunit alpha-like
CM003280.1 - chromosome ssa02	62090051	AX-88092470.2	C	A	missense_variant: p.Val109Leu	TCONS_00035320_g.46782	XLOC_016965	neuropeptide b	intron_variant	TCONS_00031747_g.46735	XLOC_016040	guanine nucleotide-binding protein g subunit alpha-like
CM003280.1 - chromosome ssa02	62090332	AX-88187529.2	G	T	missense_variant: p.Thr15Lys	TCONS_00035320_g.46782	XLOC_016965	neuropeptide b	intron_variant	TCONS_00031747_g.46735	XLOC_016040	guanine nucleotide-binding protein g subunit alpha-like
CM003280.1 - chromosome ssa02	67802093	AX-88290816	G	A	intron_variant	TCONS_00031972_g.47558	XLOC_016109	cytochrome p450 3a27
CM003280.1 - chromosome ssa02	72470146	AX-88165610.2	A	G	intergenic_region
CM003281.1 - chromosome ssa03	1001927	AX-87966419	C	A	intron_variant	TCONS_00040517_g.48339	XLOC_018789	macrophage mannose receptor 1-like isoform x1
CM003281.1 - chromosome ssa03	1011804	AX-87966419.1	C	A	intron_variant	TCONS_00040517_g.48339	XLOC_018789	macrophage mannose receptor 1-like isoform x1
CM003281.1 - chromosome ssa03	1020450	AX-87966419.2	C	A	intron_variant	TCONS_00040517_g.48339	XLOC_018789	macrophage mannose receptor 1-like isoform x1
CM003281.1 - chromosome ssa03	4228080	AX-87990163.1	A	G	intergenic_region
CM003281.1 - chromosome ssa03	4228131	AX-87990163	A	G	intergenic_region
CM003281.1 - chromosome ssa03	4228182	AX-87990163.2	A	G	intergenic_region
CM003281.1 - chromosome ssa03	36239315	AX-88287681.1	C	T	intergenic_region
CM003281.1 - chromosome ssa03	36258048	AX-88287681.2	C	T	intergenic_region
CM003281.1 - chromosome ssa03	36485556	AX-88287681	C	T	intron_variant	TCONS_00042067_g.54262	XLOC_019127	endothelin b receptor-like
CM003281.1 - chromosome ssa03	40480777	AX-88265166.1	G	T	intergenic_region
CM003281.1 - chromosome ssa03	40957092	AX-88265166.2	G	T	intron_variant	TCONS_00038290_g.54942	XLOC_018209	signal peptide peptidase-like partial
CM003281.1 - chromosome ssa03	46278969	AX-88261144	C	A	intergenic_region
CM003281.1 - chromosome ssa03	53253879	AX-88296647.2	T	C	intergenic_region
CM003281.1 - chromosome ssa03	53263298	AX-88296647	T	C	intron_variant	TCONS_00038772_g.56744	XLOC_018319	heme-binding protein 2
CM003281.1 - chromosome ssa03	53320864	AX-88296647.1	T	C	intergenic_region
CM003281.1 - chromosome ssa03	53368231	AX-88261144.1	C	A	intergenic_region
CM003281.1 - chromosome ssa03	53814828	AX-88189990.1	T	G	intergenic_region
CM003281.1 - chromosome ssa03	53860093	AX-88189990	T	G	intergenic_region
CM003281.1 - chromosome ssa03	53956525	AX-88189990.2	T	G	intergenic_region
CM003281.1 - chromosome ssa03	58752745	AX-88261144.2	C	A	intron_variant	TCONS_00043136_g.57935	XLOC_019329	supervillin-like isoform x1
CM003281.1 - chromosome ssa03	64136801	AX-88213462	T	C	intron_variant	TCONS_00039253_g.59174	XLOC_018438	rna binding protein fox-1 homolog 3-like isoform x4
CM003281.1 - chromosome ssa03	64136917	AX-88150946	G	T	intron_variant	TCONS_00039253_g.59174	XLOC_018438	rna binding protein fox-1 homolog 3-like isoform x4
CM003281.1 - chromosome ssa03	64159575	AX-88213462.1	T	C	intergenic_region
CM003281.1 - chromosome ssa03	64159691	AX-88150946.1	G	T	intergenic_region
CM003281.1 - chromosome ssa03	69515204	AX-88269829	C	T	intergenic_region
CM003281.1 - chromosome ssa03	69515226	AX-87984073	C	T	intergenic_region
CM003281.1 - chromosome ssa03	69515255	AX-88006863	C	A	intergenic_region
CM003281.1 - chromosome ssa03	71091858	AX-88269829.1	C	T	intergenic_region
CM003281.1 - chromosome ssa03	71091880	AX-87984073.1	C	T	intergenic_region
CM003281.1 - chromosome ssa03	71091909	AX-88006863.1	C	A	intergenic_region
CM003281.1 - chromosome ssa03	71484655	AX-88269829.2	C	T	intergenic_region
CM003281.1 - chromosome ssa03	71484677	AX-87984073.2	C	T	intergenic_region
CM003281.1 - chromosome ssa03	71484706	AX-88006863.2	C	A	intergenic_region
CM003281.1 - chromosome ssa03	71988098	AX-88213462.2	T	C	intron_variant	TCONS_00039757_g.61095	XLOC_018544	rna binding protein fox-1 homolog 3-like isoform x4
CM003281.1 - chromosome ssa03	71988214	AX-88150946.2	G	T	intron_variant	TCONS_00039757_g.61095	XLOC_018544	rna binding protein fox-1 homolog 3-like isoform x4
CM003281.1 - chromosome ssa03	72728584	AX-88265166	G	T	intron_variant	TCONS_00043938_g.61206	XLOC_019520	ras-related c3 botulinum toxin substrate 2
CM003281.1 - chromosome ssa03	74328330	AX-88208100	G	A	intergenic_region
CM003281.1 - chromosome ssa03	74329229	AX-88157542	T	C	intergenic_region
CM003281.1 - chromosome ssa03	75386957	AX-88208100.1	G	A	intergenic_region
CM003281.1 - chromosome ssa03	75387856	AX-88157542.1	T	C	intergenic_region
CM003281.1 - chromosome ssa03	75394567	AX-88208100.2	G	A	intron_variant	TCONS_00044101_g.61657	XLOC_019566	mediator of rna polymerase ii transcription subunit 25
CM003281.1 - chromosome ssa03	75395466	AX-88157542.2	T	C	intron_variant	TCONS_00044101_g.61657	XLOC_019566	mediator of rna polymerase ii transcription subunit 25
CM003281.1 - chromosome ssa03	78438493	AX-88216730.1	C	T	intergenic_region
CM003281.1 - chromosome ssa03	78532408	AX-88216730	C	T	intergenic_region
CM003281.1 - chromosome ssa03	79002906	AX-88216730.2	C	T	intergenic_region
CM003281.1 - chromosome ssa03	81426950	AX-88111995	C	A	intergenic_region
CM003281.1 - chromosome ssa03	81430200	AX-88200647.1	G	C	intergenic_region
CM003281.1 - chromosome ssa03	81430382	AX-88050211.1	C	A	intergenic_region
CM003281.1 - chromosome ssa03	82522363	AX-88050211	C	A	intergenic_region
CM003281.1 - chromosome ssa03	82522545	AX-88200647	G	C	intergenic_region
CM003281.1 - chromosome ssa03	82525813	AX-88111995.1	C	A	intergenic_region
CM003281.1 - chromosome ssa03	82541320	AX-88050211.2	C	A	intergenic_region
CM003281.1 - chromosome ssa03	82541502	AX-88200647.2	G	C	intergenic_region
CM003281.1 - chromosome ssa03	82544752	AX-88111995.2	C	A	intergenic_region
CM003281.1 - chromosome ssa03	83199084	AX-88083456	G	T	intergenic_region
CM003281.1 - chromosome ssa03	83364470	AX-88083456.1	G	T	intron_variant	TCONS_00040207_g.62384	XLOC_018672	nuclear gtpase slip-gc-like isoform x1
CM003281.1 - chromosome ssa03	83409920	AX-88083456.2	G	T	intergenic_region
CM003281.1 - chromosome ssa03	88534083	AX-87953888.1	A	G	intergenic_region
CM003281.1 - chromosome ssa03	88537181	AX-87953888.2	A	G	intergenic_region
CM003281.1 - chromosome ssa03	92100452	AX-87953888	A	G	intergenic_region
CM003282.1 - chromosome ssa04	2360452	AX-88096421	C	A	3_prime_UTR_variant	TCONS_00048330_g.63445	XLOC_021208	ecto-adp-ribosyltransferase 5 precursor
CM003282.1 - chromosome ssa04	2519661	AX-88096421.1	C	A	intergenic_region
CM003282.1 - chromosome ssa04	2548310	AX-87943442.1	C	T	intergenic_region
CM003282.1 - chromosome ssa04	3115202	AX-87953464.1	G	T	intergenic_region
CM003282.1 - chromosome ssa04	3180973	AX-87953464.2	G	T	intergenic_region
CM003282.1 - chromosome ssa04	3304793	AX-88170760	C	T	intergenic_region
CM003282.1 - chromosome ssa04	3323819	AX-87953464	G	T	intergenic_region
CM003282.1 - chromosome ssa04	3374749	AX-88096421.2	C	A	3_prime_UTR_variant	TCONS_00048349_g.63538	XLOC_021214	ecto-adp-ribosyltransferase 5-like
CM003282.1 - chromosome ssa04	12806366	AX-88059282.1	G	A	intergenic_region
CM003282.1 - chromosome ssa04	12826142	AX-88059282.2	G	A	intergenic_region
CM003282.1 - chromosome ssa04	12910551	AX-87889268	C	T	intergenic_region
CM003282.1 - chromosome ssa04	12960201	AX-87889268.1	C	T	intron_variant	TCONS_00048651_g.64558	XLOC_021296	zinc finger protein 214
CM003282.1 - chromosome ssa04	13364125	AX-88302561.2	C	T	intergenic_region
CM003282.1 - chromosome ssa04	13607194	AX-88059282	G	A	3_prime_UTR_variant	TCONS_00051684_g.64608	XLOC_022096	reverse transcriptase-like protein	intron_variant	TCONS_00048668_g.64590	XLOC_021303	unnamed protein product
CM003282.1 - chromosome ssa04	13627667	AX-87943442	C	T	intron_variant	TCONS_00048668_g.64590	XLOC_021303	unnamed protein product
CM003282.1 - chromosome ssa04	13846203	AX-88148414.1	T	G	intergenic_region
CM003282.1 - chromosome ssa04	13932436	AX-88231790.1	C	A	intergenic_region
CM003282.1 - chromosome ssa04	14205470	AX-88231790.2	C	A	3_prime_UTR_variant	TCONS_00051730_g.64679	XLOC_022142	zinc finger protein 510-like isoform x2
CM003282.1 - chromosome ssa04	14729934	AX-87889268.2	C	T	intron_variant	TCONS_00045750_g.64723	XLOC_020559	unnamed protein product
CM003282.1 - chromosome ssa04	14758809	AX-88231790	C	A	5_prime_UTR_variant	TCONS_00045758_g.64749	XLOC_020564	zinc finger protein 214	intron_variant	TCONS_00045750_g.64723	XLOC_020559	unnamed protein product
CM003282.1 - chromosome ssa04	14796111	AX-88302561	C	T	3_prime_UTR_variant	TCONS_00051778_g.64752	XLOC_022190	oocyte zinc finger protein 20	intron_variant	TCONS_00045750_g.64723	XLOC_020559	unnamed protein product
CM003282.1 - chromosome ssa04	15336615	AX-88302561.1	C	T	3_prime_UTR_variant	TCONS_00048704_g.64829	XLOC_021322	unnamed protein product	intron_variant	TCONS_00048700_g.64820	XLOC_021319	unnamed protein product
CM003282.1 - chromosome ssa04	17360732	AX-88170760.1	C	T	intergenic_region
CM003282.1 - chromosome ssa04	19847953	AX-88169603.2	G	A	missense_variant: p.Ser23Phe	TCONS_00048997_g.65787	XLOC_021375	hepatocyte cell adhesion molecule-like
CM003282.1 - chromosome ssa04	19896195	AX-88169603.1	G	A	intergenic_region
CM003282.1 - chromosome ssa04	20039968	AX-88289241.1	C	T	intron_variant	TCONS_00049011_g.65845	XLOC_021376	transposable element tcb1 transposase
CM003282.1 - chromosome ssa04	20157025	AX-88289241.2	C	T	intron_variant	TCONS_00049011_g.65845	XLOC_021376	transposable element tcb1 transposase
CM003282.1 - chromosome ssa04	20207426	AX-88289241	C	T	intron_variant	TCONS_00049011_g.65845	XLOC_021376	transposable element tcb1 transposase
CM003282.1 - chromosome ssa04	20248528	AX-88169603	G	A	missense_variant: p.Met23Lys	TCONS_00045977_g.65890	XLOC_020626	slam family member 5-like isoform x1	intron_variant	TCONS_00049011_g.65845	XLOC_021376	transposable element tcb1 transposase
CM003282.1 - chromosome ssa04	20338626	AX-88249573	C	T	intergenic_region
CM003282.1 - chromosome ssa04	20396918	AX-88249573.1	C	T	intergenic_region
CM003282.1 - chromosome ssa04	20462801	AX-88249573.2	C	T	missense_variant: p.Arg215His	TCONS_00049018_g.65926	XLOC_021379	protein nlrc3- partial
CM003282.1 - chromosome ssa04	32848235	AX-88034162.2	T	G	intron_variant	TCONS_00049445_g.67568	XLOC_021486	rab proteins geranylgeranyltransferase component a partial
CM003282.1 - chromosome ssa04	33681855	AX-88111201.1	G	A	3_prime_UTR_variant	TCONS_00046474_g.67894	XLOC_020733	alpha-actinin-3-like isoform x2	intron_variant	TCONS_00049505_g.67897	XLOC_021499	phosphofurin acidic cluster sorting protein 1
CM003282.1 - chromosome ssa04	34998807	AX-88034162	T	G	intron_variant	TCONS_00049586_g.68125	XLOC_021520	mycophenolic acid acyl-glucuronide mitochondrial isoform x1
CM003282.1 - chromosome ssa04	36824286	AX-88272110	T	C	intergenic_region
CM003282.1 - chromosome ssa04	36824322	AX-88272110.2	T	C	intergenic_region
CM003282.1 - chromosome ssa04	36824514	AX-88272110.1	T	C	intergenic_region
CM003282.1 - chromosome ssa04	37655848	AX-88111201.2	G	A	intergenic_region
CM003282.1 - chromosome ssa04	41129247	AX-88225616.1	T	C	intron_variant	TCONS_00046904_g.69721	XLOC_020825	acetyl- carboxylase 1 isoform x4
CM003282.1 - chromosome ssa04	42448291	AX-88148414.2	T	G	intergenic_region
CM003282.1 - chromosome ssa04	43025130	AX-88225616.2	T	C	intergenic_region
CM003282.1 - chromosome ssa04	44903110	AX-88301425.1	G	C	intron_variant	TCONS_00050106_g.70252	XLOC_021644	protein phosphatase methylesterase 1
CM003282.1 - chromosome ssa04	47294983	AX-87943442.2	C	T	intergenic_region
CM003282.1 - chromosome ssa04	47601364	AX-88189588.1	A	T	intergenic_region
CM003282.1 - chromosome ssa04	47601376	AX-87932795	C	A	intergenic_region
CM003282.1 - chromosome ssa04	47646812	AX-88189588.2	A	T	intergenic_region
CM003282.1 - chromosome ssa04	47646824	AX-87932795.2	C	A	intergenic_region
CM003282.1 - chromosome ssa04	47671797	AX-88189588	A	T	intergenic_region
CM003282.1 - chromosome ssa04	47671809	AX-87932795.1	C	A	intergenic_region
CM003282.1 - chromosome ssa04	50298316	AX-88170760.2	C	T	intergenic_region
CM003282.1 - chromosome ssa04	52284467	AX-88111201	G	A	intergenic_region
CM003282.1 - chromosome ssa04	55568776	AX-88301425.2	G	C	intergenic_region
CM003282.1 - chromosome ssa04	57386874	AX-88148414	T	G	intergenic_region
CM003282.1 - chromosome ssa04	66649752	AX-88301425	G	C	intergenic_region
CM003282.1 - chromosome ssa04	76384440	AX-88225616	T	C	intergenic_region
CM003282.1 - chromosome ssa04	81303767	AX-88034162.1	T	G	intergenic_region
CM003283.1 - chromosome ssa05	5155893	AX-87883386.2	A	C	intergenic_region
CM003283.1 - chromosome ssa05	7518304	AX-88184768.2	G	A	intergenic_region
CM003283.1 - chromosome ssa05	7519222	AX-88184768	G	A	intergenic_region
CM003283.1 - chromosome ssa05	7519462	AX-88184768.1	G	A	intergenic_region
CM003283.1 - chromosome ssa05	12418616	AX-88026322	G	A	intergenic_region
CM003283.1 - chromosome ssa05	12420682	AX-88026322.1	G	A	intergenic_region
CM003283.1 - chromosome ssa05	12422475	AX-88026322.2	G	A	intergenic_region
CM003283.1 - chromosome ssa05	18272063	AX-88016081.2	G	T	intergenic_region
CM003283.1 - chromosome ssa05	18328786	AX-88016081.1	G	T	intergenic_region
CM003283.1 - chromosome ssa05	18444558	AX-88016081	G	T	intergenic_region
CM003283.1 - chromosome ssa05	18641095	AX-87890037.1	A	G	intergenic_region
CM003283.1 - chromosome ssa05	18647804	AX-87890037.2	A	G	intergenic_region
CM003283.1 - chromosome ssa05	18650894	AX-87890037	A	G	intron_variant	TCONS_00052916_g.77559	XLOC_022803	nxpe family member 3-like
CM003283.1 - chromosome ssa05	35447176	AX-87968497.2	G	A	intergenic_region
CM003283.1 - chromosome ssa05	35727137	AX-87968497	G	A	intergenic_region
CM003283.1 - chromosome ssa05	35746361	AX-87968497.1	G	A	synonymous_variant	TCONS_00059325_g.79983	XLOC_024475	protocadherin gamma-a11-like
CM003283.1 - chromosome ssa05	56042896	AX-88042578.1	T	G	intron_variant	TCONS_00054334_g.82579	XLOC_023128	synaptic vesicle glycoprotein 2a
CM003283.1 - chromosome ssa05	56042950	AX-88042578	T	G	intron_variant	TCONS_00054334_g.82579	XLOC_023128	synaptic vesicle glycoprotein 2a
CM003283.1 - chromosome ssa05	56043076	AX-88042578.2	T	G	intron_variant	TCONS_00054334_g.82579	XLOC_023128	synaptic vesicle glycoprotein 2a
CM003283.1 - chromosome ssa05	59102239	AX-87883386	A	C	intergenic_region
CM003283.1 - chromosome ssa05	62294585	AX-88098522	T	C	intron_variant	TCONS_00058072_g.83957	XLOC_024014	centrosomal protein of 162 kda isoform x1
CM003283.1 - chromosome ssa05	62295452	AX-88098522.1	T	C	intron_variant	TCONS_00058072_g.83957	XLOC_024014	centrosomal protein of 162 kda isoform x1
CM003283.1 - chromosome ssa05	62313651	AX-88098522.2	T	C	intergenic_region
CM003283.1 - chromosome ssa05	65098064	AX-88177578.2	C	T	intergenic_region
CM003283.1 - chromosome ssa05	66147279	AX-88113847.2	C	A	intergenic_region
CM003283.1 - chromosome ssa05	66164005	AX-88113847.1	C	A	intergenic_region
CM003283.1 - chromosome ssa05	66181423	AX-88113847	C	A	intergenic_region
CM003283.1 - chromosome ssa05	71894208	AX-88304032	C	G	intergenic_region
CM003283.1 - chromosome ssa05	71894365	AX-88286100	T	C	intergenic_region
CM003283.1 - chromosome ssa05	71896657	AX-88304032.1	C	G	intergenic_region
CM003283.1 - chromosome ssa05	71896814	AX-88286100.1	T	C	intergenic_region
CM003283.1 - chromosome ssa05	71907341	AX-88304032.2	C	G	intron_variant	TCONS_00058747_g.86266	XLOC_024166	small conductance calcium-activated potassium channel protein 3
CM003283.1 - chromosome ssa05	71907498	AX-88286100.2	T	C	intron_variant	TCONS_00058747_g.86266	XLOC_024166	small conductance calcium-activated potassium channel protein 3
CM003283.1 - chromosome ssa05	73171533	AX-88144707	G	T	5_prime_UTR_variant	TCONS_00055409_g.86377	XLOC_023390	meckelin isoform x2
CM003283.1 - chromosome ssa05	73173029	AX-88144707.1	G	T	intron_variant	TCONS_00055409_g.86377	XLOC_023390	meckelin isoform x2
CM003283.1 - chromosome ssa05	73628426	AX-88218251	G	T	intergenic_region
CM003283.1 - chromosome ssa05	73633037	AX-88218251.1	G	T	intergenic_region
CM003283.1 - chromosome ssa05	73739564	AX-88055505	C	T	5_prime_UTR_variant	TCONS_00059618_g.86566	XLOC_024768	basic helix-loop-helix transcription factor scleraxis
CM003283.1 - chromosome ssa05	73822125	AX-88218251.2	G	T	intergenic_region
CM003283.1 - chromosome ssa05	75975130	AX-88055505.1	C	T	intergenic_region
CM003283.1 - chromosome ssa05	76004982	AX-87883386.1	A	C	intergenic_region
CM003283.1 - chromosome ssa05	76024691	AX-88144707.2	G	T	intron_variant	TCONS_00055526_g.86850	XLOC_023435	pyruvate dehyrogenase phosphatase catalytic subunit 1
CM003283.1 - chromosome ssa05	77025946	AX-88055505.2	C	T	intergenic_region
CM003283.1 - chromosome ssa05	77463611	AX-88177578	C	T	intergenic_region
CM003283.1 - chromosome ssa05	77464182	AX-88177578.1	C	T	intergenic_region
CM003284.1 - chromosome ssa06	206119	AX-88024201.2	G	A	intron_variant	TCONS_00063230_g.87288	XLOC_025716	periplakin
CM003284.1 - chromosome ssa06	206185	AX-88024201	G	A	intron_variant	TCONS_00063230_g.87288	XLOC_025716	periplakin
CM003284.1 - chromosome ssa06	206251	AX-88024201.1	G	A	intron_variant	TCONS_00063230_g.87288	XLOC_025716	periplakin
CM003284.1 - chromosome ssa06	369039	AX-88135255	G	A	intergenic_region
CM003284.1 - chromosome ssa06	388734	AX-88135255.1	G	A	intergenic_region
CM003284.1 - chromosome ssa06	1201846	AX-88135255.2	G	A	intergenic_region
CM003284.1 - chromosome ssa06	3348752	AX-88139602.1	T	C	intergenic_region
CM003284.1 - chromosome ssa06	3406631	AX-88139602.2	T	C	intergenic_region
CM003284.1 - chromosome ssa06	3529025	AX-88139602	T	C	intergenic_region
CM003284.1 - chromosome ssa06	6401746	AX-88034648.1	C	T	intergenic_region
CM003284.1 - chromosome ssa06	7817173	AX-88286143.1	C	T	intron_variant	TCONS_00063519_g.87954	XLOC_025799	rna-binding protein with serine-rich domain 1
CM003284.1 - chromosome ssa06	7817219	AX-88286143	C	T	intron_variant	TCONS_00063519_g.87954	XLOC_025799	rna-binding protein with serine-rich domain 1
CM003284.1 - chromosome ssa06	7817265	AX-88286143.2	C	T	intron_variant	TCONS_00063519_g.87954	XLOC_025799	rna-binding protein with serine-rich domain 1
CM003284.1 - chromosome ssa06	11130672	AX-88193640.1	G	A	intergenic_region
CM003284.1 - chromosome ssa06	11404781	AX-88238437	C	T	intron_variant	TCONS_00063624_g.88261	XLOC_025833	heat shock protein 75 mitochondrial
CM003284.1 - chromosome ssa06	11852649	AX-88193640.2	G	A	intron_variant	TCONS_00060034_g.88361	XLOC_024959	vasorin-like
CM003284.1 - chromosome ssa06	11854632	AX-88193640	G	A	intron_variant	TCONS_00060034_g.88361	XLOC_024959	vasorin-like
CM003284.1 - chromosome ssa06	12215531	AX-88238437.1	C	T	3_prime_UTR_variant	TCONS_00060050_g.88444	XLOC_024963	heat shock protein 75 mitochondrial
CM003284.1 - chromosome ssa06	12219236	AX-88238437.2	C	T	intergenic_region
CM003284.1 - chromosome ssa06	13340249	AX-88260920	G	A	intron_variant	TCONS_00063754_g.88700	XLOC_025862	sun domain-containing protein 1-like isoform x3
CM003284.1 - chromosome ssa06	13455400	AX-88233003.1	T	C	intergenic_region
CM003284.1 - chromosome ssa06	13656891	AX-88233003.2	T	C	intergenic_region
CM003284.1 - chromosome ssa06	13840022	AX-88260920.2	G	A	intergenic_region
CM003284.1 - chromosome ssa06	13867488	AX-88233003	T	C	intergenic_region
CM003284.1 - chromosome ssa06	13914775	AX-88260920.1	G	A	intergenic_region
CM003284.1 - chromosome ssa06	14481786	AX-87999230	G	A	synonymous_variant	TCONS_00063812_g.88831	XLOC_025872	28s ribosomal protein mitochondrial
CM003284.1 - chromosome ssa06	15578165	AX-87999230.1	G	A	intergenic_region
CM003284.1 - chromosome ssa06	15580691	AX-87999230.2	G	A	intergenic_region
CM003284.1 - chromosome ssa06	15610682	AX-88300997	A	C	intergenic_region
CM003284.1 - chromosome ssa06	16219160	AX-88300997.1	A	C	intergenic_region
CM003284.1 - chromosome ssa06	16535707	AX-88034648	C	T	intergenic_region
CM003284.1 - chromosome ssa06	16548050	AX-88300997.2	A	C	intergenic_region
CM003284.1 - chromosome ssa06	22368889	AX-88125885.2	G	A	intergenic_region
CM003284.1 - chromosome ssa06	22369705	AX-87938008.2	A	G	intergenic_region
CM003284.1 - chromosome ssa06	23795538	AX-88125885	G	A	intergenic_region
CM003284.1 - chromosome ssa06	23796376	AX-87938008	A	G	intergenic_region
CM003284.1 - chromosome ssa06	24382994	AX-88125885.1	G	A	intergenic_region
CM003284.1 - chromosome ssa06	24383832	AX-87938008.1	A	G	intergenic_region
CM003284.1 - chromosome ssa06	29032754	AX-88201014	A	G	3_prime_UTR_variant	TCONS_00064292_g.90369	XLOC_026030	acyl-coenzyme a thioesterase 1-like
CM003284.1 - chromosome ssa06	32301371	AX-88284081	G	A	intron_variant	TCONS_00064472_g.90993	XLOC_026081	noelin-2-like isoform x2
CM003284.1 - chromosome ssa06	33558374	AX-88201014.1	A	G	intergenic_region
CM003284.1 - chromosome ssa06	44177491	AX-88226277.2	C	T	intergenic_region
CM003284.1 - chromosome ssa06	44216228	AX-88226277.1	C	T	intergenic_region
CM003284.1 - chromosome ssa06	44255793	AX-88226277	C	T	intergenic_region
[truncated: 709 more rows]

## Sheet: 4 positions
Chromosome	Position	SNP ID	Genomic Variant	Alternative Variant	Effect	Protein ID	Gene ID	Gene Annotation	Effect	Protein ID	Gene ID	Gene Annotation
[truncated: 480 more rows]

[truncated: 1 more sheets: 5+ positions]
